# Supplementary material for: Transcriptomic analysis of hepatic responses to testosterone deficiency in miniature pigs fed a high-cholesterol diet
Source: BMC Genomics. 2015 Feb 6;16(1):59. doi: 10.1186/s12864-015-1283-0 (PMC4328429; doi:10.1186/s12864-015-1283-0)
Supplement: Additional file 1: — The list of common genes expressed IM, CM and CMT pigs. [file 12864_2015_1283_MOESM1_ESM.xls]

## Sheet: Sheet1
GeneID	GeneType	IM	CM	CMT
MARCH1	mRNA	1835.07	723.523	1820.96
MARCH2	mRNA	102.853	108.456	125.822
MARCH3	mRNA	14.41	9.23518	8.98984
MARCH4	mRNA	0	0	0
MARCH5	mRNA	117.397	150.448	125.12
MARCH6	mRNA	596.86	277.182	724.691
MARCH7	mRNA	131.048	115.65	124.46
MARCH8	mRNA	100.457	96.807	99.0603
MARCH9	mRNA	29.7264	27.404	22.971
MARCH10	mRNA	0.275238	0.202002	0.33865
MARCH11	mRNA	0	0	0.69978
SEPT1	mRNA	45.1696	65.9292	37.4672
SEPT2	mRNA	462.469	463.756	466.745
SEPT3	mRNA	3.53197	1.24425	1.39063
SEPT5	mRNA	9.63023	14.6591	8.77701
SEPT6	mRNA	43.832	64.1586	40.6739
SEPT7	mRNA	220.006	244.744	232.3
SEPT8	mRNA	45.2265	60.3251	52.1829
SEPT9	mRNA	203.831	246.028	242.87
SEPT11	mRNA	20.459	24.1202	19.8167
SEPT14	mRNA	0	1.00653	0
SEPT15	mRNA	1014.54	1100.28	1239.41
Oct1	mRNA	990.66	1550.67	707.316
0610007P14RIK	mRNA	718.929	650.75	626.566
A1BG	mRNA	20990	13299.3	17658.2
A1CF	mRNA	1090.55	1020.86	1048.35
A2M	mRNA	11493.3	6610.75	13638.9
A2ML1	mRNA	0	0	0
A3GALT2	mRNA	0	0	0
A4GALT	mRNA	10.3586	9.94152	10.7843
A4GNT	mRNA	0	0	0
AAAS	mRNA	36.3085	41.9987	40.3034
AACS	mRNA	509.401	110.691	822.165
AADACL3	mRNA	0	0	0
AADACL4	mRNA	0	0	0
AADAT	mRNA	477.929	78.6889	91.5162
AAGAB	mRNA	177.101	175.251	164.04
AAK1	mRNA	13.0178	10.3244	10.5919
AAMDC	mRNA	409.629	390.413	364.54
AAMP	mRNA	341.849	380.406	290.022
AAR2	mRNA	176.778	180.48	192.74
AARD	mRNA	0	0.726454	0.608939
AARS	mRNA	264.06	275.074	320.012
AARS2	mRNA	43.0236	37.5766	38.3246
AASDH	mRNA	81.0237	72.8355	76.6853
AASDHPPT	mRNA	75.5312	74.7238	87.4864
AASS	mRNA	270.975	159.839	193.929
AATF	mRNA	54.9659	58.1128	43.5099
AATK	mRNA	6.41212	6.79751	4.73365
ABAT	mRNA	1099.83	418.103	914.638
ABCA1	mRNA	264.395	300.102	265.829
ABCA10	mRNA	6.38526	2.95974	9.51034
ABCA12	mRNA	0	0.0932093	0
ABCA13	mRNA	0.288624	0.308111	0.25827
ABCA3	mRNA	59.2104	69.2553	81.3983
ABCA4	mRNA	21.4786	7.26358	18.3953
ABCA5	mRNA	22.8452	17.7827	21.2944
ABCA6	mRNA	427.979	356.07	555.956
ABCA7	mRNA	6.95697	9.33137	6.64122
ABCA8	mRNA	164.224	160.528	170.697
ABCA9	mRNA	14.1482	9.62007	8.72357
ABCB1	mRNA	129.326	166.233	110.893
ABCB10	mRNA	136.635	97.7968	135.102
ABCB11	mRNA	1594.83	1068.95	1559.99
ABCB4	mRNA	133.757	136.769	205.063
ABCB6	mRNA	61.7641	53.2931	49.2935
ABCB7	mRNA	141.766	99.255	134.004
ABCB8	mRNA	52.0113	50.1094	70.7428
ABCB9	mRNA	1.80376	0.992861	1.38709
ABCC1	mRNA	515.435	348.691	442.047
ABCC10	mRNA	28.5473	24.8707	25.602
ABCC12	mRNA	0	0	0
ABCC2	mRNA	547.606	487.376	734.45
ABCC3	mRNA	110.82	109.75	81.4749
ABCC4	mRNA	3.34366	1.29916	1.452
ABCC5	mRNA	118.593	149.257	121.304
ABCC8	mRNA	0	1.25297	0.190961
ABCC9	mRNA	21.1972	15.312	24.0272
ABCD1	mRNA	53.1966	64.2357	68.5296
ABCD2	mRNA	0.267327	0	0.438556
ABCD3	mRNA	438.624	243.182	385.927
ABCD4	mRNA	116.462	97.3966	116.68
ABCE1	mRNA	79.1225	110.398	121.002
ABCF1	mRNA	144.447	161.219	154.69
ABCF3	mRNA	220.146	213.043	228.747
ABCG1	mRNA	88.2118	175.16	79.9241
ABCG2	mRNA	93.44	68.4607	51.3117
ABCG4	mRNA	0.602429	0.294756	0.247075
ABCG5	mRNA	105.895	186.013	117.476
ABCG8	mRNA	182.338	203.651	204.379
ABHD1	mRNA	42.0605	28.7253	16.5315
ABHD10	mRNA	75.8228	64.5382	95.4999
ABHD11	mRNA	261.476	242.907	313.251
ABHD12	mRNA	182.774	160.894	183.824
ABHD12B	mRNA	30.7432	27.1677	21.6149
ABHD13	mRNA	43.5163	40.4127	51.8093
ABHD14A	mRNA	76.6589	73.834	88.6458
ABHD14B	mRNA	990.576	758.943	1210.68
ABHD15	mRNA	41.9375	52.7116	45.0989
ABHD17C	mRNA	31.8062	51.0632	58.2936
ABHD2	mRNA	475.103	420.534	461.651
ABHD3	mRNA	910.816	107.025	772.716
ABHD4	mRNA	211.353	165.648	219.113
ABHD5	mRNA	351.941	347.181	284.011
ABHD6	mRNA	191.445	191.974	273.24
ABI1	mRNA	62.3515	85.6214	88.0375
ABI2	mRNA	3.05	3.35768	4.69087
ABI3	mRNA	114.394	131.885	112.707
ABI3BP	mRNA	9.93108	10.8344	3.0823
ABL1	mRNA	52.2969	52.4168	48.1793
ABL2	mRNA	7.09855	6.07805	5.2768
ABLIM1	mRNA	123.425	117.959	110.608
ABLIM2	mRNA	14.0164	15.794	15.6779
ABLIM3	mRNA	167.702	145.893	181.34
ABR	mRNA	89.5336	106.087	92.0224
ABRA	mRNA	0	0	0
ABRACL	mRNA	45.398	80.9982	44.3006
ABTB1	mRNA	55.187	42.6974	47.1632
ABTB2	mRNA	172.994	138.874	166.327
ACAA1	mRNA	3272.68	2339.95	3166.05
ACAA2	mRNA	1003.69	2982.26	99.353
ACACA	mRNA	157.609	64.8891	140.119
ACACB	mRNA	15.3233	2.49913	13.3838
ACAD11	mRNA	991.668	580.541	909.716
ACAD8	mRNA	599.213	299.028	401.624
ACAD9	mRNA	437.335	315.165	499.925
ACADL	mRNA	1645.56	619.134	2478.9
ACADM	mRNA	2034.27	1462.95	1783.46
ACADS	mRNA	2324.49	1446.11	2206.27
ACADSB	mRNA	5113.44	3699.06	6020.12
ACAN	mRNA	0	0	0
ACAP1	mRNA	32.8079	40.8563	26.6248
ACAP2	mRNA	40.4361	46.484	46.049
ACAP3	mRNA	22.2662	20.8647	22.0148
ACAT1	mRNA	4579.26	2688.71	4737.77
ACAT2	mRNA	56.4287	47.4834	74.2177
ACBD3	mRNA	41.1761	40.4293	26.016
ACBD4	mRNA	137.728	113.313	164.43
ACBD5	mRNA	651.194	574.846	748.308
ACBD6	mRNA	124.914	115.023	121.714
ACCSL	mRNA	11.684	12.6518	8.20136
ACD	mRNA	39.611	43.3962	39.5547
ACE	mRNA	33.0233	40.8896	47.3619
ACE2	mRNA	16.5008	19.7588	16.5625
ACER1	mRNA	1.33358	0.978737	3.28165
ACER2	mRNA	9.61771	7.7003	8.24763
ACER3	mRNA	29.7806	38.9153	33.9607
ACHE	mRNA	0.360712	0.264733	0
ACIN1	mRNA	215.732	196.996	208.238
ACKR3	mRNA	36.9075	22.525	30.1144
ACLY	mRNA	66.6292	72.0109	69.6269
ACN9	mRNA	7.81189	14.7427	13.731
ACO	mRNA	860.444	432.149	650.868
ACO1	mRNA	526.402	479.542	534.548
ACO2	mRNA	1148.16	1050.53	1166.77
ACOT12	mRNA	540.532	223.893	604.242
ACOT13	mRNA	2058.95	1204.4	3879.88
ACOT4	mRNA	142.93	131.281	140.056
ACOT6	mRNA	161.051	149.63	200.383
ACOT7	mRNA	52.2893	59.1485	57.2535
ACOT8	mRNA	249.588	214.033	294.775
ACOT9	mRNA	29.1632	42.4615	30.6734
ACOX1	mRNA	2154.11	1051.48	1733.37
ACOX2	mRNA	2579.49	1727.86	2864.38
ACOX3	mRNA	147.957	124.142	190.579
ACOXL	mRNA	0.860489	0.505223	1.27049
ACP2	mRNA	600.271	403.512	624.556
ACP5	mRNA	1055	984.188	1046.12
ACP6	mRNA	279.807	213.092	258.339
ACPL2	mRNA	18.7445	41.1458	9.01558
ACPP	mRNA	1.79867	0.66004	0
ACPT	mRNA	43.4462	34.8445	42.4341
ACR	mRNA	0	0	0
ACRBP	mRNA	16.7574	13.2209	14.9481
ACRC	mRNA	0.908566	0	0.558946
ACRV1	mRNA	0	0	0
ACSBG1	mRNA	0.937795	0.229421	0
ACSBG2	mRNA	0	0	0
ACSF2	mRNA	172.181	197.344	188.986
ACSL1	mRNA	2245.03	1925.9	3086.68
ACSL3	mRNA	429.455	299.114	737.908
ACSL4	mRNA	166.438	142.529	273.29
ACSL5	mRNA	501.964	432.809	604.862
ACSL6	mRNA	0	0	0.520793
ACSM2B	mRNA	804.629	625.906	786.718
ACSM3	mRNA	315.743	201.071	337.271
ACSM4	mRNA	10546.4	5841.02	14427.2
ACSM5	mRNA	642.475	368.671	312.5
ACSS1	mRNA	62.6115	34.8543	50.1634
ACSS2	mRNA	217.173	127.17	184.455
ACSS3	mRNA	253.055	217.231	177.027
ACTA1	mRNA	0.455062	0	0
ACTA2	mRNA	483.21	609.44	464.286
ACTB	mRNA	5925.94	6452.18	5629.6
ACTBL2	mRNA	0	0	0
ACTC1	mRNA	0	0	0.23505
ACTG2	mRNA	10.3482	14.6053	3.91765
ACTL10	mRNA	0.51341	0	0
ACTL6A	mRNA	84.7211	86.0931	98.8945
ACTL6B	mRNA	6.54466	5.60379	6.71042
ACTL7A	mRNA	0	0	0
ACTL7B	mRNA	0	0	0
ACTL8	mRNA	0	0	0
ACTL9	mRNA	0	0	0
ACTN1	mRNA	266.401	269.164	264.084
ACTN2	mRNA	2.95298	5.29771	3.83518
ACTN4	mRNA	498.779	451.336	509.902
ACTR10	mRNA	268.08	208.04	273.709
ACTR1A	mRNA	126.107	135.704	128.318
ACTR1B	mRNA	232.986	186.251	227.126
ACTR2	mRNA	263.143	280.657	315.85
ACTR3	mRNA	379.706	452.67	421.951
ACTR3B	mRNA	28.9084	28.0893	30.058
ACTR5	mRNA	14.7479	18.8239	16.0418
ACTR6	mRNA	119.167	98.0275	166.394
ACTR8	mRNA	93.3682	80.0752	63.967
ACTRT1	mRNA	0	0	0
ACTRT2	mRNA	0	0	0
ACTRT3	mRNA	2.26367	0	0
ACVR1	mRNA	297.487	195.12	284.405
ACVR1B	mRNA	83.4606	72.04	70.3971
ACVR1C	mRNA	39.6308	16.0827	33.8462
ACVR2A	mRNA	20.0204	21.6727	11.7007
ACVR2B	mRNA	7.65675	9.36572	5.02443
ACVRL1	mRNA	75.6216	113.775	63.417
ACY1	mRNA	2150.38	1490.99	2668.48
ACYP1	mRNA	28.1559	40.9839	62.3571
AD014	mRNA	957.295	890.204	971.208
ADA	mRNA	15.6647	26.8255	14.1341
ADAD1	mRNA	57.9291	10.1361	67.4993
ADAL	mRNA	10.8062	11.2701	13.2958
ADAM10	mRNA	91.6183	82.9576	74.8391
ADAM11	mRNA	3.88442	0.619749	2.70138
ADAM15	mRNA	20.7864	29.0442	20.821
ADAM17	mRNA	42.847	55.7693	48.3497
ADAM18	mRNA	0	0	0
ADAM19	mRNA	8.23955	10.0489	10.1379
ADAM2	mRNA	0.343454	0.630167	1.05646
ADAM20	mRNA	0	0	0
ADAM21	mRNA	0.606172	0	0.372914
ADAM22	mRNA	3.23273	2.12712	2.33165
ADAM23	mRNA	64.9815	58.8828	55.2738
ADAM28	mRNA	116.725	116.293	119.061
ADAM29	mRNA	0	0	0
ADAM30	mRNA	0	0	0
ADAM32	mRNA	0	0.236376	0
ADAM33	mRNA	1.44238	1.6635	1.26764
ADAM3A	mRNA	3.00118	3.85458	4.61578
ADAM5	mRNA	0	0	0
ADAM7	mRNA	0	0.459203	0
ADAM8	mRNA	5.17588	4.79832	3.35177
ADAM-9	mRNA	55.0491	66.2517	42.0933
ADAMDEC1	mRNA	0.331453	1.94607	0.815634
ADAMTS1	mRNA	34.8083	19.2693	17.8654
ADAMTS10	mRNA	25.8406	18.5585	17.4867
ADAMTS12	mRNA	24.5817	9.22095	14.5625
ADAMTS13	mRNA	51.4073	42.3207	35.7868
ADAMTS14	mRNA	2.85273	2.20386	1.84736
ADAMTS15	mRNA	12.2126	7.22534	11.9597
ADAMTS16	mRNA	0.463623	0.453681	0.190146
ADAMTS17	mRNA	0	0.880053	0
ADAMTS18	mRNA	0.748181	0.549104	0
ADAMTS19	mRNA	3.242	0	1.03417
ADAMTS2	mRNA	8.84917	9.95517	10.8879
ADAMTS20	mRNA	0.305585	0	0.187995
ADAMTS3	mRNA	7.93257	5.31997	4.54353
ADAMTS4	mRNA	2.33732	2.33918	2.87582
ADAMTS5	mRNA	0.532362	0.195355	0.163753
ADAMTS6	mRNA	8.19054	10.6051	7.04611
ADAMTS7	mRNA	12.7426	9.6443	13.2287
ADAMTS8	mRNA	0.215646	0.4748	0.265329
ADAMTS9	mRNA	9.58041	5.59723	7.13464
ADAMTSL1	mRNA	4.98138	3.0466	3.57528
ADAMTSL2	mRNA	104.586	73.879	79.3536
ADAMTSL3	mRNA	2.25536	3.26576	2.54998
ADAMTSL4	mRNA	360.952	150.496	314.333
ADAMTSL5	mRNA	0.374442	0.824429	0
ADAP1	mRNA	9.38008	9.42049	8.50402
ADAP2	mRNA	48.0456	52.1474	48.2911
ADAR	mRNA	96.1037	123.222	85.2176
ADARB1	mRNA	19.7579	18.0431	18.2417
ADARB2	mRNA	0	0.293351	0.245897
ADAT1	mRNA	14.5379	14.4802	13.2025
ADAT2	mRNA	20.9918	41.0833	24.7519
ADAT3	mRNA	6.19506	4.38988	4.20544
ADCK1	mRNA	4.76439	3.68568	4.43616
ADCK2	mRNA	46.4522	34.4795	47.4121
ADCK3	mRNA	652.037	473.216	562.967
ADCK4	mRNA	69.8047	52.8659	68.5269
ADCK5	mRNA	93.2874	86.7028	96.736
ADCY1	mRNA	0.0722667	0.0530378	0.177833
ADCY10	mRNA	0.276096	0.303948	0.509559
ADCY2	mRNA	0.796282	0.779208	0.32658
ADCY4	mRNA	27.0537	28.9343	24.7516
ADCY5	mRNA	14.1235	10.7072	13.5582
ADCY6	mRNA	68.291	69.6317	69.6654
ADCY8	mRNA	8.06717	7.17121	6.48616
ADCY9	mRNA	56.4281	42.4146	42.7899
ADCYAP1	mRNA	7.84265	6.13958	19.2991
ADCYAP1R1	mRNA	0	0.736518	4.32163
ADD1	mRNA	154.503	169.717	151.481
ADD2	mRNA	0.496921	0.911748	0.917111
ADD3	mRNA	49.1174	52.8621	45.699
ADGB	mRNA	3.89259	6.28505	2.87365
ADH1C	mRNA	28551.7	26774.1	33677.3
ADH4	mRNA	5417.53	6884.29	5079.92
ADH5	mRNA	1275.11	1258.31	1263.32
ADH7	mRNA	4.16362	1.52788	1.92108
ADHFE1	mRNA	740.694	434.361	734.07
ADI1	mRNA	1509.46	1152.6	1883.11
ADIPOQ	mRNA	0	0	0
ADIPOR1	mRNA	304.464	233.42	284.091
ADIPOR2	mRNA	1052.12	1004.01	661.346
ADK	mRNA	469.378	523.83	508.554
ADM	mRNA	67.2461	36.0356	58.4427
ADM2	mRNA	53.8638	28.6263	15.9971
ADM5	mRNA	11.2227	7.4129	13.8083
ADNP	mRNA	103.719	89.602	99.7537
ADNP2	mRNA	27.8742	25.4068	29.1333
ADO	mRNA	28.1125	39.846	36.535
ADORA2A	mRNA	15.9221	14.8017	13.931
ADORA3	mRNA	98.7405	80.5568	105.95
ADPGK	mRNA	110.433	113.587	119.016
ADPRH	mRNA	14.0284	16.1563	10.0907
ADPRHL2	mRNA	123.45	117.714	134.056
ADPRM	mRNA	27.8217	26.1361	23.7339
ADRA1A	mRNA	105.349	83.498	108.794
ADRA1B	mRNA	1.74205	2.30134	0.857361
ADRA1D	mRNA	0.928686	3.06711	1.71397
ADRA2A	mRNA	2.94461	5.18665	4.34764
ADRA2B	mRNA	33.2748	28.7819	31.4369
ADRA2C	mRNA	0.705144	0.258759	0.433802
ADRB1	mRNA	27.6794	23.3399	39.1287
ADRB2	mRNA	135.571	151.686	170.076
ADRB3	mRNA	0.650991	0	0.800974
ADRBK1	mRNA	160.341	163.199	156.749
ADRBK2	mRNA	101.27	98.6483	91.4693
ADSL	mRNA	199.609	182.624	212.318
ADSS	mRNA	56.2757	66.3331	56.6519
ADSSL1	mRNA	2.91873	29.9895	7.18236
AEBP1	mRNA	48.6248	53.8403	41.099
AEBP2	mRNA	26.1311	24.2466	28.9364
AEN	mRNA	60.5428	133.09	38.8344
AFAP1	mRNA	25.7645	25.3657	16.2368
AFAP1L1	mRNA	41.4665	34.8119	38.5403
AFAP1L2	mRNA	9.99547	11.1633	8.55537
AFF1	mRNA	34.7506	35.0681	25.4896
AFF2	mRNA	0	0.357746	0
AFF3	mRNA	3.64695	3.50012	2.8764
AFF4	mRNA	86.633	70.5871	77.5955
AFG3L2	mRNA	273.904	196.39	271.42
AFGF	mRNA	2.90031	2.12859	1.66531
AFM	mRNA	3448.57	1536.54	2768.67
AFP	mRNA	28.9181	3.6499	27.1953
AFTPH	mRNA	104.34	105.688	124.532
AGA	mRNA	200.688	195.222	253.499
AGAP1	mRNA	23.3583	26.9021	28.8643
AGAP2	mRNA	7.10464	7.62079	9.41392
AGAP3	mRNA	96.0104	101.821	88.8244
AGBL1	mRNA	0.275523	0	0
AGBL3	mRNA	3.53432	3.89085	2.82659
AGBL5	mRNA	71.2207	65.7084	84.3666
AGER	mRNA	1.58833	1.55427	0
AGFG2	mRNA	89.6797	99.7484	122.335
AGGF1	mRNA	63.9742	61.6681	57.1749
AGK	mRNA	62.1627	65.1748	70.028
AGMAT	mRNA	4413.47	2735.57	4834.94
AGMO	mRNA	350.71	381.696	426.678
AGO3	mRNA	6.94528	5.56065	3.10742
AGPAT1	mRNA	44.3488	47.3431	38.3318
AGPAT2	mRNA	1098.05	700.847	1206.47
AGPAT3	mRNA	381.504	342.607	473.361
AGPAT4	mRNA	6.77418	7.76827	8.85583
AGPAT5	mRNA	75.0056	79.3549	113.56
AGPAT6	mRNA	571.853	420.498	481.768
AGPAT9	mRNA	14.4281	46.7517	6.02906
AGPHD1	mRNA	60.93	55.117	61.0203
AGPS	mRNA	114.43	128.585	100.599
AGR2	mRNA	5.68475	12.5164	10.4917
AGR3	mRNA	0	0	0
AGRN	mRNA	22.379	25.5024	23.3672
AGRP	mRNA	0	0	0
AGT	mRNA	2027.63	1644.59	1541.95
AGTPBP1	mRNA	4.77769	4.41551	10.6683
AGTR1	mRNA	296.542	217.005	276.476
AGTR2	mRNA	0	0	0
AGTRAP	mRNA	181.57	143.508	152.945
AGXT2	mRNA	5204.99	2376.38	6536.99
AHCTF1	mRNA	55.3149	62.075	51.308
AHCY	mRNA	1385.53	753.705	1401.1
AHCYL2	mRNA	15.6429	8.84966	11.4279
AHDC1	mRNA	9.95537	13.0204	7.53785
AHI1	mRNA	1.93329	1.74631	3.11061
AHNAK	mRNA	187.569	214.217	154.181
AHNAK2	mRNA	0.339503	1.495	1.25316
AHR	mRNA	168.295	53.6011	255.268
AHSA1	mRNA	224.422	248.517	301.23
AHSA2	mRNA	9.78542	17.4413	21.2132
AICDA	mRNA	0.380886	0.559078	0
AIDA	mRNA	99.3553	114.026	111.164
AIF1	mRNA	438.929	507.058	465.02
AIF1L	mRNA	3.81707	6.65336	5.28355
AIFM1	mRNA	229.532	154.708	298.079
AIFM2	mRNA	221.174	205.323	275.735
AIFM3	mRNA	2.2185	0.8141	0.909877
AIG1	mRNA	651.433	404.388	625.375
AIM1	mRNA	45.1196	50.381	50.8389
AIMP1	mRNA	560.692	543.024	561.17
AIMP2	mRNA	76.1997	75.2086	71.9331
AIP	mRNA	87.5262	121.337	108.489
AIPL1	mRNA	0.468438	0	0.576362
AIRE	mRNA	0	0	1.0282
AK1	mRNA	16.3114	22.1468	15.0521
AK3	mRNA	318.516	254.203	419.097
AK3L1	mRNA	170.55	128.451	202.321
AK5	mRNA	0.7157	1.40071	0.293531
AK7	mRNA	13.7382	15.7816	9.18658
AK9	mRNA	0	0	0
AKAP11	mRNA	58.5277	55.1659	59.1527
AKAP12	mRNA	57.586	48.612	56.5611
AKAP13	mRNA	112.996	109.886	94.172
AKAP14	mRNA	0	1.20701	1.01176
AKAP17B	mRNA	0.636737	1.58886	1.09681
AKAP2	mRNA	91.6485	75.2069	87.0144
AKAP3	mRNA	8.9248	9.308	9.05452
AKAP4	mRNA	0	0	0
AKAP5	mRNA	24.9201	34.032	17.0773
AKAP6	mRNA	0.853549	1.54766	0.247106
AKAP8	mRNA	78.1433	83.6112	70.4481
AKAP8L	mRNA	96.8807	93.2657	103.547
AKAP9	mRNA	42.2678	39.5049	30.6914
AKIP1	mRNA	26.1609	21.7064	25.8457
AKNA	mRNA	14.0076	20.7773	14.7857
AKNAD1	mRNA	4.34399	4.55448	4.96304
AKR1A1	mRNA	2215.49	2140.46	1860.98
AKR1B1	mRNA	355.146	439.05	416.185
AKR1C1	mRNA	104.232	341.706	80.4761
AKR1C4	mRNA	821.763	802.571	1149.7
AKR1CL1	mRNA	1086.09	1060.92	1523.45
AKR1D1	mRNA	2375.45	2875.05	1928.27
AKR1E2	mRNA	134.233	152.707	181.096
AKR7A2	mRNA	2949.58	1513.86	3490.28
AKT1S1	mRNA	138.091	91.886	121.863
AKT2	mRNA	439.749	303.082	402.932
AKT3	mRNA	40.8541	35.9105	36.2387
AKTIP	mRNA	56.4267	143.062	109.4
ALAS2	mRNA	77.5125	16.2116	30.6373
ALB	mRNA	690375	476360	445509
ALCAM	mRNA	146.114	180.652	134.184
ALDH16A1	mRNA	176.151	146.199	184.98
ALDH18A1	mRNA	33.4661	60.4845	47.0588
ALDH1A2	mRNA	22.2573	15.4016	40.6867
ALDH1B1	mRNA	489.183	385.364	667.586
ALDH1L1	mRNA	3845.89	3571.7	3923.75
ALDH1L2	mRNA	78.8247	53.1787	89.4373
ALDH2	mRNA	8650.89	5703.97	8802.93
ALDH3A1	mRNA	0.756348	2.22039	0.465302
ALDH3A2	mRNA	1831.13	1299.88	1920.24
ALDH3B1	mRNA	52.1849	78.9318	58.6671
ALDH4A1	mRNA	1412.82	1139.4	1421.17
ALDH5A1	mRNA	681.82	534.158	782.312
ALDH6A1	mRNA	1465.53	1029.41	1567.21
ALDH7A1	mRNA	771.49	532.758	533.815
ALDH8A1	mRNA	345.907	276.768	404.13
ALDH9A1	mRNA	3923.59	3300.54	4079.49
ALDOB	mRNA	26142.3	23217	16005.9
ALDOC	mRNA	3.86802	6.03248	5.94898
ALG1	mRNA	34.3688	48.4564	43.3999
ALG10	mRNA	21.4899	28.2965	20.4788
ALG11	mRNA	40.438	37.7722	48.6238
ALG12	mRNA	125.441	79.0965	113.582
ALG13	mRNA	64.3608	53.7696	68.4631
ALG14	mRNA	69.859	60.5227	67.8584
ALG2	mRNA	57.7112	54.3316	66.1104
ALG3	mRNA	100.656	99.8733	90.6361
ALG5	mRNA	402.486	362.254	458.409
ALG6	mRNA	45.065	49.172	50.5407
ALG8	mRNA	47.3781	58.9585	55.6439
ALG9	mRNA	57.7481	61.9435	71.0528
ALK	mRNA	0	0	0.880855
ALKBH1	mRNA	17.6633	20.1654	21.7328
ALKBH2	mRNA	39.6553	35.0877	42.4077
ALKBH3	mRNA	90.6681	84.5487	89.2459
ALKBH4	mRNA	26.4966	23.6636	25.1383
ALKBH6	mRNA	97.7444	100.431	115.453
ALKBH7	mRNA	325.645	271.112	361.856
ALKBH8	mRNA	38.7236	23.3918	49.1112
ALLC	mRNA	0	0	0
ALMS1	mRNA	38.154	11.5563	38.0026
ALOX12	mRNA	4.39469	4.23326	2.36565
ALOX12B	mRNA	0	0	0
ALOX15B	mRNA	0	0	0
ALOX5	mRNA	54.412	7.10689	18.3445
ALOX5AP	mRNA	6.10175	4.59981	9.28711
ALOXE3	mRNA	0	0	0
ALPI	mRNA	0	0.0783173	0.157556
ALPK1	mRNA	27.4413	27.4496	23.0092
ALPK2	mRNA	0.978885	0.878071	0.669118
ALPL	mRNA	242.879	288.358	295.996
ALS2	mRNA	73.3021	44.8235	90.1107
ALS2CR12	mRNA	0	0	0
ALX1	mRNA	0	0	0
AMACR	mRNA	3505.27	1005.77	3623.28
AMBN	mRNA	53.8726	104.515	61.6599
AMBP	mRNA	46023.4	39414.8	43028.1
AMBRA1	mRNA	37.4543	41.6385	38.889
AMCF-II	mRNA	0	0	0
AMD1	mRNA	82.2418	77.0809	75.8255
AMDHD1	mRNA	933.22	417.167	579.436
AMDHD2	mRNA	327.59	239.676	346.021
AMEL	mRNA	0	0	0
AMER1	mRNA	3.08059	5.08702	3.55343
AMER3	mRNA	0	0	0
AMFR	mRNA	383.823	426.299	398.189
AMH	mRNA	0	1.21832	2.04248
AMHR2	mRNA	0.34902	0.768456	0.429432
AMICA1	mRNA	45.073	55.8044	44.8482
AMIGO1	mRNA	29.5389	32.6271	45.9758
AMIGO2	mRNA	53.3779	56.8037	22.9865
AMIGO3	mRNA	29.7931	36.8147	62.8409
AMMECR1	mRNA	4.46978	6.34221	2.56647
AMMECR1L	mRNA	46.9293	58.4651	62.8363
AMN	mRNA	0	0.512529	1.71848
AMOT	mRNA	13.5614	15.4993	11.4636
AMOTL1	mRNA	8.2391	5.84527	5.29394
AMOTL2	mRNA	68.5366	69.3269	68.0115
AMPD1	mRNA	0.683959	0.223098	0.327265
AMPD3	mRNA	14.4401	33.198	13.4857
AMPH	mRNA	1.48244	1.90398	2.27998
AMTN	mRNA	0	0	0
AMY2	mRNA	5.66829	6.35942	5.40467
AMY2A	mRNA	4.94408	4.60991	3.84557
AMZ1	mRNA	1.59363	0.779727	1.96078
AMZ2	mRNA	214.111	184.65	218.02
ANAPC1	mRNA	32.246	34.8029	28.7242
ANAPC13	mRNA	587.125	687.025	768.465
ANAPC15	mRNA	312.868	266.382	324.269
ANAPC16	mRNA	308.493	284.219	330.018
ANAPC2	mRNA	50.168	45.4435	54.4971
ANAPC4	mRNA	58.7646	62.344	52.08
ANAPC5	mRNA	57.7817	63.7277	64.8096
ANAPC7	mRNA	97.6698	102.872	113.707
ANG1	mRNA	11343.6	8859.02	10116.3
ANGEL2	mRNA	41.1888	42.3832	37.7476
ANGPT1	mRNA	13.0248	12.933	17.911
ANGPT2	mRNA	14.0858	15.2027	15.9717
ANGPT4	mRNA	7.21062	7.21108	5.65461
ANGPTL1	mRNA	0.977684	0.47836	0
ANGPTL2	mRNA	10.2547	10.2483	5.90598
ANGPTL3	mRNA	2299.79	2701.79	2941.62
ANGPTL4	mRNA	1317.57	751.606	1058.61
ANGPTL5	mRNA	0	0	0
ANGPTL6	mRNA	267.973	242.079	302.45
ANGPTL7	mRNA	32.2487	27.1195	13.2262
ANK1	mRNA	1.27112	1.26608	0.446851
ANK2	mRNA	1.60125	0.607853	1.08698
ANK3	mRNA	24.2197	44.4771	26.5394
ANKAR	mRNA	0	0.09543	0
ANKDD1A	mRNA	0.333255	0	0.820069
ANKDD1B	mRNA	24.3893	15.7939	1.7652
ANKEF1	mRNA	0	0	0
ANKFN1	mRNA	0.231228	0.678811	0.853504
ANKFY1	mRNA	50.5508	48.4017	46.9093
ANKH	mRNA	334.749	242.295	362.448
ANKHD1	mRNA	84.5312	78.7597	80.787
ANKIB1	mRNA	54.5825	55.5705	55.7354
ANKLE1	mRNA	1.77365	3.25429	1.09114
ANKLE2	mRNA	171.257	175.898	151.845
ANKMY1	mRNA	0.245249	0.899962	0
ANKMY2	mRNA	32.2293	38.9718	37.2403
ANKRA2	mRNA	52.6982	49.4357	47.7764
ANKRD10	mRNA	97.0812	101.942	95.5584
ANKRD11	mRNA	83.9499	64.5712	51.9374
ANKRD12	mRNA	51.5321	59.5703	53.234
ANKRD13A	mRNA	382.184	280.088	372.13
ANKRD13B	mRNA	6.83496	6.20437	9.95884
ANKRD13C	mRNA	32.4273	19.9471	24.2158
ANKRD16	mRNA	28.1445	30.4757	44.8471
ANKRD17	mRNA	77.3459	77.2744	66.8003
ANKRD2	mRNA	0.62251	0	0
ANKRD22	mRNA	24.1136	34.3538	21.8156
ANKRD23	mRNA	3.66896	9.18693	4.51427
ANKRD24	mRNA	11.3282	7.37531	6.06984
ANKRD26	mRNA	5.99927	10.6739	8.0525
ANKRD27	mRNA	56.2751	43.5374	42.1176
ANKRD28	mRNA	44.5392	48.5718	34.7328
ANKRD29	mRNA	34.4375	41.8333	54.5474
ANKRD31	mRNA	0	0.201584	0
ANKRD32	mRNA	15.7492	20.047	10.5972
ANKRD33	mRNA	5.00615	41.0275	3.07977
ANKRD34A	mRNA	1.86233	0.585772	0.654686
ANKRD34B	mRNA	0	0.394067	0.330321
ANKRD34C	mRNA	0	0	0
ANKRD35	mRNA	9.68554	3.46751	8.13845
ANKRD39	mRNA	175.084	167.834	167.062
ANKRD40	mRNA	86.721	93.7844	80.3394
ANKRD42	mRNA	16.215	18.9991	14.7006
ANKRD44	mRNA	34.5674	29.1502	31.1897
ANKRD46	mRNA	143.361	171.901	201.544
ANKRD49	mRNA	43.1068	49.8889	50.5904
ANKRD52	mRNA	12.5146	14.3931	10.5156
ANKRD53	mRNA	0	0	0
ANKRD54	mRNA	32.7317	41.789	36.9168
ANKRD55	mRNA	1.42161	1.82586	0.874569
ANKRD6	mRNA	5.66661	2.87919	1.60896
ANKRD61	mRNA	0.470374	1.03565	0.578744
ANKRD63	mRNA	4.80008	10.0653	5.06227
ANKRD65	mRNA	0.300533	0.147044	0
ANKRD66	mRNA	8.14404	1.43449	7.41507
ANKRD7	mRNA	0	0.40639	0
ANKRD9	mRNA	56.7204	63.643	95.2879
ANKS1A	mRNA	68.7791	49.2252	55.8166
ANKS1B	mRNA	0	0	0
ANKS3	mRNA	75.8156	79.065	75.2162
ANKS4B	mRNA	97.9393	192.887	147.258
ANKS6	mRNA	2.29381	1.47304	2.4695
ANKUB1	mRNA	0	0	0
ANKZF1	mRNA	159.681	137.076	137.647
ANLN	mRNA	4.19375	11.1419	3.81837
ANO1	mRNA	418.057	316.392	409.531
ANO10	mRNA	56.793	66.7907	46.7254
ANO2	mRNA	0	5.60149	7.51258
ANO3	mRNA	0.748357	0.961157	0.460386
ANO4	mRNA	0	0	0
ANO5	mRNA	0.133157	0.0977265	0
ANO6	mRNA	38.5592	49.7589	35.2597
ANO9	mRNA	3.22834	4.41558	2.34716
ANP32A	mRNA	119.724	158.723	142.074
ANP32B	mRNA	657.532	683.846	652.931
ANPEP	mRNA	812.287	1024.67	1056.55
ANTXR1	mRNA	26.7894	24.0304	21.4109
ANTXR2	mRNA	272.965	272.013	301.681
ANXA1	mRNA	371.075	518.832	340.809
ANXA10	mRNA	0	0	0
ANXA11	mRNA	258.349	289.157	299.629
ANXA13	mRNA	15.0912	19.1978	16.0923
ANXA2	mRNA	724.931	699.659	733.256
ANXA2R	mRNA	0	0	1.80551
ANXA4	mRNA	364.305	537.69	491.39
ANXA5	mRNA	506.928	586.601	383.316
ANXA6	mRNA	500.342	434.623	440.12
ANXA7	mRNA	380.187	375.042	367.309
ANXA8	mRNA	1.76364	1.03549	1.30198
ANXA9	mRNA	14.966	13.2564	12.0644
AOAH	mRNA	39.0901	42.0006	25.01
AOC1	mRNA	0.505111	1.11213	0
AOC2	mRNA	149.737	116.861	146.042
AOC3	mRNA	1890.01	1316.66	1861.58
AOX1	mRNA	2.06651	1.76943	1.27131
AP1AR	mRNA	48.4456	41.4977	39.5129
AP1B1	mRNA	243.323	224.047	232.937
AP1G1	mRNA	109.739	112.451	111.527
AP1G2	mRNA	38.891	45.58	57.4956
AP1M1	mRNA	291.959	210.506	330.166
AP1S1	mRNA	323.21	426.01	348.981
AP1S2	mRNA	32.8416	52.4208	44.1618
AP2A1	mRNA	221.881	204.89	232.499
AP2A2	mRNA	227.066	199.429	205.338
AP2B1	mRNA	149.936	165.084	183.167
AP2M1	mRNA	1101.78	1242.2	1077.08
AP2S1	mRNA	551.151	570.824	593.366
AP3B1	mRNA	210.659	174.205	235.262
AP3B2	mRNA	1.2154	0.64173	1.02498
AP3D1	mRNA	114.022	120.602	143.593
AP3M1	mRNA	78.35	78.4853	79.2155
AP3M2	mRNA	1.87485	1.37599	2.88351
AP3S2	mRNA	127.512	181.342	165.544
AP4B1	mRNA	32.6468	33.0776	34.4808
AP4E1	mRNA	24.7602	24.2065	18.9687
AP4S1	mRNA	20.8389	27.3683	29.0137
AP5B1	mRNA	43.3163	39.9762	43.7219
AP5M1	mRNA	47.5774	42.0288	45.1941
AP5S1	mRNA	27.5167	14.6091	24.852
APAF1	mRNA	9.66996	10.4865	7.23003
APBA1	mRNA	2.099	3.49574	4.07255
APBA3	mRNA	38.4824	38.2111	41.7781
APBB1	mRNA	17.0898	14.5583	17.6478
APBB1IP	mRNA	57.3122	60.417	59.8321
APBB2	mRNA	50.1745	38.3504	39.3436
APBB3	mRNA	91.346	76.6866	88.1342
APC	mRNA	46.0247	46.2115	34.1247
APC10	mRNA	16.7498	26.3421	14.7206
APC2	mRNA	1.80786	1.32682	1.39023
APCDD1	mRNA	41.5919	16.6013	23.3427
APCDD1L	mRNA	0	0	0
APCS	mRNA	6542.25	511.4	8867.19
APEH	mRNA	139.35	103.014	133.596
APEX1	mRNA	238.168	256.624	300.223
APEX2	mRNA	74.023	118.893	92.031
APH1A	mRNA	474.197	453.344	502.163
APH1B	mRNA	2.67836	0	4.94315
API5	mRNA	160.875	183.885	173.649
APIP	mRNA	426.005	358.356	579.006
APITD1	mRNA	29.3177	39.9597	19.3244
APLF	mRNA	90.5758	73.9262	85.7109
APLN	mRNA	0	0.72781	0.305038
APLP1	mRNA	3.53354	3.88999	0
APLP2	mRNA	883.742	761.02	853.208
APMAP	mRNA	644.276	384.163	961.495
APOA1	mRNA	78115.4	63098.2	66661.7
APOA1BP	mRNA	619.262	759.598	513.64
APOA2	mRNA	24015.3	16501.3	37414.2
APOA4	mRNA	3195.28	1024.76	998.744
APOA5	mRNA	5429.83	2678.7	3826.86
APOB	mRNA	6528.73	4629.79	6452.58
APOBEC1	mRNA	1.84447	0	0
APOBEC3F	mRNA	34.5649	46.7302	25.7409
APOBEC4	mRNA	0	0	0
APOBR	mRNA	29.4986	41.495	38.0231
APOC2	mRNA	23542.1	20405.4	26794.2
APOC3	mRNA	110614	104124	107488
APOC4	mRNA	10931.3	6947.88	12079.5
APOE	mRNA	163524	127673	156567
APOH	mRNA	39930.2	27676.8	35802.3
APOL6	mRNA	7.23869	12.6685	22.6086
APOM	mRNA	2638.1	2592.86	2416.53
APON	mRNA	9682.01	6495.52	7523.07
APOO	mRNA	54.5412	53.1632	66.0585
APP	mRNA	398.294	435.247	366.919
APPBP2	mRNA	52.1186	52.0431	52.2568
APRIL	mRNA	68.581	69.0131	78.2922
APRT	mRNA	244.386	265.245	200.703
APTX	mRNA	52.0459	74.7471	75.8398
AQN-1	mRNA	0	0	0
AQP1	mRNA	20.3153	16.5664	16.6639
AQP10	mRNA	0	0	0
AQP2	mRNA	0.970539	0	0
AQP3	mRNA	7.1463	9.1784	6.59457
AQP4	mRNA	0	0	0
AQP5	mRNA	0	0.666813	0
AQP6	mRNA	0	0	0
AQP7	mRNA	2.86881	22.1075	0.882441
AQP9	mRNA	426.834	795.46	36.6316
AQR	mRNA	27.2497	27.2715	24.914
AR	mRNA	123.972	69.6185	123.383
ARAF	mRNA	398.406	264.283	436.777
ARAP1	mRNA	125.965	146.634	141.136
ARAP2	mRNA	7.95385	11.0014	6.77517
ARAP3	mRNA	79.4095	62.158	74.6718
ARCN1	mRNA	323.606	346.631	321.422
AREG	mRNA	1.31814	0	0
AREL1	mRNA	214.868	248.944	208.413
ARF1	mRNA	1578.07	1696.68	1878.01
ARF3	mRNA	531.898	580.238	623.886
ARF4	mRNA	611.952	633.018	661.84
ARF5	mRNA	447.949	345.423	410.19
ARF6	mRNA	91.0079	137.273	117.718
ARFGAP2	mRNA	192.701	181.385	212.043
ARFGAP3	mRNA	388.414	265.719	308.979
ARFGEF1	mRNA	87.5248	89.4364	91.5364
ARFGEF2	mRNA	80.1763	67.3416	70.1523
ARFIP1	mRNA	95.8506	115.569	111.123
ARFIP2	mRNA	61.0477	54.4677	61.3666
ARFRP1	mRNA	185.456	162.223	202.977
ARG1	mRNA	2331.84	1877.98	1932.22
ARG2	mRNA	266.149	127.824	152.684
ARGFX	mRNA	2.07503	0.507635	2.5531
ARGLU1	mRNA	277.796	314.447	309.297
ARHGAP1	mRNA	346.665	292.598	284.133
ARHGAP10	mRNA	29.3499	29.7148	32.2229
ARHGAP11A	mRNA	3.42306	9.072	2.57382
ARHGAP12	mRNA	66.0856	67.8326	65.5923
ARHGAP15	mRNA	42.664	62.854	40.142
ARHGAP18	mRNA	41.9375	54.874	48.3562
ARHGAP20	mRNA	0	0	0
ARHGAP21	mRNA	93.3847	81.076	98.7735
ARHGAP22	mRNA	7.11106	11.8113	12.2031
ARHGAP23	mRNA	6.21004	7.2294	5.00603
ARHGAP24	mRNA	19.7649	21.0252	33.882
ARHGAP25	mRNA	69.4318	81.3603	54.5593
ARHGAP26	mRNA	12.6338	17.8975	3.97652
ARHGAP27	mRNA	48.5095	56.9632	51.5065
ARHGAP28	mRNA	5.78753	5.8918	6.9678
ARHGAP29	mRNA	130.747	114.707	125.914
ARHGAP30	mRNA	61.5728	86.9711	55.6392
ARHGAP31	mRNA	19.557	17.8428	11.3691
ARHGAP32	mRNA	6.47815	2.85266	3.18827
ARHGAP39	mRNA	4.22995	3.70746	3.74424
ARHGAP4	mRNA	54.2728	73.0548	56.5956
ARHGAP42	mRNA	40.668	45.7946	32.9904
ARHGAP6	mRNA	6.49736	10.4041	8.72106
ARHGAP8	mRNA	49.1466	92.5119	53.7508
ARHGAP9	mRNA	6.02024	6.23481	6.74884
ARHGDIB	mRNA	290.859	306.77	300.991
ARHGEF1	mRNA	76.5121	78.0196	70.2423
ARHGEF10	mRNA	9.13078	18.3167	19.473
ARHGEF10L	mRNA	138.026	142.191	165.151
ARHGEF11	mRNA	37.8198	36.2147	37.5461
ARHGEF12	mRNA	120.179	103.214	109.463
ARHGEF15	mRNA	31.1552	21.6689	19.1666
ARHGEF16	mRNA	25.4844	72.1123	15.6779
ARHGEF17	mRNA	23.1104	29.5441	18.5806
ARHGEF18	mRNA	135.452	132.988	167.028
ARHGEF19	mRNA	4.31438	3.95801	5.97193
ARHGEF2	mRNA	61.7069	70.3491	65.6682
ARHGEF25	mRNA	10.6844	9.80188	4.9719
ARHGEF26	mRNA	65.1124	91.154	64.8921
ARHGEF28	mRNA	0	1.73016	0
ARHGEF3	mRNA	26.5258	29.965	25.5977
ARHGEF33	mRNA	14.4566	8.42555	12.0326
ARHGEF37	mRNA	46.3185	24.8797	36.5479
ARHGEF40	mRNA	35.7921	48.4508	28.8696
ARHGEF5	mRNA	29.4474	36.1766	34.8882
ARHGEF6	mRNA	52.448	64.1542	43.0211
ARHGEF9	mRNA	1.37619	0.490576	0.6773
ARID1A	mRNA	66.3865	80.2635	55.4574
ARID1B	mRNA	42.2653	41.3591	33.0264
ARID2	mRNA	22.414	26.9574	24.6903
ARID3A	mRNA	10.545	19.6203	16.6292
ARID3B	mRNA	10.7801	11.9518	11.8528
ARID3C	mRNA	1.82923	0.537002	1.3504
ARID4A	mRNA	40.4439	37.0276	32.3874
ARID4B	mRNA	68.7783	49.6173	57.2176
ARID5A	mRNA	44.9899	58.041	51.0306
ARID5B	mRNA	68.416	33.4473	58.9524
ARIH1	mRNA	101.979	97.7096	114.554
ARIH2	mRNA	134.86	117.689	137.914
ARL1	mRNA	511.398	577.257	641.859
ARL10	mRNA	42.4247	29.5794	40.5729
ARL11	mRNA	18.1437	52.1544	38.4468
ARL13A	mRNA	0	1.05845	0.887233
ARL13B	mRNA	13.1517	16.6419	15.9028
ARL14	mRNA	1.29143	0	0
ARL14EPL	mRNA	0	0	0
ARL15	mRNA	19.6562	18.5735	23.2779
ARL2	mRNA	145.989	176.256	247.498
ARL2BP	mRNA	104.283	94.3218	114.756
ARL3	mRNA	120.448	200.598	136.799
ARL4C	mRNA	25.8761	35.3137	34.7321
ARL4D	mRNA	13.7936	9.44851	7.92008
ARL6IP1	mRNA	574.151	752.413	666.119
ARL6IP4	mRNA	180.477	193.056	190.854
ARL6IP5	mRNA	137.173	150.517	165.467
ARL6IP6	mRNA	87.7402	64.7978	101.525
ARL8A	mRNA	70.2237	101.414	73.8604
ARL8B	mRNA	226.873	265.123	259.974
ARL9	mRNA	0.890294	2.61361	1.09541
ARMC1	mRNA	92.365	89.4188	94.5424
ARMC10	mRNA	105.245	92.5824	129.15
ARMC12	mRNA	23.2026	3.73804	40.3855
ARMC2	mRNA	7.21823	15.0098	5.42744
ARMC3	mRNA	0.255799	0.750941	0.314733
ARMC4	mRNA	0.192746	0.28292	0
ARMC5	mRNA	12.667	6.64037	14.8432
ARMC6	mRNA	27.9006	47.5671	43.9236
ARMC7	mRNA	29.8708	29.6099	22.9108
ARMC8	mRNA	30.4361	32.3011	30.1742
ARMC9	mRNA	3.90421	9.37756	7.86061
ARMCX2	mRNA	47.257	43.1028	50.0783
ARMCX3	mRNA	87.1942	107.863	108.97
ARMCX5	mRNA	71.0349	83.0367	85.4234
ARMCX6	mRNA	10.7979	28.8299	12.5985
ARNT	mRNA	249.386	168.711	185.956
ARNT2	mRNA	0.338925	0.248743	0
ARNTL	mRNA	33.0146	18.9911	53.7953
ARNTL2	mRNA	0.365846	0.537002	0
ARPC1A	mRNA	437.466	364.614	426.118
ARPC1B	mRNA	803.407	960.678	833.671
ARPC2	mRNA	1328.22	1342.83	1354.63
ARPC3	mRNA	1848.73	1951.52	2078.03
ARPC4	mRNA	263.68	311.326	285.818
ARPC5	mRNA	313.467	444.979	404.598
ARPP-19	mRNA	85.091	148.887	125.496
ARPP21	mRNA	0	0	0
ARR3	mRNA	0	0	0
ARRB1	mRNA	9.31815	9.77363	7.86802
ARRB2	mRNA	138.653	133.071	149.82
ARRDC2	mRNA	35.5875	35.6738	28.8351
ARRDC3	mRNA	177.639	423.049	285.656
ARRDC4	mRNA	31.5028	30.1812	25.0668
ARSB	mRNA	72.2829	97.986	53.8849
ARSD	mRNA	657.534	472.963	587.161
ARSE	mRNA	2.18604	0.802188	1.34485
ARSG	mRNA	191.463	98.5263	180.109
ARSI	mRNA	0	0	0
ARSJ	mRNA	1.09792	0	1.01315
ARSK	mRNA	71.5475	60.5247	83.3982
ART1	mRNA	0	0.403585	0
ART3	mRNA	4.55322	5.19818	8.09213
ART4	mRNA	67.0283	44.8803	38.8785
ART5	mRNA	0.614825	0	0
ARV1	mRNA	102.323	116.24	113.843
ARVCF	mRNA	191.74	213.067	134.474
ARX	mRNA	0	0	0
AS3MT	mRNA	637.344	477.544	616.846
AS-A	mRNA	224.358	210.225	194.393
ASAH2B	mRNA	9.56686	27.9291	5.7547
ASAP1	mRNA	42.97	42.677	36.7791
ASAP2	mRNA	46.0585	44.7364	42.0598
ASAP3	mRNA	163.051	128.306	134.228
ASB1	mRNA	35.2443	27.2968	29.9753
ASB10	mRNA	0	0	0
ASB11	mRNA	3.78662	0.794019	1.99673
ASB13	mRNA	266.867	289.989	281.754
ASB15	mRNA	2.38363	1.24956	0.418971
ASB16	mRNA	0.617684	0	0.759994
ASB17	mRNA	0	0	0
ASB18	mRNA	0	0	0
ASB2	mRNA	0.868934	0.95659	0.801847
ASB3	mRNA	30.9536	29.8166	33.9195
ASB4	mRNA	87.6188	19.8792	142.292
ASB5	mRNA	7.9249	8.45997	10.6372
ASB6	mRNA	51.4833	52.8489	51.7521
ASB7	mRNA	23.2826	29.7654	29.3068
ASB8	mRNA	46.108	40.3237	48.9177
ASB9	mRNA	18.1236	14.2186	14.6098
ASCC1	mRNA	111.67	95.4892	127.838
ASCC2	mRNA	23.9905	26.5742	25.3597
ASCC3	mRNA	29.0105	30.1127	25.3576
ASCL3	mRNA	0.978885	0	1.20441
ASCL4	mRNA	0	0	1.4877
ASCL5	mRNA	0	0	0
ASCT1	mRNA	35.7483	23.1708	20.0938
ASF1A	mRNA	30.3363	36.5941	39.311
ASF1B	mRNA	4.68989	17.21	6.92449
ASGR1	mRNA	5018.73	3591.69	5929.54
ASGR2	mRNA	2112.53	2126.43	2288.58
ASH1L	mRNA	36.2154	38.614	34.1997
ASH2L	mRNA	44.2492	62.3044	41.1353
ASIC1	mRNA	1.05959	1.71084	0.782228
ASIC2	mRNA	0	0	0
ASIC3	mRNA	1.17064	0.572767	0.480114
ASIC4	mRNA	23.9924	14.478	24.6
ASIC5	mRNA	0	0	0.619717
ASIP	mRNA	0.545762	2.80381	0.671501
ASNA1	mRNA	432.902	391.152	459.417
ASNS	mRNA	13.0402	14.5551	11.8663
ASPA	mRNA	244.787	192.749	320.394
ASPDH	mRNA	797.868	541.697	727.723
ASPHD1	mRNA	0	0	0
ASPHD2	mRNA	0.518758	1.14218	0.638276
ASPN	mRNA	6.56871	7.12654	7.73069
ASPRV1	mRNA	2.52316	3.70358	3.10447
ASRGL1	mRNA	126.892	142.335	165.671
ASS1	mRNA	10438.4	9308.92	8638.1
ASTE1	mRNA	24.7633	18.6343	26.2261
ASTL	mRNA	0.194345	0	0
ASTN1	mRNA	0	0.279272	0
ASTN2	mRNA	0	0	1.2521
ASXL1	mRNA	91.174	82.6743	74.3191
ASXL2	mRNA	46.4364	38.775	40.1683
ASXL3	mRNA	0	0	0
ASZ1	mRNA	0.85771	1.88847	2.11064
ATAD1	mRNA	170.784	182.332	188.899
ATAD2	mRNA	9.23891	22.005	9.43716
ATAD2B	mRNA	22.773	19.4842	14.9838
ATAD5	mRNA	2.25918	6.96382	3.05764
ATAT1	mRNA	12.4502	12.0092	9.19118
ATCAY	mRNA	0.315569	0.231602	0
ATE1	mRNA	73.4164	64.658	81.6993
ATF2	mRNA	62.6813	71.7925	70.1115
ATF4	mRNA	1058.62	861.32	954.482
ATF5	mRNA	2495.18	1720.8	2951.29
ATF6	mRNA	100.146	110.539	97.8931
ATF6B	mRNA	143.916	159.837	144.895
ATF7	mRNA	48.5067	47.7227	44.3681
ATF7IP	mRNA	50.2364	53.3505	42.1597
ATF7IP2	mRNA	2.22642	2.36024	4.26125
ATG10	mRNA	40.449	31.2148	38.0342
ATG12	mRNA	103.996	127.924	105.428
ATG13	mRNA	109.809	93.6379	118.476
ATG14	mRNA	26.4389	27.4332	28.2676
ATG16L1	mRNA	160.084	88.0337	125.947
ATG16L2	mRNA	39.6936	37.7635	35.2724
ATG2A	mRNA	87.6507	69.5837	74.2351
ATG2B	mRNA	51.7021	41.5567	45.1352
ATG3	mRNA	195.106	210.842	226.826
ATG4A	mRNA	62.4283	50.399	71.9234
ATG4C	mRNA	49.3826	44.1928	51.352
ATG4D	mRNA	91.6159	60.7981	69.1025
ATG5	mRNA	60.7327	42.7899	56.791
ATG7	mRNA	49.6865	51.6785	58.1334
ATG9A	mRNA	259.434	188.247	253.774
ATG9B	mRNA	0.475709	0.698263	0.292654
ATHL1	mRNA	95.9757	60.4455	120.243
ATIC	mRNA	416.549	235.764	226.794
ATL1	mRNA	0.611991	0.112288	0.564742
ATL2	mRNA	377.315	320.033	294.85
ATL3	mRNA	62.9416	101.311	79.2612
ATM	mRNA	25.9607	28.8303	24.2366
ATN1	mRNA	71.8901	59.8588	67.799
ATOH1	mRNA	0	0	0
ATOH7	mRNA	6.26179	6.31901	5.77834
ATOH8	mRNA	18.1802	35.4537	13.4213
ATOX1	mRNA	4533.09	5359.44	6175.27
ATP10A	mRNA	2.94282	2.41388	1.27794
ATP10B	mRNA	0	0	0
ATP10D	mRNA	27.4763	28.2895	13.0119
ATP11B	mRNA	0	0	0
ATP11C	mRNA	251.617	144.855	190.26
ATP12A	mRNA	0	0	0
ATP13A1	mRNA	112.566	79.5938	103.812
ATP13A2	mRNA	72.7052	65.6039	72.1418
ATP13A3	mRNA	39.5079	39.2509	48.9173
ATP13A4	mRNA	0	0	0
ATP13A5	mRNA	0	0	0.240883
ATP1A1	mRNA	498.096	539.538	443.483
ATP1A2	mRNA	5.04148	0.948727	3.18103
ATP1A3	mRNA	0	0	0
ATP1A4	mRNA	0.112259	0.164777	0
ATP1B1	mRNA	410.252	507.132	433.841
ATP1B2	mRNA	3.86302	3.40217	1.90121
ATP1B3	mRNA	101.513	111.304	139.196
ATP1B4	mRNA	0	0	0
ATP2A1	mRNA	0.228052	0	0
ATP2A2	mRNA	193.337	216.974	229.028
ATP2A3	mRNA	70.7092	84.6962	74.6887
ATP2B1	mRNA	70.9313	88.7763	62.7568
ATP2B2	mRNA	98.3162	61.5213	82.8176
ATP2B3	mRNA	4.36362	7.25103	4.25465
ATP2B4	mRNA	24.0239	25.7325	22.0492
ATP2C1	mRNA	160.003	139.52	184.685
ATP2C2	mRNA	0.236233	0.346751	0.290659
ATP4A	mRNA	4.98197	1.21879	3.15776
ATP4B	mRNA	0.764696	0.561224	0.940875
ATP5A1	mRNA	3253	2572.83	3818.84
ATP5B	mRNA	4456.03	3305.93	5007.11
ATP5E	mRNA	1418.64	1416.91	1450.56
ATP5F1	mRNA	1107.51	1087.77	1154.5
ATP5G1	mRNA	546.394	602.169	635.277
ATP5G2	mRNA	1161.21	1091.89	1098.19
ATP5G3	mRNA	2879.73	2711.71	3236.56
ATP5H	mRNA	2671.47	2327.05	2501.83
ATP5I	mRNA	1237.71	1190.38	1250.11
ATP5J	mRNA	815.958	865.484	956.836
ATP5J2	mRNA	2118.14	1865.09	2008.74
ATP5L	mRNA	454.779	459.819	518.587
ATP5S	mRNA	93.6592	95.0357	99.5233
ATP6	mRNA	97982.2	66415.9	85846.2
ATP6AP1	mRNA	82.8288	103.342	85.606
ATP6AP1L	mRNA	33.0752	23.5389	41.3121
ATP6AP2	mRNA	566.882	615.096	712.353
ATP6V0A1	mRNA	47.7113	34.3386	43.9151
ATP6V0A4	mRNA	0.250334	0	0.924027
ATP6V0C	mRNA	1586.86	1494.27	1549.69
ATP6V0D1	mRNA	452.007	473.607	459.994
ATP6V0D2	mRNA	4.87921	9.91645	4.61796
ATP6V0E2	mRNA	50.7334	59.1366	66.0939
ATP6V1A	mRNA	231.308	268.552	241.767
ATP6V1B1	mRNA	3.53942	1.62353	0.54436
ATP6V1B2	mRNA	167.294	188.269	178.636
ATP6V1C1	mRNA	266.608	265.538	252.223
ATP6V1C2	mRNA	34.8541	30.1389	56.0467
ATP6V1D	mRNA	180.863	164.569	198.69
ATP6V1E1	mRNA	379.435	455.263	416.631
ATP6V1E2	mRNA	2.16525	2.64853	1.77607
ATP6V1F	mRNA	279.99	296.647	238.299
ATP6V1G1	mRNA	537.385	719.499	628.624
ATP6V1G2	mRNA	6.95025	4.60728	6.62054
ATP6V1G3	mRNA	94.4371	63.2445	69.7168
ATP6V1H	mRNA	247.47	204.738	253.654
ATP7A	mRNA	8.79415	7.37621	6.95588
ATP7B	mRNA	77.6582	65.8553	132.485
ATP8	mRNA	23543.1	17327.4	22630.7
ATP8A1	mRNA	5.84375	12.7404	7.40158
ATP8A2	mRNA	0.19122	0.14034	0.705826
ATP8B1	mRNA	96.2772	149.338	117.19
ATP8B2	mRNA	12.107	13.9483	12.6446
ATP8B3	mRNA	17.7711	9.44462	8.50923
ATP8B4	mRNA	0.984205	0.722326	0.242192
ATP9A	mRNA	22.0148	18.9995	14.5466
ATP9B	mRNA	82.129	75.4191	57.4944
ATPAF1	mRNA	168.239	173.469	174.489
ATPIF1	mRNA	2251.21	1828.25	1948.4
ATR	mRNA	19.8693	20.8932	21.3986
ATRAID	mRNA	752.581	611.142	883.378
ATRIP	mRNA	24.5578	26.7133	25.3596
ATRN	mRNA	107.961	100.033	115.099
ATRNL1	mRNA	8.19044	4.15053	11.5171
ATRX	mRNA	18.1706	19.5096	15.6291
ATXN1	mRNA	22.3831	24.5018	15.8705
ATXN10	mRNA	172.384	147.248	190.264
ATXN1L	mRNA	23.7833	25.4949	17.5577
ATXN2	mRNA	73.7751	85.014	85.6548
ATXN2L	mRNA	101.048	106.399	100.308
ATXN3	mRNA	77.2803	107.378	70.1599
ATXN7	mRNA	61.1515	52.2578	52.1529
ATXN7L1	mRNA	31.2162	32.8966	41.855
ATXN7L2	mRNA	43.3466	41.9883	31.3725
ATXN7L3	mRNA	56.7908	69.5515	59.5866
AUH	mRNA	282.415	156.774	294.295
AUNIP	mRNA	28.8222	26.4414	26.2275
AUP1	mRNA	916.481	835.422	1019.9
AURKA	mRNA	6.6547	15.6802	6.03318
AURKB	mRNA	24.63	25.4046	19.657
AUTS2	mRNA	127.025	75.3171	107.888
AVEN	mRNA	16.0163	18.3667	11.0848
AVIL	mRNA	1.71573	3.56774	4.39796
AVL9	mRNA	33.9853	32.7558	36.7773
AVP	mRNA	0	0	0
AVPI1	mRNA	74.3692	143.383	88.5984
AVPR1B	mRNA	0	0	0
AVPR2	mRNA	2.66671	5.87144	8.53086
AWAT1	mRNA	0	0	0
AWAT2	mRNA	0	0	0
AWN	mRNA	0	0.934178	0
AXDND1	mRNA	0.300344	2.20428	0.369541
AXIN1	mRNA	65.2523	56.1525	65.5856
AXIN2	mRNA	9.52074	16.6624	6.30767
AXL	mRNA	154.895	176.401	140.397
AZGP1	mRNA	5463.55	4888.56	9402.1
AZI1	mRNA	14.0457	11.4537	12.3441
AZI2	mRNA	72.8173	78.7393	66.8282
AZIN1	mRNA	91.6793	115.847	111.821
AZU1	mRNA	11.3599	1.78654	6.98854
B2M	mRNA	23911.2	32485.9	26364.9
B2R	mRNA	0.277056	0.101668	0.681775
B3GALNT1	mRNA	5.26256	4.99825	7.99854
B3GALNT2	mRNA	47.6083	57.9278	52.4109
B3GALT1	mRNA	1.66919	1.55916	0.933529
B3GALT4	mRNA	78.8672	50.04	74.4998
B3GALT5	mRNA	71.0876	86.7222	85.1332
B3GALT6	mRNA	38.3903	26.297	30.9653
B3GALTL	mRNA	40.4021	47.2996	45.5053
B3GAT1	mRNA	0.506878	0	0
B3GAT2	mRNA	3.81772	2.40162	2.01313
B3GAT3	mRNA	236.47	217.383	253.313
B3GNT1	mRNA	75.4793	69.6729	84.2525
B3GNT2	mRNA	34.0635	39.4997	29.0027
B3GNT3	mRNA	45.9583	57.4073	36.3247
B3GNT4	mRNA	104.882	87.9866	122.235
B3GNT5	mRNA	1.87574	6.47019	1.15395
B3GNT6	mRNA	0	0	0
B3GNT7	mRNA	3.17389	2.81977	0.822132
B3GNT8	mRNA	15.6775	2.92215	7.34835
B3GNT9	mRNA	1.1498	5.90702	12.7324
B3GNTL1	mRNA	130.418	132.871	184.839
B4GALNT1	mRNA	14.3449	12.6336	13.6492
B4GALNT2	mRNA	14.4154	24.5979	14.1893
B4GALNT4	mRNA	1.50271	1.10287	0
B4GALT1	mRNA	122.754	129.14	113.053
B4GALT2	mRNA	54.173	49.7765	59.8312
B4GALT3	mRNA	114.63	105.989	125.27
B4GALT5	mRNA	52.6197	89.3475	40.1541
B4GALT6	mRNA	7.70206	17.7289	12.4918
B4GALT7	mRNA	93.0447	120.076	112.945
B9D2	mRNA	172.234	113.164	209.855
BAALC	mRNA	0	0	0
BAAT	mRNA	5.9761	1.46199	7.35294
BABAM1	mRNA	323.399	281.228	316.989
BACE1	mRNA	128.241	207.132	166.952
BACE2	mRNA	167.632	240.411	199.549
BACH1	mRNA	64.7177	66.9906	50.2854
BACH2	mRNA	4.85249	6.14023	4.11756
BAD	mRNA	61.7684	77.0661	63.6495
BAG1	mRNA	435.541	438.52	410.433
BAG2	mRNA	2.19912	10.7598	4.50962
BAG3	mRNA	909.265	284.322	715.913
BAG4	mRNA	5.96005	12.7861	11.8459
BAG6	mRNA	261.977	201.763	274.843
BAHCC1	mRNA	15.7703	11.6344	14.4517
BAHD1	mRNA	58.8356	51.7654	54.9913
BAI2	mRNA	0.795752	0.681353	0.815906
BAI3	mRNA	0	0	0
BAIAP2	mRNA	125.925	136.185	116.284
BAIAP2L1	mRNA	97.3762	127.689	96.9108
BAIAP3	mRNA	5.15675	2.66326	5.40485
BAK	mRNA	54.9395	69.5332	50.4648
BAMBI	mRNA	65.4254	57.6203	53.3835
BANF2	mRNA	0	0	0
BANK1	mRNA	56.2125	63.688	49.279
BANP	mRNA	29.1308	41.9208	52.0065
BAP1	mRNA	221.849	210.328	227.053
BARD1	mRNA	0.541129	3.5743	0.998702
BARHL1	mRNA	0	0	0
BARHL2	mRNA	0	0	0
BARX1	mRNA	0.628897	0	0
BARX2	mRNA	0	0	0
BASP1	mRNA	208.814	186.916	192.423
BAT5	mRNA	314.555	245.494	287.76
BATF	mRNA	22.5431	36.9076	20.2693
BATF2	mRNA	20.14	27.681	19.3736
BATF3	mRNA	43.9827	59.5451	83.5382
BAX	mRNA	68.8526	206.263	99.3485
BAZ1A	mRNA	47.0379	39.2364	48.1018
BAZ1B	mRNA	92.2612	99.8297	91.1208
BAZ2A	mRNA	55.5486	67.0537	50.208
BAZ2B	mRNA	25.7124	24.7586	19.7205
BBC3	mRNA	14.4104	42.9265	16.6875
BBIP1	mRNA	77.8726	76.6945	116.831
BBOX1	mRNA	364.643	400.645	542.233
BBS1	mRNA	3.59401	4.88752	2.99138
BBS10	mRNA	8.14794	11.41	12.445
BBS12	mRNA	43.3804	7.29612	34.1747
BBS4	mRNA	141.736	144.932	153.351
BBS5	mRNA	11.4864	12.8012	8.89838
BBS7	mRNA	14.8115	17.1549	14.807
BBS9	mRNA	10.5095	14.3043	8.93403
BBX	mRNA	40.565	39.9819	40.9392
BCAM	mRNA	25.9548	22.0965	24.5896
BCAN	mRNA	0	0	0
BCAP29	mRNA	190.947	166.241	216.707
BCAP31	mRNA	1418.4	1322.96	1483.7
BCAR1	mRNA	72.0116	105.339	100.133
BCAR3	mRNA	8.605	10.3658	9.70816
BCAS1	mRNA	6.44481	6.01995	2.16263
BCAS2	mRNA	218.155	212.035	214.526
BCAS3	mRNA	52.69	38.7505	45.9601
BCAS4	mRNA	13.1641	25.5741	7.6221
BCAT1	mRNA	23.4229	22.1248	13.876
BCAT2	mRNA	36.9031	34.0174	27.9697
BCCIP	mRNA	469.851	440.543	476.761
BCDIN3D	mRNA	33.5437	32.3012	31.2914
BCHE	mRNA	68.6574	66.0024	57.4077
BCKDHA	mRNA	1607.53	351.201	1841.43
BCKDHB	mRNA	761.983	562.103	910.427
BCKDK	mRNA	266.037	241.919	349.152
BCL10	mRNA	127.907	92.8302	91.9968
BCL11A	mRNA	1.55324	3.09416	0.819041
BCL11B	mRNA	2.38487	2.72269	0.326037
BCL2	mRNA	9.22859	23.1055	10.7799
BCL2A1	mRNA	111.661	69.4936	86.8285
BCL2L1	mRNA	102.223	170.245	154.799
BCL2L10	mRNA	0	0	0
BCL2L11	mRNA	11.2002	2.11372	5.90598
BCL2L12	mRNA	35.3944	46.1568	27.3531
BCL2L13	mRNA	100.013	108.225	110.934
BCL2L14	mRNA	14.8567	15.265	12.7957
BCL2L15	mRNA	8.29396	16.5221	13.1205
BCL2L2	mRNA	76.509	68.2489	81.8907
BCL3	mRNA	40.1055	46.095	32.1211
BCL6	mRNA	71.5436	89.088	85.315
BCL6B	mRNA	31.2163	23.5791	25.2317
BCL7A	mRNA	20.7959	28.5971	20.4697
BCL7B	mRNA	57.0153	50.7623	52.3259
BCL7C	mRNA	110.513	113.433	127.106
BCL9	mRNA	14.1337	11.908	9.82576
BCL9L	mRNA	53.3993	45.759	43.8625
BCLAF1	mRNA	130.087	126.988	110.176
BCMO1	mRNA	267.416	483.473	371.827
BCO2	mRNA	425.744	403.239	423.394
BCOR	mRNA	17.5272	20.7795	14.9298
BCORL1	mRNA	5.24307	4.73598	3.47364
BCR	mRNA	67.14	59.1536	85.7259
BCS1L	mRNA	74.0478	62.0173	90.3933
BD114	mRNA	0	0	0
BD123	mRNA	0	0	0
BD125	mRNA	0	0	0
BD129	mRNA	0	0	0
BDH1	mRNA	1115.42	465.14	1175.34
BDKRB1	mRNA	0	0	0
BDNF	mRNA	1.92816	2.47645	1.7793
BDP1	mRNA	17.3573	16.8178	17.1482
BECN1	mRNA	185.295	181.378	204.791
BEND2	mRNA	0	0	0
BEND4	mRNA	0.403041	0.887398	2.47949
BEND6	mRNA	2.63409	3.38311	0.810241
BEST1	mRNA	0	0	0
BEST2	mRNA	0.294679	0.21627	0
BEST3	mRNA	0	0	0
BEST4	mRNA	2.20622	1.07946	0.452419
BET1	mRNA	116.963	133.715	170.894
BET1L	mRNA	79.6258	106.9	79.196
BEX1	mRNA	24.2045	25.5804	16.6774
BEX5	mRNA	0	1.3382	0
BFAR	mRNA	136.585	150.507	109.789
BFSP1	mRNA	0	0	0
BFSP2	mRNA	0	0	0
BGLAP	mRNA	38.3404	22.0216	20.5103
BGN	mRNA	456.546	387.858	425.54
BHLHA9	mRNA	0	0	0
BHLHB9	mRNA	2.78606	1.94147	2.59693
BHLHE22	mRNA	3.18031	2.97066	4.26876
BHLHE40	mRNA	262.534	176.817	108.981
BHLHE41	mRNA	21.0611	19.4073	15.836
BHMT	mRNA	3901.52	4772.64	4868.68
BHMT2	mRNA	1986.35	2339.47	2132.62
BICC1	mRNA	6.50238	5.76643	10.334
BICD1	mRNA	1.46788	1.70573	1.20404
BICD2	mRNA	34.314	33.9772	28.7125
BID	mRNA	116.797	125.721	149.294
BIK	mRNA	8.42551	7.06701	7.40477
BIN1	mRNA	139.592	116.08	217.455
BIN2	mRNA	62.8401	72.2539	64.4317
BIN3	mRNA	117.771	107.848	125.323
BIRC2	mRNA	113.327	96.813	104.724
BIRC3	mRNA	159.638	243.358	183.861
BIRC6	mRNA	16.2119	15.4676	12.9655
BIVM	mRNA	34.1155	23.8868	49.6951
BLCAP	mRNA	157.716	162.148	175.417
BLK	mRNA	6.07964	4.18309	4.67521
BLM	mRNA	4.98008	6.87994	1.80219
BLMH	mRNA	443.166	395.639	369.16
BLNK	mRNA	30.2695	42.2404	23.0804
BLOC1S1	mRNA	690.571	745.073	731.663
BLOC1S4	mRNA	91.3401	85.5665	80.4049
BLOC1S5	mRNA	40.627	51.9391	61.2745
BLVRA	mRNA	1013.82	541.993	1068.84
BLVRB	mRNA	2154.69	1223.59	2692.21
BLZF1	mRNA	45.948	63.4645	51.9692
BMI1	mRNA	25.5786	46.4575	50.8634
BMP1	mRNA	169.714	146.892	160.711
BMP10	mRNA	26.7148	31.3703	22.3514
BMP15	mRNA	0	0	0
BMP2	mRNA	12.8076	9.56755	9.84895
BMP2K	mRNA	40.6797	42.9173	43.7954
BMP3	mRNA	0.195297	0	0
BMP4	mRNA	11.572	18.4265	12.4583
BMP5	mRNA	18.2901	23.9288	9.78435
BMP6	mRNA	361.791	163.195	267.922
BMP7	mRNA	1.0838	1.43176	1.0668
BMP8B	mRNA	2.19689	1.20925	0
BMPER	mRNA	31.8975	33.771	34.2994
BMPR1A	mRNA	42.855	47.5187	55.2606
BMPR1B	mRNA	0.238424	0.174984	0.58671
BMPR2	mRNA	159.413	106.92	149.53
BMS1	mRNA	71.558	86.547	62.4396
BMX	mRNA	71.2877	63.5146	52.2027
BNC1	mRNA	0	0	0
BNC2	mRNA	0.489142	0.538486	0.200612
BNIP1	mRNA	55.4187	54.065	48.2296
BNIP2	mRNA	17.322	19.6685	20.5779
BNIP3L	mRNA	170.271	149.016	166.077
BNIPL	mRNA	2.71553	3.13182	2.38654
BNP	mRNA	0	0	0
BOC	mRNA	2.88138	1.13868	1.63626
BOD1L1	mRNA	22.6107	23.8366	17.5907
BOK	mRNA	171.486	191.419	164.871
BOLA1	mRNA	427.213	375.53	438.533
BOLA3	mRNA	432.258	454.076	378.06
BOP1	mRNA	75.1576	78.9487	90.282
BORA	mRNA	12.4502	17.0401	18.6308
BPHL	mRNA	844.922	462.871	624.306
BPI	mRNA	0	1.25358	0
BPIFA1	mRNA	0	0	0
BPIFA2	mRNA	0	0	0
BPIFA3	mRNA	0	0	0
BPIFB1	mRNA	0	0	0.586359
BPIFB2	mRNA	0	0	0
BPIFB3	mRNA	0	0	0
BPIFB4	mRNA	0	0	0
BPIFB5	mRNA	0	0	0
BPIFB6	mRNA	0	0	0
BPIFC	mRNA	12.0188	12.1584	9.5921
BPNT1	mRNA	73.5519	92.4876	126.094
BPTF	mRNA	27.413	23.1993	20.8182
BRAF	mRNA	26.8769	20.456	22.2345
BRAT1	mRNA	21.172	21.838	21.4736
BRCA1	mRNA	2.89203	12.0559	2.70433
BRCA2	mRNA	106.5	41.5991	96.5343
BRCC36	mRNA	127.536	140.402	143.645
BRD2	mRNA	445.626	347.672	344.845
BRD3	mRNA	91.6489	86.1869	65.348
BRD4	mRNA	98.084	75.0893	90.6372
BRD7	mRNA	193.605	191.132	229.321
BRD8	mRNA	79.2993	79.9572	72.2818
BRE	mRNA	46.6077	42.1	44.1121
BRF2	mRNA	26.7387	20.2278	24.8008
BRI3	mRNA	1011.08	1289.3	886.688
BRI3BP	mRNA	57.5316	47.5014	56.6291
BRICD5	mRNA	5.72872	6.49773	5.76701
BRINP1	mRNA	0	0.219435	0
BRINP2	mRNA	0	0	0
BRINP3	mRNA	0	0	0
BRIP1	mRNA	6.59613	5.87838	7.65207
BRIX1	mRNA	144.025	136.361	143.837
BRMS1	mRNA	162.648	149.113	170.474
BRMS1L	mRNA	18.0021	23.6084	21.7865
BROX	mRNA	114.105	92.6828	86.7604
BRP44L	mRNA	2639.65	2698.87	2925.79
BRPF1	mRNA	32.1121	31.9934	24.3614
BRPF3	mRNA	46.0047	42.8114	36.9959
BRS3	mRNA	0	0	0
BRSK1	mRNA	0	0.670637	0
BRWD1	mRNA	24.1607	31.63	24.7056
BRWD3	mRNA	11.0369	11.1296	11.0405
BSCL2	mRNA	219.732	171.656	208.69
BSDC1	mRNA	345.369	250.521	263.809
BSG	mRNA	1894.95	1416.44	1973.84
BSN	mRNA	0.115569	0.141364	0.142196
BSND	mRNA	0	0.997093	0
BSP1	mRNA	0	0	0
BSPH1	mRNA	13.0472	4.7878	6.87994
BSPRY	mRNA	2.14485	1.57415	0
BST1	mRNA	19.21	15.8608	25.6054
BST2	mRNA	897.28	1408.59	954.817
BSX	mRNA	0	0	0
BTAF1	mRNA	25.5847	30.003	23.0171
BTBD1	mRNA	110.565	119.804	111.582
BTBD10	mRNA	25.6004	39.2212	33.4672
BTBD11	mRNA	1.03348	0.948112	0
BTBD17	mRNA	18.9556	13.9119	16.0345
BTBD18	mRNA	1.72782	0.634039	0.354316
BTBD19	mRNA	17.4976	11.36	7.45231
BTBD2	mRNA	334.11	286.553	439.288
BTBD3	mRNA	31.2929	28.3969	31.1055
BTBD7	mRNA	18.3095	19.4589	17.8499
BTBD9	mRNA	53.1504	44.8592	55.5864
BTC	mRNA	53.2921	41.2325	87.6902
BTD	mRNA	129.033	72.7624	177.389
BTF3	mRNA	1664.45	1700.08	1513.38
BTG1	mRNA	733.765	906.072	596.378
BTG2	mRNA	1533.2	715.648	651.519
BTG3	mRNA	443.114	237.158	534.063
BTG4	mRNA	1.15594	0.715698	0.380439
BTK	mRNA	27.8121	35.3157	28.9478
BTLA	mRNA	0	0.597339	0
BTN2A2	mRNA	1.68045	2.67218	3.44602
BTNL2	mRNA	0	0.213741	0
BTNL9	mRNA	4.85634	5.48331	3.67705
BTRC	mRNA	34.519	30.0842	32.7387
BUB1	mRNA	3.96424	11.274	2.43879
BUB1B	mRNA	1.99536	14.6443	6.54686
BUB3	mRNA	221.553	236.363	227.506
BUD13	mRNA	261.881	80.5011	177.209
BUD31	mRNA	332.311	336.055	365.953
BVES	mRNA	3.8083	2.5119	2.59516
BYS1	mRNA	65.7232	68.7714	72.8589
BZRAP1	mRNA	1.25303	1.17043	1.12125
BZW1	mRNA	464.843	551.051	498.241
BZW2	mRNA	51.0777	64.1849	45.6781
C10H10orf113	mRNA	0	0	0
C10H10orf68	mRNA	0.448656	0	0
C10H1orf101	mRNA	1.00639	1.29257	0.928695
C10H1orf115	mRNA	484.103	608.537	573.641
C10H1orf53	mRNA	113.967	92.78	93.0901
C10H1orf65	mRNA	0.38699	0	0
C10H1orf95	mRNA	1.84192	1.08145	1.35977
C10H9orf24	mRNA	0.679874	1.99589	0.836512
C10H9orf3	mRNA	125.762	110.013	104.33
C10H9orf64	mRNA	85.7415	72.4817	61.309
C10H9orf72	mRNA	39.8896	33.4066	48.1765
C10orf120	mRNA	0	0	0
C11H13orf30	mRNA	0	0	0
C12H17orf100	mRNA	0	1.43684	0
C12H17orf104	mRNA	0.701574	1.28724	0.863211
C12H17orf105	mRNA	0.907532	0.666054	0
C12H17orf107	mRNA	0	0	0
C12H17orf47	mRNA	53.2004	47.7991	55.7708
C12H17orf49	mRNA	133.728	129.599	139.149
C12H17orf53	mRNA	9.80693	10.7962	11.0608
C12H17orf56	mRNA	23.6652	31.9651	26.3296
C12H17orf59	mRNA	36.9237	32.7897	30.4385
C12H17orf62	mRNA	170.283	147.238	171.693
C12H17orf66	mRNA	0.69804	0.512304	0
C12H17orf67	mRNA	0	0.463021	0
C12H17orf70	mRNA	47.1313	46.481	44.7006
C12H17orf72	mRNA	77.6752	53.4122	45.346
C12H17orf74	mRNA	0	0	0
C12H17orf75	mRNA	51.9713	53.0833	47.4431
C12H17orf80	mRNA	26.6048	34.9022	27.0058
C12H17orf85	mRNA	67.8682	68.9833	60.4447
C12H17orf97	mRNA	0	0.649051	1.08812
C13H21orf2	mRNA	112.353	85.9993	94.138
C13H21orf33	mRNA	1377.62	839.616	1330.81
C13H21orf59	mRNA	104.844	122.016	100.128
C13H21orf63	mRNA	4.31643	1.90074	3.18654
C13H21orf91	mRNA	104.32	52.3662	121.3
C13H3orf17	mRNA	37.5855	38.7565	35.1461
C13H3orf18	mRNA	0.301139	0.884044	1.11156
C13H3orf20	mRNA	0	0	0
C13H3orf22	mRNA	0	0	0
C13H3orf25	mRNA	0.746779	0.822112	0
C13H3orf26	mRNA	92.0369	82.8152	65.1526
C13H3orf30	mRNA	0	0	0
C13H3orf33	mRNA	13.0051	16.1525	23.3866
C13H3orf35	mRNA	5.79922	0	2.85413
C13H3orf52	mRNA	60.4082	34.8344	31.8539
C13H3orf56	mRNA	0	0	0
C13H3orf62	mRNA	39.479	27.4261	43.7543
C14H10orf105	mRNA	0	0	0
C14H10orf107	mRNA	3.53615	5.62303	3.62571
C14H10orf116	mRNA	0	12.065	2.37959
C14H10orf118	mRNA	22.3851	27.527	24.7589
C14H10orf128	mRNA	56.4829	56.6289	52.1221
C14H10orf131	mRNA	0.465156	0.341387	0
C14H10orf137	mRNA	44.1535	40.7414	40.0353
C14H10orf2	mRNA	32.5392	38.2971	33.6888
C14H10orf32	mRNA	113.39	126.047	144.425
C14H10orf53	mRNA	0	0	0
C14H10orf54	mRNA	77.713	79.2014	93.9473
C14H10orf58	mRNA	862.806	1093.53	1027.91
C14H10orf62	mRNA	9.24377	9.15863	5.68673
C14H10orf71	mRNA	0	0	0
C14H10orf76	mRNA	72.0801	71.6567	68.1276
C14H10orf82	mRNA	0	0	0
C14H10orf84	mRNA	152.818	153.619	158.397
C14H10orf88	mRNA	18.8847	15.3501	12.4923
C14H10orf90	mRNA	0	0	0
C14H10orf99	mRNA	4.64807	1.94932	4.90196
C14H12orf24	mRNA	13.571	13.7543	9.54153
C14H12orf43	mRNA	126.212	95.4119	137.961
C14H12orf49	mRNA	93.8193	95.1548	94.5922
C14H12orf52	mRNA	62.9408	53.2507	66.1482
C14H12orf65	mRNA	24.5497	30.8871	48.3292
C14H1orf124	mRNA	34.7831	24.9411	39.3534
C14H1orf131	mRNA	70.8575	63.2874	53.8722
C14H1orf198	mRNA	44.631	54.5925	41.0022
C14H22orf13	mRNA	308.691	332.599	301.393
C14H22orf15	mRNA	1.63785	0	0
C14H22orf31	mRNA	0	0	0
C14H22orf39	mRNA	80.1829	84.2718	86.0488
C14H4orf27	mRNA	191.647	238.455	259.466
C14H8orf58	mRNA	41.2573	45.2368	40.9771
C15H2orf54	mRNA	0.423161	0.310566	0
C15H2orf57	mRNA	0	0	0
C15H2orf62	mRNA	5.24219	4.61681	1.71999
C15H2orf66	mRNA	0.471487	0.692065	2.32045
C15H2orf76	mRNA	51.8052	58.5399	93.0816
C15H2orf80	mRNA	0.664564	0	0
C15H2orf82	mRNA	0	1.13995	1.9111
C15H2orf88	mRNA	5.60499	4.2463	2.22462
C15H4orf47	mRNA	11.3023	18.6637	6.95314
C16H5orf22	mRNA	26.0843	27.1203	29.8015
C16H5orf28	mRNA	10.9319	14.2633	13.4505
C16H5orf42	mRNA	11.1777	7.8129	8.79443
C16H5orf44	mRNA	57.7874	63.2382	75.9682
C16H5orf49	mRNA	13.8483	9.38174	26.2137
C16H5orf51	mRNA	27.6091	36.7559	30.0201
C16H5orf54	mRNA	5.04711	6.01927	6.59805
C16H5orf64	mRNA	0	0	0
C17H20orf106	mRNA	0.870834	0	1.07147
C17H20orf108	mRNA	155.863	114.983	174.881
C17H20orf112	mRNA	10.2071	10.4393	7.21115
C17H20orf174	mRNA	1.13052	1.20685	1.39099
C17H20orf194	mRNA	14.0958	12.4899	12.0557
C17H20orf196	mRNA	34.891	10.1237	24.9591
C17H20orf202	mRNA	0	0	0
C17H20orf26	mRNA	6.19379	1.60438	3.13797
C17H20orf30	mRNA	315.455	376.57	442.567
C17H20orf85	mRNA	0	0	0
C17H20orf86	mRNA	0	0.652673	1.09419
C17H20orf96	mRNA	0	1.15648	1.93881
C17H8orf40	mRNA	212.906	201.138	242.451
C17H8orf48	mRNA	1.36324	3.00152	5.45128
C18H7orf10	mRNA	158.322	184.931	253.634
C18H7orf31	mRNA	0	0	0.744413
C18H7orf41	mRNA	73.1292	113.546	63.4524
C18H7orf49	mRNA	25.6691	29.8285	34.215
C18H7orf55	mRNA	360.053	302.163	323.587
C18H7orf58	mRNA	190.695	114.588	160.33
C1D	mRNA	37.5445	36.8913	38.9408
C1GALT1	mRNA	34.463	32.3013	34.4524
C1GALT1C1	mRNA	106.102	102.156	134.424
C1H14orf101	mRNA	58.3619	44.5931	42.2979
C1H14orf105	mRNA	2.6627	14.168	1.63808
C1H14orf166	mRNA	1134.08	1038.79	1224.75
C1H14orf28	mRNA	5.92713	5.95765	6.65855
C1H14orf37	mRNA	0.74783	1.92096	2.76037
C1H14orf39	mRNA	0	0	0
C1H15orf43	mRNA	7.20209	5.28574	9.66697
C1H15orf48	mRNA	20.7349	37.682	21.8675
C1H15orf52	mRNA	20.0147	38.0472	27.4518
C1H15orf54	mRNA	0	0	0
C1H15orf61	mRNA	9.96016	12.6263	13.369
C1H15orf62	mRNA	65.2562	36.8738	60.6105
C1H18orf25	mRNA	23.0703	17.8	17.9532
C1H18orf32	mRNA	771.601	711.395	888.149
C1H18orf54	mRNA	6.44571	9.46125	9.44137
C1H18orf63	mRNA	2.65722	3.1203	1.30777
C1H6orf120	mRNA	122.885	111.886	153.729
C1H6orf162	mRNA	76.3275	67.052	123.794
C1H6orf163	mRNA	1.83386	0.672952	1.12818
C1H6orf165	mRNA	0	0.257053	0
C1H6orf211	mRNA	38.8347	26.9887	37.6372
C1H6orf35	mRNA	77.7378	87.1302	95.648
C1H6orf57	mRNA	79.0881	70.3786	88.7948
C1H6orf58	mRNA	0	0	0
C1H9orf100	mRNA	10.2155	16.3336	7.18236
C1H9orf114	mRNA	101.81	100.039	86.9619
C1H9orf116	mRNA	1.35282	2.31668	0
C1H9orf117	mRNA	6.65243	3.07406	5.15358
C1H9orf131	mRNA	0	0	0.297539
C1H9orf135	mRNA	1.48752	1.81952	0.610076
C1H9orf152	mRNA	0.295116	0.216591	1.08932
C1H9orf156	mRNA	126.627	80.3536	119.062
C1H9orf16	mRNA	79.0788	84.2923	77.8383
C1H9orf169	mRNA	1.38979	1.35999	1.70999
C1H9orf171	mRNA	0	0.355499	0
C1H9orf173	mRNA	0	0	0
C1H9orf40	mRNA	27.3275	34.8344	34.6854
C1H9orf41	mRNA	17.9373	25.4513	27.7099
C1H9orf43	mRNA	6.36178	2.62633	3.91374
C1H9orf46	mRNA	258.111	311.035	296.064
C1H9orf57	mRNA	1.17673	0.380894	1.47738
C1H9orf78	mRNA	142.681	177.479	156.192
C1H9orf80	mRNA	39.1194	52.576	53.8479
C1H9orf84	mRNA	0.541681	0.39755	0.66648
C1H9orf85	mRNA	30.3828	24.816	28.9415
C1H9orf9	mRNA	26.196	21.7334	23.8231
C1H9orf91	mRNA	16.046	20.4539	11.4301
C1QA	mRNA	4739.43	4452.32	5481.39
C1QB	mRNA	2599.26	3432.1	2901.35
C1QC	mRNA	4585.46	4915.71	5344.75
C1QL2	mRNA	0	0	0
C1QL3	mRNA	0.549905	1.61434	0.676599
C1QL4	mRNA	7.43082	4.19509	9.84612
C1QTNF1	mRNA	216.252	149.492	232.954
C1QTNF2	mRNA	8.71151	8.95095	13.5769
C1QTNF3	mRNA	1.27817	0.750459	0.314531
C1QTNF4	mRNA	5.36374	7.43569	2.93311
C1QTNF5	mRNA	60.0462	55.5269	59.1043
C1QTNF6	mRNA	7.59593	9.47714	10.2806
C1QTNF7	mRNA	28.5142	12.7888	8.7709
C1R	mRNA	15047.7	13348.6	16201.1
C1RL	mRNA	95.4778	74.7671	123.17
C2	mRNA	2149.6	2446.19	2776.25
C22orf41	mRNA	0	0	0
C2CD2	mRNA	59.2564	89.0542	63.7358
C2CD2L	mRNA	31.3657	41.9235	25.3021
C2CD3	mRNA	19.8128	33.6089	20.008
C2CD4D	mRNA	2.91073	1.60218	0.895335
C2H11orf24	mRNA	72.4667	46.5365	44.1867
C2H11orf35	mRNA	9.72105	4.83302	6.94493
C2H11orf48	mRNA	66.4011	51.347	65.4221
C2H11orf49	mRNA	2.61128	3.14848	3.90137
C2H11orf58	mRNA	405.255	521.526	438.153
C2H11orf68	mRNA	113.221	101.174	143.387
C2H11orf80	mRNA	1.47923	1.80939	6.06678
C2H11orf83	mRNA	402.431	328.262	410.265
C2H11orf84	mRNA	14.8151	25.2726	20.6917
C2H11orf85	mRNA	0	0	0
C2H11orf91	mRNA	0	0	0
C2H11orf94	mRNA	2.15161	4.21095	5.29465
C2H11orf95	mRNA	4.81749	5.65703	3.55644
C2H19orf24	mRNA	473.935	344.839	575.604
C2H19orf25	mRNA	60.0236	94.7126	61.8515
C2H19orf26	mRNA	12.3738	10.1373	12.038
C2H19orf35	mRNA	1.00354	0	0
C2H19orf38	mRNA	27.0853	40.2191	27.1255
C2H19orf42	mRNA	783.76	737.199	835.122
C2H19orf43	mRNA	335.365	355.032	369.362
C2H19orf52	mRNA	79.3663	79.0514	92.2266
C2H19orf53	mRNA	471.31	440.187	462.559
C2H19orf57	mRNA	1.43673	2.95245	3.53549
C2H19orf59	mRNA	0.683959	0.50197	0.841538
C2H19orf60	mRNA	454.432	420.974	472.689
C2H19orf66	mRNA	249.124	418.451	264.651
C2H19orf67	mRNA	1.15984	0.85123	0.713531
C2H19orf71	mRNA	157.739	269.414	194.794
C2H1orf35	mRNA	200.306	200.76	187.827
C2H2orf81	mRNA	4.21885	1.75008	2.25689
C2H5orf15	mRNA	114.209	128.228	153.55
C2H5orf24	mRNA	51.3038	61.1858	57.206
C2H5orf25	mRNA	35.8143	21.0605	39.9601
C2H5orf30	mRNA	8.84256	14.7821	9.06651
C2H5orf45	mRNA	21.1232	22.3928	18.0485
C2H5orf46	mRNA	0	0	0
C2H5orf63	mRNA	47.4466	57.4163	76.1289
C3	mRNA	40456.7	36913.8	54586.4
C3AR1	mRNA	184.633	208.391	166.936
C3H16orf11	mRNA	0	0	0
C3H16orf5	mRNA	260.674	211.395	244.757
C3H16orf54	mRNA	29.6462	43.1882	24.7883
C3H16orf58	mRNA	63.7229	57.7475	65.4504
C3H16orf59	mRNA	15.2563	18.5548	21.9891
C3H16orf71	mRNA	14.0793	10.8916	13.1094
C3H16orf72	mRNA	56.4789	57.9986	57.6701
C3H16orf82	mRNA	0	0	0
C3H16orf89	mRNA	0	1.3181	1.47317
C3H16orf90	mRNA	1.01247	0.743069	2.49147
C3H16orf91	mRNA	61.8185	67.9869	64.0275
C3H16orf93	mRNA	4.41753	4.4579	9.51177
C3H16orf96	mRNA	8.88167	6.05282	5.46397
C3H2orf16	mRNA	1.32931	0.813006	0.817789
C3H2orf40	mRNA	6.43456	0.787073	0
C3H2orf42	mRNA	31.5412	30.3972	29.792
C3H2orf43	mRNA	37.7615	30.2708	26.2729
C3H2orf44	mRNA	8.88123	10.3882	8.19555
C3H2orf53	mRNA	0	0.259333	0
C3H2orf70	mRNA	0	0	0
C3H2orf71	mRNA	0	0	0
C3H2orf73	mRNA	0	0	0
C3H2orf74	mRNA	0	0	0
C3H2orf78	mRNA	0	0	0
C3H2orf91	mRNA	0	0	0
C3H7orf43	mRNA	51.4073	69.8405	54.3675
C3H7orf50	mRNA	541.313	588.291	686.275
C3H7orf61	mRNA	14.8998	23.2967	15.9413
C3H9orf89	mRNA	147.25	135.958	159.259
C4	mRNA	4892.32	3676.59	5434.04
C4BPA	mRNA	2615.54	2829.9	3028.84
C4BPB	mRNA	1606.06	2018.59	1596.18
C4H1orf110	mRNA	0.654735	0.480522	0
C4H1orf111	mRNA	8.58634	2.52067	7.3952
C4H1orf112	mRNA	9.50851	13.7575	11.6992
C4H1orf114	mRNA	2.41154	1.68907	2.24122
C4H1orf162	mRNA	2.38924	3.9454	3.67463
C4H1orf189	mRNA	1.02947	1.88887	1.89998
C4H1orf192	mRNA	36.4334	43.5749	37.3562
C4H1orf194	mRNA	1.17351	4.3063	0
C4H1orf226	mRNA	66.6171	45.3784	64.0507
C4H1orf43	mRNA	140.201	147.778	133.394
C4H1orf52	mRNA	14.0921	24.8049	13.2717
C4H1orf56	mRNA	0	5.26478	0
C4H1orf68	mRNA	0	0	0
C4H1orf85	mRNA	677.017	639.882	675.816
C4H8orf33	mRNA	45.3164	48.2248	42.747
C4H8orf34	mRNA	12.1124	15.5909	11.0053
C4H8orf46	mRNA	0.990137	2.54338	0.609128
C4H8orf47	mRNA	15.6711	12.6072	6.48898
C4H8orf59	mRNA	110.515	165.462	131.218
C4H8orf76	mRNA	76.8159	52.7971	63.7592
C4H8orf82	mRNA	123.277	107.252	110.495
C5	mRNA	1860.13	1352.69	2619.11
C5AR1	mRNA	103.244	161.074	137.941
C5AR2	mRNA	28.8156	26.2055	30.0592
C5H12orf11	mRNA	62.3496	70.0011	59.819
C5H12orf23	mRNA	67.4442	77.154	64.4374
C5H12orf29	mRNA	258.411	77.9727	172.93
C5H12orf35	mRNA	111.892	122.421	92.6818
C5H12orf39	mRNA	16.851	74.2036	13.0324
C5H12orf4	mRNA	34.3723	45.4076	39.6002
C5H12orf40	mRNA	0	0	0
C5H12orf41	mRNA	101.193	101.045	105.45
C5H12orf42	mRNA	0	0	0
C5H12orf45	mRNA	88.7845	90.9361	106.474
C5H12orf5	mRNA	39.7482	99.5011	53.8344
C5H12orf50	mRNA	12.243	3.2447	7.53182
C5H12orf56	mRNA	0	0.33227	0
C5H12orf57	mRNA	231.232	349.348	324.234
C5H12orf60	mRNA	0	0	0.851774
C5H12orf66	mRNA	9.33606	5.36236	6.9921
C6	mRNA	3599.41	2404.77	4887.06
C6H16orf57	mRNA	37.4014	42.5667	43.3507
C6H16orf74	mRNA	4.53277	7.00354	3.22884
C6H16orf78	mRNA	0	0	0
C6H16orf80	mRNA	487.302	453.835	434.311
C6H18orf21	mRNA	213.432	217.028	261.844
C6H18orf8	mRNA	79.6813	84.1751	102.496
C6H19orf18	mRNA	0	0	0
C6H19orf33	mRNA	403.045	257.976	383.025
C6H19orf40	mRNA	1.84875	6.78417	3.79115
C6H19orf47	mRNA	10.2682	11.4548	13.1393
C6H19orf54	mRNA	96.2119	97.6022	130.719
C6H19orf68	mRNA	4.33189	6.91955	1.2541
C6H19orf69	mRNA	0.491253	0.36054	0
C6H19orf73	mRNA	0	0	0
C6H19orf81	mRNA	48.6385	33.5969	27.282
C6H1orf123	mRNA	327.137	420.161	343.569
C6H1orf158	mRNA	0	0	0
C6H1orf167	mRNA	29.1465	17.4589	29.7967
C6H1orf168	mRNA	29.0741	27.3393	31.301
C6H1orf172	mRNA	38.2298	27.4271	45.9807
C6H1orf173	mRNA	0.342372	0.753818	0.421251
C6H1orf174	mRNA	73.1767	72.0666	69.2585
C6H1orf177	mRNA	0	0	0
C6H1orf185	mRNA	2.59126	0.950887	0
C6H1orf210	mRNA	553.277	456.21	502.124
C6H1orf233	mRNA	1.654	0.606949	0
C6H1orf87	mRNA	0	0	0
C6H1orf94	mRNA	0	0	0
C6orf27	mRNA	0	1.05845	0
C7	mRNA	409.753	364.572	397.897
C7H14orf118	mRNA	22.3732	21.1372	20.2205
C7H14orf119	mRNA	123.91	120.832	107.991
C7H14orf129	mRNA	37.8828	56.5403	49.7442
C7H14orf142	mRNA	225.764	221.248	236.928
C7H14orf159	mRNA	0.424288	0.622785	0
C7H14orf166B	mRNA	0	0	0
C7H14orf169	mRNA	21.6637	20.0388	19.3997
C7H14orf2	mRNA	1584.92	1403.93	1566.13
C7H14orf50	mRNA	1.42373	0.3483	4.67131
C7H14orf53	mRNA	0.824283	1.03318	0.905935
C7H14orf79	mRNA	15.4041	20.0413	18.0916
C7H15orf17	mRNA	67.8683	77.7691	74.8391
C7H15orf24	mRNA	194.664	204.627	233.069
C7H15orf26	mRNA	0	0	0
C7H15orf27	mRNA	24.995	5.76595	18.9033
C7H15orf29	mRNA	15.0982	14.9252	14.0273
C7H15orf38	mRNA	146.259	169.818	164.061
C7H15orf39	mRNA	31.2724	42.3207	29.5808
C7H15orf40	mRNA	116.984	97.7359	123.115
C7H15orf42	mRNA	0.587043	1.86698	0.722293
C7H15orf59	mRNA	0	0.877193	0.490196
C7H15orf60	mRNA	5.39644	3.82398	3.20539
C7H6orf106	mRNA	1353.29	1059.37	1604.22
C7H6orf125	mRNA	564.618	633.835	698.812
C7H6orf132	mRNA	2.40004	3.08251	2.95299
C7H6orf136	mRNA	56.4058	42.8247	49.4584
C7H6orf141	mRNA	0	1.47601	0
C7H6orf15	mRNA	0	0	0
C7H6orf153	mRNA	100.162	101.367	90.1585
C7H6orf201	mRNA	1.09302	2.40657	1.34485
C7H6orf222	mRNA	7.63612	7.79727	4.90196
C7H6orf223	mRNA	0.874657	1.28385	2.15234
C7H6orf226	mRNA	69.563	61.1096	66.786
C7H6orf47	mRNA	80.2308	106.07	89.9256
C7H6orf62	mRNA	674.9	591.777	823.924
C7H6orf89	mRNA	189.928	149.971	255.097
C8A	mRNA	6616.77	5315.76	6272.76
C8B	mRNA	3873.37	3222.09	5314.47
C8H4orf19	mRNA	214.864	216.452	169.101
C8H4orf21	mRNA	0.292838	1.93427	1.80153
C8H4orf26	mRNA	0	0.777653	0
C8H4orf29	mRNA	117.112	87.1847	101.349
C8H4orf3	mRNA	406.121	454.029	520.508
C8H4orf36	mRNA	0	0	0.750683
C8H4orf40	mRNA	0	0	0
C8H4orf45	mRNA	0	0	0
C8H4orf46	mRNA	17.9825	11.8324	8.39246
C8H4orf48	mRNA	5.29248	5.61058	3.61768
C9H11orf1	mRNA	82.7428	72.8717	95.6977
C9H11orf30	mRNA	21.0594	24.5421	23.0847
C9H11orf34	mRNA	1.79766	0.329834	1.38239
C9H11orf42	mRNA	9.8983	13.4394	7.91621
C9H11orf52	mRNA	51.0777	76.3549	95.9223
C9H11orf53	mRNA	0	0	0
C9H11orf54	mRNA	425.895	299.996	408.936
C9H11orf57	mRNA	57.1485	66.7653	68.88
C9H11orf63	mRNA	0.270289	0.19837	0
C9H11orf65	mRNA	6.76029	4.63073	5.5452
C9H11orf70	mRNA	0	0.373433	0
C9H11orf71	mRNA	25.5857	13.4127	20.987
C9H11orf82	mRNA	2.79665	12.4861	3.72773
C9H11orf88	mRNA	0	0	0
C9H1orf105	mRNA	9.52214	8.10663	6.56094
C9H1orf186	mRNA	14.0065	5.71089	12.1272
C9H1orf21	mRNA	43.1627	62.9999	27.4486
C9H1orf27	mRNA	75.5335	75.4626	96.6962
C9H1orf74	mRNA	132.702	125.47	131.651
C9H7orf62	mRNA	0	0	0
C9H7orf72	mRNA	0	0.390384	0
CA1	mRNA	0.667907	0.490189	0
CA10	mRNA	0	0	0
CA11	mRNA	2.95999	3.50177	4.23989
CA12	mRNA	1.21465	2.08006	0.498167
CA13	mRNA	19.6456	22.9715	24.9912
CA14	mRNA	151.962	96.4991	288.637
CA2	mRNA	175.159	441.921	42.8743
CA3	mRNA	443.509	1689.56	8.09286
CA4	mRNA	6.92881	3.55962	2.55754
CA5B	mRNA	1.39792	6.66872	3.86997
CA6	mRNA	0	0	0
CA7	mRNA	0	0	0
CA8	mRNA	27.3235	11.9235	17.2636
CA9	mRNA	40.2589	36.8375	36.0249
CAAP1	mRNA	30.7691	37.1175	36.5526
CAB39	mRNA	14.5618	15.791	15.8598
CAB39L	mRNA	42.4697	44.9516	40.1684
CABIN1	mRNA	48.2309	51.7704	50.5931
CABLES1	mRNA	13.2346	33.1585	14.0377
CABLES2	mRNA	22.6859	23.3438	19.5676
CABP1	mRNA	0.598208	0.439036	0
CABP4	mRNA	3.51949	2.06641	2.59821
CABP5	mRNA	0	0	0
CABP7	mRNA	0	0	0
CABYR	mRNA	75.5507	50.266	58.2067
CACFD1	mRNA	241.568	241.68	249.904
CACHD1	mRNA	2.08129	1.40999	1.77286
CACNA1A	mRNA	0	0	0
CACNA1C	mRNA	1.83428	7.80804	0.451378
CACNA1D	mRNA	2.92876	2.28815	0.929943
CACNA1E	mRNA	0.379736	0.928984	0.934448
CACNA1F	mRNA	1.6794	0.853301	1.27159
CACNA1G	mRNA	0.10483	0.0769366	0
CACNA1I	mRNA	0.114781	0.421201	0.141226
CACNA1S	mRNA	1.40239	2.43275	1.72549
CACNA2D1	mRNA	41.2954	71.7122	28.7407
CACNA2D2	mRNA	0	0.219972	0
CACNA2D3	mRNA	0	0	0
CACNA2D4	mRNA	0.156422	0.688805	0
CACNB1	mRNA	1.57681	0.771498	0.646697
CACNB2	mRNA	5.02255	1.30099	2.9081
CACNB3	mRNA	4.4943	8.05209	6.50559
CACNB4	mRNA	3.08245	4.52453	1.26421
CACNG1	mRNA	1.40161	2.57166	0.862262
CACNG2	mRNA	0	0	0
CACNG3	mRNA	0	0.230871	0
CACNG4	mRNA	3.12017	2.86243	0.959757
CACNG5	mRNA	0	0	0
CACNG6	mRNA	0	0.465601	0
CACNG7	mRNA	0	0	0
CACTIN	mRNA	59.9133	67.5719	72.4674
CACUL1	mRNA	44.2025	42.6123	54.9249
CACYBP	mRNA	245.399	283.76	362.76
CADM1	mRNA	36.3041	50.0728	31.5759
CADM2	mRNA	1.58833	3.49711	0.651423
CADM3	mRNA	1.53867	1.12926	1.35227
CADM4	mRNA	86.5618	62.1718	93.7608
CADPS	mRNA	1.31748	1.54708	3.24204
CADPS2	mRNA	75.918	65.6415	84.1882
CALB1	mRNA	0.916931	3.36476	0
CALB2	mRNA	0	0	0
CALCB	mRNA	0.42978	0	0
CALCOCO2	mRNA	341.36	313.782	361.138
CALCR	mRNA	0	0	0
CALCRL	mRNA	15.9457	15.9689	15.1737
CALD1	mRNA	795.652	778.946	736.499
CALHM1	mRNA	0	0	0
CALHM2	mRNA	6.49736	8.67006	7.26755
CALM1	mRNA	240.345	280.293	273.781
CALM3	mRNA	288.88	375.122	333.194
CALML4	mRNA	73.2301	35.8299	80.4479
CALN1	mRNA	3.53677	3.05376	1.1519
CALR	mRNA	2458.12	2984.92	3885.3
CALR3	mRNA	9.25854	5.94563	19.2234
CALU	mRNA	365.107	418.751	434.987
CALY	mRNA	0.639497	0	0
CAMK1	mRNA	98.0184	124.88	94.8548
CAMK1D	mRNA	55.2522	30.5634	60.9215
CAMK1G	mRNA	0.517747	0	1.9111
CAMK2B	mRNA	0.618004	0.151188	0.253462
CAMK2D	mRNA	54.9203	66.0319	56.0422
CAMK2G	mRNA	83.5804	83.1334	81.6788
CAMK2N1	mRNA	31.4685	100.935	63.0969
CAMK2N2	mRNA	4.50177	7.84683	4.84657
CAMK4	mRNA	7.5171	11.6829	5.98464
CAMKK1	mRNA	57.2527	67.3116	64.9719
CAMKK2	mRNA	85.0038	68.2453	86.0973
CAMKV	mRNA	3.71351	4.67213	2.93726
CAMLG	mRNA	56.2324	67.27	63.6528
CAMSAP1	mRNA	39.1658	28.9214	29.0618
CAMSAP2	mRNA	30.3236	30.8227	29.7779
CAMSAP3	mRNA	124.464	100.229	128.568
CAMTA2	mRNA	69.2528	58.7025	62.0375
CAND1	mRNA	73.2566	64.6668	77.2674
CAND2	mRNA	10.0972	9.72455	7.48179
CANT1	mRNA	141.886	110.483	173.511
CANX	mRNA	768.388	830.494	1145.66
CAP2	mRNA	0.371128	0.544756	0.913267
CAPG	mRNA	46.2784	62.5486	42.2826
CAPN1	mRNA	239.315	247.12	264.422
CAPN11	mRNA	1.68638	1.65022	3.80399
CAPN12	mRNA	2.11543	1.29379	0.433802
CAPN13	mRNA	0	0	0
CAPN14	mRNA	0	0	0
CAPN15	mRNA	90.8138	82.9178	87.9239
CAPN2	mRNA	237.542	331.558	174.584
CAPN3	mRNA	8.2049	18.4093	10.6721
CAPN5	mRNA	130.307	96.5397	196.295
CAPN6	mRNA	0	0.163625	0
CAPN7	mRNA	63.0068	61.8893	67.3432
CAPN9	mRNA	0.733038	0.268995	0
CAPNS1	mRNA	1536.71	1494.29	1513.9
CAPNS2	mRNA	0	0.905957	0
CAPRIN1	mRNA	219.111	250.215	245.249
CAPRIN2	mRNA	15.8685	10.0934	12.4957
CAPS	mRNA	10.1894	10.8434	10.0296
CAPSL	mRNA	0.662355	22.3613	3.25982
CAPZA2	mRNA	165.81	167.65	189.588
CAPZA3	mRNA	0	0	0
CAPZB	mRNA	540.525	476.667	497.191
CAR	mRNA	140.292	196.074	144.519
CARD10	mRNA	22.059	31.9841	27.1412
CARD14	mRNA	0.241605	0.354636	0
CARD6	mRNA	60.4043	89.3037	83.7116
CARF	mRNA	31.173	36.2707	34.3013
CARHSP1	mRNA	59.0146	75.092	57.3365
CARKD	mRNA	757.481	494.529	762.682
CARM1	mRNA	67.3679	62.3525	75.521
CARNS1	mRNA	440.213	345.781	345.212
CARP	mRNA	1.23155	4.29332	1.89411
CARS	mRNA	50.7224	45.4504	48.2576
CART	mRNA	0	0	0
CASC3	mRNA	25.9729	18.3812	18.2611
CASD1	mRNA	24.2537	32.8243	29.8416
CASK	mRNA	36.0718	26.0991	39.358
CASKIN1	mRNA	4.12611	2.23394	3.57868
CASP1	mRNA	70.5202	78.8434	80.2803
CASP10	mRNA	22.6929	25.1164	27.4708
CASP14	mRNA	0	0	0
CASP2	mRNA	36.5417	56.9151	34.2201
CASP3	mRNA	82.9878	81.367	57.4355
CASP4	mRNA	172.418	205.387	208.54
CASP6	mRNA	276.161	294.722	233.798
CASP8	mRNA	36.7613	44.4991	35.5385
CASP8AP2	mRNA	6.43687	6.86376	6.05814
CASP9	mRNA	17.5768	21.0221	18.0219
CASQ1	mRNA	0.486455	0.357018	0.59853
CASQ2	mRNA	3.93003	3.96594	3.6266
CASR	mRNA	0	0	0
CASS4	mRNA	4.55048	5.0974	3.53613
CAST	mRNA	593.303	562.789	644.437
CASZ1	mRNA	1.31271	2.89026	1.34595
CAT	mRNA	26378.5	24144.9	21629.5
CATSPER1	mRNA	0	0.12224	0
CATSPER2	mRNA	86.6371	90.4769	114.621
CATSPER3	mRNA	0	0	1.77286
CATSPER4	mRNA	0	0	0.545268
CATSPERB	mRNA	1.30809	0.548588	0.229923
CATSPERD	mRNA	0.137382	0.100827	0
CATSPERG	mRNA	9.98563	7.02951	7.52219
CAV1	mRNA	50.4911	36.0141	197.632
CAV2	mRNA	28.3	20.1982	81.4598
CAV3	mRNA	0	0	0
CBFA2T2	mRNA	16.0196	13.403	9.46096
CBFA2T3	mRNA	4.10846	6.1143	3.79126
CBL	mRNA	12.9725	15.0696	10.2818
CBLB	mRNA	16.9196	17.7265	16.443
CBLC	mRNA	7.85847	8.98653	9.21928
CBLL1	mRNA	38.3083	38.6278	33.6088
CBLN2	mRNA	0	0	0
CBLN3	mRNA	3.84934	5.3363	1.57873
CBLN4	mRNA	0	0	0
CBR1	mRNA	6.86908	2.01654	3.38066
CBR3	mRNA	54.8195	173.399	31.3497
CBWD2	mRNA	95.095	76.311	81.0029
CBX1	mRNA	141.728	156.427	146.812
CBX2	mRNA	2.56416	4.70471	3.15492
CBX3	mRNA	157.872	201.092	186.703
CBX4	mRNA	32.9497	26.7401	28.4567
CBX5	mRNA	14.7655	20.7649	15.0499
CBX7	mRNA	38.8539	32.1366	33.388
CBX8	mRNA	16.8955	13.5999	21.4587
CBY1	mRNA	58.6713	74.6373	57.751
CBY3	mRNA	0	0	0
CC2D1A	mRNA	87.6273	96.2239	74.6836
CC2D1B	mRNA	86.412	81.3128	87.24
[truncated: 20,946 more rows]
[truncated: 3 more columns]
