# Supplementary material for: Transcriptomic analysis of hepatic responses to testosterone deficiency in miniature pigs fed a high-cholesterol diet
Source: BMC Genomics. 2015 Feb 6;16(1):59. doi: 10.1186/s12864-015-1283-0 (PMC4328429; doi:10.1186/s12864-015-1283-0)
Supplement: Additional file 2: — Lists of differentially expressed genes (DEGs) between groups of pigs. Table S1. lists of DEGs between CM and IM; Table S2. lists of DEGs between CMT and CM; Table S3. lists of DEGs between CMT and IM. Table S4. lists of DEGs between any two groups. [file 12864_2015_1283_MOESM2_ESM.xls]

## Sheet: Table S1
AccID	GeneType	AccID2	Description	KeggID	BlastAccID	BlastSymbol	BlastDescription	BlastKeggID	FoldChange	Log2FC	Style	P-Value	FDR	CM	IM
PALM3	mRNA	XP_003123409.3	Uncharacterized protein	ssc:100513460	NM_001145028.1	PALM3	Paralemmin-3	hsa:342979	2.03308	1.02367	up	1.04428e-17	3.1687e-16	264.712	130.202
LOC100620111	mRNA	XP_005658930.1	alpha-hemoglobin-stabilizing protein-like	ssc:100620111	NM_016633.2	AHSP	Alpha-hemoglobin-stabilizing protein	hsa:51327	0.138475	-2.8523	down	1.73058e-12	3.92153e-11	11.3995	82.3218
SCNN1B	mRNA	XP_005656830.1	Uncharacterized protein	ssc:100627971	NM_000336.2	SCNN1B	Nasal epithelial sodium channel beta subunit	hsa:6338	3.04467	1.60629	up	1.91362e-06	2.53833e-05	47.2664	15.5243
PHF23	mRNA	NM_001244314.1	Uncharacterized protein	ssc:100625554					1.64913	0.721706	up	0.00078609	0.00624923	62.6804	38.0081
LOC100524679	mRNA	XP_005655748.1	ovostatin homolog 2-like	ssc:100524679	NM_173498.1	OVOS2	Putative uncharacterized protein DKFZp686C0338	hsa:144203	0.313552	-1.67322	down	0.00338454	0.021727	9.93955	31.6999
MAFB	mRNA	XP_003134488.2	Uncharacterized protein	ssc:100518227	NM_005461.4	MAFB	Transcription factor MafB	hsa:9935	0.459113	-1.12308	down	4.79287e-23	1.77102e-21	365.946	797.07
SFXN1	mRNA	NM_001098602.1	Sideroflexin-1	ssc:100049699	NM_022754.5	SFXN1	Sideroflexin-1	hsa:94081	0.562653	-0.829682	down	6.99861e-06	8.58038e-05	191.432	340.231
LOC100625881	mRNA	XP_003481867.1	phosphorylase b kinase regulatory subunit beta-like	ssc:100625881	NM_001031835.2	PHKB	cDNA FLJ41698 fis, clone HCHON2003532, highly similar to Phosphorylase b kinase regulatory subunit beta	hsa:5257	0.576824	-0.793798	down	0.00201856	0.0140927	104.139	180.539
TSKU	mRNA	XP_003129721.1	Uncharacterized protein	ssc:100522628	NM_015516.3	TSKU	Tsukushin	hsa:25987	1.72695	0.788225	up	9.42322e-35	4.92282e-33	754.239	436.747
CYP3A46	mRNA	NM_001134824.1	Cytochrome P450 3A46v2	ssc:100126281					0.243863	-2.03586	down	0	0	13313.8	54595.5
PAPLN	mRNA	XP_003482334.1	Uncharacterized protein	ssc:100523451	NM_173462.3	PAPLN	cDNA FLJ45428 fis, clone BRHIP3038735, highly similar to Homo sapiens papilin, proteoglycan-like sulfated glycoprotein (PAPLN), mRNA	hsa:89932	0.470482	-1.08779	down	0.00172763	0.0123211	40.448	85.9714
LOC100514471	mRNA	XP_003128483.1	Uncharacterized protein	ssc:100514471	NM_004277.4	SLC25A27	Solute carrier family 25, member 27, isoform CRA_a	hsa:9481	0.453231	-1.14168	down	4.9305e-06	6.19525e-05	74.3959	164.146
SLC39A5	mRNA	XP_005655671.1	Uncharacterized protein	ssc:100155542	NM_173596.2	SLC39A5	cDNA FLJ57549, highly similar to Zinc transporter ZIP5	hsa:283375	1.79977	0.84781	up	2.95613e-39	1.71779e-37	783.101	435.112
TOR3A	mRNA	XP_005667851.1	Torsin 3A	ssc:100196908	NM_022371.3	TOR3A	Torsin-3A	hsa:64222	2.93567	1.55369	up	3.63039e-07	5.29578e-06	56.0862	19.1051
HSPA14	mRNA	NM_001243393.1	Uncharacterized protein	ssc:100510924	NR_103464.1	HSPA14	Heat shock 70kDa protein 14 isoform 1 variant 3	hsa:51182	0.332739	-1.58754	down	2.33825e-09	4.28645e-08	48.1824	144.805
C5H12orf39	mRNA	XP_005655721.1	chromosome 5 open reading frame, human C12orf39	ssc:100522076	NM_030572.2	C12orf39	Spexin	hsa:80763	4.40351	2.13865	up	2.63632e-12	5.89213e-11	74.2036	16.851
CCNE1	mRNA	XP_005653322.1	Uncharacterized protein	ssc:100523248	NM_057182.1	CCNE1	G1/S-specific cyclin-E1	hsa:898	3.61314	1.85325	up	0.00443771	0.0271016	14.3288	3.96576
LOC102160944	mRNA	XP_005658725.1	uncharacterized LOC102160944	ssc:102160944					0.51664	-0.952769	down	0.000450901	0.00382239	75.7544	146.629
SGCD	mRNA	NM_001144123.1	Sarcoglycan delta	ssc:100240724					0.213073	-2.23058	down	3.14115e-06	4.05255e-05	10.6758	50.1038
TMEM181	mRNA	XP_003353217.2	transmembrane protein 181	ssc:100156875	NM_020823.1	TMEM181	Transmembrane protein 181	hsa:57583	0.533015	-0.907751	down	1.95243e-05	0.000220624	130.31	244.477
PALMD	mRNA	NM_001038645.2	Palmdelphin	ssc:654413	NM_017734.4	PALMD	Palmdelphin	hsa:54873	2.27113	1.18341	up	1.02717e-14	2.71648e-13	180.249	79.3654
SLC35E3	mRNA	XP_003126414.1	Uncharacterized protein	ssc:100515832	NM_018656.2	SLC35E3	Solute carrier family 35 member E3	hsa:55508	1.9628	0.972916	up	0.00121981	0.00913564	40.1741	20.4677
LOC100737614	mRNA	XP_005658540.1	Uncharacterized protein	ssc:100737614	NM_145751.1	TRAF4	cDNA FLJ60166, highly similar to TNF receptor-associated factor 4	hsa:9618	1.93793	0.954515	up	0.00750623	0.0414926	28.1125	14.5065
RGN	mRNA	NM_001077220.1	Uncharacterized protein	ssc:768107	NM_152869.3	RGN	Regucalcin	hsa:9104	1.97682	0.983181	up	8.63863e-178	1.86965e-175	3063.15	1549.54
S100A16	mRNA	NM_001190208.1	Uncharacterized protein	ssc:100155146	NM_080388.1	S100A16	Protein S100-A16	hsa:140576	1.83399	0.874988	up	4.60175e-09	8.2435e-08	150.549	82.0882
ITM2C	mRNA	NM_001123131.1	Integral membrane protein 2C	ssc:100144481	NM_030926.5	ITM2C	Integral membrane protein 2C	hsa:81618	1.508	0.592637	up	2.62784e-16	7.50154e-15	473.106	313.73
LOC102165963	mRNA	XP_005662086.1	integrin alpha-X-like	ssc:102165963	NM_001286375.1	ITGAX	cDNA FLJ59843, highly similar to Integrin alpha-X	hsa:3687	2.59694	1.37681	up	0.000541781	0.00449753	29.9561	11.5352
CCNB1	mRNA	NM_001170768.1	Cyclin B1 transcript variant 2	ssc:397662	NM_031966.3	CCNB1	cDNA FLJ75563, highly similar to Homo sapiens cyclin B1 (CCNB1), mRNA	hsa:891	5.62671	2.49229	up	9.86165e-05	0.000982921	19.7315	3.50676
LOC100514459	mRNA	XP_005663969.1	Serine hydroxymethyltransferase	ssc:100514459	NR_048562.1	SHMT2	Serine hydroxymethyltransferase, mitochondrial	hsa:6472	0.563346	-0.827907	down	4.29675e-05	0.000458652	159.737	283.55
PHB2	mRNA	NM_001243556.1	Uncharacterized protein	ssc:100627467	NM_001267700.1	PHB2	cDNA FLJ60175, highly similar to Prohibitin-2	hsa:11331	0.635397	-0.654271	down	9.09383e-19	2.88743e-17	1637.43	2577.02
MORC1	mRNA	XP_005654123.1	Uncharacterized protein	ssc:100620480	NM_014429.3	MORC1	cDNA FLJ57672, highly similar to Homo sapiens MORC family CW-type zinc finger 1 (MORC1), mRNA	hsa:27136	0.0114675	-6.44631	down	6.69564e-28	2.93419e-26	1.38953	121.172
CHAC1	mRNA	XP_005659810.1	Uncharacterized protein	ssc:100524723	NM_024111.3	CHAC1	Cation transport regulator-like protein 1	hsa:79094	0.00740086	-7.07809	down	9.54405e-61	8.16247e-59	2.07252	280.038
PPTC7	mRNA	XP_003132932.1	Uncharacterized protein	ssc:100513685	NM_139283.1	PPTC7	Protein phosphatase PTC7 homolog	hsa:160760	0.501134	-0.996733	down	0.000580722	0.00476853	63.4757	126.664
S100A10	mRNA	XP_005663495.1	Uncharacterized protein	ssc:100515138	NM_002966.2	S100A10	S100 calcium binding protein A10 (Annexin II ligand, calpactin I, light polypeptide (P11)), isoform CRA_b	hsa:6281	0.616604	-0.697583	down	2.44858e-20	8.21748e-19	1431.32	2321.3
AACS	mRNA	XP_005657363.1	Uncharacterized protein	ssc:100156545	NM_023928.3	AACS	Acetoacetyl-CoA synthetase	hsa:65985	0.217297	-2.20226	down	4.65492e-49	3.35819e-47	110.691	509.401
TMEM91	mRNA	XP_003355980.2	Uncharacterized protein	ssc:100511932	NM_001098825.1	TMEM91	Transmembrane protein 91	hsa:641649	0.324289	-1.62465	down	0.00177341	0.012601	12.332	38.0277
S100A12	mRNA	NM_001160272.1	Calcium-binding protein A12	ssc:100301483	NM_005621.1	S100A12	Protein S100-A12	hsa:6283	0.328998	-1.60385	down	6.26529e-05	0.000648228	21.0009	63.8331
CYP4F55	mRNA	NM_001244636.1	Uncharacterized protein	ssc:100620559	NM_001199209.1	CYP4F3	cDNA FLJ56100, highly similar to Cytochrome P450 4F2 (EC 1.14.13.30)	hsa:4051	0.411833	-1.27987	down	1.16867e-30	5.5206e-29	336.866	817.969
ACOT12	mRNA	XP_003480920.1	Uncharacterized protein	ssc:100738062	NM_130767.2	ACOT12	Acyl-coenzyme A thioesterase 12	hsa:134526	0.414209	-1.27157	down	1.48193e-20	4.9971e-19	223.893	540.532
ACOT13	mRNA	NM_001244979.1	Uncharacterized protein	ssc:100514587	NM_018473.3	ACOT13	Acyl-coenzyme A thioesterase 13	hsa:55856	0.584961	-0.773589	down	7.47916e-24	2.82265e-22	1204.4	2058.95
LOC100738308	mRNA	XP_003483753.2	Uncharacterized protein	ssc:100738308	NM_139266.2	STAT1	Uncharacterized protein	hsa:6772	1.78972	0.839737	up	2.17924e-39	1.26983e-37	795.248	444.341
FABP5	mRNA	NM_001039746.2	Fatty acid binding protein 5	ssc:574074	NM_001444.2	FABP5	Fatty acid binding protein 5 (Psoriasis-associated)	hsa:2171	1.59398	0.672632	up	9.18814e-06	0.000110164	119.188	74.7742
LOC100737243	mRNA	XP_003482298.1	serine/threonine-protein kinase D1-like	ssc:100737243	NM_002742.2	PRKD1	Serine/threonine-protein kinase D1	hsa:5587	0.0593381	-4.0749	down	2.81653e-34	1.44996e-32	10.3263	174.025
SUCLG1	mRNA	NM_214409.2	Succinyl-CoA ligase [ADP/GDP-forming] subunit alpha, mitochondrial	ssc:399539	NM_003849.3	SUCLG1	cDNA FLJ76284, highly similar to Homo sapiens succinate-CoA ligase, GDP-forming, alpha subunit (SUCLG1), mRNA	hsa:8802	0.570939	-0.808592	down	2.76046e-50	2.02593e-48	2288.08	4007.57
LOC100738314	mRNA	XP_005657990.1	probable phospholipid-transporting ATPase IG-like	ssc:100738314	NM_173694.4	ATP11C	Probable phospholipid-transporting ATPase IG	hsa:286410	0.599827	-0.737381	down	0.00393268	0.0246271	115.656	192.816
ZBTB16	mRNA	ZBTB16	Uncharacterized protein	ssc:100625290	NM_006006.4	ZBTB16	Zinc finger and BTB domain-containing protein 16	hsa:7704	0.18348	-2.44631	down	1.01761e-08	1.74907e-07	12.1555	66.2498
LOC102157557	mRNA	XP_005668511.1	von Willebrand factor A domain-containing protein 8-like	ssc:102157557	NM_015058.1	VWA8	von Willebrand factor A domain-containing protein 8	hsa:23078	0.472171	-1.08262	down	3.23971e-09	5.88307e-08	146.398	310.052
LOC100154755	mRNA	XP_001927693.1	gamma-synuclein-like	ssc:100154755	NM_003087.2	SNCG	Gamma-synuclein	hsa:6623	0.312994	-1.67579	down	0.00196446	0.0137649	11.0411	35.2756
FGA	mRNA	XP_005666863.1	Fibrinogen alpha chain	ssc:100626178	NM_021871.2	FGA	cDNA FLJ78367, highly similar to Homo sapiens fibrinogen, A alpha polypeptide (FGA), transcriptvariant alpha, mRNA	hsa:2243	0.460351	-1.11919	down	0	0	23413.8	50860.8
FGB	mRNA	NM_001244113.1	Fibrinogen beta chain	ssc:100514354	NM_005141.4	FGB	FGB protein	hsa:2244	0.454526	-1.13756	down	0	0	21357.8	46989
FGG	mRNA	NM_001244524.1	Uncharacterized protein	ssc:403164	NM_021870.2	FGG	Fibrinogen gamma chain, isoform CRA_a	hsa:2266	0.525261	-0.928895	down	0	0	16745.4	31880.2
NOL3	mRNA	XP_003126986.1	Uncharacterized protein	ssc:100523495	NM_003946.6	NOL3	cDNA FLJ58768, highly similar to Homo sapiens nucleolar protein 3 (apoptosis repressor with CARD domain) (NOL3), mRNA	hsa:8996	2.87922	1.52568	up	0.000137864	0.00133035	32.1732	11.1743
TMEM160	mRNA	XP_003127289.1	Uncharacterized protein	ssc:100514771	NM_017854.1	TMEM160	Transmembrane protein 160	hsa:54958	0.527906	-0.921647	down	0.00146629	0.0107057	68.9974	130.7
C5H12orf29	mRNA	NM_001243635.1	uncharacterized protein C12orf29 homolog	ssc:100157029	NM_001009894.2	C12orf29	chromosome 12 open reading frame 29	hsa:91298	0.301739	-1.72863	down	7.23257e-18	2.21042e-16	77.9727	258.411
AGXT2	mRNA	NM_001244884.1	Uncharacterized protein	ssc:100513890	NM_031900.3	AGXT2	cDNA, FLJ95543, highly similar to Homo sapiens alanine-glyoxylate aminotransferase 2 (AGXT2), nuclear gene encoding mitochondrial protein, mRNA	hsa:64902	0.456558	-1.13113	down	4.61954e-143	7.65472e-141	2376.38	5204.99
FOXA3	mRNA	XP_003127277.1	Uncharacterized protein	ssc:100512416	NM_004497.2	FOXA3	Hepatocyte nuclear factor 3-gamma	hsa:3171	3.37192	1.75357	up	5.37817e-25	2.12423e-23	200.842	59.5631
FOXA2	mRNA	XP_005672811.1	Uncharacterized protein	ssc:100513828	NM_153675.2	FOXA2	Forkhead box A2, isoform CRA_b	hsa:3170	0.314756	-1.6677	down	8.14304e-12	1.76599e-10	54.6164	173.52
WDR70	mRNA	XP_003133943.3	WD repeat domain 70	ssc:100517617	NM_018034.2	WDR70	WD repeat domain 70	hsa:55100	1.56203	0.643421	up	0.00261758	0.0175804	57.8976	37.0657
CACNA2D1	mRNA	NM_214183.1	Voltage-dependent calcium channel alpha-2 delta subunit	ssc:397377	NM_000722.2	CACNA2D1	Putative uncharacterized protein CACNA2D1	hsa:781	1.73657	0.79624	up	0.000135989	0.00131525	71.7122	41.2954
LOC100513372	mRNA	XP_003360703.1	probable 2-oxoglutarate dehydrogenase E1 component DHKTD1, mitochondrial-like	ssc:100513372	NM_018706.6	DHTKD1	Probable 2-oxoglutarate dehydrogenase E1 component DHKTD1, mitochondrial	hsa:55526	0.644366	-0.634048	down	0.00030002	0.00267034	305.833	474.626
ZNFX1	mRNA	ZNFX1	zinc finger, NFX1-type containing 1	ssc:100624243	NM_021035.2	ZNFX1	NFX1-type zinc finger-containing protein 1	hsa:57169	1.50508	0.589839	up	4.76816e-08	7.63266e-07	211.479	140.51
PPP1R1B	mRNA	XP_005653983.1	Protein phosphatase 1 regulatory subunit 1B	ssc:100736966	NM_181505.3	PPP1R1B	cDNA FLJ45635 fis, clone COLON2001829, highly similar to Dopamine- and cAMP-regulated neuronal phosphoprotein	hsa:84152	5.47381	2.45254	up	5.23193e-15	1.40467e-13	80.8327	14.7672
TRNAY-GUA	tRNA	TRNAY-GUA	transfer RNA tyrosine (anticodon GUA)						0.347645	-1.52431	down	5.86825e-12	1.2858e-10	72.0981	207.39
TSPO	mRNA	NM_213753.1	Translocator protein	ssc:396592	NR_046308.1	TSPO	Putative peripheral benzodiazepine receptor-related protein	hsa:706	2.04943	1.03522	up	3.3922e-08	5.50486e-07	108.323	52.8549
SERPINA7	mRNA	NM_214058.1	Thyroxine-binding globulin	ssc:397125	NM_000354.5	SERPINA7	Thyroxine-binding globulin	hsa:6906	0.586242	-0.770432	down	1.30465e-13	3.25548e-12	660.179	1126.12
GEMIN5	mRNA	XP_005672658.1	Uncharacterized protein	ssc:100524914	NM_015465.4	GEMIN5	Gem-associated protein 5	hsa:25929	0.542174	-0.883173	down	0.00522232	0.0309487	60.7222	111.998
SERPINA5	mRNA	XP_005666478.1	Uncharacterized protein	ssc:100153513	NM_000624.5	SERPINA5	cDNA FLJ38812 fis, clone LIVER2006469, highly similar to PLASMA SERINE PROTEASE INHIBITOR	hsa:5104	0.638994	-0.646126	down	1.94104e-91	2.37974e-89	8985.29	14061.6
ATG16L1	mRNA	NM_001190273.1	Uncharacterized protein	ssc:100462746	NM_198890.2	ATG16L1	Autophagy-related protein 16-1	hsa:55054	0.549922	-0.862702	down	0.00118899	0.00892055	88.0337	160.084
TMEM66	mRNA	XP_001924810.1	Uncharacterized protein	ssc:100154322	NM_016127.5	TMEM66	cDNA FLJ37067 fis, clone BRACE2015262, highly similar to Transmembrane protein 66	hsa:51669	0.558373	-0.840699	down	8.71806e-14	2.20131e-12	505.745	905.747
MARCO	mRNA	NM_001256366.1	Uncharacterized protein	ssc:100516298	NM_006770.3	MARCO	cDNA FLJ56989, highly similar to Macrophage receptor MARCO	hsa:8685	0.200079	-2.32136	down	2.90374e-43	1.87769e-41	82.7575	413.624
PDHB	mRNA	NM_001244398.1	Uncharacterized protein	ssc:100516042	NR_033384.1	PDHB	Pyruvate dehydrogenase E1 component subunit beta, mitochondrial	hsa:5162	0.611537	-0.709488	down	2.3962e-10	4.71461e-09	634.932	1038.26
PCID2	mRNA	XP_003131150.1	Uncharacterized protein	ssc:100518091	NM_018386.3	PCID2	PCI domain-containing protein 2	hsa:55795	0.540245	-0.888314	down	2.16091e-08	3.60321e-07	239.596	443.495
LOC100514826	mRNA	XP_003123937.3	GRAM domain-containing protein 3-like	ssc:100514826	NM_023927.2	GRAMD3	GRAM domain-containing protein 3	hsa:65983	0.377737	-1.40455	down	8.01967e-06	9.71984e-05	38.5671	102.101
LOC100154768	mRNA	XP_005671676.1	2-amino-3-carboxymuconate-6-semialdehyde decarboxylase-like	ssc:100154768	NM_138326.2	ACMSD	cDNA FLJ43018 fis, clone BRTHA2017353	hsa:130013	2.48563	1.31361	up	5.75931e-15	1.54236e-13	161.618	65.0209
ACADS	mRNA	NM_213898.1	Short-chain-specific acyl-CoA dehydrogenase, mitochondrial	ssc:396932	NM_000017.2	ACADS	cDNA FLJ51323, highly similar to Short-chain specific acyl-CoA dehydrogenase, mitochondrial (EC 1.3.99.2)	hsa:35	0.62212	-0.684736	down	2.3091e-19	7.47725e-18	1446.11	2324.49
ECI1	mRNA	NM_001285973.1	Uncharacterized protein	ssc:100738177	NM_001919.3	ECI1	Enoyl-CoA delta isomerase 1, mitochondrial	hsa:1632	0.513642	-0.961164	down	5.9279e-83	6.83319e-81	2229.69	4340.93
LOC100627093	mRNA	XP_003356523.2	cytochrome P450 4X1-like	ssc:100627093	NM_178033.1	CYP4X1	Cytochrome P450 4X1	hsa:260293	0.467851	-1.09588	down	4.0734e-28	1.79993e-26	486.982	1040.89
ACADL	mRNA	NM_213897.1	Long-chain specific acyl-CoA dehydrogenase, mitochondrial	ssc:396931	NM_001608.3	ACADL	cDNA FLJ57502, highly similar to Long-chain specific acyl-CoA dehydrogenase, mitochondrial (EC 1.3.99.13)	hsa:33	0.376245	-1.41025	down	2.08411e-72	2.08509e-70	619.134	1645.56
MFSD2A	mRNA	XP_005656144.1	major facilitator superfamily domain containing 2A	ssc:100518612	NR_109896.1	MFSD2A	Major facilitator superfamily domain-containing protein 2A	hsa:84879	0.0909065	-3.45947	down	5.70261e-74	5.90011e-72	40.3493	443.855
BST2	mRNA	NM_001161755.1	Bone marrow stromal cell antigen 2	ssc:100302088					1.56985	0.650625	up	1.68244e-50	1.23905e-48	1408.59	897.28
LOC100737653	mRNA	XP_003483331.1	melanoma-associated antigen F1-like	ssc:100737653	NM_022149.4	MAGEF1	melanoma antigen family F, 1	hsa:64110	1.57612	0.656377	up	0.00732617	0.0407308	44.8788	28.4743
ENO2	mRNA	XP_005652652.1	Uncharacterized protein	ssc:100157750	NM_001975.2	ENO2	cDNA FLJ77877, highly similar to Human ENO2 neuron specific (gamma) enolase	hsa:2026	0.221882	-2.17213	down	0.000354188	0.00308388	6.79387	30.6193
CXHXorf38	mRNA	XP_003135072.1	chromosome X open reading frame, human CXorf38	ssc:100515115	NM_144970.2	CXorf38	chromosome X open reading frame 38	hsa:159013	1.53065	0.614144	up	0.00797868	0.0436604	47.5853	31.0883
GLDC	mRNA	XP_001925488.2	glycine dehydrogenase (decarboxylating)	ssc:100155425	NM_000170.2	GLDC	Glycine dehydrogenase [decarboxylating], mitochondrial	hsa:2731	1.76585	0.820364	up	5.62147e-30	2.609e-28	614.19	347.815
BPHL	mRNA	NM_001243485.1	Uncharacterized protein	ssc:100154272	NR_026650.1	BPHL	cDNA FLJ58913, highly similar to Valacyclovir hydrolase (EC 3.1.-.-)	hsa:670	0.547827	-0.868208	down	6.01438e-14	1.53139e-12	462.871	844.922
RNF43	mRNA	XP_005669052.1	ring finger protein 43	ssc:100517305	NM_017763.4	RNF43	E3 ubiquitin-protein ligase RNF43	hsa:54894	1.86658	0.900397	up	0.002144	0.0148125	39.85	21.3492
LOC100513356	mRNA	XP_003127281.1	Uncharacterized protein	ssc:100513356	NM_032040.4	CCDC8	Coiled-coil domain-containing protein 8	hsa:83987	0.225481	-2.14892	down	0.0021994	0.0151361	5.15639	22.8684
SLC6A8	mRNA	NM_001177327.1	Transporter	ssc:100302506	NM_005629.3	SLC6A8	Sodium-and chloride-dependent creatine transporter 1 isoform 2	hsa:6535	2.5733	1.36362	up	1.54881e-18	4.87392e-17	195.513	75.9774
LOC100524613	mRNA	XP_003124603.2	cytochrome b-c1 complex subunit 2, mitochondrial-like	ssc:100524613	NM_003366.2	UQCRC2	Cytochrome b-c1 complex subunit 2, mitochondrial	hsa:7385	0.634846	-0.655521	down	8.60407e-09	1.49461e-07	688.83	1085.03
LMNB1	mRNA	XP_005661663.1	Uncharacterized protein	ssc:100513342	NM_005573.3	LMNB1	cDNA FLJ50934, highly similar to Lamin-B1	hsa:4001	2.15171	1.10549	up	1.76873e-08	2.96794e-07	103.982	48.325
CORIN	mRNA	XP_003482424.1	Uncharacterized protein	ssc:100738048	NM_006587.3	CORIN	cDNA FLJ59644, highly similar to Atrial natriuteric peptide-converting enzyme(EC 3.4.21.-)	hsa:10699	0.325438	-1.61955	down	1.56131e-05	0.000179877	23.7722	73.0468
LOC100627890	mRNA	XP_005660655.1	Uncharacterized protein	ssc:100627890	NM_018161.4	NADSYN1	cDNA FLJ40627 fis, clone THYMU2014183, highly similar to Glutamine-dependent NAD(+) synthetase (EC 6.3.5.1)	hsa:55191	0.501558	-0.995512	down	0.00011714	0.00115185	79.8679	159.24
ZBTB47	mRNA	ZBTB47	Uncharacterized protein	ssc:100523512	NM_145166.3	ZBTB47	Zinc finger and BTB domain-containing protein 47	hsa:92999	0.382686	-1.38577	down	0.00014037	0.00135268	29.1798	76.25
LOC102166632	mRNA	XP_005658782.1	atlastin-3-like	ssc:102166632	NM_015459.3	ATL3	cDNA FLJ58636, moderately similar to Atlastin	hsa:25923	2.46218	1.29993	up	3.30541e-15	8.96519e-14	166.627	67.6745
LOC102165171	mRNA	XP_005672715.1	uncharacterized LOC102165171	ssc:102165171	NM_152419.2	HGSNAT	Heparan-alpha-glucosaminide N-acetyltransferase	hsa:138050	1.86101	0.896083	up	0.00892162	0.0478451	29.0963	15.6347
PPP1R10	mRNA	NM_001123165.1	Serine/threonine-protein phosphatase 1 regulatory subunit 10	ssc:100144450	NR_072994.1	PPP1R10	FB19 protein	hsa:5514	0.447345	-1.16054	down	1.78336e-05	0.000203142	62.5161	139.749
ND1	mRNA	UPI0002AD6AC2	NADH-ubiquinone oxidoreductase chain 1	ssc:808501	YP_003024026.1	ND1	NADH-ubiquinone oxidoreductase chain 1	hsa:4535	0.653085	-0.614657	down	1.60625e-148	2.88717e-146	17588.5	26931.4
LOC595122	mRNA	NM_001031792.2	Histone H1.3-like protein	ssc:595122	NM_005320.2	HIST1H1D	Histone H1.3	hsa:3007	3.15439	1.65736	up	1.24391e-63	1.11322e-61	569.868	180.659
LOC100738350	mRNA	XP_005653900.1	TBC1 domain family member 10B-like	ssc:100738350	NM_024719.3	GRTP1	cDNA FLJ55860, highly similar to Homo sapiens growth hormone regulated TBC protein 1 (GRTP1), mRNA	hsa:79774	0.647223	-0.627665	down	0.00418051	0.0258736	199.069	307.575
DIO1	mRNA	NM_001001627.1	Type I iodothyronine deiodinase	ssc:414380	NM_213593.3	DIO1	Iodothyronine deiodinase type 1 splice variant a	hsa:1733	0.49567	-1.01255	down	6.77051e-64	6.11074e-62	1455.61	2936.65
LOC100738359	mRNA	XP_003484254.2	Uncharacterized protein	ssc:100738359	NM_000762.5	CYP2A6	Cytochrome P450 2A6	hsa:1548	7.30569	2.86902	up	0	0	6976.37	954.922
CTPS1	mRNA	XP_005656258.1	CTP synthase	ssc:100525292	NM_001905.2	CTPS1	CTP synthase 1	hsa:1503	3.22109	1.68755	up	0.00572955	0.033285	15.024	4.66427
SESN1	mRNA	XP_005659430.1	Uncharacterized protein	ssc:100523876	NM_014454.2	SESN1	cDNA FLJ78318, highly similar to Homo sapiens sestrin 1 (SESN1), mRNA	hsa:27244	0.380319	-1.39472	down	3.29694e-14	8.51743e-13	113.663	298.863
SESN2	mRNA	XR_303979.1	Uncharacterized protein	ssc:100620966	NM_031459.4	SESN2	Sestrin-2	hsa:83667	0.588844	-0.764042	down	0.00628113	0.0359867	92.3853	156.893
ACACA	mRNA	NM_001114269.1	Acetyl-CoA carboxylase alpha	ssc:397324	NM_198839.1	ACACA	Acetyl-CoA carboxylase 1	hsa:31	0.41171	-1.2803	down	4.32201e-07	6.23605e-06	64.8891	157.609
ACACB	mRNA	NM_001206399.1	Acetyl-coenzyme A carboxylase beta	ssc:100154993	NM_001093.3	ACACB	cDNA FLJ60369, highly similar to Acetyl-CoA carboxylase 2 (EC 6.4.1.2)	hsa:32	0.163093	-2.61623	down	0.00394749	0.0246689	2.49913	15.3233
HELLS	mRNA	XP_005657492.1	Uncharacterized protein	ssc:100154547	NM_018063	HELLS	Lymphoid-specific helicase	hsa:3070	1.86242	0.897175	up	0.00127009	0.00947543	44.1214	23.6904
LOC100625877	mRNA	XP_005658755.1	Uncharacterized protein	ssc:100625877	NR_036550.2	PES1	cDNA FLJ39001 fis, clone NT2RI2022584, highly similar to Pescadillo homolog 1	hsa:23481	1.55443	0.636386	up	0.000120256	0.00117812	95.8035	61.6326
ACAD8	mRNA	NM_001243574.1	Uncharacterized protein	ssc:100627341	NM_014384.2	ACAD8	Isobutyryl-CoA dehydrogenase, mitochondrial	hsa:27034	0.499036	-1.00278	down	4.82601e-14	1.23474e-12	299.028	599.213
CYP4V2	mRNA	XP_005671802.1	Cytochrome P450	ssc:100113469	NM_207352.3	CYP4V2	CYP4V2 protein	hsa:285440	1.6279	0.703011	up	8.33309e-53	6.28985e-51	1342.8	824.867
LOC100514810	mRNA	NM_001244997.1	PCNA-associated factor	ssc:100514810	NR_109934.1	KIAA0101	PCNA-associated factor	hsa:9768	7.53345	2.91331	up	7.60257e-14	1.92883e-12	63.3045	8.40311
HMGN1	mRNA	XP_005670415.1	high mobility group nucleosome binding domain 1	ssc:100625838	NM_004965.6	HMGN1	Non-histone chromosomal protein HMG-14	hsa:3150	1.65252	0.724663	up	1.87433e-26	7.8103e-25	626.631	379.199
TGFA	mRNA	NM_214251.1	Protransforming growth factor alpha	ssc:397484					1.8348	0.875619	up	0.00150972	0.0109699	44.08	24.0245
LOC641352	mRNA	NM_001037147.1	Caspase-15	ssc:641352					0.431717	-1.21184	down	0.00127713	0.00951791	30.9962	71.7976
MOB3B	mRNA	XP_003130744.2	MOB kinase activator 3B	ssc:100516148	NM_024761.4	MOB3B	MOB kinase activator 3B	hsa:79817	2.93567	1.55369	up	0.00353387	0.022522	18.4395	6.28118
PLEKHH2	mRNA	XP_005655299.1	Uncharacterized protein	ssc:100512894	NM_172069.3	PLEKHH2	Pleckstrin homology domain-containing family H member 2	hsa:130271	0.162092	-2.62511	down	3.32591e-05	0.000362501	5.12604	31.6242
GZMA	mRNA	NM_001143709.1	Granzyme A	ssc:100233183	NM_006144.3	GZMA	Granzyme A	hsa:3001	1.61878	0.69491	up	0.000164625	0.00156298	82.6688	51.0685
LOC100739460	mRNA	XP_003481348.1	claudin-7-like	ssc:100739460	NM_001307.5	CLDN7	Claudin-7	hsa:1366	2.04725	1.03368	up	0.00556142	0.0325131	27.38	13.3741
RPS6KL1	mRNA	XP_001924608.2	Uncharacterized protein	ssc:100152357	NM_031464.4	RPS6KL1	cDNA FLJ58323, highly similar to Ribosomal protein S6 kinase-like 1 (EC 2.7.11.1)	hsa:83694	2.13503	1.09426	up	1.61293e-09	3.00616e-08	120.769	56.5654
ACAA2	mRNA	NM_001167638.1	Acetyl-Coenzyme A acyltransferase 2	ssc:100312959	NM_006111.2	ACAA2	cDNA, FLJ95265, highly similar to Homo sapiens acetyl-Coenzyme A acyltransferase 2 (mitochondrial 3-oxoacyl-Coenzyme A thiolase) (ACAA2), nuclear gene encoding mitochondrial protein, mRNA	hsa:10449	2.97129	1.57109	up	3.08068e-305	9.609e-303	2982.26	1003.69
LOC102159457	mRNA	XP_005656855.1	sal-like protein 3-like	ssc:102159457					3.48611	1.80162	up	0.00506027	0.0301823	14.3554	4.1179
LOC102161225	mRNA	XP_005654317.1	condensin-2 complex subunit G2-like	ssc:102161225	NR_104054.1	NCAPG2	cDNA FLJ34689 fis, clone MESAN2000815, highly similar to Homo sapiens leucine zipper protein 5 (LUZP5), mRNA	hsa:54892	4.03655	2.01312	up	0.000515657	0.00429917	19.4932	4.82917
LOC100519082	mRNA	XP_003124283.1	Uncharacterized protein	ssc:100519082	NM_003641.3	IFITM1	Interferon-induced transmembrane protein 1	hsa:8519	2.92836	1.55009	up	5.4474e-196	1.22914e-193	1937.97	661.793
PLEKHG6	mRNA	XP_005653219.1	Uncharacterized protein	ssc:100520565	NM_018173.3	PLEKHG6	Pleckstrin homology domain containing, family G (With RhoGef domain) member 6, isoform CRA_a	hsa:55200	2.54311	1.34659	up	0.000717538	0.00576695	29.4274	11.5714
PPP1R3G	mRNA	XP_003128202.1	Uncharacterized protein	ssc:100522260	NM_001145115	PPP1R3G	Protein phosphatase 1 regulatory subunit 3G	hsa:648791	0.280616	-1.83333	down	1.25642e-06	1.70388e-05	20.7601	73.9804
RORA	mRNA	XP_005659598.1	Uncharacterized protein	ssc:100156637	NM_134262.2	RORA	Retinoid-related orphan receptor alpha	hsa:6095	0.24631	-2.02145	down	8.03474e-12	1.74429e-10	30.9016	125.458
RASSF6	mRNA	XP_005666799.1	Uncharacterized protein	ssc:100525351	NM_201431.2	RASSF6	Ras association domain-containing protein 6	hsa:166824	0.213328	-2.22886	down	2.12004e-17	6.35113e-16	35.4731	166.284
PPP1R3C	mRNA	XP_005671337.1	Protein phosphatase 1 regulatory subunit 3	ssc:641349	NM_005398.5	PPP1R3C	Protein phosphatase 1 regulatory subunit 3C	hsa:5507	2.78113	1.47567	up	6.8099e-17	1.9895e-15	160.613	57.7511
STBD1	mRNA	XP_003129141.2	starch binding domain 1	ssc:100522745	NM_003943.4	STBD1	cDNA FLJ34958 fis, clone NTONG2003409, highly similar to Genethonin-1	hsa:8987	0.51084	-0.969056	down	1.20872e-11	2.58436e-10	268.531	525.665
HMMR	mRNA	UPI00028F4B29	Uncharacterized protein		NM_012485.2	HMMR	cDNA FLJ53375, highly similar to Hyaluronan mediated motility receptor	hsa:3161	3.41731	1.77286	up	0.00144921	0.0106066	18.8685	5.52144
GPCPD1	mRNA	XP_003134290.2	Uncharacterized protein	ssc:100152321	NM_019593.3	GPCPD1	Putative uncharacterized protein RP5-1022P6.2	hsa:56261	0.462831	-1.11144	down	3.86752e-05	0.000416185	65.4186	141.344
EGLN3	mRNA	XP_001928542.3	Uncharacterized protein	ssc:100152368	NM_022073.3	EGLN3	Egl nine-like protein 3 isoform	hsa:112399	3.21089	1.68297	up	1.03257e-05	0.000122625	38.4012	11.9597
LOC102167710	mRNA	XP_005672881.1	interferon regulatory factor 4-like	ssc:102167710	NR_046000	IRF4	Interferon regulatory factor 4	hsa:3662	2.14195	1.09893	up	4.04002e-06	5.14648e-05	70.1327	32.7424
SEMA3B	mRNA	XP_005669648.1	Uncharacterized protein	ssc:100153200	NM_004636.2	SEMA3B	cDNA FLJ55830, highly similar to Semaphorin-3B	hsa:7869	3.12881	1.64561	up	0.00470469	0.0284616	16.1888	5.17411
RHNO1	mRNA	XP_005664144.1	Uncharacterized protein	ssc:100511381	NR_046433.1	RHNO1	RAD9, HUS1, RAD1-interacting nuclear orphan protein 1	hsa:83695	2.69103	1.42816	up	1.35885e-06	1.83458e-05	55.9045	20.7744
LOC100517801	mRNA	XP_005660415.1	regulator of G-protein signaling 3-like	ssc:100517801	np_066929	np_066929			2.11835	1.08294	up	7.36879e-05	0.000753214	52.8229	24.9358
RFC3	mRNA	NM_001190192.1	Uncharacterized protein	ssc:100156440	NM_181558.2	RFC3	cDNA FLJ60629, highly similar to Replication factor C subunit 3	hsa:5983	1.71768	0.780462	up	0.00236198	0.0161085	46.6818	27.1772
ZBTB7B	mRNA	ZBTB7B	zinc finger and BTB domain containing 7B	ssc:100622022	NR_049765.1	ZBTB7B	cDNA FLJ77991, highly similar to Homo sapiens zinc finger and BTB domain containing 7B, mRNA	hsa:51043	1.711	0.774841	up	3.69334e-06	4.72756e-05	109.12	63.7758
TBC1D17	mRNA	XP_003127382.1	Uncharacterized protein	ssc:100519431	NM_024682.2	TBC1D17	TBC1 domain family, member 17	hsa:79735	0.635848	-0.653246	down	0.00684282	0.0384875	153.934	242.093
LOC100517803	mRNA	XP_003480745.1	Uncharacterized protein	ssc:100517803	NM_201648.2	GLYAT	Glycine-N-acyltransferase	hsa:10249	0.226325	-2.14353	down	0	0	1901.12	8399.97
C13H21orf33	mRNA	XP_005657222.1	chromosome 13 open reading frame, human C21orf33	ssc:100623793	NM_198155.3	C21orf33	ES1 protein homolog, mitochondrial	hsa:8209	0.609467	-0.714379	down	1.72855e-13	4.2532e-12	839.616	1377.62
CLUH	mRNA	XP_005657077.1	Clustered mitochondria protein homolog	ssc:100513375	NM_015229.3	CLUH	Clustered mitochondria protein homolog	hsa:23277	0.573245	-0.802777	down	1.86479e-07	2.79324e-06	286.218	499.294
NCAPH	mRNA	XP_005662383.1	non-SMC condensin I complex, subunit H	ssc:100739475	NM_015341.4	NCAPH	cDNA FLJ51440, highly similar to Condensin complex subunit 2	hsa:23397	3.66959	1.87562	up	0.000718536	0.00577278	19.9816	5.44519
ATP8B1	mRNA	XP_003121763.2	Uncharacterized protein	ssc:100153006	NM_005603.4	ATP8B1	Probable phospholipid-transporting ATPase IC	hsa:5205	1.55113	0.633319	up	1.68974e-06	2.24839e-05	149.338	96.2772
NSMF	mRNA	XP_003122392.1	NMDA receptor synaptonuclear signaling and neuronal migration factor	ssc:100514943	NM_015537.4	NSMF	Nasal embryonic LHRH factor, isoform CRA_d	hsa:26012	0.550974	-0.859945	down	1.56971e-07	2.36965e-06	232.743	422.422
LOC100524171	mRNA	XP_003131669.3	Uncharacterized protein	ssc:100524171	NM_021213.3	PCTP	Phosphatidylcholine transfer protein, isoform CRA_a	hsa:58488	0.172947	-2.53159	down	2.94672e-21	1.02124e-19	29.8521	172.608
LOC102160511	mRNA	XP_005654676.1	uncharacterized LOC102160511	ssc:102160511					0.113492	-3.13933	down	5.56919e-12	1.22154e-10	7.98174	70.3283
FOXA1	mRNA	XP_001929311.1	Uncharacterized protein	ssc:100156502	NM_004496.3	FOXA1	Hepatocyte nuclear factor 3-alpha	hsa:3169	1.53514	0.618369	up	0.000229628	0.00210476	91.0062	59.282
IKBKG	mRNA	NM_001113053.1	Uncharacterized protein	ssc:100127355	NM_003639.4	IKBKG	NF-kappa-B essential modulator	hsa:8517	0.569338	-0.812641	down	0.000638218	0.00518644	118.125	207.478
EGR1	mRNA	XP_003124022.1	Uncharacterized protein	ssc:100520726	NM_001964.2	EGR1	Early growth response protein 1	hsa:1958	0.351235	-1.50949	down	3.94941e-22	1.40313e-20	146.522	417.162
ABHD3	mRNA	XP_005653462.1	abhydrolase domain containing 3	ssc:100524684					0.117505	-3.08921	down	2.16999e-133	3.35953e-131	107.025	910.816
ZBED3	mRNA	ZBED3	Uncharacterized protein	ssc:100521776	NM_032367.2	ZBED3	Zinc finger BED domain-containing protein 3	hsa:84327	0.31961	-1.64562	down	0.000888668	0.0069501	13.4264	42.0088
WWC1	mRNA	XP_005658135.1	WW and C2 domain containing 1	ssc:100513827	NM_015238.2	WWC1	Protein KIBRA	hsa:23286	2.37873	1.25019	up	1.23775e-14	3.25312e-13	167.451	70.3951
ICOSLG	mRNA	XP_005657224.1	Uncharacterized protein	ssc:100621467	NM_015259.5	ICOSLG	Inducible T-cell co-stimulator ligand, isoform CRA_c	hsa:23308	2.14671	1.10213	up	0.000285729	0.00255709	43.2908	20.1661
LOC102159831	mRNA	XP_005658802.1	bile acyl-CoA synthetase-like	ssc:102159831	NM_012254.2	SLC27A5	cDNA FLJ55741, moderately similar to Bile acyl-CoA synthetase (EC 6.2.1.7)	hsa:10998	0.603965	-0.727462	down	5.46439e-95	6.81763e-93	6216.21	10292.3
OPTN	mRNA	NM_213961.1	Optineurin	ssc:397011	NM_021980.4	OPTN	Optineurin	hsa:10133	0.651703	-0.617713	down	0.000140572	0.00135402	372.664	571.83
TMSB15A	mRNA	XP_003135306.1	Uncharacterized protein	ssc:100522845	NM_194324.2	TMSB15B	Thymosin beta-15B	hsa:286527	2.22797	1.15573	up	9.13739e-07	1.26835e-05	74.7483	33.55
LOC100621926	mRNA	XP_005654593.1	Uncharacterized protein	ssc:100621926	NM_003641.3	IFITM1	Interferon-induced transmembrane protein 1	hsa:8519	3.44714	1.7854	up	2.20606e-100	2.85308e-98	834.853	242.187
RHOBTB3	mRNA	XP_003354270.1	Uncharacterized protein	ssc:100523594	NM_014899.3	RHOBTB3	Rho-related BTB domain-containing protein 3	hsa:22836	0.371518	-1.4285	down	2.75649e-16	7.83715e-15	123.302	331.886
CAMK2N1	mRNA	XP_003127723.2	Uncharacterized protein	ssc:100515264	NM_018584.5	CAMK2N1	CAMK2N1 protein	hsa:55450	3.20749	1.68145	up	8.9117e-13	2.07029e-11	100.935	31.4685
IMPA2	mRNA	XP_003356399.2	Uncharacterized protein	ssc:100623875	NM_014214.2	IMPA2	Inositol monophosphatase 2	hsa:3613	1.65037	0.722785	up	1.09073e-05	0.000128739	107.361	65.0528
C13H21orf91	mRNA	XP_005670358.1	chromosome 13 open reading frame, human C21orf91	ssc:100736918	NM_017447.3	C21orf91	chromosome 21 open reading frame 91	hsa:54149	0.501978	-0.994305	down	0.00184976	0.013043	52.3662	104.32
SLC46A3	mRNA	NM_001243471.1	Solute carrier family 46, member 3	ssc:100154155	NM_181785.3	SLC46A3	cDNA FLJ36613 fis, clone TRACH2016347, weakly similar to Heme carrier protein 1	hsa:283537	0.443706	-1.17233	down	3.61161e-18	1.11502e-16	248.902	560.962
LOC102161615	mRNA	XP_005673208.1	nuclear pore complex protein Nup205-like	ssc:102161615	NM_015135.2	NUP205	cDNA FLJ50078, highly similar to Nuclear pore complex protein Nup205	hsa:23165	1.68529	0.753	up	0.00633905	0.0362989	39.3246	23.334
TCEA3	mRNA	XP_005658122.1	transcription elongation factor A (SII), 3	ssc:100624383	NM_003196.1	TCEA3	cDNA FLJ53745, highly similar to Transcription elongation factor A protein 3	hsa:6920	1.51496	0.599279	up	1.02693e-12	2.37527e-11	353.592	233.4
LOC100154313	mRNA	XP_005670954.1	glutathione S-transferase theta-1-like	ssc:100154313	NM_000853.2	GSTT1	Glutathione S-transferase theta-1	hsa:2952	2.69103	1.42816	up	3.35544e-13	8.10579e-12	126.929	47.1673
CPT1A	mRNA	NM_001129805.1	Uncharacterized protein	ssc:399527	NM_001876.3	CPT1A	cDNA, FLJ95058, highly similar to Homo sapiens carnitine palmitoyltransferase 1A (liver) (CPT1A),nuclear gene encoding mitochondrial protein, mRNA	hsa:1374	0.424365	-1.23662	down	4.19417e-29	1.89677e-27	352.81	831.385
LOC100622265	mRNA	XP_003361733.1	uncharacterized LOC100622265	ssc:100622265	NM_058169.3	LOH12CR1	loss of heterozygosity, 12, chromosomal region 1	hsa:118426	1.61462	0.691195	up	0.00881699	0.0473799	40.2047	24.9004
SYTL1	mRNA	XP_005656137.1	Uncharacterized protein	ssc:100511935	NM_032872.2	SYTL1	cDNA FLJ75170, highly similar to Homo sapiens synaptotagmin-like 1, mRNA	hsa:84958	2.45863	1.29785	up	0.00705623	0.039416	19.5223	7.94034
LOC102161256	mRNA	XP_005671344.1	protein phosphatase 1 regulatory subunit 3C-like	ssc:102161256	NM_005398.5	PPP1R3C	Protein phosphatase 1 regulatory subunit 3C	hsa:5507	2.73488	1.45148	up	1.1994e-06	1.62968e-05	55.3943	20.2547
DMTN	mRNA	XP_005657288.1	Uncharacterized protein	ssc:100157264	NM_001978.2	DMTN	cDNA FLJ59528, highly similar to Dematin	hsa:2039	2.29801	1.20038	up	0.000230371	0.00211065	40.1495	17.4715
MYC	mRNA	NM_001005154.1	c-Myc-a	ssc:448810	NM_002467.4	MYC	C-myc protein	hsa:4609	0.355882	-1.49053	down	8.63934e-26	3.5443e-24	179.189	503.505
LOC100524242	mRNA	NM_001252388.1	Uncharacterized protein	ssc:100524242	NR_109800.1	KIAA1191	Putative monooxygenase p33MONOX	hsa:57179	0.586967	-0.768649	down	4.16936e-12	9.24057e-11	582.716	992.757
CHN2	mRNA	XP_005673339.1	Uncharacterized protein	ssc:100514933	NM_004067.2	CHN2	cDNA, FLJ93489, Homo sapiens chimerin (chimaerin) 2 (CHN2), mRNA	hsa:1124	1.6189	0.695014	up	1.00612e-09	1.90705e-08	217.229	134.183
SOCS2	mRNA	NM_001097461.1	Suppressor of cytokine signaling 2	ssc:100037966	NM_003877.4	SOCS2	cDNA FLJ52461, highly similar to Suppressor of cytokine signaling 2	hsa:8835	0.223863	-2.15931	down	8.04045e-54	6.22401e-52	129.318	577.664
MITF	mRNA	NM_001038001.1	Microphtalmia-associated transcription factor isoform A	ssc:414902					2.20175	1.13865	up	4.66858e-05	0.000496095	52.3697	23.7855
PTPMT1	mRNA	NM_001244377.1	Uncharacterized protein	ssc:100514336	NM_175732.2	PTPMT1	Phosphatidylglycerophosphatase and protein-tyrosine phosphatase 1	hsa:114971	0.554792	-0.84998	down	0.000111726	0.00110168	131.065	236.241
LOC100518322	mRNA	XP_005667321.1	centrosomal protein of 57 kDa-like	ssc:100518322	NM_014679.4	CEP57	Centrosomal protein of 57 kDa	hsa:9702	1.63644	0.71056	up	0.00021208	0.00196687	77.7528	47.5134
LOC100521004	mRNA	XP_005655192.1	SPRY domain-containing SOCS box protein 3-like	ssc:100521004	NM_080861.3	SPSB3	SplA/ryanodine receptor domain and SOCS box containing 3, isoform CRA_d	hsa:90864	0.513414	-0.961807	down	0.000491411	0.00412949	72.6338	141.472
ULK1	mRNA	XP_005670584.1	Uncharacterized protein	ssc:100151990	NM_003565.2	ULK1	Serine/threonine-protein kinase ULK1	hsa:8408	0.39405	-1.34355	down	3.18852e-19	1.02779e-17	177.034	449.268
CMPK2	mRNA	XP_005662825.1	Uncharacterized protein	ssc:100623872	NR_046236.1	CMPK2	Mitochondrial cytidine monophosphate (UMP-CMP) kinase 2	hsa:129607	2.53907	1.3443	up	1.12511e-32	5.54967e-31	365.166	143.819
HACL1	mRNA	NM_001206454.1	Uncharacterized protein	ssc:100518218	NR_104315.1	HACL1	2-hydroxyacyl-CoA lyase 1	hsa:26061	0.642606	-0.637993	down	0.000174244	0.0016484	322.468	501.813
IGFALS	mRNA	NM_001048186.2	Uncharacterized protein	ssc:397322	NR_027389.1	IGFALS	Insulin-like growth factor-binding protein complex acid labile subunit	hsa:3483	0.47301	-1.08006	down	1.52669e-19	4.97404e-18	344.126	727.525
LOC100524254	mRNA	XP_005663823.1	NADH-cytochrome b5 reductase 3	ssc:100524254	NM_007326.4	CYB5R3	NADH-cytochrome b5 reductase 3 membrane-bound form	hsa:1727	0.3781	-1.40316	down	8.48207e-76	9.04044e-74	658.561	1741.77
EEF1E1	mRNA	NM_001243545.1	Uncharacterized protein	ssc:100155141	NM_004280.4	EEF1E1	HCG15559, isoform CRA_d	hsa:9521	1.62613	0.701445	up	0.00592892	0.0343304	43.5896	26.8057
LOC100738649	mRNA	XP_005665026.1	arginine-glutamic acid dipeptide repeats protein-like	ssc:100738649	NM_012102.3	RERE	Arginine-glutamic acid dipeptide repeats protein	hsa:473	0.600623	-0.735469	down	0.000354708	0.00308714	178.985	297.999
LOC102158205	mRNA	XP_005653314.1	liver carboxylesterase-like	ssc:102158205	NM_001266.4	CES1	cDNA FLJ57637, highly similar to Liver carboxylesterase 1 (EC 3.1.1.1)	hsa:1066	0.0953717	-3.39029	down	9.69938e-153	1.83682e-150	90.3839	947.701
PREP	mRNA	NM_001004050.1	Prolyl endopeptidase	ssc:445540	NM_002726.4	PREP	cDNA, FLJ94921, highly similar to Homo sapiens prolyl endopeptidase (PREP), mRNA	hsa:5550	0.600442	-0.735904	down	1.00695e-05	0.000119851	273.027	454.711
LOC100738647	mRNA	XP_005662178.1	glutamine synthetase-like	ssc:100738647	NM_002065.5	GLUL	cDNA FLJ57219, highly similar to Glutamine synthetase (EC 6.3.1.2)	hsa:2752	2.17106	1.1184	up	8.32381e-16	2.30782e-14	209.272	96.3916
LOC102157978	mRNA	XP_005672362.1	secreted phosphoprotein 24-like	ssc:102157978	NM_006944.2	SPP2	Secreted phosphoprotein 24	hsa:6694	0.606175	-0.722194	down	7.52652e-54	5.84752e-52	3557.41	5868.61
LOC100738642	mRNA	XR_299074.1	15 kDa interferon-responsive protein-like	ssc:100738642	NM_145034.4	TOR1AIP2	Torsin-1A-interacting protein 2	hsa:163590	0.665283	-0.58796	down	0.00486049	0.029196	244.717	367.838
PTPLAD1	mRNA	XP_003121777.1	Uncharacterized protein	ssc:100154613	NM_016395.2	PTPLAD1	Very-long-chain (3R)-3-hydroxyacyl-[acyl-carrier protein] dehydratase 3	hsa:51495	0.424713	-1.23544	down	8.0116e-53	6.06878e-51	660.259	1554.6
MT-III	mRNA	NM_214056.1	Metallothionein-3	ssc:397123	NM_005954.2	MT3	Metallothionein-3	hsa:4504	2.66639	1.41489	up	0	0	8511.86	3192.28
MRPS27	mRNA	XP_003134081.1	Uncharacterized protein	ssc:100519229	NM_015084.2	MRPS27	cDNA FLJ54799, highly similar to Mitochondrial 28S ribosomal protein S27	hsa:23107	0.606433	-0.721579	down	8.979e-05	0.000902581	229.389	378.259
ADHFE1	mRNA	XP_003125651.1	Uncharacterized protein	ssc:100521620	NM_144650.2	ADHFE1	cDNA FLJ59475, highly similar to Homo sapiens alcohol dehydrogenase, iron containing, 1 (ADHFE1), mRNA	hsa:137872	0.586425	-0.769982	down	1.95864e-09	3.62819e-08	434.361	740.694
PMVK	mRNA	NM_001168416.1	Phosphomevalonate kinase	ssc:100152301	NM_006556.3	PMVK	Phosphomevalonate kinase	hsa:10654	0.444758	-1.16891	down	8.34321e-26	3.42945e-24	366.736	824.574
CEBPB	mRNA	NM_001199889.1	CCAAT enhancer binding protein beta	ssc:397360	NM_005194.3	CEBPB	CCAAT/enhancer-binding protein beta	hsa:1051	0.383652	-1.38213	down	3.33615e-22	1.18924e-20	190.438	496.381
SORD	mRNA	NM_001244162.1	Sorbitol dehydrogenase	ssc:100158181	NR_034039.1	SORD	cDNA FLJ60282, highly similar to Sorbitol dehydrogenase (EC 1.1.1.14)	hsa:6652	0.371822	-1.42731	down	0	0	7887.26	21212.4
IL1B	mRNA	NM_214055.1	Interleukin-1 beta	ssc:397122	NM_000576.2	IL1B	Interleukin-1 beta	hsa:3553	0.200159	-2.32078	down	0.000203747	0.00189622	6.00817	30.0169
OLR1	mRNA	NM_213805.1	Lectin-like oxidized low-density lipoprotein receptor-1	ssc:396724	NM_002543.3	OLR1	cDNA FLJ52117, highly similar to Oxidized low-density lipoprotein receptor 1	hsa:4973	2.27056	1.18305	up	6.82213e-07	9.62723e-06	74.3193	32.7317
CDO1	mRNA	NM_001167643.1	Uncharacterized protein	ssc:100312964	NM_001801.2	CDO1	Cysteine dioxygenase type 1	hsa:1036	0.512781	-0.963587	down	2.07575e-177	4.44714e-175	4790.97	9343.12
ITGA8	mRNA	XP_003130794.1	Uncharacterized protein	ssc:100512676	NM_003638.1	ITGA8	cDNA FLJ54639, highly similar to Integrin alpha-8	hsa:8516	0.30314	-1.72194	down	0.000246261	0.00223404	14.2954	47.1578
LOC100520008	mRNA	XP_003123370.2	guanine nucleotide-binding protein G(I)/G(S)/G(O) subunit gamma-12-like	ssc:100520008	xp_003846342	xp_003846342			0.229349	-2.12438	down	0.001928	0.0135362	5.47561	23.8745
ITGB3	mRNA	NM_214002.1	Integrin beta	ssc:397063	NM_000212.2	ITGB3	Integrin beta	hsa:3690	1.82969	0.871596	up	1.78404e-10	3.5298e-09	179.193	97.9366
LOC100153608	mRNA	XR_299406.1	Uncharacterized protein	ssc:100153608	NM_032783.4	CBR4	Carbonyl reductase family member 4	hsa:84869	1.51005	0.594599	up	1.98115e-08	3.31651e-07	221.441	146.645
KLHL3	mRNA	XP_005661737.1	Uncharacterized protein	ssc:100519539	NM_017415.2	KLHL3	Kelch-like protein 3	hsa:26249	0.457064	-1.12953	down	0.000253254	0.00228965	49.2837	107.827
IL18	mRNA	NM_213997.1	IL-18	ssc:397057	NM_001562.3	IL18	Interleukin-18	hsa:3606	1.77098	0.824545	up	1.51213e-12	3.44493e-11	236.045	133.285
DDRGK1	mRNA	NM_001190212.1	Uncharacterized protein	ssc:100155894	NM_023935.1	DDRGK1	DDRGK domain-containing protein 1	hsa:65992	0.665443	-0.587614	down	5.94439e-07	8.43348e-06	770.913	1158.5
LOC100625138	mRNA	XP_005657248.1	Uncharacterized protein	ssc:100625138	NM_002340.5	LSS	cDNA, FLJ92849, highly similar to Homo sapiens lanosterol synthase (2,3-oxidosqualene-lanosterol cyclase) (LSS), mRNA	hsa:4047	0.621008	-0.687317	down	0.00283946	0.018838	157.112	252.995
FOXS1	mRNA	XP_003134430.1	forkhead box S1	ssc:100524116	NM_004118.3	FOXS1	Forkhead box protein S1	hsa:2307	1.72651	0.787861	up	4.84095e-06	6.08995e-05	104.311	60.4171
SLC25A47	mRNA	XP_005656524.1	Uncharacterized protein	ssc:100515556	NM_207117.2	SLC25A47	Solute carrier family 25 member 47	hsa:283600	0.253289	-1.98114	down	9.3336e-254	2.47457e-251	812.453	3207.61
ZC3H8	mRNA	ZC3H8	Uncharacterized protein	ssc:100628028	NM_032494.2	ZC3H8	Putative uncharacterized protein LOC84524	hsa:84524	2.04307	1.03074	up	0.00155969	0.0112712	35.7684	17.5072
ATOH8	mRNA	XP_005662472.1	Uncharacterized protein	ssc:100523367	NM_032827.6	ATOH8	Atonal homolog 8 (Drosophila), isoform CRA_a	hsa:84913	1.95013	0.963567	up	0.00252729	0.017055	35.4537	18.1802
SLC25A48	mRNA	XP_005661714.1	Uncharacterized protein	ssc:100518721	NM_182556.2	SLC25A45	cDNA FLJ33871 fis, clone CTONG2006836, weakly similar to MITOCHONDRIAL CARNITINE/ACYLCARNITINE CARRIER PROTEIN	hsa:283130	2.84617	1.50902	up	4.48922e-14	1.14996e-12	127.723	44.8754
AASS	mRNA	NM_001244900.1	Uncharacterized protein	ssc:100513962	NM_005763.3	AASS	Aminoadipate-semialdehyde synthase, isoform CRA_a	hsa:10157	0.589868	-0.761535	down	0.000349971	0.00304967	159.839	270.975
LOC102158256	mRNA	XP_005664351.1	basic proline-rich protein-like	ssc:102158256					0.587473	-0.767405	down	2.88192e-37	1.58767e-35	1983.65	3376.57
GLUL	mRNA	NM_213909.1	Glutamine synthetase	ssc:396944	NM_002065.5	GLUL	cDNA FLJ57219, highly similar to Glutamine synthetase (EC 6.3.1.2)	hsa:2752	2.05571	1.03964	up	3.25518e-228	8.21932e-226	3677.47	1788.91
TRNAK-UUU	tRNA	TRNAK-UUU	transfer RNA lysine (anticodon UUU)						0.550439	-0.861346	down	0.00797417	0.0436582	59.2698	107.677
PALB2	mRNA	XP_005656820.1	Uncharacterized protein	ssc:100523630	NM_024675.3	PALB2	Partner and localizer of BRCA2	hsa:79728	1.69458	0.760924	up	0.00501795	0.029972	41.018	24.2055
LOC100623720	mRNA	XP_005659104.1	collagen alpha-1(VI) chain-like	ssc:100623720	NM_001848.2	COL6A1	cDNA FLJ58994, highly similar to Collagen alpha-1(VI) chain	hsa:1291	0.609102	-0.715244	down	0.00928879	0.0493649	104.229	171.12
ALAS2	mRNA	XP_005673726.1	5-aminolevulinate synthase	ssc:100518817	NM_001037969.2	ALAS2	5-aminolevulinate synthase, erythroid-specific, mitochondrial	hsa:212	0.209148	-2.25741	down	4.93466e-09	8.80271e-08	16.2116	77.5125
LOC100154001	mRNA	XP_001926544.4	acidic mammalian chitinase-like	ssc:100154001	NM_201653.3	CHIA	CHIA protein	hsa:27159	3.81637	1.9322	up	0.000203676	0.00189638	23.3201	6.11053
ALDH2	mRNA	NM_001044611.2	Mitochondrial aldehyde dehydrogenase 2	ssc:733685	NM_001204889.1	ALDH2	ALDH2	hsa:217	0.659351	-0.600882	down	1.52195e-45	1.03796e-43	5703.97	8650.89
LOC100739096	mRNA	XP_003482089.2	CDK5 and ABL1 enzyme substrate 1-like	ssc:100739096	NR_023359.1	CABLES1	CDK5 and Abl enzyme substrate 1	hsa:91768	1.91414	0.936695	up	6.58452e-05	0.000677621	64.1281	33.5024
APOC4	mRNA	NM_001174132.2	Uncharacterized protein	ssc:100381253	NM_001646.2	APOC4	Apolipoprotein C-IV	hsa:346	0.635594	-0.653823	down	4.54358e-74	4.72398e-72	6947.88	10931.3
FAM134B	mRNA	XP_005672453.1	Uncharacterized protein	ssc:100625174	NM_019000.4	FAM134B	Protein FAM134B	hsa:54463	0.617066	-0.696503	down	0.00340925	0.0218592	144.515	234.198
GLTP	mRNA	NM_213822.1	Glycolipid transfer protein	ssc:396765	NM_016433.3	GLTP	Glycolipid transfer protein	hsa:51228	1.55853	0.640183	up	1.13312e-06	1.54656e-05	152.355	97.7561
CDKN3	mRNA	NM_214320.1	Cyclin-dependent kinase inhibitor 3	ssc:397589	NM_005192.3	CDKN3	cDNA FLJ52251, highly similar to Cyclin-dependent kinase inhibitor 3 (EC 3.1.3.48)	hsa:1033	2.3066	1.20577	up	0.000294294	0.00262599	38.5772	16.7247
LOC100623328	mRNA	XP_003480407.1	Uncharacterized protein	ssc:100623328	NM_016304.2	RSL24D1	cDNA FLJ31151 fis, clone IMR322001541, highly similar to Probable ribosome biogenesis protein RLP24	hsa:51187	1.62187	0.697657	up	4.48046e-05	0.000476583	96.5222	59.513
LOC102158248	mRNA	XP_005662449.1	metal transporter CNNM4-like	ssc:102158248	NM_020184.3	CNNM4	Metal transporter CNNM4	hsa:26504	1.97839	0.984325	up	0.00257353	0.0173394	34.3997	17.3878
SLC2A8	mRNA	XP_005660497.1	Solute carrier family 2 member 8	ssc:100125551	NR_073416.1	SLC2A8	Solute carrier family 2, facilitated glucose transporter member 8	hsa:29988	2.29911	1.20108	up	8.88468e-05	0.000894796	45.4282	19.759
DZIP3	mRNA	XP_005670294.1	Uncharacterized protein	ssc:100154778	NM_014648.3	DZIP3	cDNA FLJ57977, highly similar to Ubiquitin ligase protein DZIP3 (EC 6.3.2.-)	hsa:9666	1.85926	0.894728	up	0.00122852	0.00918793	44.5335	23.9523
LOC100624058	mRNA	XP_003361114.1	Uncharacterized protein	ssc:100624058	NM_004279.2	PMPCB	cDNA FLJ78497	hsa:9512	0.639363	-0.645294	down	0.0031066	0.0202182	192.173	300.57
SLC2A2	mRNA	NM_001097417.1	Faciliated glucose transporter 2	ssc:397429	NM_001278659.1	SLC2A2	cDNA FLJ52345, highly similar to Solute carrier family 2, facilitated glucose transporter member 2	hsa:6514	0.623676	-0.681132	down	1.48126e-17	4.46271e-16	1323.16	2121.56
SLC25A27	mRNA	NM_001195115.1	Uncoupling protein 4 transcript 2	ssc:100157774	NM_004277.4	SLC25A27	Solute carrier family 25, member 27, isoform CRA_a	hsa:9481	0.479092	-1.06162	down	3.48209e-13	8.40218e-12	234.503	489.474
LOC100516289	mRNA	XP_005668266.1	Uncharacterized protein	ssc:100516289	NM_004566.3	PFKFB3	cDNA FLJ54727, highly similar to 6-phosphofructo-2-kinase/fructose-2,6-biphosphatase 3	hsa:5209	3.26296	1.70618	up	3.5412e-13	8.52541e-12	102.777	31.4979
LOC100520849	mRNA	XP_005666265.1	Uncharacterized protein	ssc:100520849	NM_001173.2	ARHGAP5	Rho GTPase-activating protein 5	hsa:394	1.74968	0.807088	up	0.00626055	0.0358882	36.2072	20.6937
SLC25A21	mRNA	XP_005666258.1	Uncharacterized protein	ssc:100515265	NM_030631.3	SLC25A21	Mitochondrial 2-oxodicarboxylate carrier	hsa:89874	0.461078	-1.11692	down	0.000236643	0.00215787	51.4469	111.58
LOC100738604	mRNA	XP_005668300.1	Uncharacterized protein	ssc:100738604	NM_003739.5	AKR1C3	cDNA FLJ58390, highly similar to Aldo-keto reductase family 1 member C3homolog (EC 1.-.-.-)	hsa:8644	3.2541	1.70226	up	5.58212e-41	3.39246e-39	350.2	107.618
SLC25A20	mRNA	XP_003483226.1	Uncharacterized protein	ssc:100524459	NM_000387.5	SLC25A20	cDNA FLJ53016, highly similar to Mitochondrial carnitine/acylcarnitine carrier protein	hsa:788	0.586989	-0.768595	down	1.71803e-05	0.000196333	224.195	381.94
LOC100627492	mRNA	XP_005659033.1	SAGA-associated factor 29 homolog	ssc:100627492	NM_138414.2	CCDC101	SAGA-associated factor 29 homolog	hsa:112869	1.74367	0.802128	up	6.30694e-08	9.96055e-07	142.869	81.9359
SLC13A3	mRNA	XP_003484024.1	solute carrier family 13 (sodium-dependent dicarboxylate transporter), member 3	ssc:100738810	NM_022829.5	SLC13A3	cDNA FLJ59488, highly similar to Solute carrier family 13 member 3	hsa:64849	2.056	1.03984	up	0.000594757	0.00486494	41.6926	20.2785
SLC25A25	mRNA	NM_001164510.1	Solute carrier family 25 member 25	ssc:100156347	NR_049766.2	SLC25A25	Calcium-binding mitochondrial carrier protein SCaMC-2	hsa:114789	0.212944	-2.23145	down	1.17611e-73	1.21094e-71	161.742	759.552
SLC13A5	mRNA	XP_003131921.2	Uncharacterized protein	ssc:100520976	NM_177550.4	SLC13A5	Solute carrier family 13 (Sodium-dependent citrate transporter), member 5, isoform CRA_a	hsa:284111	0.238744	-2.06646	down	2.0975e-09	3.87864e-08	22.1996	92.9848
LOC100510899	mRNA	XP_003125029.3	protein eva-1 homolog A-like	ssc:100510899	NM_032181.2	EVA1A	Protein eva-1 homolog A	hsa:84141	0.442123	-1.17748	down	2.57273e-86	3.04847e-84	1261.1	2852.38
C1H14orf105	mRNA	XP_005660053.1	chromosome 1 open reading frame, human C14orf105	ssc:100513515	NM_018168.3	C14orf105	chromosome 14 open reading frame 105	hsa:55195	5.32091	2.41167	up	0.00116244	0.00875544	14.168	2.6627
LOC100152128	mRNA	XP_003133293.1	Uncharacterized protein	ssc:100152128	NM_198472.2	FUOM	Fucose mutarotase	hsa:282969	1.50302	0.587867	up	2.43177e-20	8.17397e-19	608.294	404.714
MPZL2	mRNA	NM_001244821.1	Uncharacterized protein	ssc:100513488	NM_144765.2	MPZL2	Myelin protein zero-like protein 2	hsa:10205	2.90744	1.53975	up	0.00022122	0.00204003	29.8779	10.2764
LOC100522150	mRNA	XP_005665852.1	uncharacterized LOC100522150	ssc:100522150	NR_029462.1	LST1	Leukocyte-specific transcript 1 protein	hsa:7940	1.86893	0.902213	up	1.49817e-08	2.53197e-07	135.238	72.361
SLC1A2	mRNA	XP_005661053.1	Uncharacterized protein	ssc:100627068	NM_004171.3	SLC1A2	cDNA FLJ16454 fis, clone BRAWH3005292, highly similar to Excitatory amino acid transporter 2	hsa:6506	0.0512689	-4.28577	down	1.34086e-25	5.46918e-24	6.32633	123.395
MCM10	mRNA	XP_003361288.2	minichromosome maintenance complex component 10	ssc:100626098					5.87135	2.55369	up	0.000581157	0.00477025	15.0526	2.56375
SLC25A15	mRNA	NM_001243910.1	Uncharacterized protein	ssc:100511895	NM_014252.3	SLC25A15	cDNA, FLJ94171, highly similar to Homo sapiens solute carrier family 25 (mitochondrial carrier; ornithine transporter) member 15 (SLC25A15), nuclear gene encoding mitochondrial protein, mRNA	hsa:10166	0.585577	-0.77207	down	4.51422e-13	1.07701e-11	626.465	1069.83
PIGR	mRNA	NM_214159.1	Polymeric immunoglobulin receptor	ssc:397315					5.87937	2.55566	up	3.12247e-38	1.74743e-36	212.416	36.129
NRM	mRNA	NM_001123151.1	Nurim	ssc:100144454	NR_073072.1	NRM	Nurim	hsa:11270	2.52284	1.33505	up	7.47221e-05	0.00076195	40.7652	16.1584
SLC25A17	mRNA	XP_003126052.1	Uncharacterized protein	ssc:100517713	NR_104238.1	SLC25A17	cDNA FLJ57410, highly similar to Peroxisomal membrane protein PMP34	hsa:10478	0.503614	-0.98961	down	1.95509e-13	4.79947e-12	296.225	588.199
CYP2D25	mRNA	NM_214394.1	Vitamin D(3) 25-hydroxylase	ssc:397687	NM_001025161.2	CYP2D6	Nonfunctional cytochrome P450 family 2 subfamily D polypeptide 6	hsa:1565	0.606996	-0.720241	down	5.16571e-109	7.06869e-107	7394.93	12182.8
CDK1	mRNA	NM_001159304.2	Uncharacterized protein	ssc:100155762	NM_033379.4	CDK1	cDNA FLJ50170, highly similar to Cell division control protein 2 homolog (EC 2.7.11.22)	hsa:983	9.66326	3.27251	up	5.42246e-09	9.63235e-08	35.2125	3.64396
APOA5	mRNA	NM_001159308.1	Uncharacterized protein	ssc:100286807	NM_052968.4	APOA5	cDNA FLJ75539, highly similar to Homo sapiens apolipoprotein A-V (APOA5) gene	hsa:116519	0.493331	-1.01937	down	2.32043e-118	3.28109e-116	2678.7	5429.83
LOC100516270	mRNA	XP_003126949.1	RNA-binding protein NOB1-like	ssc:100516270	NR_074074.1	NOB1	RNA-binding protein NOB1	hsa:28987	0.535354	-0.901434	down	1.00642e-06	1.38522e-05	174.651	326.235
APOA4	mRNA	NM_214388.1	Apolipoprotein A-IV	ssc:397681	NM_000482.3	APOA4	Apolipoprotein A-IV	hsa:337	0.32071	-1.64066	down	8.73911e-184	1.9308e-181	1024.76	3195.28
LOC102159373	mRNA	XP_005669554.1	Protegrin-3	ssc:102159373	NM_004345.4	CAMP	Cathelicidin antimicrobial peptide	hsa:820	0.169201	-2.56319	down	0.000797416	0.00632979	3.60647	21.3147
LOC100510887	mRNA	XP_003122300.2	extensin-like	ssc:100510887					3.87928	1.95579	up	0.00148029	0.0108005	16.8516	4.34399
LOC100626400	mRNA	XP_003361608.1	Uncharacterized protein	ssc:100626400	NM_005764.3	PDZK1IP1	PDZK1-interacting protein 1	hsa:10158	5.28421	2.40169	up	8.23325e-38	4.5714e-36	222.779	42.1594
LOC100521013	mRNA	XP_003126541.1	Uncharacterized protein	ssc:100521013	NR_036693.2	CLEC2D	C-type lectin domain family 2 member D	hsa:29121	1.52088	0.604902	up	3.63124e-14	9.36966e-13	394.881	259.641
PIGL	mRNA	XP_003132072.1	phosphatidylinositol glycan anchor biosynthesis, class L	ssc:100523821	NM_004278.3	PIGL	N-acetylglucosaminyl-phosphatidylinositol de-N-acetylase	hsa:9487	1.67686	0.745765	up	2.9458e-05	0.000324236	93.2058	55.5834
TACC3	mRNA	XP_003128852.1	Uncharacterized protein	ssc:100513802	NM_006342.2	TACC3	Transforming acidic coiled-coil-containing protein 3	hsa:10460	1.90819	0.932203	up	0.00836298	0.0453538	28.1684	14.7619
RBP5	mRNA	NM_001145223.1	Uncharacterized protein	ssc:100270724	NM_031491.2	RBP5	Retinol-binding protein 5	hsa:83758	1.58438	0.663917	up	7.015e-39	4.0322e-37	1046.91	660.769
SLC17A4	mRNA	XP_005665706.1	Uncharacterized protein	ssc:100157358	NM_005495.2	SLC17A4	cDNA FLJ50112, highly similar to Homo sapiens solute carrier family 17 (sodium phosphate), member 4 (SLC17A4), mRNA	hsa:10050	0.521953	-0.938008	down	2.05626e-06	2.71395e-05	145.556	278.869
TACC2	mRNA	NM_001258352.1	Uncharacterized protein	ssc:100152804	NM_206862.2	TACC2	Transforming acidic coiled-coil-containing protein 2	hsa:10579	3.15585	1.65803	up	0.00806384	0.0440015	14.0994	4.46769
LOC100627476	mRNA	XP_005667661.1	Uncharacterized protein	ssc:100627476	NM_001259.6	CDK6	cDNA, FLJ94044, Homo sapiens cyclin-dependent kinase 6 (CDK6), mRNA	hsa:1021	2.93567	1.55369	up	0.00891856	0.0478408	14.8206	5.04844
LOC100623300	mRNA	XP_005674272.1	Uncharacterized protein	ssc:100623300	NM_016955.3	SEPSECS	Sep (O-phosphoserine) tRNA:Sec (Selenocysteine) tRNA synthase	hsa:51091	0.546312	-0.872202	down	0.00666109	0.0377254	59.5958	109.087
B4GALT5	mRNA	XP_003134538.1	Uncharacterized protein	ssc:100522653	NM_004776.3	B4GALT5	Beta-1,4-galactosyltransferase 5	hsa:9334	1.69798	0.763824	up	3.31185e-05	0.000361153	89.3475	52.6197
LOC100518396	mRNA	XP_005657053.1	Uncharacterized protein	ssc:100518396	NM_145751.1	TRAF4	cDNA FLJ60166, highly similar to TNF receptor-associated factor 4	hsa:9618	1.69863	0.76437	up	0.000335257	0.00294078	66.6406	39.232
STARD4	mRNA	NM_001143726.1	StAR-related lipid transfer domain-containing 4	ssc:100233203	NM_139164.1	STARD4	cDNA FLJ77652, highly similar to Homo sapiens START domain containing 4, sterol regulated (STARD4), mRNA	hsa:134429	0.396768	-1.33363	down	4.96511e-11	1.02044e-09	97.2978	245.226
LOC102158263	mRNA	XP_005666860.1	Fibrinogen alpha chain	ssc:102158263	NM_021871.2	FGA	cDNA FLJ78367, highly similar to Homo sapiens fibrinogen, A alpha polypeptide (FGA), transcriptvariant alpha, mRNA	hsa:2243	0.481868	-1.05329	down	0	0	13256.7	27511.1
tRNA-Gly	tRNA	tRNA-Gly							0.616491	-0.697848	down	0.00111285	0.00846007	177.981	288.7
LOC102163490	mRNA	XP_005658711.1	uncharacterized LOC102163490	ssc:102163490	NM_152770.2	C4orf22	chromosome 4 open reading frame 22	hsa:255119	6.60526	2.72362	up	0.00127901	0.00952855	12.4425	1.88372
PSRC1	mRNA	XP_005663654.1	Uncharacterized protein	ssc:100156693	NM_032636.7	PSRC1	Proline/serine-rich coiled-coil protein 1	hsa:84722	8.56238	3.09801	up	2.74133e-06	3.5649e-05	23.7033	2.76831
STAT1	mRNA	NM_213769.1	Signal transducer and activator of transcription 1	ssc:396655					1.82205	0.86556	up	8.02586e-71	7.9546e-69	1406.13	771.733
MAOB	mRNA	NM_001001864.1	Amine oxidase [flavin-containing] B	ssc:414909	NM_000898.4	MAOB	cDNA FLJ51821, highly similar to Amine oxidase (flavin-containing) B (EC 1.4.3.4)	hsa:4129	0.452185	-1.14502	down	2.02027e-125	2.95516e-123	2005.14	4434.35
tRNA-Glu	tRNA	tRNA-Glu							1.58293	0.662594	up	4.83947e-91	5.89915e-89	2525.64	1595.55
ETNPPL	mRNA	XP_005667008.1	Uncharacterized protein	ssc:100519324	NR_027475.1	ETNPPL	cDNA FLJ54670, highly similar to Homo sapiens alanine-glyoxylate aminotransferase 2-like 1 (AGXT2L1), mRNA	hsa:64850	0.426927	-1.22794	down	6.34585e-11	1.2917e-09	122.715	287.439
YWHAH	mRNA	YWHAH	Uncharacterized protein	ssc:100155504	NM_003405.3	YWHAH	14-3-3 protein eta	hsa:7533	1.61618	0.692589	up	2.73325e-11	5.71156e-10	259.352	160.472
LOC100522130	mRNA	XP_005662358.1	Uncharacterized protein	ssc:100522130	NM_016044.2	FAHD2A	Fumarylacetoacetate hydrolase domain-containing protein 2A	hsa:51011	0.556154	-0.846444	down	2.62294e-18	8.16924e-17	677.46	1218.12
LOC100152144	mRNA	XP_005660642.1	proprotein convertase subtilisin/kexin type 6-like	ssc:100152144	NM_138325.2	PCSK6	Proprotein convertase subtilisin/kexin type 6	hsa:5046	0.509608	-0.97254	down	3.99773e-24	1.52503e-22	593.218	1164.07
VPS13D	mRNA	XP_005665069.1	vacuolar protein sorting 13 homolog D (S. cerevisiae)	ssc:100514237	NM_018156.2	VPS13D	vacuolar protein sorting 13 homolog D (S. cerevisiae)	hsa:55187	0.552507	-0.855934	down	0.000227808	0.00209442	116.691	211.203
LOC100624891	mRNA	XP_005656569.1	Uncharacterized protein	ssc:100624891	NM_021139.2	UGT2B4	cDNA FLJ51299, highly similar to UDP-glucuronosyltransferase 2B4 (EC 2.4.1.17)	hsa:7363	0.523754	-0.933038	down	1.02655e-50	7.58646e-49	1472.13	2810.72
PYCR1	mRNA	XP_003360607.1	Uncharacterized protein	ssc:100620951	NM_153824.2	PYCR1	Truncated pyrroline-5-carboxylate reductase 1	hsa:5831	2.47215	1.30576	up	5.37566e-07	7.68314e-06	67.0733	27.1316
ELL	mRNA	XP_005652982.1	elongation factor RNA polymerase II	ssc:102162997	NM_006532.3	ELL	cDNA FLJ75279, highly similar to Homo sapiens elongation factor RNA polymerase II (ELL), mRNA	hsa:8178	2.20175	1.13865	up	0.00480864	0.0289501	25.1139	11.4063
ACAT1	mRNA	XP_005667359.1	Uncharacterized protein	ssc:100626793	NM_000019.3	ACAT1	Acetyl-CoA acetyltransferase, mitochondrial	hsa:38	0.58715	-0.768199	down	4.64026e-50	3.39379e-48	2688.71	4579.26
LOC100621569	mRNA	XP_003361460.2	cytosolic non-specific dipeptidase-like	ssc:100621569	NM_018235.2	CNDP2	cDNA FLJ56358, highly similar to Cytosolic nonspecific dipeptidase	hsa:55748	1.61358	0.690264	up	8.70083e-27	3.66888e-25	673.928	417.66
MYRF	mRNA	XP_005660869.1	Uncharacterized protein	ssc:100520659	NM_013279.2	MYRF	Myelin regulatory factor	hsa:745	1.75325	0.810031	up	0.00783506	0.0430188	34.1012	19.4503
LOC100626812	mRNA	XP_003357377.3	sortilin-related receptor-like	ssc:100626812	NM_003105.5	SORL1	Sortilin-related receptor	hsa:6653	2.41687	1.27314	up	0.00484346	0.0291267	21.854	9.04229
LOC100737291	mRNA	XP_005662801.1	neuroblastoma-amplified sequence-like	ssc:100737291	NR_052013.2	NBAS	Neuroblastoma-amplified sequence	hsa:51594	1.54869	0.63105	up	0.00675768	0.0381198	48.0099	31.0003
LOC100737294	mRNA	XP_003482991.1	Solute carrier family 26, member 11	ssc:100737294	NM_173626.3	SLC26A11	Sodium-independent sulfate anion transporter	hsa:284129	0.575222	-0.79781	down	0.00723473	0.0403176	77.5348	134.791
NOV	mRNA	XP_001927085.1	Uncharacterized protein	ssc:100154395	NM_002514.3	NOV	CCN3	hsa:4856	6.43052	2.68494	up	1.08651e-17	3.28741e-16	89.1117	13.8576
FOXM1	mRNA	XP_005664140.1	Uncharacterized protein	ssc:100511565	NM_202003.2	FOXM1	cDNA FLJ77127, highly similar to Homo sapiens forkhead box M1 (FOXM1), transcript variant 3, mRNA	hsa:2305	5.01511	2.32628	up	0.00550378	0.0322562	10.723	2.13814
CYP20A1	mRNA	XP_005659061.1	Cytochrome P450	ssc:100124408	NM_177538.2	CYP20A1	cDNA FLJ59248, highly similar to Homo sapiens cytochrome P450, family 20, subfamily A, polypeptide 1, transcript variant 1, mRNA	hsa:57404	1.90819	0.932203	up	0.00604301	0.0348105	30.5315	16.0003
C5H12orf5	mRNA	XP_005655767.1	Uncharacterized protein	ssc:100154112	NM_020375.2	C12orf5	Fructose-2,6-bisphosphatase TIGAR	hsa:57103	2.50329	1.32382	up	7.44871e-10	1.42846e-08	99.5011	39.7482
BCL2	mRNA	XP_003121748.2	B-cell CLL/lymphoma 2	ssc:100049703	NM_000657.2	BCL2	B-cell leukemia/lymphoma-2-alpha protein	hsa:596	2.50368	1.32405	up	0.00300813	0.0197164	23.1055	9.22859
C7H15orf27	mRNA	XP_001928867.3	chromosome 7 open reading frame, human C15orf27	ssc:100152648	NM_152335.2	C15orf27	Transmembrane protein C15orf27	hsa:123591	0.230684	-2.11601	down	0.00155939	0.0112729	5.76595	24.995
NOD1	mRNA	NM_001114277.1	Nucleotide-binding oligomerization domain containing 1	ssc:100135660	NM_006092.2	NOD1	cDNA FLJ13907 fis, clone Y79AA1000033, highly similar to Caspase recruitment domain-containing protein 4	hsa:10392	2.39747	1.26151	up	0.000496017	0.00415503	33.778	14.089
HMGCS2	mRNA	NM_214380.2	Hydroxymethylglutaryl-CoA synthase, mitochondrial	ssc:397673	NM_005518.3	HMGCS2	cDNA FLJ51350, highly similar to Hydroxymethylglutaryl-CoA synthase, mitochondrial (EC 2.3.3.10)	hsa:3158	1.82255	0.865955	up	4.97811e-149	9.18136e-147	3000.29	1646.21
LOC102162349	mRNA	XP_005667988.1	WD repeat-containing protein 64-like	ssc:102162349	NM_144625.4	WDR64	WD repeat domain 64	hsa:128025	21.2836	4.41167	up	8.80605e-09	1.5247e-07	29.0395	1.36441
NNT	mRNA	XP_003133978.3	Uncharacterized protein	ssc:100526144	NM_182977.2	NNT	cDNA FLJ61320, highly similar to NAD(P) transhydrogenase, mitochondrial (EC 1.6.1.2)	hsa:23530	0.466936	-1.0987	down	4.92978e-27	2.09961e-25	463.475	992.588
LOC100520085	mRNA	XP_003128374.1	proteasome subunit beta type-9-like	ssc:100520085	NM_148954.2	PSMB9	Proteasome subunit beta type-9	hsa:5698	2.84843	1.51017	up	2.03619e-29	9.32778e-28	284.2	99.774
SLC22A18	mRNA	XP_005674633.1	solute carrier family 22, member 18	ssc:100737463	NM_183233.2	SLC22A18	Solute carrier family 22 member 18	hsa:5002	0.569592	-0.812	down	1.4064e-11	2.98896e-10	463.679	814.054
LOC100520083	mRNA	XP_005665409.1	Uncharacterized protein	ssc:100520083	NM_017947.2	MOCOS	Molybdenum cofactor sulfurase	hsa:55034	2.76829	1.46899	up	4.73365e-17	1.3964e-15	163.146	58.9338
GPNMB	mRNA	NM_001098584.1	glycoprotein (transmembrane) nmb	ssc:100049669					1.7546	0.811146	up	0	0	14996.1	8546.7
TFRC	mRNA	NM_214001.1	Transferrin receptor protein 1	ssc:397062	NM_003234.2	TFRC	cDNA FLJ75881, highly similar to Homo sapiens transferrin receptor (p90, CD71) (TFRC), mRNA	hsa:7037	2.93141	1.55159	up	3.86833e-44	2.57202e-42	421.48	143.781
LOC102164492	mRNA	XP_005672085.1	3-hydroxyisobutyryl-CoA hydrolase, mitochondrial-like	ssc:102164492	NM_198047.2	HIBCH	3-hydroxyisobutyryl-CoA hydrolase, mitochondrial	hsa:26275	0.589574	-0.762255	down	1.07178e-05	0.000126784	241.582	409.757
LOC100627432	mRNA	XP_003361133.2	uncharacterized LOC100627432	ssc:100627432	NM_178814.2	AP1S3	AP-1 complex subunit sigma-3	hsa:130340	3.88977	1.95968	up	0.00201573	0.0140776	15.87	4.07994
LOC100152943	mRNA	XP_005665631.1	Uncharacterized protein	ssc:100152943	NM_032744.3	ADTRP	Androgen-dependent TFPI-regulating protein	hsa:84830	0.562057	-0.831212	down	4.70972e-06	5.94956e-05	197.458	351.313
LOC100738388	mRNA	XP_005657677.1	NAD(P) transhydrogenase, mitochondrial-like	ssc:100738388	NM_182977.2	NNT	cDNA FLJ61320, highly similar to NAD(P) transhydrogenase, mitochondrial (EC 1.6.1.2)	hsa:23530	0.456784	-1.13042	down	3.15279e-24	1.20924e-22	378.703	829.063
LGALS9	mRNA	NM_213932.1	Galectin	ssc:396972	NR_024043.1	LGALS9	Galectin-9	hsa:3965	1.64723	0.720039	up	1.26479e-45	8.65361e-44	1120.57	680.275
ECH1	mRNA	NM_001044607.2	Peroxisomal enoyl coenzyme A hydratase 1	ssc:733679	NM_001398.2	ECH1	cDNA FLJ57619, highly similar to Delta 3,5-delta 2,4-dienoyl-CoA isomerase, mitochondrial (EC 5.3.3.-)	hsa:1891	0.432875	-1.20798	down	5.9731e-67	5.63064e-65	901.037	2081.52
LOC100621584	mRNA	XP_005670060.1	Uncharacterized protein	ssc:100621584	NM_152240.2	ZMAT3	Zinc finger matrin-type protein 3	hsa:64393	2.37789	1.24968	up	0.000452599	0.00383525	34.6514	14.5723
PIM1	mRNA	XP_005665984.1	Uncharacterized protein	ssc:100157844	NM_002648.3	PIM1	cDNA FLJ61426, highly similar to Proto-oncogene serine/threonine-protein kinase Pim-1 (EC 2.7.11.1)	hsa:5292	0.517464	-0.950469	down	0.000465075	0.00392372	75.9603	146.793
LGALS1	mRNA	NM_001001867.1	Galectin-1	ssc:414915	NM_002305.3	LGALS1	Galectin-1	hsa:3956	1.7389	0.798175	up	7.90258e-53	6.00766e-51	1149.31	660.94
LGALS3	mRNA	NM_001097501.2	Galectin	ssc:100038033	NM_006498.2	LGALS2	Galectin-2	hsa:3957	2.02247	1.01612	up	9.04647e-170	1.89976e-167	2805.96	1387.39
RASL11B	mRNA	XP_003129018.1	Uncharacterized protein	ssc:100521670	NM_023940.2	RASL11B	RAS-like family 11 member B variant A	hsa:65997	0.194173	-2.36459	down	2.18711e-24	8.44966e-23	42.7098	219.958
PHYH	mRNA	NM_001113447.1	Uncharacterized protein	ssc:100134962	NM_006214.3	PHYH	Phytanoyl-CoA dioxygenase, peroxisomal	hsa:5264	0.43553	-1.19916	down	7.91979e-269	2.18154e-266	3779.21	8677.26
RASL11A	mRNA	XP_003482916.1	Uncharacterized protein	ssc:100736950	NM_206827.1	RASL11A	Ras-like protein family member 11A	hsa:387496	2.00981	1.00706	up	0.000219739	0.00202902	50.2382	24.9965
ALMS1	mRNA	XP_005662522.1	Uncharacterized protein	ssc:100516187	NM_015120.4	ALMS1	Alstrom syndrome protein 1	hsa:7840	0.302887	-1.72315	down	0.000968102	0.00749396	11.5563	38.154
LOC100739748	mRNA	XP_003480826.1	Uncharacterized protein	ssc:100739748	NR_102317.1	GCDH	cDNA FLJ59956, highly similar to Glutaryl-CoA dehydrogenase, mitochondrial (EC 1.3.99.7)	hsa:2639	0.562688	-0.829594	down	8.0685e-07	1.12736e-05	230.829	410.226
LOC100739741	mRNA	XP_005671441.1	Uncharacterized protein	ssc:100739741	NM_001128925.1	CYP2C18	Cytochrome P450 2C18	hsa:1562	0.168898	-2.56577	down	0	0	3353.72	19856.5
LOC102165517	mRNA	XP_005667969.1	nascent polypeptide-associated complex subunit alpha, muscle-specific form-like	ssc:102165517					0.186557	-2.42231	down	2.42129e-166	4.93804e-164	288.568	1546.81
IYD	mRNA	NM_214416.1	Iodotyrosine dehalogenase 1	ssc:403124	NM_203395.2	IYD	Iodotyrosine dehalogenase 1 isoform G	hsa:389434	0.537638	-0.895294	down	3.10404e-31	1.48616e-29	1007.84	1874.57
LDHD	mRNA	XP_005664401.1	Uncharacterized protein	ssc:100523064	NM_194436.2	LDHD	Probable D-lactate dehydrogenase, mitochondrial	hsa:197257	0.47417	-1.07652	down	1.46679e-25	5.95987e-24	464.083	978.726
MYO6	mRNA	NM_214021.1	Unconventional myosin-VI	ssc:397085	NM_004999.3	MYO6	Unconventional myosin-VI	hsa:4646	0.293113	-1.77047	down	0.000249341	0.00226102	13.1472	44.8537
TMEM144	mRNA	XP_005666718.1	transmembrane protein 144	ssc:100516327	NM_018342.4	TMEM144	Transmembrane protein 144	hsa:55314	1.99838	0.998831	up	0.00109768	0.00836873	39.6056	19.8188
TCF19	mRNA	NM_001167591.1	Transcription factor 19	ssc:100152381	NM_007109.2	TCF19	Transcription factor 19 isoform 2	hsa:6941	4.75115	2.24828	up	6.39682e-07	9.05718e-06	35.6972	7.51337
CYP1A2	mRNA	NM_001159614.1	Uncharacterized protein	ssc:100152910	NM_000761	CYP1A2	Cytochrome P450 1A2	hsa:1544	1.51179	0.596258	up	1.76847e-166	3.64168e-164	5293.7	3501.61
ECHS1	mRNA	NM_001190175.1	Uncharacterized protein	ssc:100156927	NM_004092.3	ECHS1	Enoyl-CoA hydratase, mitochondrial	hsa:1892	0.659585	-0.600369	down	2.42712e-53	1.85846e-51	6740.43	10219.2
LOC100518837	mRNA	XP_003126527.1	Uncharacterized protein	ssc:100518837	NM_031412.2	GABARAPL1	cDNA, FLJ96471, highly similar to Homo sapiens GABA(A) receptor-associated protein like 1(GABARAPL1), mRNA	hsa:23710	0.574333	-0.800041	down	2.15247e-17	6.43921e-16	766.839	1335.18
EIF4EBP3	mRNA	NM_001202520.1	Uncharacterized protein	ssc:100529254	NM_003732.2	EIF4EBP3	Eukaryotic translation initiation factor 4E-binding protein 3	hsa:8637	0.0921734	-3.43951	down	8.99208e-142	1.45589e-139	79.8619	866.431
WNT4	mRNA	NM_001170828.1	Protein Wnt	ssc:100327037	NM_030761.4	WNT4	Protein Wnt-4	hsa:54361	5.30052	2.40613	up	0.00398943	0.024887	11.1569	2.10488
LOC100739734	mRNA	XP_005674428.1	Uncharacterized protein	ssc:100739734	NM_057157.2	CYP26A1	Cytochrome P450 26A1	hsa:1592	2.15267	1.10613	up	5.13443e-07	7.35322e-06	82.5562	38.3506
ARPP-19	mRNA	NM_214175.1	cAMP-regulated phosphoprotein 19	ssc:397362	NM_006628.4	ARPP19	cAMP-regulated phosphoprotein 19	hsa:10776	1.74974	0.807139	up	2.95721e-08	4.83224e-07	148.887	85.091
LOC100739029	mRNA	XP_005669430.1	caspase-14-like	ssc:100739029	NM_012114.2	CASP14	cDNA, FLJ94644, Homo sapiens caspase 14, apoptosis-related cysteine protease(CASP14), mRNA	hsa:23581	0.427475	-1.22609	down	0.000825827	0.00653087	32.2726	75.4959
CYP1A1	mRNA	NM_214412.1	Uncharacterized protein	ssc:403103	NM_000499.3	CYP1A1	cDNA, FLJ94514, Homo sapiens cytochrome P450, family 1, subfamily A, polypeptide 1(CYP1A1), mRNA	hsa:1543	2.96732	1.56916	up	1.29178e-163	2.56063e-161	1591.42	536.316
LOC100627004	mRNA	XP_005655099.1	Uncharacterized protein	ssc:100627004	NM_003641.3	IFITM1	Interferon-induced transmembrane protein 1	hsa:8519	3.73474	1.90101	up	0	0	2966.78	794.372
TMEM52B	mRNA	XP_003126555.1	transmembrane protein 52B	ssc:100524496	NM_153022.3	TMEM52B	Transmembrane protein 52B	hsa:120939	13.8833	3.79528	up	6.34505e-25	2.50146e-23	100.011	7.20373
LOC100739739	mRNA	XP_003482986.2	Uncharacterized protein	ssc:100739739	NM_004104.4	FASN	Fatty acid synthase	hsa:2194	0.567399	-0.817565	down	3.00878e-07	4.42247e-06	260.749	459.551
LOC100737709	mRNA	XP_005657702.1	uncharacterized LOC100737709	ssc:100737709	NM_022071.3	SH2D4A	SH2 domain-containing protein 4A	hsa:63898	3.44942	1.78635	up	0.00118827	0.00892146	19.3832	5.61927
RFTN1	mRNA	XP_005669346.1	Uncharacterized protein	ssc:100155924	NM_015150.1	RFTN1	Raftlin	hsa:23180	1.62613	0.701445	up	0.00823221	0.0447821	40.1958	24.7186
PINK1	mRNA	XP_005665148.1	Uncharacterized protein	ssc:100515613	NM_032409.2	PINK1	Serine/threonine-protein kinase PINK1, mitochondrial	hsa:65018	0.619382	-0.691098	down	2.2276e-08	3.70858e-07	541.481	874.228
LOC100515931	mRNA	XP_005671882.1	Protein phosphatase 1 regulatory subunit 3	ssc:100515931	NM_024607.3	PPP1R3B	Protein phosphatase 1 regulatory subunit 3B	hsa:79660	1.67143	0.741082	up	4.08795e-07	5.91039e-06	138.062	82.601
LOC100517317	mRNA	XP_005673021.1	uncharacterized LOC100517317	ssc:100517317	NM_006282.2	STK4	STK4 protein	hsa:6789	2.66879	1.41619	up	0.00929722	0.0493973	16.3694	6.13362
RFX5	mRNA	XP_005663513.1	Uncharacterized protein	ssc:100517711	NM_001025603.1	RFX5	cDNA, FLJ92591, highly similar to Homo sapiens regulatory factor X, 5 (influences HLA class IIexpression) (RFX5), mRNA	hsa:5993	1.59016	0.669168	up	0.000969996	0.00750588	66.3546	41.7283
CMBL	mRNA	NM_001244350.1	Uncharacterized protein	ssc:100625451	NM_138809.3	CMBL	cDNA, FLJ96437	hsa:134147	0.392689	-1.34854	down	9.13124e-293	2.7278e-290	2913.98	7420.57
SH3YL1	mRNA	NM_001244340.1	Uncharacterized protein	ssc:100625380					0.200159	-2.32078	down	9.11919e-09	1.57635e-07	14.3802	71.8438
SGK3	mRNA	XP_003125650.3	Uncharacterized protein	ssc:100521447	NM_170709.2	SGK3	Serine/threonine-protein kinase Sgk3	hsa:23678	1.70528	0.770009	up	7.4862e-05	0.00076301	80.5258	47.2215
SGK1	mRNA	NM_001244459.1	Uncharacterized protein	ssc:100625739	NM_005627.3	SGK1	cDNA FLJ52914, highly similar to Serine/threonine-protein kinase Sgk1 (EC 2.7.11.1)	hsa:6446	0.520855	-0.941047	down	8.44607e-16	2.33866e-14	414.025	794.895
LOC102165104	mRNA	XP_005667012.1	TBC domain-containing protein kinase-like protein-like	ssc:102165104	NM_033115.3	TBCK	TBC domain-containing protein kinase-like protein	hsa:93627	2.20175	1.13865	up	0.00163735	0.0117563	31.3283	14.2288
LOC100626871	mRNA	XP_003361443.2	fatty acid hydroxylase domain-containing protein 2-like	ssc:100626871	NM_032385.3	FAXDC2	Fatty acid hydroxylase domain-containing protein 2	hsa:10826	0.259802	-1.94452	down	1.80551e-16	5.19604e-15	50.3141	193.663
LOC100738661	mRNA	XP_003483567.1	uncharacterized LOC100738661	ssc:100738661	NM_018245.2	OGDHL	2-oxoglutarate dehydrogenase-like, mitochondrial	hsa:55753	0.281857	-1.82696	down	7.00949e-06	8.58875e-05	18.0299	63.9681
LOC100739719	mRNA	XP_005669968.1	tetraspanin-6-like	ssc:100739719	NM_003270.3	TSPAN6	cDNA FLJ90591 fis, clone PLACE1001081, highly similar to Tetraspanin-6	hsa:7105	0.51053	-0.969933	down	2.09044e-12	4.71684e-11	287.833	563.794
FOXO3	mRNA	NM_001135959.1	Forkhead box O3	ssc:733621					0.55631	-0.846039	down	2.54614e-05	0.000283334	157.974	283.967
FOXO1	mRNA	NM_214014.2	Forkhead box protein O1	ssc:397077	NM_002015.3	FOXO1	Forkhead box protein O1	hsa:2308	0.25296	-1.98302	down	1.25034e-22	4.54106e-21	67.0737	265.156
TSPAN4	mRNA	XP_005652829.1	Uncharacterized protein	ssc:100513456	NM_003271.4	TSPAN4	Tetraspanin-4	hsa:7106	0.624444	-0.679355	down	0.000119815	0.00117489	271.629	434.993
PDP2	mRNA	XP_005659101.1	Uncharacterized protein	ssc:100623511	NM_020786.2	PDP2	[Pyruvate dehydrogenase [acetyl-transferring]]-phosphatase 2, mitochondrial	hsa:57546	0.38926	-1.36119	down	0.000176904	0.00167058	29.8302	76.6329
TSPAN6	mRNA	NM_001244061.1	Uncharacterized protein	ssc:100157741	NM_003270.3	TSPAN6	cDNA FLJ90591 fis, clone PLACE1001081, highly similar to Tetraspanin-6	hsa:7105	0.533219	-0.907201	down	1.99981e-23	7.42836e-22	712.03	1335.34
PLA2G12A	mRNA	XP_003129303.1	Uncharacterized protein	ssc:100517106	NM_030821.4	PLA2G12A	Phospholipase A2, group XIIA, isoform CRA_a	hsa:81579	0.569292	-0.812758	down	5.66635e-08	8.96222e-07	298.424	524.202
GOLM1	mRNA	XP_005656864.1	Golgi membrane protein 1	ssc:100517183	NM_177937.2	GOLM1	cDNA PSEC0257 fis, clone NT2RP3003642, highly similar to golgi phosphoprotein 2	hsa:51280	0.550439	-0.861346	down	0.000755159	0.0060282	95.551	173.591
LOC100514721	mRNA	XP_005667162.1	C2 domain-containing protein 3-like	ssc:100514721	NM_015531.5	C2CD3	C2 domain-containing protein 3	hsa:26005	1.64684	0.719701	up	0.00555137	0.0324812	42.9036	26.0521
METTL12	mRNA	XP_005660848.1	Uncharacterized protein	ssc:100620846	NM_001043229.1	METTL12	Methyltransferase-like protein 12, mitochondrial	hsa:751071	0.365449	-1.45226	down	3.75502e-05	0.000404695	29.8063	81.5609
TRPC1	mRNA	NM_001145751.1	Transient receptor potential channel subfamily C member 1	ssc:100156938					0.428434	-1.22286	down	5.07315e-05	0.000535065	47.7615	111.479
SMLR1	mRNA	XP_003121253.1	small leucine-rich protein 1	ssc:100525016	NM_001195597.1	SMLR1	Small leucine-rich protein 1	hsa:100507203	0.359711	-1.47509	down	4.53794e-60	3.81943e-58	447.786	1244.85
MARCKSL1	mRNA	XP_003127806.1	Uncharacterized protein	ssc:100518914	NR_052852.1	MARCKSL1	MARCKS-related protein	hsa:65108	1.75486	0.811359	up	1.84854e-05	0.000209386	88.2675	50.2988
LOC100737528	mRNA	XP_005665225.1	fatty acid-binding protein, heart-like	ssc:100737528	NM_004102.3	FABP3	Fatty acid-binding protein, heart	hsa:2170	4.12392	2.04402	up	0.000162938	0.00154766	22.61	5.48266
DUSP1	mRNA	NM_001256075.1	Dual specificity protein phosphatase	ssc:100522469	NM_004417.3	DUSP1	cDNA, FLJ79220, highly similar to Dual specificity protein phosphatase 1 (EC3.1.3.48)	hsa:1843	0.640081	-0.643673	down	2.2024e-14	5.75283e-13	1293.54	2020.9
RARS2	mRNA	XP_003121335.2	arginyl-tRNA synthetase 2, mitochondrial	ssc:100518457	NM_020320.3	RARS2	Arginyl-tRNA synthetase-like, isoform CRA_e	hsa:57038	0.506753	-0.980645	down	0.00680917	0.0383796	41.2629	81.4261
CDKN1A	mRNA	XP_001929593.1	Uncharacterized protein	ssc:100152215	NR_037150.1	CDKN1A	cDNA FLJ54803, highly similar to Cyclin-dependent kinase inhibitor 1	hsa:1026	1.80152	0.849211	up	2.03704e-15	5.55342e-14	286.684	159.135
SOD1	mRNA	NM_001190422.1	Superoxide dismutase [Cu-Zn]	ssc:397036	NM_000454.4	SOD1	Superoxide dismutase [Cu-Zn]	hsa:6647	0.535038	-0.902286	down	6.42689e-221	1.54903e-218	7320.75	13682.7
PTCHD2	mRNA	XP_005665048.1	Uncharacterized protein	ssc:100523793	NM_020780.1	PTCHD2	Patched domain-containing protein 2	hsa:57540	3.7621	1.91154	up	1.03905e-05	0.000123187	33.2456	8.83697
MPHOSPH10	mRNA	XP_005659862.1	Uncharacterized protein	ssc:100153310	NM_005791.2	MPHOSPH10	cDNA FLJ32300 fis, clone PROST2002227, highly similar to U3 small nucleolar ribonucleoprotein protein MPP10	hsa:10199	1.57745	0.657592	up	0.000576203	0.00473876	73.7961	46.782
PLCG2	mRNA	XP_005664379.1	Uncharacterized protein	ssc:100518663	NM_002661.3	PLCG2	cDNA FLJ57018, highly similar to 1-phosphatidylinositol-4,5-bisphosphatephosphodiesterase gamma 2 (EC 3.1.4.11)	hsa:5336	3.01532	1.59231	up	1.91816e-06	2.54276e-05	47.7421	15.8332
SDR42E1	mRNA	XP_005658238.1	Uncharacterized protein	ssc:100625092	NM_145168.2	SDR42E1	Short-chain dehydrogenase/reductase family 42E member 1	hsa:93517	4.8194	2.26885	up	2.26251e-27	9.75362e-26	167.611	34.7784
RAD51	mRNA	NM_001123181.1	DNA repair protein RAD51	ssc:100141309	NM_133487.3	RAD51	cDNA FLJ54207, moderately similar to Homo sapiens RAD51 homolog, transcript variant 2, mRNA	hsa:5888	13.761	3.78251	up	1.10427e-07	1.69231e-06	26.5655	1.9305
RN5-8S	rRNA	NR_046250.1	5.8S ribosomal RNA	ssc:100861536					0.547162	-0.86996	down	1.96831e-18	6.1394e-17	626.031	1144.14
RIPK4	mRNA	XP_003132829.1	Uncharacterized protein	ssc:100518276	NM_020639.2	RIPK4	cDNA FLJ50981, highly similar to Receptor-interacting serine/threonine-protein kinase 4 (EC 2.7.11.1)	hsa:54101	1.85371	0.890416	up	0.00259327	0.0174558	38.9122	20.9915
BCKDHA	mRNA	NM_001123083.1	Branched chain keto acid dehydrogenase E1 alpha polypeptide	ssc:100142666	NM_001164783.1	BCKDHA	cDNA, FLJ93812, highly similar to Homo sapiens branched chain keto acid dehydrogenase E1, alphapolypeptide (maple syrup urine disease) (BCKDHA), mRNA	hsa:593	0.218472	-2.19448	down	5.51682e-150	1.0355e-147	351.201	1607.53
PRSS35	mRNA	XP_005659463.1	Uncharacterized protein	ssc:100156168	NM_153362.2	PRSS35	Inactive serine protease 35	hsa:167681	7.36636	2.88095	up	1.66613e-12	3.78357e-11	56.966	7.73327
LOC100626689	mRNA	XP_005658428.1	lysosomal acid phosphatase-like	ssc:100626689	NM_001610.2	ACP2	cDNA FLJ52440, highly similar to Lysosomal acid phosphatase (EC 3.1.3.2)	hsa:53	0.642648	-0.6379	down	0.00598512	0.0345709	172.992	269.186
FZD4	mRNA	XP_005667267.1	Uncharacterized protein	ssc:100520319	NM_012193.3	FZD4	Putative G-protein coupled receptor	hsa:8322	0.549556	-0.863663	down	7.59265e-05	0.000773488	130.72	237.865
FZD5	mRNA	XP_005672190.1	Uncharacterized protein	ssc:100519058	NM_030804.1	FZD5	Frizzled-5	hsa:7855	0.546005	-0.873015	down	2.72356e-06	3.54397e-05	177.581	325.237
ARAF	mRNA	NM_214329.1	Serine/threonine-protein kinase A-Raf	ssc:397601	NM_001654.4	ARAF	cDNA FLJ59256, highly similar to A-Raf proto-oncogene serine/threonine-protein kinase (EC 2.7.11.1)	hsa:369	0.663349	-0.59216	down	0.00301852	0.019754	264.283	398.406
ENPEP	mRNA	NM_214017.1	Glutamyl aminopeptidase	ssc:397080	NM_001977.3	ENPEP	cDNA, FLJ93950, highly similar to Homo sapiens glutamyl aminopeptidase (aminopeptidase A) (ENPEP), mRNA	hsa:2028	3.9381	1.9775	up	9.57267e-07	1.32185e-05	39.574	10.049
GHR	mRNA	NM_214254.2	Growth hormone receptor protein	ssc:397488	NM_001242462.1	GHR	Growth hormone-binding protein	hsa:2690	0.652065	-0.616913	down	1.18025e-06	1.60571e-05	609.858	935.272
LOC100625781	mRNA	XP_003361074.1	protein odd-skipped-related 1-like	ssc:100625781	NM_145260.2	OSR1	Protein odd-skipped-related 1	hsa:130497	6.2383	2.64115	up	0.00245682	0.0166536	11.31	1.813
ISG12(A)	mRNA	NM_001198921.1	Uncharacterized protein	ssc:100153902					1.92635	0.945868	up	0	0	17887.3	9285.61
MTFP1	mRNA	XP_005670902.1	Uncharacterized protein	ssc:100157687	NM_016498.4	MTFP1	Mitochondrial fission process protein 1	hsa:51537	1.54938	0.631694	up	1.16675e-05	0.000136572	125.604	81.067
TOPBP1	mRNA	XP_005669904.1	topoisomerase (DNA) II binding protein 1	ssc:100626645	NM_007027.3	TOPBP1	Topoisomerase (DNA) II binding protein 1	hsa:11073	1.77134	0.824838	up	0.000125715	0.00122707	69.3459	39.1489
LOC100523970	mRNA	XP_003127615.1	mitotic spindle assembly checkpoint protein MAD2B-like	ssc:100523970	NM_006341.3	MAD2L2	Mitotic spindle assembly checkpoint protein MAD2B	hsa:10459	1.70961	0.773671	up	4.48881e-09	8.04799e-08	175.586	102.705
LOC100522562	mRNA	XP_003130000.4	Uncharacterized protein	ssc:100522562	NM_203286.1	PVRL1	Poliovirus receptor-related protein 1	hsa:5818	1.57837	0.658432	up	0.0050119	0.0299528	48.9615	31.0204
LOC100736917	mRNA	XP_005669333.1	Uncharacterized protein	ssc:100736917	NM_001281726.1	BTD	cDNA FLJ50907, highly similar to Biotinidase (EC 3.5.1.12)	hsa:686	0.476601	-1.06915	down	1.35743e-07	2.06536e-06	120.54	252.917
LOC100524545	mRNA	XP_005652536.1	proprotein convertase subtilisin/kexin type 6-like	ssc:100524545	NM_138325.2	PCSK6	Proprotein convertase subtilisin/kexin type 6	hsa:5046	0.519416	-0.945037	down	3.15277e-22	1.12766e-20	593.156	1141.97
UGT1A6	mRNA	NM_001278750.1	UDP-glucuronosyltransferase 1A1	ssc:100152603	NM_205862.1	UGT1A6	UDP-glucuronosyltransferase 1-6	hsa:54578	0.556263	-0.846162	down	3.077e-05	0.000337627	154.695	278.096
UGT1A3	mRNA	XP_005672352.1	Uncharacterized protein	ssc:100511479	NM_019075.2	UGT1A10	UDP-glucuronosyltransferase 1A4	hsa:54575	0.577514	-0.792072	down	7.67626e-07	1.07681e-05	268.846	465.523
ISG20	mRNA	NM_001005351.2	Uncharacterized protein	ssc:448855	NM_002201.4	ISG20	Interferon-stimulated gene 20 kDa protein	hsa:3669	8.61674	3.10714	up	1.03007e-51	7.69286e-50	246.189	28.571
LOC100514752	mRNA	XP_005654710.1	Uncharacterized protein	ssc:100514752	NM_022172.2	PC	cDNA FLJ60715, highly similar to Pyruvate carboxylase, mitochondrial (EC 6.4.1.1)	hsa:5091	0.499997	-1.00001	down	7.40642e-24	2.80018e-22	538.479	1076.97
THBS1	mRNA	NM_001244536.1	Uncharacterized protein	ssc:492313	NM_003246.2	THBS1	THBS1 protein	hsa:7057	1.9354	0.95263	up	3.7318e-07	5.43623e-06	101.835	52.6171
LOC100626667	mRNA	XP_005655752.1	retinol-binding protein 5-like	ssc:100626667	NM_031491.2	RBP5	Retinol-binding protein 5	hsa:83758	1.7591	0.814837	up	6.44597e-44	4.23279e-42	924.772	525.708
TLR2	mRNA	NM_213761.1	Toll-like receptor 2 mutant	ssc:396623	NM_003264.3	TLR2	Toll-like receptor 2	hsa:7097	2.01996	1.01433	up	7.65818e-05	0.000779788	57.0347	28.2356
16S	rRNA	16S							0.660167	-0.599096	down	4.12003e-14	1.05922e-12	1642.71	2488.33
LGR4	mRNA	XP_005661125.1	Uncharacterized protein	ssc:100518646	NM_018490.2	LGR4	Leucine-rich repeat-containing G protein-coupled receptor 4 variant	hsa:55366	2.16938	1.11728	up	9.70227e-21	3.29784e-19	282.064	130.021
ISG15	mRNA	NM_001128469.1	Uncharacterized protein	ssc:100145895	NM_005101.3	ISG15	Ubiquitin-like protein ISG15	hsa:9636	2.65225	1.40722	up	6.84815e-137	1.0921e-134	1512.02	570.09
LOC100515261	mRNA	XP_003126103.4	Uncharacterized protein	ssc:100515261	NM_025045	BAIAP2L2	Brain-specific angiogenesis inhibitor 1-associated protein 2-like protein 2	hsa:80115	4.2499	2.08743	up	3.887e-07	5.64293e-06	40.0479	9.42325
MDH2	mRNA	NM_001244153.1	Malate dehydrogenase, mitochondrial	ssc:397039	NR_104165.1	MDH2	cDNA FLJ52880, highly similar to Malate dehydrogenase, mitochondrial (EC 1.1.1.37)	hsa:4191	0.663457	-0.591925	down	2.13273e-08	3.56183e-07	943.805	1422.56
ABAT	mRNA	NM_214263.1	4-aminobutyrate aminotransferase, mitochondrial	ssc:397500	NM_020686.5	ABAT	cDNA FLJ56034, highly similar to 4-aminobutyrate aminotransferase, mitochondrial (EC 2.6.1.19)	hsa:18	0.380154	-1.39534	down	5.07583e-48	3.56485e-46	418.103	1099.83
PAQR9	mRNA	XP_005669976.1	Uncharacterized protein	ssc:100516760	NM_198504.2	PAQR9	Progestin and adipoQ receptor family member 9	hsa:344838	1.7272	0.788435	up	6.08942e-06	7.5354e-05	102.026	59.0704
LOC100628001	mRNA	XP_003356329.1	MARCKS-related protein-like	ssc:100628001	NR_052852.1	MARCKSL1	MARCKS-related protein	hsa:65108	1.75486	0.811359	up	1.84854e-05	0.000209386	88.2675	50.2988
PAQR7	mRNA	NM_213739.1	Membrane progestin receptor alpha	ssc:396558	NM_178422.5	PAQR7	PAQR7 protein	hsa:164091	2.47166	1.30548	up	8.58716e-21	2.92349e-19	233.557	94.4938
KEL	mRNA	XP_005673165.1	Uncharacterized protein	ssc:100511542	NM_000420.2	KEL	Kell blood group protein	hsa:3792	0.146784	-2.76824	down	0.000506284	0.00422934	3.04581	20.7503
POLE	mRNA	XP_005658704.1	Uncharacterized protein	ssc:100620959	NM_006231.3	POLE	cDNA FLJ35684 fis, clone SPLEN2019169, highly similar to DNA polymerase epsilon, catalytic subunit A	hsa:5426	8.25658	3.04554	up	0.00129631	0.00964052	11.304	1.36909
PAQR3	mRNA	XR_297528.1	Uncharacterized protein	ssc:100514591					0.518393	-0.947881	down	0.000309607	0.00274301	81.3551	156.937
LOC100625723	mRNA	XP_005658379.1	histone RNA hairpin-binding protein-like	ssc:100625723	NM_006527.2	SLBP	Stem-loop (Histone) binding protein, isoform CRA_d	hsa:7884	1.52308	0.606989	up	1.79351e-05	0.000204188	126.135	82.8158
EMP2	mRNA	XP_003481093.1	Uncharacterized protein	ssc:100739825	NM_001424.4	EMP2	Epithelial membrane protein 2	hsa:2013	0.493014	-1.0203	down	0.000677975	0.00547178	57.6928	117.021
LOC100628005	mRNA	XR_305493.1	isobutyryl-CoA dehydrogenase, mitochondrial-like	ssc:100628005	NM_014384.2	ACAD8	Isobutyryl-CoA dehydrogenase, mitochondrial	hsa:27034	0.421119	-1.2477	down	1.24365e-11	2.65638e-10	125.809	298.749
FXYD2	mRNA	NM_001014427.1	Uncharacterized protein	ssc:541593	NM_021603.3	FXYD2	Sodium/potassium-transporting ATPase subunit gamma	hsa:486	1.74306	0.801619	up	0.00102676	0.00787902	52.6593	30.2109
KIFC1	mRNA	XP_001927880.2	Uncharacterized protein	ssc:100154627	NM_002263.3	KIFC1	cDNA FLJ53841, highly similar to Kinesin-like protein KIFC1	hsa:3833	3.22109	1.68755	up	0.00887706	0.0476303	13.4769	4.18396
ORC6	mRNA	XP_005659019.1	Uncharacterized protein	ssc:100624779	NR_037620.1	ORC6	cDNA FLJ11884 fis, clone HEMBA1007194, highly similar to Origin recognition complex subunit 6	hsa:23594	2.29961	1.20139	up	0.000494548	0.00414599	35.8817	15.6034
41704	mRNA	2014-03-06			NM_005885.3	2014-03-06	cDNA FLJ10108 fis, clone HEMBA1002609, highly similar to Homo sapiens membrane-associated ring finger (C3HC4) 6 (MARCH6), mRNA	hsa:10299	0.4644	-1.10656	down	3.91126e-17	1.15701e-15	277.182	596.86
PCCA	mRNA	XP_005668570.1	propionyl CoA carboxylase, alpha polypeptide	ssc:100524103	NM_001178004.1	PCCA	cDNA, FLJ96567, highly similar to Homo sapiens propionyl Coenzyme A carboxylase, alpha polypeptide(PCCA), mRNA	hsa:5095	0.656877	-0.606305	down	4.70923e-07	6.75798e-06	698.551	1063.44
LOC100737167	mRNA	XP_005674351.1	Peptidyl-prolyl cis-trans isomerase	ssc:100737167	NM_004117.3	FKBP5	Peptidyl-prolyl cis-trans isomerase FKBP5	hsa:2289	0.130474	-2.93816	down	8.42828e-06	0.000102034	4.13283	31.6754
LOC100625994	mRNA	XP_005658381.1	protein FAM83F-like	ssc:100625994	NM_138435.2	FAM83F	family with sequence similarity 83, member F	hsa:113828	2.86895	1.52052	up	0.000589803	0.00483	26.2486	9.14921
HPRT1	mRNA	NM_001032376.2	Hypoxanthine-guanine phosphoribosyltransferase 1	ssc:397351	NM_000194.2	HPRT1	Hypoxanthine-guanine phosphoribosyltransferase	hsa:3251	0.595191	-0.748575	down	8.12911e-18	2.47728e-16	978.02	1643.2
HSD17B13	mRNA	NM_001243622.1	Uncharacterized protein	ssc:100626886	NM_178135.4	HSD17B13	17-beta-hydroxysteroid dehydrogenase 13	hsa:345275	1.78595	0.836693	up	0	0	8137.71	4556.51
GSTA4	mRNA	NM_001243379.1	Glutathione S-transferase	ssc:100152951	NM_001512.3	GSTA4	Glutathione S-transferase A4	hsa:2941	1.82547	0.868265	up	4.95358e-15	1.33163e-13	271.149	148.537
CLDN14	mRNA	NM_001161642.1	Claudin	ssc:100302017	NM_144492.2	CLDN14	Claudin-14	hsa:23562	0.452125	-1.14521	down	2.86348e-41	1.75027e-39	639.601	1414.66
CLDN15	mRNA	NM_001161643.1	Claudin	ssc:100302018	NM_138429.1	CLDN15	Claudin-15	hsa:24146	1.53507	0.6183	up	7.93885e-08	1.23993e-06	193.286	125.914
LRRC23	mRNA	XP_005652653.1	leucine rich repeat containing 23	ssc:100155745	NM_201650.2	LRRC23	Leucine-rich repeat-containing protein 23	hsa:10233	0.341357	-1.55065	down	0.00196679	0.0137766	13.8659	40.62
SCD	mRNA	NM_213781.1	Acyl-CoA desaturase	ssc:396670	NM_005063.4	SCD	Acyl-CoA desaturase	hsa:6319	1.79548	0.844366	up	3.99084e-69	3.81287e-67	1414.41	787.763
PARP14	mRNA	XP_005670231.1	Uncharacterized protein	ssc:100153948	NM_017554.2	PARP14	Poly [ADP-ribose] polymerase 14	hsa:54625	1.99778	0.998396	up	6.37993e-15	1.69785e-13	226.044	113.148
PARP12	mRNA	XP_003134663.1	Uncharacterized protein	ssc:100515805	NM_022750.2	PARP12	Zinc finger CCCH type domain containing 1	hsa:64761	1.81922	0.863323	up	3.45625e-09	6.26021e-08	155.564	85.511
SDR9C7	mRNA	XP_003355526.2	Uncharacterized protein	ssc:100626104	NM_148897.2	SDR9C7	Short-chain dehydrogenase/reductase family 9C member 7	hsa:121214	0.241354	-2.05077	down	8.05477e-14	2.04112e-12	35.3165	146.326
LOC100737555	mRNA	XP_003480714.1	uncharacterized LOC100737555	ssc:100737555	NM_001136485.1	C11orf86	chromosome 11 open reading frame 86	hsa:254439	3.76745	1.91359	up	0.000119001	0.00116798	25.2973	6.71471
POLA2	mRNA	XP_005660767.1	DNA polymerase alpha subunit B	ssc:100513971	NM_002689.2	POLA2	cDNA FLJ37250 fis, clone BRAMY2006809, highly similar to DNA polymerase subunit alpha B	hsa:23649	2.15217	1.10579	up	0.000616543	0.0050257	38.4082	17.8463
CYP4A24	mRNA	NM_214424.1	Cytochrome P450 4A25	ssc:403326					0.561952	-0.831481	down	1.73413e-33	8.69524e-32	1368.86	2435.9
LOC100515394	mRNA	XP_003129115.1	Uncharacterized protein	ssc:100515394	NM_001105677.2	UGT2A2	UDP-glucuronosyltransferase 2A1	hsa:574537	0.444015	-1.17132	down	6.13932e-130	9.2351e-128	1942.88	4375.72
ARG2	mRNA	XP_001928714.1	Uncharacterized protein	ssc:100155893	NM_001172.3	ARG2	Arginase-2, mitochondrial	hsa:384	0.480274	-1.05807	down	9.11404e-08	1.41204e-06	127.824	266.149
LOC100523455	mRNA	XP_003129271.1	Uncharacterized protein	ssc:100523455	NM_002358.3	MAD2L1	Mitotic spindle assembly checkpoint protein MAD2A	hsa:4085	2.51163	1.32862	up	9.09605e-07	1.26427e-05	63.022	25.0921
IFI27L2	mRNA	XP_005666469.1	interferon, alpha-inducible protein 27-like 2	ssc:100152306	NM_032036.2	IFI27L2	Interferon alpha-inducible protein 27-like protein 2	hsa:83982	2.94751	1.5595	up	1.70673e-33	8.57813e-32	313.823	106.471
OGDHL	mRNA	XP_003133157.2	Uncharacterized protein	ssc:100521870	NM_018245.2	OGDHL	2-oxoglutarate dehydrogenase-like, mitochondrial	hsa:55753	0.311159	-1.68428	down	1.08381e-29	4.99731e-28	145.382	467.227
STIM1	mRNA	NM_001130974.1	Stromal interaction molecule 1	ssc:100171399	NM_003156.3	STIM1	Stromal interaction molecule 1	hsa:6786	0.637433	-0.649654	down	0.00499939	0.0299202	169.102	265.287
CYP4A21	mRNA	NM_214425.1	Taurochenodeoxycholic 6 alpha-hydroxylase	ssc:403327	NM_000778.3	CYP4A11	cDNA FLJ60759, highly similar to Cytochrome P450 4A11 (EC 1.14.15.3)	hsa:1579	0.500868	-0.997498	down	6.87526e-137	1.08824e-134	3316.03	6620.56
GCDH	mRNA	XP_003123377.1	Glutaryl-CoA dehydrogenase, mitochondrial	ssc:100522477	NR_102317.1	GCDH	cDNA FLJ59956, highly similar to Glutaryl-CoA dehydrogenase, mitochondrial (EC 1.3.99.7)	hsa:2639	0.565954	-0.821244	down	1.08926e-07	1.67414e-06	276.271	488.15
BUB1B	mRNA	XP_005654517.1	BUB1 mitotic checkpoint serine/threonine kinase B	ssc:102164975	NM_001211.5	BUB1B	Mitotic checkpoint serine/threonine-protein kinase BUB1 beta	hsa:701	7.33918	2.87562	up	0.000347906	0.00303541	14.6443	1.99536
DDX58	mRNA	NM_213804.2	DEAD/H (Asp-Glu-Ala-Asp/His) box polypeptide	ssc:396723	NM_014314.3	DDX58	cDNA FLJ13599 fis, clone PLACE1009925, highly similar to Probable ATP-dependent RNA helicase DDX58 (EC 3.6.1.-)	hsa:23586	2.26519	1.17963	up	1.26583e-32	6.22929e-31	427.803	188.86
SH2D4A	mRNA	XP_005654286.1	SH2 domain containing 4A	ssc:100518097	NM_022071.3	SH2D4A	SH2 domain-containing protein 4A	hsa:63898	3.3434	1.74132	up	4.1982e-07	6.06153e-06	48.6094	14.5389
C9H11orf82	mRNA	XP_003129764.3	Uncharacterized protein	ssc:100517842	NM_145018.3	C11orf82	cDNA FLJ61316	hsa:220042	4.46467	2.15855	up	0.00393143	0.0246266	12.4861	2.79665
LOC100737544	mRNA	XP_003481670.1	zinc transporter ZIP5-like	ssc:100737544	NM_173596.2	SLC39A5	cDNA FLJ57549, highly similar to Zinc transporter ZIP5	hsa:283375	1.9466	0.960957	up	5.60966e-27	2.37962e-25	451.136	231.756
LOC100514709	mRNA	XP_003125309.3	small ubiquitin-related modifier 1-like	ssc:100514709	NM_003352.4	SUMO1	SMT3 suppressor of mif two 3 homolog 1 (Yeast), isoform CRA_b	hsa:7341	13.6998	3.77608	up	1.19306e-08	2.03742e-07	30.6634	2.23824
LOC100037951	mRNA	NM_001097448.1	Complement component C9	ssc:100037951					0.54209	-0.883396	down	6.65565e-199	1.51792e-196	7033.56	12974.9
GCHFR	mRNA	NM_001243443.1	Uncharacterized protein	ssc:100153745	NM_005258.2	GCHFR	GTP cyclohydrolase 1 feedback regulatory protein	hsa:2644	0.643577	-0.635816	down	9.92284e-06	0.000118238	452.355	702.876
STMN1	mRNA	NM_001009582.1	Stathmin	ssc:494463	NM_203401.1	STMN1	Stathmin	hsa:3925	3.6313	1.86049	up	3.2727e-29	1.48957e-27	221.832	61.089
ARF6	mRNA	NM_001078677.1	ADP-ribosylation factor 6	ssc:780425	NM_001663.3	ARF6	ADP-ribosylation factor 6	hsa:382	1.50837	0.592989	up	1.02083e-05	0.000121299	137.273	91.0079
SPINK2	mRNA	XP_003129067.1	Uncharacterized protein	ssc:100520393	NR_073419.1	SPINK2	Serine protease inhibitor Kazal-type 2	hsa:6691	0.169366	-2.56179	down	0.000821264	0.00649963	3.59505	21.2266
12S	rRNA	12S							0.518624	-0.94724	down	1.22683e-39	7.24819e-38	1087.35	2096.61
SDS	mRNA	XP_001928337.1	Uncharacterized protein	ssc:100155595	NM_006843.2	SDS	L-serine dehydratase/L-threonine deaminase	hsa:10993	0.0353512	-4.8221	down	0	0	424.225	12000.3
SPINK5	mRNA	XP_003124125.3	serine peptidase inhibitor, Kazal type 5	ssc:100512160	NM_006846.3	SPINK5	cDNA FLJ59287, highly similar to Serine protease inhibitor Kazal-type 5	hsa:11005	0.0793425	-3.65576	down	0.00158477	0.011433	1.0087	12.7133
LOC100625751	mRNA	XP_005662464.1	Uncharacterized protein	ssc:100625751	NM_003896.3	ST3GAL5	cDNA FLJ55056, highly similar to Homo sapiens ST3 beta-galactoside alpha-2,3-sialyltransferase 5, transcript variant 1, mRNA	hsa:8869	0.552846	-0.855049	down	4.05007e-06	5.15618e-05	183.028	331.064
LOC100627743	mRNA	XP_003362231.2	tumor protein D54-like	ssc:100627743	NR_045090.1	TPD52L2	Tumor protein D54	hsa:7165	0.172687	-2.53377	down	0.000577083	0.00474232	3.93802	22.8044
tRNA-Tyr	tRNA	tRNA-Tyr							0.293567	-1.76824	down	0.00268688	0.0179605	8.86054	30.1823
UBE2E2	mRNA	XP_005657121.1	Uncharacterized protein	ssc:100738400	NM_152653.3	UBE2E2	Ubiquitin-conjugating enzyme E2 E2	hsa:7325	1.70071	0.766141	up	1.01009e-06	1.38937e-05	123.519	72.628
KPNA5	mRNA	XP_005654450.1	Importin subunit alpha	ssc:397220	NM_002269.2	KPNA5	Importin subunit alpha-6	hsa:3841	0.376226	-1.41033	down	0.00522018	0.0309447	14.9138	39.6404
GCK	mRNA	XP_003134931.1	Uncharacterized protein	ssc:100514142	NM_033508.1	GCK	Glucokinase (Hexokinase 4, maturity onset diabetes of the young 2), isoform CRA_b	hsa:2645	2.48416	1.31276	up	1.63556e-28	7.33408e-27	325.394	130.987
MUTYH	mRNA	XP_005665530.1	Uncharacterized protein	ssc:100513867	NM_012222.2	MUTYH	cDNA FLJ53724, highly similar to A/G-specific adenine DNA glycosylase (EC 3.2.2.-)	hsa:4595	1.63985	0.713562	up	0.00498193	0.0298241	44.4581	27.1111
LASS4	mRNA	NM_001167631.1	Longevity assurance-like protein 4	ssc:100127167	NM_024552.2	CERS4	Ceramide synthase 4	hsa:79603	1.63307	0.707588	up	1.49172e-16	4.29883e-15	388.336	237.795
LOC100037944	mRNA	XP_003481539.1	Chitinase 3-like 2 isoform A	ssc:100037944	NM_004000.2	CHI3L2	Chitinase-3-like protein 2	hsa:1117	0.0054934	-7.50809	down	5.93217e-64	5.37698e-62	1.66608	303.288
LOC100625759	mRNA	XP_005665016.1	small integral membrane protein 1-like	ssc:100625759	NM_001288583.1	SMIM1	Small integral membrane protein 1	hsa:388588	0.541355	-0.885352	down	0.00262215	0.0176055	69.9314	129.178
DDX60	mRNA	XP_005657343.1	Uncharacterized protein	ssc:100158037	NM_017631.5	DDX60	Probable ATP-dependent RNA helicase DDX60	hsa:55601	3.5121	1.81233	up	3.48695e-15	9.43346e-14	112.461	32.0209
KPNA2	mRNA	NM_001163404.1	Importin subunit alpha	ssc:397218					2.18488	1.12756	up	2.03141e-21	7.08656e-20	288.774	132.169
UBE2A	mRNA	XP_001927333.1	Uncharacterized protein	ssc:100154142	NM_181777.1	UBE2A	cDNA FLJ51703, highly similar to Ubiquitin-conjugating enzyme E2 A (EC 6.3.2.19)	hsa:7319	1.67463	0.743843	up	7.63692e-07	1.072e-05	130.976	78.2121
LOC100620987	mRNA	XP_005658262.1	trehalase-like	ssc:100620987	NM_007180.2	TREH	cDNA FLJ34662 fis, clone KIDNE2018996, highly similar to TREHALASE (EC 3.2.1.28)	hsa:11181	6.19753	2.63169	up	6.68841e-05	0.000686979	19.6657	3.17315
POLD1	mRNA	XP_005664840.1	DNA polymerase	ssc:100525752	NR_046402.1	POLD1	DNA polymerase delta catalytic subunit	hsa:5424	1.60275	0.680547	up	0.0037336	0.0235613	50.2268	31.3379
E2F1	mRNA	XP_001926915.3	Uncharacterized protein	ssc:100153846	NM_005225.2	E2F1	Transcription factor E2F1	hsa:1869	3.22924	1.69119	up	0.000131916	0.00127993	28.692	8.88507
POLD2	mRNA	NM_001244996.1	Uncharacterized protein	ssc:100514809	NM_006230.3	POLD2	cDNA FLJ78293, highly similar to Homo sapiens polymerase (DNA directed), delta 2, regulatory subunit 50kDa (POLD2), mRNA	hsa:5425	1.58317	0.662813	up	0.00493917	0.0296015	48.7329	30.7819
CYP2C36	mRNA	XP_005658962.1	Cytochrome P450 2C36	ssc:403110	NM_001128925.1	CYP2C18	Cytochrome P450 2C18	hsa:1562	0.00638569	-7.29094	down	0	0	137.892	21593.9
CYP2C33	mRNA	NM_214414.1	Uncharacterized protein	ssc:403107	NM_030878.1	CYP2C8	cDNA FLJ59467, highly similar to Cytochrome P450 2C8 (EC 1.14.14.1)	hsa:1558	0.205809	-2.28062	down	0	0	8849.12	42996.8
LOC100511862	mRNA	XP_005661464.1	Uncharacterized protein	ssc:100511862	NR_024247.1	MUM1	Melanoma ubiquitous mutated protein	hsa:84939	0.558378	-0.840687	down	0.00104643	0.00801542	97.6716	174.92
VWA8	mRNA	XP_005668509.1	von Willebrand factor A domain containing 8	ssc:100511470	NM_015058.1	VWA8	von Willebrand factor A domain-containing protein 8	hsa:23078	0.399646	-1.32321	down	8.05407e-11	1.62692e-09	97.3874	243.684
CYP2C32	mRNA	XP_003359352.1	Cytochrome P450 2C32	ssc:403106	NM_001128925.1	CYP2C18	Cytochrome P450 2C18	hsa:1562	0.389937	-1.35869	down	2.62142e-298	8.05803e-296	2904.87	7449.59
PRIM1	mRNA	NM_001243669.1	DNA primase	ssc:100157576	NM_000946.2	PRIM1	DNA primase small subunit	hsa:5557	1.61675	0.693094	up	0.000833965	0.00658786	65.2156	40.3375
PHYHIPL	mRNA	NM_001244581.1	Uncharacterized protein	ssc:100525186					0.207003	-2.27228	down	0.00287665	0.0190252	4.1262	19.9331
RETSAT	mRNA	XP_003124992.1	All-trans-retinol 13,14-reductase	ssc:100519138	NM_017750.3	RETSAT	Retinol saturase	hsa:54884	0.561755	-0.831987	down	7.43358e-09	1.30088e-07	314.004	558.97
NINL	mRNA	XP_005657723.1	Uncharacterized protein	ssc:100519522	NM_025176.4	NINL	Ninein-like protein	hsa:22981	0.217688	-2.19967	down	0.00160765	0.0115744	5.10038	23.4298
CKS2	mRNA	XP_003132838.1	Uncharacterized protein	ssc:100520933	NM_001827.1	CKS2	Cyclin-dependent kinases regulatory subunit 2	hsa:1164	2.17423	1.12051	up	1.50488e-15	4.1132e-14	205.024	94.2974
UBE2C	mRNA	XP_001928868.2	Uncharacterized protein	ssc:100153133	NR_104037.1	UBE2C	cDNA, FLJ92217, highly similar to Homo sapiens ubiquitin-conjugating enzyme E2C (UBE2C), mRNA	hsa:11065	2.93567	1.55369	up	7.43631e-05	0.00075975	34.0149	11.5868
SPR	mRNA	XP_003125080.1	Uncharacterized protein	ssc:100521367	NM_003124.4	SPR	Sepiapterin reductase	hsa:6697	0.651793	-0.617515	down	1.89063e-10	3.73025e-09	1044.36	1602.29
LOC100736977	mRNA	XP_005665750.1	HLA class I histocompatibility antigen, A-3 alpha chain-like	ssc:100736977	NM_002127.5	HLA-G	MHC class I antigen	hsa:3135	2.72112	1.4442	up	0	0	3456.03	1270.07
EPB41L4A	mRNA	XP_005661637.1	Uncharacterized protein	ssc:100518651	NM_022140.3	EPB41L4A	Erythrocyte membrane protein band 4.1 like 4A, isoform CRA_a	hsa:64097	2.24579	1.16722	up	0.00386925	0.0242945	25.5639	11.383
GM2A	mRNA	XP_003134190.1	Uncharacterized protein	ssc:100515283	NM_001167607.1	GM2A	Ganglioside GM2 activator	hsa:2760	1.5381	0.621151	up	1.74772e-54	1.37293e-52	1611.23	1047.55
DNASE2B	mRNA	XP_005658435.1	Uncharacterized protein	ssc:100620625	NM_058248.1	DNASE2B	Deoxyribonuclease II beta	hsa:58511	0.280388	-1.8345	down	8.90359e-62	7.7714e-60	242.644	865.387
UBE2T	mRNA	XP_005668057.1	Uncharacterized protein	ssc:100525658	NM_014176.3	UBE2T	Ubiquitin-conjugating enzyme E2 T	hsa:29089	2.37112	1.24557	up	0.0050368	0.0300508	22.2476	9.38276
C2H19orf71	mRNA	XP_003123092.1	chromosome 2 open reading frame, human C19orf71	ssc:100519760	NM_001135580.1	C19orf71	chromosome 19 open reading frame 71	hsa:100128569	1.70798	0.77229	up	3.95409e-13	9.47642e-12	269.414	157.739
LPIN1	mRNA	NM_001130734.1	lipin 1	ssc:100170845	NM_145693.2	LPIN1	cDNA FLJ51642, highly similar to Lipin-1	hsa:23175	0.191006	-2.38831	down	1.19841e-26	5.03333e-25	45.539	238.417
HERC5	mRNA	XP_005667057.1	Uncharacterized protein	ssc:100518083	NM_016323.3	HERC5	cDNA FLJ35836 fis, clone TESTI2006624, highly similar to HECT domain and RCC1-like domain-containing protein 5	hsa:51191	1.80919	0.855347	up	2.73627e-11	5.71224e-10	199.962	110.526
CYP2C42	mRNA	NM_001167835.1	Cytochrome P450 2C42	ssc:403111	NM_001128925.1	CYP2C18	Cytochrome P450 2C18	hsa:1562	0.294654	-1.76291	down	4.43947e-07	6.39247e-06	25.2982	85.8572
LPIN3	mRNA	NM_001141986.1	Uncharacterized protein	ssc:100170771	NM_022896.1	LPIN3	Phosphatidate phosphatase LPIN3	hsa:64900	0.368785	-1.43915	down	1.43762e-10	2.8631e-09	74.0619	200.827
HERC6	mRNA	XP_003360755.1	Uncharacterized protein	ssc:100626657					1.63952	0.713277	up	2.20899e-12	4.9632e-11	278.002	169.562
LOC100737595	mRNA	XP_003483959.1	DNA replication complex GINS protein PSF1-like	ssc:100737595	NM_021067.3	GINS1	DNA replication complex GINS protein PSF1	hsa:9837	6.97222	2.80162	up	0.000202358	0.0018866	16.1616	2.318
LOC100736967	mRNA	XP_005669334.1	Uncharacterized protein	ssc:100736967	NR_104315.1	HACL1	2-hydroxyacyl-CoA lyase 1	hsa:26061	0.563779	-0.826799	down	1.15797e-05	0.000135694	184.343	326.977
LOC100623064	mRNA	XP_005658817.1	Uncharacterized protein	ssc:100623064	NM_033407.3	DOCK7	DOCK7 protein	hsa:85440	0.495395	-1.01335	down	0.000611142	0.00498551	59.8842	120.882
SCRN2	mRNA	XP_003131581.1	Uncharacterized protein	ssc:100519333	NM_138355.3	SCRN2	Secernin-2	hsa:90507	0.584139	-0.775617	down	0.00561757	0.0327691	90.3248	154.629
LOC100736962	mRNA	XP_005653313.1	Uncharacterized protein	ssc:100736962	NM_001266.4	CES1	cDNA FLJ57637, highly similar to Liver carboxylesterase 1 (EC 3.1.1.1)	hsa:1066	0.634097	-0.657225	down	3.68802e-86	4.34572e-84	7963.7	12559.1
LOC100739320	mRNA	XP_005672360.1	Uncharacterized protein	ssc:100739320	NM_000463.2	UGT1A1	UDP-glucuronosyltransferase 1 family polypeptide A1s	hsa:54658	0.528175	-0.920913	down	4.88411e-16	1.37026e-14	449.966	851.926
LOC100515296	mRNA	XP_003122452.1	Uncharacterized protein	ssc:100515296	NM_183233.2	SLC22A18	Solute carrier family 22 member 18	hsa:5002	0.539184	-0.891151	down	1.66564e-13	4.11271e-12	411.434	763.068
C2H19orf66	mRNA	NM_001244321.1	chromosome 19 open reading frame 66 ortholog	ssc:100512458	NM_018381.2	C19orf66	chromosome 19 open reading frame 66	hsa:55337	1.67969	0.748194	up	7.34032e-19	2.34118e-17	418.451	249.124
MMP9	mRNA	NM_001038004.1	Matrix metallopeptidase 9	ssc:654325	NM_004994.2	MMP9	cDNA FLJ51036, highly similar to Matrix metalloproteinase-9 (EC3.4.24.35)	hsa:4318	0.154509	-2.69424	down	0.000857956	0.00674221	3.04846	19.7299
FLRT3	mRNA	XP_005672767.1	fibronectin leucine rich transmembrane protein 3	ssc:100158214	NM_198391.2	FLRT3	cDNA FLJ90402 fis, clone NT2RP2006004, highly similar to Leucine-rich repeat transmembrane protein FLRT3	hsa:23767	1.96863	0.97719	up	0.00502468	0.0300038	30.0639	15.2715
CYP2C49	mRNA	NM_214420.1	Uncharacterized protein	ssc:403215	NM_001128925.1	CYP2C18	Cytochrome P450 2C18	hsa:1562	0.299858	-1.73765	down	0	0	5736.64	19131.2
LOC100154063	mRNA	XP_001924783.4	brain-specific angiogenesis inhibitor 1-associated protein 2-like protein 2-like	ssc:100154063	NM_025045	BAIAP2L2	Brain-specific angiogenesis inhibitor 1-associated protein 2-like protein 2	hsa:80115	4.8784	2.28641	up	4.47532e-07	6.431e-06	36.0709	7.394
ERN1	mRNA	XP_005668752.1	Uncharacterized protein	ssc:100510978	NM_152461.2	ERN1	Serine/threonine-protein kinase/endoribonuclease IRE1	hsa:2081	0.519029	-0.946114	down	1.05477e-05	0.000124912	122.058	235.165
XYLB	mRNA	XYLB	Uncharacterized protein	ssc:100628009	NM_005108.3	XYLB	cDNA FLJ10343 fis, clone NT2RM2000951, highly similar to Xylulose kinase (EC 2.7.1.17)	hsa:9942	0.570319	-0.810159	down	7.98389e-12	1.73502e-10	478.415	838.856
IFITM2	mRNA	NM_001246214.1	IFITM2	ssc:100620056	NR_049759.1	IFITM3	Interferon-induced transmembrane protein 3	hsa:10410	2.43428	1.28349	up	0	0	7758.36	3187.13
LOC100738804	mRNA	XP_003481936.1	coiled-coil domain-containing protein 8-like	ssc:100738804	NM_032040.4	CCDC8	Coiled-coil domain-containing protein 8	hsa:83987	0.208663	-2.26075	down	0.00273019	0.0182042	4.23553	20.2984
OAS1	mRNA	NM_214303.1	2'-5'-oligoadenylate synthase 1	ssc:397570	NM_016816.2	OAS1	cDNA FLJ60887, highly similar to 2'-5'-oligoadenylate synthetase 1 (EC 2.7.7.-)	hsa:4938	1.82873	0.870844	up	1.71053e-74	1.78721e-72	1469.83	803.745
DNAL1	mRNA	XP_001926294.2	dynein, axonemal, light chain 1	ssc:100156521	NM_031427.3	DNAL1	dynein, axonemal, light chain 1	hsa:83544	2.34854	1.23176	up	0.00463132	0.028106	22.9895	9.78885
LOC100155620	mRNA	NM_001142667.1	Feline leukemia virus subgroup A receptor	ssc:100155620	NM_006996.2	SLC19A2	SLC19A2 solute carrier family 19 member 2	hsa:10560	0.0860643	-3.53844	down	1.00273e-66	9.36913e-65	33.6363	390.828
IFITM3	mRNA	NM_001201382.1	IFITM3	ssc:100518544	NR_049759.1	IFITM3	Interferon-induced transmembrane protein 3	hsa:10410	2.24169	1.16458	up	0	0	8184.24	3650.93
LOC100736997	mRNA	XP_005666889.1	lipopolysaccharide-responsive and beige-like anchor protein-like	ssc:100736997					0.493014	-1.0203	down	0.00756392	0.0417028	35.6385	72.287
SRI	mRNA	NM_001244143.1	Uncharacterized protein	ssc:100514123	NM_198901.1	SRI	Sorcin	hsa:6717	1.88662	0.915801	up	3.47586e-24	1.32834e-22	426.223	225.919
LOC100153163	mRNA	XP_003128354.1	Uncharacterized protein	ssc:100153163	NM_005931	MICB	cDNA, FLJ94967, Homo sapiens MHC class I polypeptide-related sequence B (MICB),mRNA	hsa:4277	1.54962	0.631916	up	0.000134285	0.00129995	95.2608	61.4736
DLGAP5	mRNA	XP_005660042.1	Uncharacterized protein	ssc:100511173	NM_014750.4	DLGAP5	cDNA FLJ78771, highly similar to Homo sapiens discs, large homolog 7 (Drosophila), mRNA	hsa:9787	5.87135	2.55369	up	0.00203999	0.0142189	12.0992	2.06072
LOC100620952	mRNA	XP_005658149.1	Uncharacterized protein	ssc:100620952	NM_002858.3	ABCD3	cDNA FLJ53353, highly similar to ATP-binding cassette sub-family D member 3	hsa:5825	0.557151	-0.843859	down	0.000227461	0.00209304	122.077	219.11
LOC100517940	mRNA	XP_005663898.1	Uncharacterized protein	ssc:100517940	NR_027835.1	APOL3	Apolipoprotein L3	hsa:80833	0.601028	-0.734497	down	0.00907628	0.0484907	95.9392	159.625
IRG6	mRNA	NM_213817.1	Radical S-adenosyl methionine domain-containing protein 2	ssc:396752	NM_080657.4	RSAD2	cDNA, FLJ93063, highly similar to Homo sapiens viperin (cig5), mRNA	hsa:91543	2.46955	1.30425	up	3.16096e-38	1.76432e-36	446.755	180.905
TRNAD-GUC	tRNA	TRNAD-GUC	transfer RNA aspartic acid (anticodon GUC)						0.419382	-1.25366	down	0.000574604	0.00472744	32.0436	76.4067
OAT	mRNA	NM_001185141.1	Mitochondrial ornithine aminotransferase	ssc:100156865	NM_001171814.1	OAT	Ornithine aminotransferase, mitochondrial	hsa:4942	0.311739	-1.68159	down	2.83988e-79	3.15361e-77	405.309	1300.15
MOCOS	mRNA	XP_003356462.1	Uncharacterized protein	ssc:100621611	NM_017947.2	MOCOS	Molybdenum cofactor sulfurase	hsa:55034	1.75932	0.815016	up	4.91235e-08	7.8398e-07	142.397	80.9387
LOC100153159	mRNA	XP_005665918.1	Uncharacterized protein	ssc:100153159	NM_014464.3	TINAG	Tubulointerstitial nephritis antigen	hsa:27283	3.16149	1.66061	up	0.00174164	0.0123919	19.657	6.21763
THRSP	mRNA	NM_001244376.1	thyroid hormone responsive	ssc:100512730	NM_003251.3	THRSP	Thyroid hormone-inducible hepatic protein	hsa:7069	0.476993	-1.06796	down	8.21062e-15	2.17684e-13	262.423	550.161
SMARCC1	mRNA	XP_003132224.3	Uncharacterized protein	ssc:100519869	NM_003074.3	SMARCC1	cDNA FLJ57669, highly similar to SWI/SNF-related matrix-associatedactin-dependent regulator of chromatin subfamily C member 1	hsa:6599	1.74716	0.805014	up	0.000884271	0.00691826	53.7298	30.7526
ARL3	mRNA	NM_001031785.1	ADP-ribosylation factor-like protein 3	ssc:595114	NM_004311.3	ARL3	ADP-ribosylation factor-like protein 3	hsa:403	1.66543	0.735894	up	1.21069e-09	2.28663e-08	200.598	120.448
RAP1GDS1	mRNA	XP_005656614.1	RAP1, GTP-GDP dissociation stimulator 1	ssc:100622342	NM_021159.4	RAP1GDS1	Rap1 GTPase-GDP dissociation stimulator 1	hsa:5910	1.58766	0.666902	up	0.0030671	0.0200164	53.6695	33.8042
EDEM3	mRNA	XP_005667887.1	Uncharacterized protein	ssc:100625293	NM_025191.3	EDEM3	ER degradation-enhancing alpha-mannosidase-like protein 3	hsa:80267	1.54793	0.63034	up	0.000267725	0.00240714	87.0483	56.2353
LOC100623143	mRNA	XP_003361153.1	cyclin-dependent kinase inhibitor 1-like	ssc:100623143	NR_037150.1	CDKN1A	cDNA FLJ54803, highly similar to Cyclin-dependent kinase inhibitor 1	hsa:1026	1.86816	0.901614	up	8.96802e-08	1.39247e-06	120.695	64.6064
APEX2	mRNA	XP_005673728.1	Uncharacterized protein	ssc:100519003	NM_014481.3	APEX2	cDNA FLJ50898, highly similar to DNA-(apurinic or apyrimidinic site) lyase 2(EC 4.2.99.18)	hsa:27301	1.60617	0.683621	up	7.68439e-06	9.34552e-05	118.893	74.023
SPATA4	mRNA	NM_001177923.1	Spermatogenesis associated 4	ssc:100415926	NM_144644.2	SPATA4	Spermatogenesis associated 4, isoform CRA_a	hsa:132851	0.63292	-0.659904	down	0.000622813	0.00507097	237.763	375.66
LOC100517064	mRNA	XP_003134405.1	Sulfiredoxin	ssc:100517064	NM_080725.2	SRXN1	Sulfiredoxin-1	hsa:140809	8.0731	3.01312	up	8.89253e-22	3.14351e-20	101.303	12.5482
IRF3	mRNA	NM_213770.1	Interferon regulatory factor 3	ssc:396656	NR_045568.1	IRF3	cDNA, FLJ95207, highly similar to Homo sapiens interferon regulatory factor 3 (IRF3), mRNA	hsa:3661	0.607714	-0.718535	down	1.24908e-05	0.000145726	289.494	476.366
OASL	mRNA	NM_001031790.1	Uncharacterized protein	ssc:595119	NM_198213.2	OASL	cDNA FLJ13894 fis, clone THYRO1001671, highly similar to 59 kDa 2'-5'-oligoadenylate synthetase-like protein	hsa:8638	5.19859	2.37812	up	1.43226e-07	2.17298e-06	37.6858	7.24924
IL27RA	mRNA	NM_001243884.1	interleukin 27 receptor, alpha	ssc:100511742	NM_004843.3	IL27RA	Interleukin-27 receptor subunit alpha	hsa:9466	2.74211	1.45529	up	7.5629e-09	1.32242e-07	78.1873	28.5136
PKD2	mRNA	NM_001245979.1	Uncharacterized protein	ssc:641309	NM_000297.3	PKD2	cDNA FLJ50446, highly similar to Polycystin-2	hsa:5311	0.229186	-2.12541	down	1.52038e-26	6.34788e-25	64.6393	282.039
IRF7	mRNA	NM_001097428.1	Interferon regulatory factor 7	ssc:100037289	NM_004031.2	IRF7	cDNA FLJ61529, highly similar to Interferon regulatory factor 7	hsa:3665	1.74246	0.801129	up	1.02338e-12	2.36963e-11	248.361	142.534
LOC100511825	mRNA	XP_005653655.1	2-hydroxyacylsphingosine 1-beta-galactosyltransferase-like	ssc:100511825					0.512036	-0.965683	down	4.80651e-06	6.05381e-05	123.509	241.211
IRF8	mRNA	NM_001252427.1	Uncharacterized protein	ssc:396645					1.66871	0.738735	up	5.92881e-15	1.58575e-13	329.174	197.262
LOC100517951	mRNA	XP_003127937.4	GRB2-associated and regulator of MAPK protein-like	ssc:100517951	NM_022751.2	GAREM	GRB2-associated and regulator of MAPK protein	hsa:64762	0.513008	-0.962946	down	0.00612654	0.0352247	44.7568	87.2437
MT-2B	mRNA	XP_003355856.1	Metallothionein-2A	ssc:396827	NM_005953.3	MT2A	Metallothionein-2	hsa:4502	2.00153	1.0011	up	0	0	33937.8	16955.9
LOC100623140	mRNA	XP_003360792.1	sodium/bile acid cotransporter-like	ssc:100623140	NM_003049.3	SLC10A1	cDNA, FLJ94688, highly similar to Homo sapiens solute carrier family 10 (sodium/bile acid cotransporter family), member 1 (SLC10A1), mRNA	hsa:6554	0.497133	-1.0083	down	3.05278e-45	2.0753e-43	1031.51	2074.92
CPB2	mRNA	XP_001929181.1	Uncharacterized protein	ssc:100155038	NM_016413.3	CPB2	Carboxypeptidase B2	hsa:1361	0.652846	-0.615185	down	9.12284e-70	8.79524e-68	8125.83	12446.8
CUX2	mRNA	XP_005670707.1	Uncharacterized protein	ssc:100153673	NM_015267.3	CUX2	Homeobox protein cut-like 2	hsa:23316	0.133491	-2.90519	down	2.97088e-32	1.44524e-30	30.1928	226.179
LOC100620297	mRNA	XP_005657733.1	Uncharacterized protein	ssc:100620297	NM_001083896.1	SEBOX	Homeobox protein SEBOX	hsa:645832	0.304075	-1.7175	down	9.30409e-06	0.000111491	21.0588	69.2554
NEK2	mRNA	XP_003130461.1	Uncharacterized protein	ssc:397258	NM_002497.3	NEK2	cDNA FLJ53945, highly similar to Serine/threonine-protein kinase Nek2 (EC 2.7.11.1)	hsa:4751	8.62354	3.10828	up	0.000498549	0.00416965	13.0324	1.51126
LOC100626247	mRNA	XP_003354456.1	Uncharacterized protein	ssc:100626247	NM_003641.3	IFITM1	Interferon-induced transmembrane protein 1	hsa:8519	2.45786	1.29741	up	1.39705e-97	1.78502e-95	1182.42	481.074
RND3	mRNA	NM_214296.1	Rho-related GTP-binding protein RhoE	ssc:397559					1.5742	0.65462	up	3.80577e-07	5.53259e-06	161.473	102.575
BIRC3	mRNA	XP_005667334.1	baculoviral IAP repeat containing 3	ssc:100622590	NM_182962.2	BIRC3	Baculoviral IAP repeat-containing protein 3	hsa:330	1.52443	0.608274	up	2.44264e-09	4.46624e-08	243.358	159.638
SUSD4	mRNA	XP_003130620.3	sushi domain containing 4	ssc:100516995	NM_017982.3	SUSD4	Sushi domain-containing protein 4	hsa:55061	1.886	0.915329	up	0.000562838	0.00465048	49.2905	26.135
CCDC120	mRNA	XP_005673660.1	coiled-coil domain containing 120	ssc:100511487	NM_033626.3	CCDC120	coiled-coil domain containing 120	hsa:90060	2.16877	1.11688	up	0.000305212	0.00270973	42.1835	19.4504
PEX14	mRNA	XP_003127609.1	Uncharacterized protein	ssc:100522811	NM_004565.2	PEX14	cDNA FLJ51918, highly similar to Peroxisomal membrane protein PEX14	hsa:5195	0.617949	-0.69444	down	0.00818179	0.0445535	119.066	192.679
C2H19orf25	mRNA	XP_003354026.1	chromosome 2 open reading frame, human C19orf25	ssc:100625377	NM_152482.2	C19orf25	UPF0449 protein C19orf25	hsa:148223	1.57792	0.658028	up	9.55503e-05	0.000954154	94.7126	60.0236
EREG	mRNA	XP_005666827.1	Uncharacterized protein	ssc:100620969	NM_001432.2	EREG	Proepiregulin	hsa:2069	3.05155	1.60954	up	2.58873e-05	0.000287772	36.7972	12.0585
CCR1	mRNA	NM_001001621.1	Chemokine (C-C motif) receptor 1	ssc:414374	NM_001295.2	CCR1	C-C chemokine receptor type 1	hsa:1230	1.64901	0.721603	up	1.11679e-05	0.000131522	107.326	65.0848
LOC102161161	mRNA	XP_005669833.1	interleukin-1 receptor-associated kinase-like 2-like	ssc:102161161	NM_001570.3	IRAK2	cDNA, FLJ93282, highly similar to Homo sapiens interleukin-1 receptor-associated kinase 2 (IRAK2),mRNA	hsa:3656	1.6251	0.700532	up	0.00678581	0.0382581	42.2579	26.0032
FAM20A	mRNA	XP_005656990.1	Uncharacterized protein	ssc:100522273	NR_027751.1	FAM20A	Family with sequence similarity 20, member A	hsa:54757	0.572068	-0.805742	down	4.67987e-09	8.37638e-08	357.273	624.529
LOC100524598	mRNA	XP_003134971.2	Uncharacterized protein	ssc:100524598	NM_005333.4	HCCS	Cytochrome c-type heme lyase	hsa:3052	1.5926	0.671386	up	0.00235842	0.0160894	56.1507	35.2572
KIAA1644	mRNA	XP_005663800.1	KIAA1644 ortholog	ssc:100522865	NM_001099294.1	KIAA1644	Uncharacterized protein KIAA1644	hsa:85352	2.92438	1.54813	up	0.00118614	0.00891182	22.876	7.82251
FRMD1	mRNA	XP_005654381.1	Uncharacterized protein	ssc:100514201	NR_110312.1	FRMD1	cDNA FLJ54974, highly similar to FERM domain-containing protein 1	hsa:79981	0.647409	-0.627252	down	0.00357375	0.0227352	206.473	318.922
PMPCB	mRNA	XP_003130289.1	Uncharacterized protein	ssc:100514358	NM_004279.2	PMPCB	cDNA FLJ78497	hsa:9512	0.649265	-0.623121	down	0.00184676	0.0130305	241.533	372.011
LAMB1	mRNA	XP_005667793.1	Uncharacterized protein	ssc:396707	NM_002291.2	LAMB1	Laminin subunit beta-1	hsa:3912	1.75713	0.81322	up	1.31966e-06	1.78394e-05	112.279	63.8989
LOC100622162	mRNA	XP_003360142.3	Uncharacterized protein	ssc:100622162	NM_019841	TRPV5	Transient receptor potential cation channel subfamily V member 5	hsa:56302	0.0524227	-4.25366	down	3.60517e-05	0.000390131	1.01439	19.3502
FRMD3	mRNA	XP_005668097.1	Uncharacterized protein	ssc:100519727	NM_174938.5	FRMD3	FERM domain-containing protein 3	hsa:257019	1.85411	0.890726	up	0.00908052	0.0485011	29.179	15.7375
LOC100621810	mRNA	XP_003361730.2	Uncharacterized protein	ssc:100621810	NM_002742.2	PRKD1	Serine/threonine-protein kinase D1	hsa:5587	0.0571143	-4.13001	down	9.05908e-75	9.51203e-73	22.1095	387.109
LOC100622160	mRNA	XP_005657697.1	leukocyte immunoglobulin-like receptor subfamily B member 3-like	ssc:100622160	NM_006864	LILRB3	Leukocyte immunoglobulin-like receptor subfamily B member 3	hsa:11025	3.2904	1.71826	up	0.00904715	0.048396	13.1354	3.99205
LOC100514785	mRNA	NM_001271715.1	laminin subunit gamma-1	ssc:100514785	NM_002293.3	LAMC1	Laminin subunit gamma-1	hsa:3915	1.6527	0.724827	up	0.000411105	0.00351028	69.0265	41.7659
SC5D	mRNA	XP_003129992.1	Uncharacterized protein	ssc:100520925	NM_006918.4	SC5D	Lathosterol oxidase	hsa:6309	0.444198	-1.17072	down	4.26447e-15	1.14784e-13	203.756	458.705
GCM1	mRNA	XP_001927521.4	Uncharacterized protein	ssc:414910	NM_003643.3	GCM1	Chorion-specific transcription factor GCMa	hsa:8521	0.279588	-1.83863	down	0.000576436	0.00473884	10.3848	37.1433
LOC100153525	mRNA	XP_005674207.1	triggering receptor expressed on myeloid cells 2-like	ssc:100153525	NM_018965.3	TREM2	cDNA, FLJ92504, Homo sapiens triggering receptor expressed on myeloid cells 2(TREM2), mRNA	hsa:54209	2.25068	1.17036	up	0.00173538	0.0123639	29.9561	13.3098
LOC100512656	mRNA	XP_005663968.1	Uncharacterized protein	ssc:100512656	NM_003708.3	RDH16	Retinol dehydrogenase 16	hsa:8608	0.572332	-0.805075	down	1.39082e-32	6.82856e-31	1474.56	2576.4
LOC100524999	mRNA	XP_005656631.1	placenta-specific gene 8 protein-like	ssc:100524999	NM_016619.2	PLAC8	Placenta-specific gene 8 protein	hsa:51316	1.83825	0.87833	up	2.70584e-25	1.07878e-23	471.02	256.233
SMS	mRNA	XP_005673552.1	Uncharacterized protein	ssc:100153052	NM_004595.4	SMS	Spermine synthase	hsa:6611	0.587716	-0.766808	down	4.85827e-06	6.10811e-05	255.413	434.586
ARL11	mRNA	XP_005668457.1	Uncharacterized protein	ssc:100620158	NM_138450.5	ARL11	ADP-ribosylation factor-like protein 11	hsa:115761	2.87451	1.52332	up	1.24098e-06	1.68401e-05	52.1544	18.1437
GCLC	mRNA	XP_003482212.1	Uncharacterized protein	ssc:100522018	NM_001498.3	GCLC	cDNA FLJ58227, highly similar to Glutamate--cysteine ligase catalytic subunit (EC 6.3.2.2)	hsa:2729	1.58362	0.663228	up	2.23192e-29	1.02024e-27	780.376	492.779
FEN1	mRNA	XP_003122675.1	Uncharacterized protein	ssc:100517749	NM_004111.5	FEN1	cDNA FLJ51365, highly similar to Flap endonuclease 1 (EC 3.1.-.-)	hsa:2237	1.7981	0.846473	up	8.97305e-05	0.00090241	70.0611	38.9639
ACPL2	mRNA	XP_005669967.1	Uncharacterized protein	ssc:100515055	NM_152282.4	ACPL2	cDNA FLJ50551, highly similar to Homo sapiens acid phosphatase-like 2 (ACPL2), mRNA	hsa:92370	2.19508	1.13428	up	0.000317684	0.00280403	41.1458	18.7445
YEATS2	mRNA	YEATS2	Uncharacterized protein	ssc:100512193	NM_018023.4	YEATS2	YEATS domain-containing protein 2	hsa:55689	1.60872	0.685915	up	0.00514762	0.0306087	46.3045	28.7834
LOC100739307	mRNA	XP_003483519.1	nidogen-1-like	ssc:100739307	NM_002508.2	NID1	cDNA FLJ51241, highly similar to Nidogen-1	hsa:4811	0.626823	-0.67387	down	0.000473499	0.00398845	230.672	368.003
RDH11	mRNA	XP_005656404.1	Uncharacterized protein	ssc:100154684	NM_016026.3	RDH11	Retinol dehydrogenase 11	hsa:51109	0.584375	-0.775033	down	2.38569e-05	0.000266178	210.789	360.708
RDH10	mRNA	XP_005658545.1	Retinol dehydrogenase 10	ssc:100127136	NM_172037.4	RDH10	Retinol dehydrogenase 10	hsa:157506	0.309432	-1.69231	down	2.042e-25	8.1873e-24	121.505	392.671
CCNF	mRNA	XP_003124788.3	Uncharacterized protein	ssc:100518243	NM_001761.2	CCNF	Cyclin-F	hsa:899	4.45593	2.15573	up	0.003179	0.0205945	13.0844	2.9364
LOC100736941	mRNA	XP_005674312.1	acid sphingomyelinase-like phosphodiesterase 3a-like	ssc:100736941	NM_006714.4	SMPDL3A	Acid sphingomyelinase-like phosphodiesterase 3a	hsa:10924	1.59822	0.676466	up	4.30009e-12	9.52035e-11	288.695	180.635
TSEN34	mRNA	XP_003127450.2	Uncharacterized protein	ssc:100518973	NM_024075.4	TSEN34	cDNA FLJ54848, highly similar to tRNA-splicing endonuclease subunit Sen34 (EC 3.1.27.9)	hsa:79042	0.546082	-0.872812	down	2.81221e-05	0.000311148	141.677	259.443
HNRNPA3	mRNA	XP_005672037.1	Uncharacterized protein	ssc:100516520	NM_194247.2	HNRNPA3	Heterogeneous nuclear ribonucleoprotein A3, isoform CRA_a	hsa:220988	1.59224	0.671056	up	2.52452e-22	9.07544e-21	573.772	360.356
LOC100739300	mRNA	XP_003481871.1	uncharacterized LOC100739300	ssc:100739300	NM_001166057.1	PEPD	PEPD protein	hsa:5184	1.93892	0.955256	up	6.31691e-07	8.95001e-06	97.4974	50.2843
LOC102164135	mRNA	XP_005660856.1	uteroglobin-like	ssc:102164135	NM_003357.4	SCGB1A1	Uteroglobin	hsa:7356	14.556	3.86355	up	6.84254e-20	2.2606e-18	77.6681	5.3358
GINS2	mRNA	XP_003126865.1	DNA replication complex GINS protein PSF2	ssc:100512784	NM_016095.2	GINS2	DNA replication complex GINS protein PSF2	hsa:51659	2.07943	1.05619	up	0.00649316	0.0370016	25.6887	12.3537
MAD2L2	mRNA	XP_003482001.1	MAD2 mitotic arrest deficient-like 2 (yeast)	ssc:100736650	NM_006341.3	MAD2L2	Mitotic spindle assembly checkpoint protein MAD2B	hsa:10459	1.63264	0.707202	up	8.97868e-10	1.71103e-08	213.933	131.035
ZFAND5	mRNA	NM_001097506.1	Zinc finger protein 216	ssc:100048933	NM_006007.3	ZFAND5	AN1-type zinc finger protein 5	hsa:7763	0.338458	-1.56295	down	8.92519e-60	7.45289e-58	375.979	1110.86
GOLT1A	mRNA	XP_003130159.1	Uncharacterized protein	ssc:100511892	NM_198447.1	GOLT1A	Vesicle transport protein GOT1A	hsa:127845	1.86213	0.896954	up	9.809e-23	3.56859e-21	409.284	219.793
LOC100524143	mRNA	XP_003126553.3	transmembrane protein 52B-like	ssc:100524143	NM_153022.3	TMEM52B	Transmembrane protein 52B	hsa:120939	3.54727	1.82671	up	4.03813e-08	6.49839e-07	54.1981	15.2788
LOC100623625	mRNA	XP_003355955.1	tristetraprolin-like	ssc:100623625	NM_003407.3	ZFP36	Tristetraprolin	hsa:7538	0.489279	-1.03127	down	4.45299e-09	7.99053e-08	166.449	340.193
AP1S2	mRNA	XP_005673513.1	Uncharacterized protein	ssc:100517795	NM_003916.4	AP1S2	AP-1 complex subunit sigma-2	hsa:8905	1.59617	0.674616	up	0.00321104	0.0207768	52.4208	32.8416
STK38L	mRNA	XP_003126469.3	Uncharacterized protein	ssc:100516734	NM_015000.3	STK38L	cDNA FLJ51774, highly similar to Serine/threonine-protein kinase 38-like (EC 2.7.11.1)	hsa:23012	1.66508	0.735589	up	0.00571048	0.0331925	41.4935	24.9199
LOC102164523	mRNA	XP_005659128.1	DNA replication licensing factor MCM5-like	ssc:102164523	NM_006739.3	MCM5	cDNA FLJ78580, highly similar to Homo sapiens MCM5 minichromosome maintenance deficient 5, cell division cycle 46 (MCM5), mRNA	hsa:4174	3.48611	1.80162	up	1.38624e-05	0.000160668	34.5066	9.8983
RAI2	mRNA	XP_005673527.1	retinoic acid induced 2	ssc:100154649	NR_033349.1	RAI2	Retinoic acid-induced protein 2	hsa:10742	4.78794	2.25941	up	4.17598e-20	1.39484e-18	120.84	25.2384
LOC100513619	mRNA	XP_005668657.1	E3 ubiquitin-protein ligase RNF213-like	ssc:100513619	NM_020954.3	RNF213	E3 ubiquitin-protein ligase RNF213	hsa:57674	1.56485	0.646027	up	9.83312e-07	1.35605e-05	152.431	97.4091
FIBP	mRNA	NM_001244509.1	Uncharacterized protein	ssc:100525557	NM_198897.1	FIBP	cDNA FLJ59856, moderately similar to Acidic fibroblast growth factor intracellular-binding protein	hsa:9158	0.656225	-0.607736	down	0.00523271	0.030993	212.776	324.241
BBC3	mRNA	XP_005664684.1	BCL2 binding component 3	ssc:100517403	NM_014417.4	BBC3	Bcl-2-binding component 3	hsa:27113	2.97884	1.57475	up	7.25476e-06	8.85858e-05	42.9265	14.4104
TP53INP2	mRNA	XP_005672928.1	Uncharacterized protein	ssc:100152247	NM_021202.1	TP53INP2	Tumor protein p53-inducible nuclear protein 2	hsa:58476	0.236172	-2.08209	down	4.72033e-20	1.56925e-18	50.8646	215.371
tRNA-His	tRNA	tRNA-His							3.39437	1.76314	up	2.58292e-38	1.4493e-36	313.586	92.3841
ARSG	mRNA	XP_005656991.1	Uncharacterized protein	ssc:100521576	NM_014960.4	ARSG	cDNA FLJ59825, highly similar to Arylsulfatase G (EC 3.1.6.-)	hsa:22901	0.514597	-0.958485	down	5.39267e-05	0.00056539	98.5263	191.463
TP53INP1	mRNA	XP_003355067.1	Uncharacterized protein	ssc:100157451	NM_033285.3	TP53INP1	Tumor protein p53-inducible nuclear protein 1	hsa:94241	0.608046	-0.717749	down	8.95996e-10	1.709e-08	571.439	939.797
CCN2	mRNA	NM_213833.1	Connective tissue growth factor	ssc:100152141	NM_001901.2	CTGF	cDNA, FLJ96197, highly similar to Homo sapiens connective tissue growth factor (CTGF), mRNA	hsa:1490	1.87254	0.904996	up	6.34349e-20	2.09899e-18	350.956	187.422
LOC100627396	mRNA	XP_005658479.1	fibrinogen gamma chain-like	ssc:100627396	NM_021870.2	FGG	Fibrinogen gamma chain, isoform CRA_a	hsa:2266	0.495047	-1.01436	down	0	0	12777.5	25810.6
CREB3L3	mRNA	XP_005661395.1	Uncharacterized protein	ssc:100522979	NM_032607.2	CREB3L3	CREB3L3 protein	hsa:84699	0.592542	-0.75501	down	2.77817e-30	1.30365e-28	1681.81	2838.29
VSIG10	mRNA	XP_001924462.2	V-set and immunoglobulin domain containing 10	ssc:100153531	NM_019086.5	VSIG10	V-set and immunoglobulin domain-containing protein 10	hsa:54621	1.52095	0.604972	up	0.000497427	0.00416355	83.4665	54.8779
PLSCR1	mRNA	NM_001246213.1	Phospholipid scramblase 1	ssc:100620055					1.94488	0.959683	up	1.39613e-23	5.25036e-22	391.34	201.215
LOC100622072	mRNA	XP_005658089.1	transcription factor IIIB 90 kDa subunit-like	ssc:100622072	NM_145696.1	BRF1	BRF1 protein	hsa:2972	1.70458	0.76942	up	9.54434e-06	0.000113984	100.73	59.0938
LOC102158332	mRNA	LOC102158332	Ig lambda chain V-IV region Bau-like		XP_001719673.4	LOC651536	immunoglobulin iota chain-like	hsa:651536	1.86816	0.901614	up	0.00753088	0.0415963	30.1552	16.1417
FAM174B	mRNA	XR_304585.1	family with sequence similarity 174, member B	ssc:100521100	NM_207446.2	FAM174B	Membrane protein FAM174B	hsa:400451	0.504016	-0.988458	down	0.00674449	0.0380758	40.3714	80.0995
ENC1	mRNA	XP_003123749.1	Uncharacterized protein	ssc:100517459	NR_046318.1	ENC1	Ectoderm-neural cortex protein 1	hsa:8507	3.0331	1.60079	up	2.04045e-07	3.04345e-06	56.4839	18.6225
PPAP2B	mRNA	XP_005665445.1	Uncharacterized protein	ssc:100512419	NM_177414.1	PPAP2B	Lipid phosphate phosphohydrolase 3	hsa:8613	0.598426	-0.740756	down	2.70007e-08	4.45669e-07	423.49	707.673
LOC100623643	mRNA	XP_005659567.1	Uncharacterized protein	ssc:100623643	NM_014326.3	DAPK2	Death-associated protein kinase 2	hsa:23604	2.27515	1.18596	up	0.000106847	0.00105751	45.0962	19.8212
LOC100623642	mRNA	XP_003359491.2	Uncharacterized protein	ssc:100623642	NM_002980.2	SCTR	cDNA, FLJ95481, highly similar to Homo sapiens secretin receptor (SCTR), mRNA	hsa:6344	0.558984	-0.839121	down	0.00358003	0.0227615	77.6005	138.824
LOC100513601	mRNA	NM_001246242.1	MHC class I antigen	ssc:100513601	NM_002116.7	HLA-A	Truncated MHC class I antigen	hsa:3105	3.48475	1.80105	up	0	0	17941.7	5148.64
LOC100157990	mRNA	XP_005673055.1	solute carrier family 13 member 3-like	ssc:100157990	NM_022829.5	SLC13A3	cDNA FLJ59488, highly similar to Solute carrier family 13 member 3	hsa:64849	1.90782	0.931927	up	0.00701649	0.0392664	29.454	15.4385
LOC100738771	mRNA	XP_005663709.1	glycogen debranching enzyme-like	ssc:100738771	NM_000646.2	AGL	Glycogen debranching enzyme	hsa:178	0.568219	-0.815481	down	0.0078348	0.0430285	70.8313	124.655
RPL3L	mRNA	XP_005658938.1	ribosomal protein L3-like	ssc:100622679	NM_005061.2	RPL3L	cDNA, FLJ93657, highly similar to Homo sapiens ribosomal protein L3-like (RPL3L), mRNA	hsa:6123	0.314536	-1.6687	down	2.83382e-05	0.000313375	20.4474	65.008
LOC100623125	mRNA	XP_005659100.1	NEDD8-activating enzyme E1 regulatory subunit-like	ssc:100623125	NM_003905.3	NAE1	cDNA FLJ40361 fis, clone TESTI2034407, highly similar to NEDD8-activating enzyme E1 regulatory subunit	hsa:8883	0.546841	-0.870807	down	0.0036899	0.0233411	68.5871	125.424
PSEN2	mRNA	NM_001078666.1	Presenilin-2	ssc:780410	NM_012486.2	PSEN2	Presenilin 2 (Alzheimer disease 4), isoform CRA_b	hsa:5664	0.470627	-1.08734	down	0.000317922	0.00280496	53.4621	113.598
ZCCHC6	mRNA	ZCCHC6	Uncharacterized protein	ssc:100516638	NM_024617.3	ZCCHC6	Terminal uridylyltransferase 7	hsa:79670	0.656906	-0.606241	down	0.00278064	0.0184882	246.347	375.012
CELA2A	mRNA	NM_214109.1	Chymotrypsin-like elastase family member 2A	ssc:397197	NM_033440.2	CELA2A	Chymotrypsin-like elastase family member 2A	hsa:63036	4.92774	2.30092	up	4.01171e-06	5.11348e-05	29.9079	6.0693
NHSL1	mRNA	XP_005659234.1	NHS-like 1	ssc:100156257	NM_020464.1	NHSL1	NHS-like 1	hsa:57224	0.469037	-1.09223	down	0.000618721	0.00504152	47.6912	101.679
VTN	mRNA	NM_214104.1	Vitronectin	ssc:397192	NM_000638.3	VTN	cDNA FLJ51266, highly similar to Vitronectin	hsa:7448	0.629237	-0.668325	down	8.79371e-291	2.555e-288	25701.5	40845.5
LOC100524940	mRNA	XP_005653491.1	Uncharacterized protein	ssc:100524940	NM_000775.2	CYP2J2	cDNA, FLJ96434, highly similar to Homo sapiens cytochrome P450, family 2, subfamily J, polypeptide 2 (CYP2J2), mRNA	hsa:1573	2.68593	1.42542	up	1.06642e-09	2.01774e-08	89.314	33.2526
SLC10A1	mRNA	XP_001927730.1	Uncharacterized protein	ssc:100153302	NM_003049.3	SLC10A1	cDNA, FLJ94688, highly similar to Homo sapiens solute carrier family 10 (sodium/bile acid cotransporter family), member 1 (SLC10A1), mRNA	hsa:6554	0.505427	-0.984425	down	5.48112e-52	4.10793e-50	1281.58	2535.65
CCL4	mRNA	NM_213779.1	CCL4	ssc:396668	NM_002984.2	CCL4	C-C motif chemokine 4	hsa:6351	0.440043	-1.18428	down	6.22176e-40	3.68613e-38	559.369	1271.17
RHPN2	mRNA	XP_003355886.2	rhophilin, Rho GTPase binding protein 2	ssc:100620673					3.62956	1.85979	up	2.72012e-08	4.48281e-07	54.4741	15.0085
LOC100623656	mRNA	XP_003354750.1	Uncharacterized protein	ssc:100623656	NM_001008743.1	SULT1C3	Sulfotransferase 1C3	hsa:442038	0.0111645	-6.48494	down	5.06083e-86	5.9304e-84	4.36414	390.895
LOC100625270	mRNA	XP_005658030.1	alpha-N-acetylneuraminide alpha-2,8-sialyltransferase-like	ssc:100625270	NM_003034.3	ST8SIA1	cDNA FLJ51992, highly similar to Alpha-N-acetylneuraminidealpha-2,8-sialyltransferase (EC 2.4.99.8)	hsa:6489	2.20175	1.13865	up	0.000569701	0.00469439	37.5047	17.034
CCL8	mRNA	NM_001164515.1	Chemokine ligand 8	ssc:100302703	NM_005623.2	CCL8	Chemokine (C-C motif) ligand 8, isoform CRA_a	hsa:6355	0.437528	-1.19255	down	9.03684e-06	0.000108657	61.7321	141.093
KLF9	mRNA	U57346.1	Kruppel-like factor 9		NM_001206.2	KLF9	Kruppel-like factor 9	hsa:687	0.421515	-1.24634	down	6.67186e-25	2.62542e-23	292	692.739
PLEKHA4	mRNA	XP_005664744.1	pleckstrin homology domain containing, family A (phosphoinositide binding specific) member 4	ssc:100522871	NM_020904.2	PLEKHA4	Pleckstrin homology domain-containing family A member 4	hsa:57664	1.5913	0.670205	up	0.00379634	0.0239075	50.9855	32.0402
LOC100521431	mRNA	XP_005652913.1	zinc finger protein 791-like	ssc:100521431	NM_153358.2	ZNF791	cDNA FLJ52336, moderately similar to Zinc finger protein 709	hsa:163049	1.92862	0.947569	up	8.36763e-05	0.000846743	61.4141	31.8436
O3FAR1	mRNA	NM_001204766.1	G protein-coupled receptor 120	ssc:100135678	NM_181745.3	FFAR4	cDNA FLJ52634, highly similar to G-protein coupled receptor 120	hsa:338557	8.44006	3.07725	up	0.000952745	0.00739667	11.8296	1.40161
CCL2	mRNA	NM_214214.1	CCL2	ssc:397422	NM_002982.3	CCL2	C-C motif chemokine 2	hsa:6347	2.17535	1.12125	up	1.37297e-12	3.13462e-11	161.702	74.3335
LOC100524949	mRNA	XP_003130654.3	uncharacterized LOC100524949	ssc:100524949	NM_004433.4	ELF3	ETS-related transcription factor Elf-3	hsa:1999	4.01209	2.00435	up	0.000625913	0.00509229	18.9989	4.73542
OSCP1	mRNA	XP_003361915.1	organic solute carrier partner 1	ssc:100622140	NM_206837.2	OSCP1	Protein OSCP1	hsa:127700	2.20175	1.13865	up	0.00392087	0.0245677	26.2829	11.9373
KIAA0101	mRNA	XP_005659557.1	KIAA0101 ortholog	ssc:100623233	NR_109934.1	KIAA0101	PCNA-associated factor	hsa:9768	3.94481	1.97996	up	0.00262521	0.0176149	14.897	3.77636
PIK3AP1	mRNA	NM_001244503.1	Uncharacterized protein	ssc:100155165	NM_152309.2	PIK3AP1	Phosphoinositide 3-kinase adapter protein 1	hsa:118788	1.53767	0.620745	up	6.12513e-13	1.4371e-11	345.791	224.88
SEC61G	mRNA	XP_005667967.1	Uncharacterized protein	ssc:100517415	NM_014302.3	SEC61G	Protein transport protein Sec61 subunit gamma	hsa:23480	1.52791	0.611558	up	6.06843e-15	1.61901e-13	413.67	270.743
TMEM45B	mRNA	XP_003130121.3	transmembrane protein 45B	ssc:100516991	NM_138788.3	TMEM45B	Transmembrane protein 45B	hsa:120224	8.21988	3.03912	up	3.04421e-05	0.000334374	19.0288	2.31497
HADH	mRNA	NM_214331.1	Hydroxyacyl-coenzyme A dehydrogenase, mitochondrial	ssc:397604	NM_005327.4	HADH	cDNA, FLJ95242, highly similar to Homo sapiens L-3-hydroxyacyl-Coenzyme A dehydrogenase, short chain (HADHSC), mRNA	hsa:3033	0.573516	-0.802095	down	4.56193e-34	2.33716e-32	1563.94	2726.93
LOC100153094	mRNA	XP_001929405.1	Uncharacterized protein	ssc:100153094	NM_000853.2	GSTT1	Glutathione S-transferase theta-1	hsa:2952	2.18895	1.13024	up	8.06088e-61	6.92191e-59	862.895	394.205
RELB	mRNA	XP_005659055.1	Uncharacterized protein	ssc:100622609	NM_006509.3	RELB	cDNA FLJ75649, highly similar to Homo sapiens v-rel reticuloendotheliosis viral oncogene homolog B, nuclear factor of kappa light polypeptide gene enhancer in B-cells 3 (avian) (RELB), mRNA	hsa:5971	1.84839	0.886266	up	3.65149e-06	4.67682e-05	92.4793	50.0324
LOC102166076	mRNA	XP_005672353.1	UDP-glucuronosyltransferase 1-6-like	ssc:102166076	NM_205862.1	UGT1A6	UDP-glucuronosyltransferase 1-6	hsa:54578	0.400439	-1.32035	down	2.14092e-14	5.59912e-13	135.485	338.341
LOC100522988	mRNA	XP_005662465.1	lactosylceramide alpha-2,3-sialyltransferase-like	ssc:100522988	NM_003896.3	ST3GAL5	cDNA FLJ55056, highly similar to Homo sapiens ST3 beta-galactoside alpha-2,3-sialyltransferase 5, transcript variant 1, mRNA	hsa:8869	0.589598	-0.762195	down	3.21924e-05	0.00035196	215.519	365.535
HHEX	mRNA	NM_001244579.1	Uncharacterized protein	ssc:397232	NM_002729.4	HHEX	Hematopoietically-expressed homeobox protein HHEX	hsa:3087	1.71132	0.775106	up	5.5667e-12	1.22225e-10	241.781	141.284
FUK	mRNA	XP_005658574.1	Uncharacterized protein	ssc:100625448	NM_145059.2	FUK	cDNA, FLJ96668, Homo sapiens fucokinase (FUK), mRNA	hsa:197258	0.525267	-0.928877	down	0.00184865	0.0130395	64.5137	122.821
OTC	mRNA	NM_001164002.2	Ornithine carbamoyltransferase, mitochondrial	ssc:397438	NM_000531.5	OTC	Ornithine carbamoyltransferase, mitochondrial	hsa:5009	0.633932	-0.6576	down	2.87949e-32	1.404e-30	2874.13	4533.81
CLSPN	mRNA	XP_003484375.1	Uncharacterized protein	ssc:100525928	NM_022111.3	CLSPN	Claspin	hsa:63967	2.33097	1.22093	up	0.00342116	0.0219223	24.8345	10.6542
LOC100516384	mRNA	XP_003129759.3	Uncharacterized protein	ssc:100516384	NM_001364.3	DLG2	Disks large homolog 2	hsa:1740	2.62987	1.39499	up	0.00935472	0.0496282	16.6421	6.3281
RCAN1	mRNA	NM_001243913.1	Uncharacterized protein	ssc:100511902	NM_203418.2	RCAN1	cDNA FLJ54923, highly similar to Calcipressin-1	hsa:1827	1.9378	0.954421	up	2.89297e-05	0.000319416	68.786	35.4969
PADI2	mRNA	XP_003356214.1	Uncharacterized protein	ssc:100621356	NM_007365.2	PADI2	cDNA FLJ61278, highly similar to Protein-arginine deiminase type-2 (EC 3.5.3.15)	hsa:11240	4.84386	2.27616	up	0.00472882	0.0285669	11.3497	2.34311
CYP26A1	mRNA	XP_003483578.1	Cytochrome P450	ssc:100124374	NM_057157.2	CYP26A1	Cytochrome P450 26A1	hsa:1592	2.00305	1.0022	up	6.90588e-08	1.0858e-06	107.68	53.7583
RCAN3	mRNA	XP_003127754.3	Uncharacterized protein	ssc:100522144	NM_013441.3	RCAN3	Regulator of calcineurin 3 isoform 1a,2,3,4	hsa:11123	1.99109	0.99356	up	0.00412597	0.0255957	30.7842	15.461
LOC100526226	mRNA	XP_003127768.1	Uncharacterized protein	ssc:100526226	NM_021969.2	NR0B2	Nuclear receptor subfamily 0 group B member 2	hsa:8431	0.461928	-1.11426	down	4.52852e-10	8.75568e-09	149.017	322.599
TLE1	mRNA	XP_005660236.1	Uncharacterized protein	ssc:100524475	NM_005077.3	TLE1	cDNA FLJ59241, highly similar to Transducin-like enhancer protein 1	hsa:7088	1.65993	0.73112	up	1.22737e-10	2.4559e-09	226.661	136.549
LOC100513647	mRNA	NM_001244869.1	uncharacterized LOC100513647	ssc:100513647					2.88007	1.52611	up	4.35287e-11	8.98097e-10	96.1663	33.3902
LOC100739389	mRNA	XP_005655045.1	Uncharacterized protein	ssc:100739389	NR_003149.1	GPR98	cDNA FLJ14354 fis, clone Y79AA1001384, highly similar to Monogenic audiogenic seizure susceptibility protein 1 homolog	hsa:84059	0.177561	-2.49361	down	3.9919e-08	6.42887e-07	10.5305	59.3066
LOC100624749	mRNA	XP_005659064.1	PDZ and LIM domain protein 7-like	ssc:100624749	NR_103804.1	PDLIM7	PDZ and LIM domain protein 7	hsa:9260	1.73694	0.796548	up	0.000643133	0.00521638	57.3487	33.0171
LOC102162699	mRNA	XP_005672219.1	Uncharacterized protein	ssc:102162699					1.64298	0.716311	up	0.00475522	0.0286692	44.7223	27.2203
CELSR2	mRNA	XP_005674678.1	cadherin, EGF LAG seven-pass G-type receptor 2	ssc:100736791	NM_001408.2	CELSR2	cDNA FLJ45845 fis, clone OCBBF2004478, highly similar to Homo sapiens cadherin, EGF LAG seven-pass G-type receptor 2 (CELSR2) mRNA	hsa:1952	0.420105	-1.25118	down	0.0046422	0.0281639	21.7855	51.8572
CELSR1	mRNA	UPI0000088500	Cadherin-like protein		NM_014246.1	CELSR1	cDNA FLJ51399, highly similar to Cadherin EGF LAG seven-pass G-type receptor 1	hsa:9620	1.98326	0.987874	up	0.00535721	0.031598	29.2233	14.735
CLEC7A	mRNA	NM_001145866.1	C-type lectin domain family 7, member A	ssc:100038025	NM_197954.2	CLEC7A	C-type lectin domain family 7 member A	hsa:64581	2.90231	1.5372	up	0.00231065	0.0158195	20.3753	7.02038
IFIT5	mRNA	XP_001925987.2	Uncharacterized protein	ssc:100151816	NM_012420.2	IFIT5	Interferon-induced protein with tetratricopeptide repeats 5	hsa:24138	1.61352	0.690208	up	4.48229e-11	9.23004e-10	254.759	157.89
RILP	mRNA	XP_003131869.2	Uncharacterized protein	ssc:100525077	NM_031430.2	RILP	Rab-interacting lysosomal protein	hsa:83547	0.477125	-1.06756	down	1.22394e-08	2.08344e-07	141.413	296.386
IFIT1	mRNA	NM_001244363.1	Uncharacterized protein	ssc:100153038	NM_001548.4	IFIT1	cDNA FLJ35494 fis, clone SMINT2008720, highly similar to Interferon-induced protein with tetratricopeptide repeats 1	hsa:3434	2.47279	1.30614	up	8.51506e-76	9.03022e-74	905.777	366.298
IFIT2	mRNA	XP_005671321.1	Uncharacterized protein	ssc:100155467	NM_001547.4	IFIT2	cDNA FLJ60157, highly similar to Interferon-induced protein with tetratricopeptide repeats 2	hsa:3433	1.91634	0.938355	up	6.15725e-15	1.64064e-13	244.47	127.571
IFIT3	mRNA	NM_001204395.1	Interferon-stimulated protein 60	ssc:100154248	NM_001549.4	IFIT3	cDNA FLJ53454, highly similar to Interferon-induced protein with tetratricopeptide repeats 3	hsa:3437	2.03932	1.02809	up	7.52688e-42	4.68168e-40	658.709	323.004
tRNA-Thr	tRNA	tRNA-Thr							0.12232	-3.03127	down	1.77571e-06	2.35835e-05	4.29997	35.1535
HEBP2	mRNA	XP_005659235.1	Uncharacterized protein	ssc:100155860	NM_014320.2	HEBP2	HEBP2 protein	hsa:23593	5.12384	2.35722	up	4.08283e-11	8.44023e-10	59.8447	11.6797
C5AR1	mRNA	NM_001244215.1	C5a anaphylatoxin receptor	ssc:100048955	NM_001736.3	C5AR1	C5a anaphylatoxin chemotactic receptor 1	hsa:728	1.56014	0.641674	up	5.40518e-07	7.71493e-06	161.074	103.244
SPATS2L	mRNA	NM_001177916.1	spermatogenesis associated, serine-rich 2-like	ssc:100415809	NM_015535.2	SPATS2L	SPATS2-like protein	hsa:26010	3.50022	1.80745	up	8.22738e-39	4.70358e-37	309.057	88.2964
ACVRL1	mRNA	XP_003481626.1	Uncharacterized protein	ssc:100153279	NM_001077401.1	ACVRL1	cDNA FLJ57074, highly similar to Serine/threonine-protein kinase receptor R3 (EC 2.7.11.30)	hsa:94	1.50453	0.589315	up	6.26781e-05	0.000648173	113.775	75.6216
CYP4F2	mRNA	XP_005661276.1	Cytochrome P450	ssc:100113470	NM_001082.3	CYP4F2	cDNA FLJ57165, highly similar to Cytochrome P450 4F2 (EC 1.14.13.30)	hsa:8529	0.581362	-0.782491	down	1.2709e-28	5.72308e-27	1409.46	2424.42
LOC100620603	mRNA	XP_003361863.2	bile acyl-CoA synthetase-like	ssc:100620603	NM_012254.2	SLC27A5	cDNA FLJ55741, moderately similar to Bile acyl-CoA synthetase (EC 6.2.1.7)	hsa:10998	0.557667	-0.842525	down	1.37634e-142	2.26296e-140	5830.06	10454.4
S1PR5	mRNA	NM_001123109.1	Sphingosine 1-phosphate receptor 5	ssc:100141401	NM_030760.4	S1PR5	Sphingosine 1-phosphate receptor 5	hsa:53637	2.36855	1.24401	up	0.000431521	0.00366689	35.0976	14.8182
TMEM194B	mRNA	XP_005672092.1	transmembrane protein 194B	ssc:100515587	NM_001142645.1	TMEM194B	Transmembrane protein 194B	hsa:100131211	2.27056	1.18305	up	0.00236549	0.0161273	27.8474	12.2646
LOC100620601	mRNA	XP_003361771.2	importin subunit alpha-1-like	ssc:100620601	NM_002266.2	KPNA2	Importin subunit alpha-1	hsa:3838	2.01303	1.00937	up	4.94624e-13	1.1748e-11	191.605	95.1824
LOC102164100	mRNA	XP_005671632.1	Uncharacterized protein	ssc:102164100	NM_002417.4	MKI67	Antigen KI-67	hsa:4288	3.0233	1.59613	up	0.00537769	0.0317012	16.2672	5.38061
S1PR3	mRNA	XP_001925305.1	Sphingosine-1-phosphate receptor 3	ssc:100154607	NM_005226.3	S1PR3	Sphingosine 1-phosphate receptor 3	hsa:1903	2.15363	1.10677	up	0.00350877	0.0223688	27.8845	12.9477
BTG3	mRNA	NM_001097517.1	Protein BTG3	ssc:100048957	NM_006806.4	BTG3	Protein BTG3	hsa:10950	0.535207	-0.901831	down	1.17979e-08	2.01638e-07	237.158	443.114
BTG2	mRNA	NM_001097505.2	B-cell translocation gene 2	ssc:100048932	NM_006763.2	BTG2	Protein BTG2	hsa:7832	0.466767	-1.09923	down	7.0077e-41	4.24667e-39	715.648	1533.2
LOC100738724	mRNA	XP_003482257.1	24-hydroxycholesterol 7-alpha-hydroxylase-like	ssc:100738724	NM_016593.4	CYP39A1	cDNA FLJ53106, highly similar to Cytochrome P450 39A1 (EC 1.14.13.99)	hsa:51302	0.403499	-1.30936	down	3.2381e-08	5.26284e-07	72.6628	180.082
TEX33	mRNA	XP_005663871.1	testis expressed 33	ssc:100152026	NM_178552.3	TEX33	testis expressed 33	hsa:339669	0.302202	-1.72642	down	0.000325639	0.0028647	13.6339	45.1151
LOC102161205	mRNA	XP_005660659.1	carnitine O-palmitoyltransferase 1, liver isoform-like	ssc:102161205	NM_001876.3	CPT1A	cDNA, FLJ95058, highly similar to Homo sapiens carnitine palmitoyltransferase 1A (liver) (CPT1A),nuclear gene encoding mitochondrial protein, mRNA	hsa:1374	0.381513	-1.3902	down	5.8451e-17	1.7171e-15	139.636	366.005
ETFDH	mRNA	UPI0001D34093	Electron transfer flavoprotein-ubiquinone oxidoreductase, mitochondrial		NM_004453.3	ETFDH	Mutant electron-transferring flavoprotein dehydrogenase	hsa:2110	0.615558	-0.700033	down	1.44218e-10	2.86949e-09	680.92	1106.18
TRPV5	mRNA	XP_003484049.1	transient receptor potential cation channel, subfamily V, member 5	ssc:100737610	NM_019841	TRPV5	Transient receptor potential cation channel subfamily V member 5	hsa:56302	0.0946991	-3.40051	down	0.000218139	0.002016	1.76475	18.6354
LOC100623616	mRNA	XP_003361590.2	arylacetamide deacetylase-like	ssc:100623616	NM_001086.2	AADAC	Arylacetamide deacetylase	hsa:13	0.53292	-0.90801	down	2.0128e-44	1.35528e-42	1395.45	2618.51
LOC100623615	mRNA	XP_005658569.1	uncharacterized LOC100623615	ssc:100623615	NM_003695.2	LY6D	Lymphocyte antigen 6D	hsa:8581	2.14059	1.09801	up	0.00904405	0.0483916	22.5169	10.519
FKBP1B	mRNA	XP_003125414.1	Peptidyl-prolyl cis-trans isomerase	ssc:100522131	NM_054033.2	FKBP1B	Peptidyl-prolyl cis-trans isomerase FKBP1B	hsa:2281	8.38764	3.06826	up	5.97016e-21	2.0523e-19	95.77	11.418
LOC100627304	mRNA	XP_005658588.1	1-phosphatidylinositol 4,5-bisphosphate phosphodiesterase gamma-2-like	ssc:100627304	NM_002661.3	PLCG2	cDNA FLJ57018, highly similar to 1-phosphatidylinositol-4,5-bisphosphatephosphodiesterase gamma 2 (EC 3.1.4.11)	hsa:5336	5.44012	2.44364	up	4.84022e-26	1.9973e-24	147.719	27.1536
PCSK9	mRNA	XP_005653495.1	Uncharacterized protein	ssc:100620501	NM_174936.3	PCSK9	cDNA FLJ57533, highly similar to Proprotein convertase subtilisin/kexin type 9 (EC 3.4.21.-)	hsa:255738	2.40984	1.26894	up	9.26832e-20	3.0525e-18	228.792	94.9409
VNN3	mRNA	XP_001925491.1	Uncharacterized protein	ssc:100152784	NM_004666.2	VNN1	cDNA, FLJ95014, highly similar to Homo sapiens vanin 1 (VNN1), mRNA	hsa:8876	0.39556	-1.33803	down	1.54542e-32	7.57008e-31	314.741	795.685
PCSK6	mRNA	XP_005660641.1	Uncharacterized protein	ssc:102164742	NM_138325.2	PCSK6	Proprotein convertase subtilisin/kexin type 6	hsa:5046	0.532809	-0.90831	down	1.75044e-14	4.58355e-13	419.326	787.01
SERPINB9	mRNA	NM_001111256.1	Serine protease inhibitor 9	ssc:100126851	NM_004155.5	SERPINB9	Serpin B9	hsa:5272	1.66355	0.734263	up	0.000228784	0.00209974	73.9147	44.4319
MYO1B	mRNA	XP_003133601.4	Uncharacterized protein	ssc:100517198	NM_012223.3	MYO1B	Myosin IB, isoform CRA_a	hsa:4430	0.653529	-0.613678	down	0.000152371	0.00145576	377.678	577.905
CNDP2	mRNA	NM_001243707.1	Uncharacterized protein	ssc:100158127	NM_018235.2	CNDP2	cDNA FLJ56358, highly similar to Cytosolic nonspecific dipeptidase	hsa:55748	1.72631	0.78769	up	7.60389e-67	7.13622e-65	1489.22	862.662
LOC100520373	mRNA	XP_003354909.2	putative ATP-dependent RNA helicase DHX57-like	ssc:100520373	NM_198963.1	DHX57	cDNA FLJ56001, highly similar to Putative ATP-dependent RNA helicase DHX57 (EC 3.6.1.-)	hsa:90957	1.72687	0.788156	up	0.000220226	0.00203175	68.0984	39.4347
ACAD11	mRNA	XP_001924800.2	Uncharacterized protein	ssc:100153698	NM_032169.4	ACAD11	cDNA FLJ59005, highly similar to Homo sapiens acyl-CoA dehydrogenase, mRNA	hsa:84129	0.585418	-0.77246	down	3.06965e-12	6.85339e-11	580.541	991.668
LOC100627844	mRNA	XP_003356524.2	Uncharacterized protein	ssc:100627844	NM_000778.3	CYP4A11	cDNA FLJ60759, highly similar to Cytochrome P450 4A11 (EC 1.14.15.3)	hsa:1579	0.548127	-0.867419	down	3.2581e-34	1.67323e-32	1224.81	2234.54
CD247	mRNA	NM_214155.2	T-cell surface glycoprotein CD3 zeta chain	ssc:397302	NM_198053.2	CD247	CD247 transcript variant 2	hsa:919	0.657251	-0.605483	down	0.00107674	0.00822977	295.747	449.976
PBD-2	mRNA	NM_214442.2	Uncharacterized protein	ssc:404699	NM_005218.3	DEFB1	Beta-defensin 1	hsa:1672	3.07547	1.62081	up	1.60885e-64	1.46454e-62	593.222	192.888
SLC51B	mRNA	XP_005658627.1	Uncharacterized protein	ssc:100525144	NM_178859.3	SLC51B	Organic solute transporter subunit beta	hsa:123264	5.60318	2.48625	up	1.1979e-38	6.81164e-37	220.478	39.3488
CIDEC	mRNA	NM_001112689.1	Fat specific protein 27	ssc:100127161	NM_022094.3	CIDEC	Cell death activator CIDE-3	hsa:63924	0.476693	-1.06887	down	0.00238304	0.0162209	40.0708	84.06
LOC100626712	mRNA	XP_005661466.1	receptor expression-enhancing protein 3-like	ssc:100626712	NM_138393.1	REEP6	Receptor expression-enhancing protein 6	hsa:92840	1.91137	0.934605	up	1.19895e-54	9.52427e-53	978.515	511.945
LOC102163369	mRNA	XP_005658421.1	adenylate cyclase type 7-like	ssc:102163369	NM_001286057.1	ADCY7	cDNA FLJ36387 fis, clone THYMU2008799, highly similar to Adenylate cyclase type 7 (EC 4.6.1.1)	hsa:113	1.6251	0.700532	up	0.00270588	0.0180705	51.8703	31.9181
LOC100519368	mRNA	NM_001267073.1	4-1BB variant 1	ssc:100519368	NM_001561.5	TNFRSF9	Tumor necrosis factor receptor superfamily member 9	hsa:3604	3.33599	1.73812	up	0.00473262	0.0285736	15.1816	4.55085
LOC100519366	mRNA	XR_298538.1	Uncharacterized protein	ssc:100519366	NM_001863.4	COX6B1	Cytochrome c oxidase subunit 6B1	hsa:1340	1.97808	0.984104	up	0.00309244	0.0201446	33.1392	16.7532
STX7	mRNA	XP_001926511.1	Uncharacterized protein	ssc:100153196	NM_003569.2	STX7	cDNA FLJ53760, highly similar to Syntaxin-7	hsa:8417	1.63449	0.708841	up	1.1629e-06	1.58414e-05	134.345	82.1937
KYNU	mRNA	XP_005654213.1	Kynureninase	ssc:100521160	NM_003937.2	KYNU	Kynureninase	hsa:8942	1.88258	0.912708	up	1.3472e-18	4.25843e-17	322.161	171.128
TNFSF13B	mRNA	NM_001097498.1	B-cell activating factor	ssc:100038026	NM_006573.4	TNFSF13B	B-lymphocyte stimulator	hsa:10673	1.93052	0.948992	up	0.00347814	0.022227	33.8242	17.5207
NFIL3	mRNA	XP_005657254.1	Uncharacterized protein	ssc:100153822	NM_005384.2	NFIL3	Nuclear factor interleukin 3 regulated protein	hsa:4783	0.279119	-1.84105	down	2.4086e-52	1.81157e-50	202.335	724.904
TAT	mRNA	XP_003126932.3	Uncharacterized protein	ssc:100511756	NM_000353.2	TAT	Tyrosine aminotransferase	hsa:6898	0.407131	-1.29644	down	0	0	4379.7	10757.5
LOC102157604	mRNA	XP_005662314.1	FYVE, RhoGEF and PH domain-containing protein 3-like	ssc:102157604	NM_033086.2	FGD3	cDNA FLJ75503	hsa:89846	2.67146	1.41763	up	0.00141615	0.0104077	24.6144	9.21384
LOC100737190	mRNA	XP_005672396.1	period circadian protein homolog 2-like	ssc:100737190	NM_022817.2	PER2	cDNA FLJ60515, highly similar to Period circadian protein 2	hsa:8864	0.377913	-1.40387	down	0.001011	0.00777209	20.9397	55.4089
ORM1	mRNA	XP_005660429.1	Alpha-1-acid glycoprotein	ssc:396901	NM_000608.2	ORM2	cDNA FLJ56763, weakly similar to Alpha-1-acid glycoprotein 2	hsa:5005	1.57262	0.653171	up	2.41834e-189	5.39927e-187	5404.82	3436.82
LOC100520772	mRNA	XP_003360427.2	SH3 domain-binding glutamic acid-rich-like protein-like	ssc:100520772	NM_003022.2	SH3BGRL	SH3 domain-binding glutamic acid-rich-like protein	hsa:6451	1.75242	0.809346	up	0.00318231	0.0206097	42.0019	23.968
LOC100513684	mRNA	XP_003132850.3	docking protein 2-like	ssc:100513684	NM_201349.1	DOK2	cDNA FLJ75779, highly similar to Homo sapiens docking protein 2, 56kDa (DOK2), transcript variant 1, mRNA	hsa:9046	1.82296	0.866281	up	6.63786e-06	8.14751e-05	90.0585	49.4024
SLC29A3	mRNA	XP_001925666.2	Uncharacterized protein	ssc:100153166	NR_033414.1	SLC29A3	Equilibrative nucleoside transporter 3	hsa:55315	1.75616	0.812425	up	0.00091163	0.00710609	52.8525	30.0954
SLC29A1	mRNA	XP_005666124.1	Uncharacterized protein	ssc:396631	NM_004955.2	SLC29A1	cDNA FLJ33172 fis, clone ADRGL2002029, highly similar to Equilibrative nucleoside transporter 1	hsa:2030	1.54488	0.627492	up	1.12867e-10	2.26268e-09	273.988	177.353
A2M	mRNA	XP_001925235.3	Uncharacterized protein	ssc:403166	NM_000014.4	A2M	Alpha-2-macroglobulin	hsa:2	0.575182	-0.79791	down	5.60925e-136	8.74796e-134	6610.75	11493.3
ANK3	mRNA	XP_005671069.1	Uncharacterized protein	ssc:100154687	NM_020987.3	ANK3	cDNA FLJ78657, highly similar to Homo sapiens ankyrin 3, node of Ranvier (ankyrin G) (ANK3), transcript variant 2, mRNA	hsa:288	1.8364	0.876881	up	0.00142312	0.010448	44.4771	24.2197
ST3GAL2	mRNA	XP_005658555.1	Uncharacterized protein	ssc:100627772	NM_006927.3	ST3GAL2	cDNA, FLJ93488, highly similar to Homo sapiens ST3 beta-galactoside alpha-2,3-sialyltransferase 2 (ST3GAL2), mRNA	hsa:6483	0.290992	-1.78095	down	2.11036e-27	9.13484e-26	113.251	389.189
LOC100515404	mRNA	XP_003130868.1	Uncharacterized protein	ssc:100515404	NM_032817.5	ITIH5	Inter-alpha-trypsin inhibitor heavy chain H5	hsa:80760	1.69612	0.762237	up	0.000401653	0.00344205	65.1138	38.3899
TOPOII	mRNA	NM_213884.1	DNA topoisomerase 2-alpha	ssc:396917	NM_001067.3	TOP2A	DNA topoisomerase 2-alpha	hsa:7153	2.48844	1.31524	up	0.00391873	0.0245761	22.0199	8.84887
LOC100624780	mRNA	XP_005659147.1	uncharacterized LOC100624780	ssc:100624780	NM_005326.4	HAGH	cDNA FLJ50821, highly similar to Homo sapiens hydroxyacylglutathione hydrolase (HAGH), transcript variant 1, mRNA	hsa:3029	0.605062	-0.724844	down	3.36203e-05	0.000365873	253.355	418.726
LOC100516934	mRNA	XP_005658183.1	ras-like protein family member 10A-like	ssc:100516934	NM_033315.3	RASL10B	Ras-like protein family member 10B	hsa:91608	0.366959	-1.44631	down	0.000161568	0.00153671	25.2689	68.8604
ST3GAL6	mRNA	XP_003483377.1	ST3 beta-galactoside alpha-2,3-sialyltransferase 6	ssc:100739492	NM_006100.3	ST3GAL6	Type 2 lactosamine alpha-2,3-sialyltransferase	hsa:10402	1.53456	0.617821	up	0.0045988	0.0279326	53.909	35.13
LOC100624785	mRNA	XP_005665596.1	tubulin beta-2A chain-like	ssc:100624785	NM_001069.2	TUBB2A	TUBB2A protein	hsa:7280	3.0296	1.59913	up	9.54845e-14	2.40526e-12	116.182	38.349
SORBS3	mRNA	XP_005670469.1	Uncharacterized protein	ssc:100153623	NM_005775.4	SORBS3	cDNA FLJ60912, highly similar to Vinexin	hsa:10174	1.56999	0.650758	up	5.29035e-07	7.5663e-06	158.625	101.036
LOC100628052	mRNA	XP_003360600.1	uncharacterized LOC100628052	ssc:100628052	NM_020130.4	C8orf4	Uncharacterized protein C8orf4	hsa:56892	0.476783	-1.06859	down	3.25047e-87	3.93957e-85	1702.34	3570.46
LOC100516938	mRNA	XP_005670347.1	Uncharacterized protein	ssc:100516938	NM_000158.3	GBE1	cDNA FLJ57129, highly similar to 1,4-alpha-glucan branching enzyme (EC 2.4.1.18)	hsa:2632	0.4762	-1.07036	down	1.16208e-27	5.07154e-26	513.62	1078.58
PDIA5	mRNA	XP_003132681.3	Uncharacterized protein	ssc:100518582	NR_028444.1	PDIA5	Protein disulfide-isomerase A5	hsa:10954	0.637029	-0.65057	down	0.000494146	0.00414426	259.185	406.865
LOC102157611	mRNA	XP_005674347.1	interferon regulatory factor 4-like	ssc:102157611	NR_046000	IRF4	Interferon regulatory factor 4	hsa:3662	2.44639	1.29066	up	0.00019294	0.00180753	37.6353	15.384
CYTB	mRNA	Z50089	Cytochrome b	ssc:808513	YP_003024038.1	CYTB	Cytochrome b	hsa:4519	0.663458	-0.591923	down	5.36725e-146	9.10715e-144	19860.4	29934.6
PCK1	mRNA	NM_001123158.1	Phosphoenolpyruvate carboxykinase 1 (Soluble)	ssc:100144531	NM_002591.3	PCK1	Phosphoenolpyruvate carboxykinase, cytosolic [GTP]	hsa:5105	0.426704	-1.22869	down	0	0	6514	15265.8
LOC102160117	mRNA	XP_005658066.1	adenylate kinase isoenzyme 6-like	ssc:102160117	NM_016283.4	AK6	Adenylate kinase isoenzyme 6	hsa:102157402	2.27056	1.18305	up	1.58818e-06	2.12459e-05	69.4181	30.5732
ARMCX6	mRNA	XP_005657913.1	armadillo repeat containing, X-linked 6	ssc:100520992	NR_033670.1	ARMCX6	Protein ARMCX6	hsa:54470	2.66994	1.41681	up	0.000555176	0.00459254	28.8299	10.7979
ITPKA	mRNA	XP_003121630.1	Uncharacterized protein	ssc:100516235	NM_002220.2	ITPKA	Inositol-trisphosphate 3-kinase A	hsa:3706	0.348672	-1.52006	down	6.61335e-08	1.04057e-06	44.7675	128.394
LOC102165605	mRNA	XP_005658318.1	ubiquitin-related modifier 1 homolog	ssc:102165605	NR_049743.1	URM1	Ubiquitin-related modifier 1	hsa:81605	4.28119	2.09801	up	0.000779683	0.00620761	17.464	4.07925
TERF2	mRNA	XP_003126956.2	Uncharacterized protein	ssc:100517762	NM_005652.4	TERF2	Telomeric repeat-binding factor 2	hsa:7014	0.392031	-1.35096	down	6.58764e-13	1.54221e-11	112.051	285.823
SLC25A4	mRNA	XP_003133393.1	Uncharacterized protein	ssc:100517196	NM_001151.3	SLC25A4	cDNA FLJ75273, highly similar to Homo sapiens solute carrier family 25 (mitochondrial carrier; adenine nucleotide translocator), member 4, mRNA	hsa:291	0.532045	-0.910381	down	1.76782e-76	1.91303e-74	2425.12	4558.11
LOC100739817	mRNA	XP_003483637.1	Uncharacterized protein	ssc:100739817	NM_018460.3	ARHGAP15	Rho GTPase-activating protein 15	hsa:55843	1.7981	0.846473	up	0.00934037	0.0495645	30.856	17.1604
DPY19L1	mRNA	XP_005657836.1	Uncharacterized protein	ssc:100525550	NM_015283.1	DPY19L1	Probable C-mannosyltransferase DPY19L1	hsa:23333	0.59617	-0.746205	down	0.00210147	0.0145613	126.48	212.155
CBR3	mRNA	NM_001244732.1	Uncharacterized protein	ssc:100512990	NM_001236.3	CBR3	Carbonyl reductase [NADPH] 3	hsa:874	3.16308	1.66133	up	1.37982e-20	4.66019e-19	173.399	54.8195
DUSP14	mRNA	XP_003483102.1	Uncharacterized protein	ssc:100623524	NM_007026.2	DUSP14	Dual specificity protein phosphatase 14	hsa:11072	0.32865	-1.60538	down	7.8449e-12	1.70657e-10	61.1821	186.162
BACE1	mRNA	XP_005667448.1	Uncharacterized protein	ssc:100511707	NM_138973.3	BACE1	cDNA FLJ90568 fis, clone OVARC1001570, highly similar to Beta-secretase 1 (EC 3.4.23.46)	hsa:23621	1.61518	0.691691	up	2.72452e-09	4.97736e-08	207.132	128.241
CD48	mRNA	NM_001243714.1	Uncharacterized protein	ssc:100511130	NM_001778.3	CD48	CD48 antigen	hsa:962	1.63425	0.708627	up	2.07382e-05	0.000233222	103.025	63.0413
SGPL1	mRNA	XP_005657469.1	Uncharacterized protein	ssc:100525187	NM_003901.3	SGPL1	Sphingosine-1-phosphate lyase 1	hsa:8879	0.464559	-1.10607	down	1.50449e-15	4.11746e-14	249.354	536.755
PSMB9	mRNA	NM_001037961.1	Uncharacterized protein	ssc:654294	NM_148954.2	PSMB9	Proteasome subunit beta type-9	hsa:5698	2.81533	1.49331	up	2.89435e-30	1.35517e-28	296.808	105.426
PSMB8	mRNA	NM_213935.1	Proteasome (Prosome, macropain) subunit, beta type, 8 (Large multifunctional protease 7)	ssc:396975					2.0654	1.04642	up	4.74991e-30	2.20933e-28	454.989	220.291
SERPINF1	mRNA	NM_001078662.1	Uncharacterized protein	ssc:780402	NM_002615.5	SERPINF1	Pigment epithelium-derived factor	hsa:5176	0.565006	-0.823663	down	4.47699e-96	5.68605e-94	4194.19	7423.28
SERPINF2	mRNA	XP_005674395.1	Uncharacterized protein	ssc:100525254	NM_001165921.1	SERPINF2	Alpha-2-antiplasmin	hsa:5345	0.640912	-0.641803	down	6.77284e-37	3.69285e-35	3605.86	5626.14
LOC102164565	mRNA	XP_005659016.1	NFX1-type zinc finger-containing protein 1-like	ssc:102164565	NM_021035.2	ZNFX1	NFX1-type zinc finger-containing protein 1	hsa:57169	1.52987	0.613408	up	4.08039e-08	6.56141e-07	203.867	133.258
GLRX5	mRNA	XP_001929028.1	Uncharacterized protein	ssc:100154744	NM_016417.2	GLRX5	Glutaredoxin-related protein 5, mitochondrial	hsa:51218	0.497715	-1.00661	down	1.48416e-23	5.56166e-22	520.668	1046.12
ACOX1	mRNA	NM_001101028.1	Palmitoyl acyl-CoA oxidase 1	ssc:100113422					0.48813	-1.03466	down	1.10274e-49	8.03748e-48	1051.48	2154.11
BCMO1	mRNA	NM_001136512.1	Beta-carotene 15,15'-monooxygenase 1	ssc:100192320					1.80794	0.854351	up	4.24283e-25	1.68206e-23	483.473	267.416
GIMAP4	mRNA	XP_003134607.2	Uncharacterized protein	ssc:100518347	NM_018326.2	GIMAP4	cDNA FLJ52464, highly similar to GTPase, IMAP family member 4	hsa:55303	1.52323	0.60713	up	2.09747e-13	5.13118e-12	369.521	242.591
LOC100625693	mRNA	XP_005652564.1	mucolipin-3-like	ssc:100625693	NM_018298.10	MCOLN3	Mucolipin-3	hsa:55283	3.18031	1.66917	up	0.000507122	0.00423467	24.0962	7.57667
GIMAP8	mRNA	XP_005657771.1	Uncharacterized protein	ssc:100736760	NM_175571.2	GIMAP8	GTPase IMAP family member 8	hsa:155038	1.50646	0.591166	up	0.00112744	0.00854951	75.0421	49.8134
SULT1A1	mRNA	NM_213765.1	Phenol-sulfating phenol sulfotransferase 1	ssc:396640	NM_001017391.1	SULT1A4	Sulfotransferase 1A3/1A4	hsa:445329	17.0086	4.08819	up	0	0	1769.66	104.045
AKTIP	mRNA	NM_001243463.1	Uncharacterized protein	ssc:100627614	NM_022476.2	AKTIP	cDNA FLJ57463, highly similar to Fused toes protein	hsa:64400	2.53535	1.34219	up	9.778e-14	2.46016e-12	143.062	56.4267
PCM1	mRNA	XP_005672705.1	pericentriolar material 1	ssc:100514927	NM_006197.3	PCM1	cDNA FLJ54972, highly similar to Homo sapiens pericentriolar material 1 (PCM1), mRNA	hsa:5108	1.53482	0.61807	up	1.75145e-05	0.000199722	123.737	80.6197
ADAMTSL4	mRNA	XP_005663561.1	Uncharacterized protein	ssc:100514576	NM_025008.4	ADAMTSL4	cDNA FLJ78748, highly similar to Homo sapiens ADAMTS-like 4, mRNA	hsa:54507	0.416941	-1.26208	down	4.83225e-14	1.23484e-12	150.496	360.952
SLC26A11	mRNA	NM_001135966.1	Solute carrier family 26 member 11	ssc:100191010	NM_173626.3	SLC26A11	Sodium-independent sulfate anion transporter	hsa:284129	0.574608	-0.799349	down	0.00703794	0.039345	77.583	135.019
ASB4	mRNA	XP_003130204.2	Uncharacterized protein	ssc:100523325	NM_145872.2	ASB4	Ankyrin repeat and SOCS box protein 4	hsa:51666	0.226883	-2.13998	down	2.31084e-09	4.23988e-08	19.8792	87.6188
LOC100737604	mRNA	XP_003481799.2	FYVE, RhoGEF and PH domain-containing protein 6-like	ssc:100737604	NM_018351.3	FGD6	FGD6 protein	hsa:55785	0.4967	-1.00955	down	0.000904664	0.00705698	56.8112	114.377
SALL1	mRNA	XP_003127035.1	Uncharacterized protein	ssc:100519899	NM_002968.2	SALL1	cDNA FLJ55320, highly similar to Sal-like protein 1	hsa:6299	0.399429	-1.32399	down	3.43751e-11	7.148e-10	101.052	252.99
C5H12orf57	mRNA	NM_001243445.1	chromosome 12 open reading frame 57 ortholog	ssc:100627746	NM_138425.2	C12orf57	Protein C10	hsa:113246	1.51081	0.595326	up	1.71272e-12	3.88521e-11	349.348	231.232
SALL2	mRNA	XP_001929087.1	Uncharacterized protein		NM_005407.1	SALL2	cDNA FLJ59576, highly similar to Sal-like protein 2	hsa:6297	3.61455	1.85381	up	9.12732e-05	0.000916187	27.0879	7.49412
LOC100621421	mRNA	XP_005663622.1	Uncharacterized protein	ssc:100621421	NM_201653.3	CHIA	CHIA protein	hsa:27159	4.80105	2.26335	up	2.39741e-06	3.13496e-05	31.8205	6.62783
CD276	mRNA	XP_005674373.1	Uncharacterized protein	ssc:100153704	NM_025240.2	CD276	cDNA FLJ78639	hsa:80381	1.96323	0.97323	up	2.24428e-05	0.000251326	68.9891	35.1406
CRIP3	mRNA	XP_001926813.1	Uncharacterized protein	ssc:100154285	NM_206922.2	CRIP3	Cysteine-rich protein 3	hsa:401262	4.15887	2.05619	up	0.000453345	0.00384004	19.436	4.67339
DHRS7	mRNA	NM_001244160.1	Uncharacterized protein	ssc:100152785	NM_016029.2	DHRS7	Dehydrogenase/reductase SDR family member 7	hsa:51635	0.32388	-1.62647	down	2.42313e-62	2.13256e-60	349.284	1078.44
C17H20orf196	mRNA	XR_308640.1	chromosome 17 open reading frame, human C20orf196	ssc:100626119					0.290154	-1.78511	down	0.0011395	0.00861629	10.1237	34.891
LOC100621414	mRNA	XP_005658440.1	Uncharacterized protein	ssc:100621414					0.548196	-0.867237	down	0.000394134	0.00339131	103.508	188.816
GLB1L	mRNA	XP_001928410.1	Uncharacterized protein	ssc:100154356	NM_024506.4	GLB1L	cDNA FLJ54665, highly similar to Homo sapiens galactosidase, beta 1-like (GLB1L), mRNA	hsa:79411	0.646491	-0.629299	down	0.00659998	0.0374694	177.384	274.379
DHRS4	mRNA	NM_214019.2	Dehydrogenase/reductase SDR family member 4	ssc:397082	NM_021004.3	DHRS4	cDNA FLJ54180, highly similar to Homo sapiens dehydrogenase/reductase (SDR family) member 4 (DHRS4), mRNA	hsa:10901	0.587503	-0.767332	down	5.74023e-42	3.59145e-40	2246.65	3824.06
MT1A	mRNA	NM_001001266.2	Metallothionein-1A	ssc:397417	NM_175617.3	MT1E	Metallothionein-1E	hsa:4493	2.6305	1.39534	up	0	0	37008.5	14069
PSMA5	mRNA	NM_001144901.1	Uncharacterized protein	ssc:497063					1.77945	0.831434	up	7.94444e-44	5.20067e-42	900.016	505.782
FMO5	mRNA	XP_005653132.1	Flavin-containing monooxygenase 5	ssc:100152950	NM_001461.3	FMO5	Dimethylaniline monooxygenase [N-oxide-forming] 5	hsa:2330	1.75328	0.810059	up	5.06806e-69	4.82034e-67	1486.71	847.958
SULT1C2	mRNA	XP_003354749.1	Uncharacterized protein	ssc:100623541	NM_176825.2	SULT1C2	Sulfotransferase 1C2	hsa:6819	0.274707	-1.86404	down	2.25592e-09	4.15348e-08	30.0701	109.462
FMO1	mRNA	NM_214064.1	Flavin-containing monooxygenase 1	ssc:397132	NM_002021.2	FMO1	Dimethylaniline monooxygenase [N-oxide-forming]	hsa:2326	0.357161	-1.48535	down	0	0	5166.52	14465.5
VWA3B	mRNA	XP_005655264.1	von Willebrand factor A domain containing 3B	ssc:100623963	NM_144992.4	VWA3B	von Willebrand factor A domain containing 3B	hsa:200403	0.25176	-1.98988	down	1.56683e-10	3.10584e-09	28.3631	112.659
LOC102165643	mRNA	XP_005666155.1	methylmalonyl-CoA mutase, mitochondrial-like	ssc:102165643	NM_000255.3	MUT	cDNA, FLJ92992, highly similar to Homo sapiens methylmalonyl Coenzyme A mutase (MUT), nuclear gene encoding mitochondrial protein, mRNA	hsa:4594	0.510843	-0.969049	down	1.42734e-06	1.92093e-05	135.82	265.874
LOC100739855	mRNA	XP_003484031.1	CCAAT/enhancer-binding protein beta-like	ssc:100739855	NM_005194.3	CEBPB	CCAAT/enhancer-binding protein beta	hsa:1051	0.393789	-1.3445	down	5.57497e-36	2.98599e-34	344.95	875.977
PHLDA2	mRNA	NM_001174057.1	Uncharacterized protein	ssc:100379631					2.78889	1.47969	up	0.00478394	0.0288096	18.2749	6.55274
PHLDA3	mRNA	XP_003357723.1	Uncharacterized protein	ssc:100622793	NR_073080.1	PHLDA3	Pleckstrin homology-like domain family A member 3	hsa:23612	4.45547	2.15558	up	3.89828e-31	1.85804e-29	202.509	45.4517
PCNA	mRNA	XP_003359931.1	Proliferating cell nuclear antigen	ssc:692192	NM_182649.1	PCNA	Proliferating cell nuclear antigen	hsa:5111	1.59314	0.671872	up	8.49907e-06	0.000102774	120.256	75.4836
LOC100621406	mRNA	XP_005658086.1	phosphoglucomutase-2-like	ssc:100621406	NM_018290.3	PGM2	cDNA FLJ54368, highly similar to Phosphoglucomutase-2 (EC 5.4.2.2)	hsa:55276	1.52682	0.610534	up	8.27964e-05	0.00083904	105.491	69.0915
ALDH18A1	mRNA	XP_005671393.1	Uncharacterized protein	ssc:100151977	NM_002860.3	ALDH18A1	Delta-1-pyrroline-5-carboxylate synthase	hsa:5832	1.80734	0.853865	up	0.00025323	0.00229041	60.4845	33.4661
DHX58	mRNA	NM_001199132.1	LGP2	ssc:100524520	NM_024119.2	DHX58	cDNA FLJ40350 fis, clone TESTI2033441, highly similar to Probable ATP-dependent helicase LGP2 (EC 3.6.1.-)	hsa:79132	1.91059	0.934019	up	8.23835e-14	2.08515e-12	225.265	117.903
SLC36A4	mRNA	XP_005667282.1	Uncharacterized protein	ssc:100511947	NM_152313.3	SLC36A4	Proton-coupled amino acid transporter 4	hsa:120103	2.75219	1.46058	up	0.0030934	0.0201446	20.4077	7.41509
UBE2L6	mRNA	NM_001246215.1	Uncharacterized protein	ssc:100514753	NM_198183.2	UBE2L6	Ubiquitin/ISG15-conjugating enzyme E2 L6	hsa:9246	3.36453	1.7504	up	5.2744e-113	7.35986e-111	963.267	286.301
TUBB2A	mRNA	NM_001044612.1	Tubulin beta chain	ssc:733686	NM_178014.2	TUBB	Beta-4 tubulin	hsa:203068	1.62837	0.703426	up	3.5047e-33	1.75318e-31	826.229	507.397
TUBB2B	mRNA	NM_001243434.1	Uncharacterized protein	ssc:100153507	NM_178012.4	TUBB2B	TUBB2B protein	hsa:347733	2.82503	1.49827	up	3.80612e-12	8.46204e-11	109.087	38.6143
LOC100522521	mRNA	XP_005670905.1	up-regulated during skeletal muscle growth protein 5-like	ssc:100522521	NM_032747.3	USMG5	Up-regulated during skeletal muscle growth protein 5	hsa:84833	0.562671	-0.829638	down	0.00173964	0.0123818	92.9744	165.238
SLC37A4	mRNA	NM_001199719.1	Solute carrier family 37 member 4 variant 2	ssc:100516688	NM_001467.5	SLC37A4	cDNA FLJ78551, highly similar to Homo sapiens solute carrier family 37 (glycerol-6-phosphate transporter), member 4 (SLC37A4), mRNA	hsa:2542	0.461248	-1.11638	down	7.17111e-75	7.56713e-73	1277.4	2769.45
LOC100151957	mRNA	NM_001130532.1	Par-6 partitioning defective 6 homolog beta (C. elegans)	ssc:100151957					1.90819	0.932203	up	0.00272949	0.0182052	36.3748	19.0625
LOC102163288	mRNA	XP_005668656.1	E3 ubiquitin-protein ligase RNF213-like	ssc:102163288	NM_020954.3	RNF213	E3 ubiquitin-protein ligase RNF213	hsa:57674	1.76576	0.820292	up	0.00393547	0.0246301	39.4737	22.355
TNFRSF12A	mRNA	NM_001142839.1	Fibroblast growth factor-inducible 14	ssc:100217390	NM_016639.2	TNFRSF12A	Tumor necrosis factor receptor superfamily member 12A	hsa:51330	5.16461	2.36866	up	1.72371e-19	5.59874e-18	111.445	21.5787
EAF1	mRNA	NM_001206456.1	Uncharacterized protein	ssc:100517678	NM_033083.6	EAF1	cDNA FLJ57288, highly similar to ELL-associated factor 1	hsa:85403	0.530598	-0.914309	down	1.62727e-07	2.45304e-06	191.7	361.291
TTC32	mRNA	XP_003125386.1	tetratricopeptide repeat domain 32	ssc:100516364	NM_001008237.1	TTC32	Tetratricopeptide repeat protein 32	hsa:130502	0.402676	-1.31231	down	0.00114153	0.00862549	24.9976	62.0786
LOC100737897	mRNA	XP_005665512.1	Uncharacterized protein	ssc:100737897	NM_000778.3	CYP4A11	cDNA FLJ60759, highly similar to Cytochrome P450 4A11 (EC 1.14.15.3)	hsa:1579	0.523183	-0.934613	down	1.37707e-39	8.06843e-38	1131.69	2163.09
RAB3IP	mRNA	XP_005664031.1	RAB3A interacting protein	ssc:100152578	NR_103520.1	RAB3IP	Rab-3A-interacting protein	hsa:117177	1.70707	0.771522	up	2.996e-07	4.40674e-06	134.461	78.7674
NXT2	mRNA	XP_005673882.1	Uncharacterized protein	ssc:100521422	NM_018698.4	NXT2	NTF2-related export protein 2	hsa:55916	1.52249	0.606433	up	2.01984e-05	0.000227392	124.719	81.918
CARKD	mRNA	NM_001243422.1	carbohydrate kinase domain containing	ssc:100153456	NR_040104.1	CARKD	ATP-dependent (S)-NAD(P)H-hydrate dehydratase	hsa:55739	0.652859	-0.615157	down	1.34452e-05	0.000156173	494.529	757.481
LOC100620339	mRNA	XP_003362122.2	granulocyte-macrophage colony-stimulating factor receptor subunit alpha-like	ssc:100620339	NR_027760.1	CSF2RA	Granulocyte-macrophage colony-stimulating factor receptor subunit alpha	hsa:1438	1.72555	0.787055	up	3.95775e-10	7.68716e-09	195.567	113.336
ARID5B	mRNA	XP_001925114.1	AT rich interactive domain 5B (MRF1-like)		NM_032199.2	ARID5B	AT-rich interactive domain-containing protein 5B	hsa:84159	0.48888	-1.03245	down	0.00843273	0.0456737	33.4473	68.416
TYMS	mRNA	NM_001243579.1	Thymidylate synthase	ssc:100627209					8.91656	3.15649	up	2.85341e-98	3.66792e-96	470.379	52.7534
AQP7	mRNA	NM_001113438.1	Aquaporin 7	ssc:100126283	NM_001170.1	AQP7	cDNA FLJ52223, highly similar to Aquaporin-7	hsa:364	7.70614	2.94601	up	9.0416e-06	0.000108653	22.1075	2.86881
LOC102167481	mRNA	XP_005654940.1	cytochrome P450 4F6-like	ssc:102167481	NM_001199209.1	CYP4F3	cDNA FLJ56100, highly similar to Cytochrome P450 4F2 (EC 1.14.13.30)	hsa:4051	0.488079	-1.03481	down	3.13155e-09	5.70131e-08	168.016	344.239
AQP9	mRNA	NM_001112684.1	Aquaporin 9	ssc:100127153	NM_020980.3	AQP9	cDNA FLJ50860, highly similar to Aquaporin-9	hsa:366	1.86363	0.898114	up	1.11942e-42	7.10864e-41	795.46	426.834
EFNA5	mRNA	XP_005661627.1	Uncharacterized protein	ssc:100513721	NM_001962.2	EFNA5	Ephrin-A5	hsa:1946	7.33918	2.87562	up	0.00299896	0.0196625	10.0827	1.37382
TM7SF2	mRNA	XP_005660770.1	Uncharacterized protein	ssc:100514510	NR_102367.1	TM7SF2	cDNA FLJ60622, highly similar to Delta(14)-sterol reductase (EC 1.3.1.70)	hsa:7108	0.532664	-0.908704	down	1.70653e-21	5.99263e-20	645.697	1212.2
EVI2A	mRNA	XP_003131800.3	Uncharacterized protein	ssc:100525302	NM_014210.3	EVI2A	Protein EVI2A	hsa:2123	1.71804	0.78076	up	0.00636217	0.0364117	37.5757	21.8713
SDSL	mRNA	XP_005670735.1	Uncharacterized protein	ssc:100154365	NM_138432.2	SDSL	Serine dehydratase-like	hsa:113675	0.462697	-1.11186	down	1.06753e-32	5.27794e-31	547.145	1182.51
ZAP70	mRNA	ZAP70	zeta-chain (TCR) associated protein kinase 70kDa	ssc:100524930	NM_207519.1	ZAP70	cDNA FLJ60205, highly similar to Tyrosine-protein kinase ZAP-70 (EC 2.7.10.2)	hsa:7535	1.82169	0.865277	up	0.0041917	0.0259277	36.435	20.0007
PM20D2	mRNA	XP_001928624.1	Uncharacterized protein	ssc:100157591	NM_001010853.2	PM20D2	Peptidase M20 domain-containing protein 2	hsa:135293	0.519089	-0.945946	down	0.00660305	0.0374767	46.422	89.4297
PM20D1	mRNA	NM_001243465.1	peptidase M20 domain containing 1	ssc:100627595	NM_152491.4	PM20D1	Probable carboxypeptidase PM20D1	hsa:148811	0.554013	-0.852009	down	2.84116e-05	0.000314022	152.684	275.596
LYSMD2	mRNA	XP_005659663.1	Uncharacterized protein	ssc:100155966	NM_153374.2	LYSMD2	LysM and putative peptidoglycan-binding domain-containing protein 2	hsa:256586	2.20175	1.13865	up	0.000379411	0.00327926	39.9007	18.1223
WIBG	mRNA	XP_005663942.1	Uncharacterized protein	ssc:100151875	NM_032345.2	WIBG	Partner of Y14 and mago	hsa:84305	0.609125	-0.715191	down	0.000146085	0.00140266	222.206	364.796
NYNRIN	mRNA	XP_005666290.1	NYN domain and retroviral integrase containing	ssc:100155701	NM_025081.2	NYNRIN	Protein NYNRIN	hsa:57523	0.307047	-1.70347	down	3.75414e-05	0.000404806	18.6564	60.7607
UGT2A1	mRNA	XP_005656567.1	UDP glucuronosyltransferase 2 family, polypeptide A1, complex locus	ssc:100624788	NM_006798.3	UGT2A1	UDP-glucuronosyltransferase 2A1	hsa:10941	0.509115	-0.973935	down	1.59691e-41	9.90364e-40	1048.3	2059.06
TIMP-3	mRNA	XP_003126121.3	Tissue inhibitor of metalloproteinase-3	ssc:396775	NM_000362.4	TIMP3	cDNA FLJ51917, highly similar to Metalloproteinase inhibitor 3	hsa:7078	0.614714	-0.702013	down	7.43558e-08	1.1639e-06	474.956	772.646
LOC100738110	mRNA	XP_005661122.1	serine/arginine repetitive matrix protein 3-like	ssc:100738110	NM_005734.4	HIPK3	cDNA FLJ53957, highly similar to Homeodomain-interacting protein kinase 3 (EC2.7.11.1)	hsa:10114	0.426613	-1.229	down	0.000237037	0.00216053	38.7238	90.7705
LOC100525528	mRNA	XP_005666809.1	growth-regulated protein homolog beta-like	ssc:100525528	NM_002089.3	CXCL2	C-X-C motif chemokine 2	hsa:2920	0.179785	-2.47565	down	0.00302534	0.0197926	3.1399	17.4647
SCGB1A1	mRNA	XP_003353880.1	secretoglobin, family 1A, member 1 (uteroglobin)	ssc:100623111	NM_003357.4	SCGB1A1	Uteroglobin	hsa:7356	14.7308	3.88076	up	8.37933e-43	5.35318e-41	174.816	11.8674
DSCC1	mRNA	XP_001926458.1	Uncharacterized protein	ssc:100156441	NM_024094.2	DSCC1	Sister chromatid cohesion protein DCC1	hsa:79075	2.76299	1.46623	up	0.00107579	0.00822549	24.8189	8.98264
CCDC71L	mRNA	XP_005667787.1	coiled-coil domain containing 71-like	ssc:100518922	NM_175884.4	CCDC71L	coiled-coil domain containing 71-like	hsa:168455	0.553098	-0.854394	down	0.00134013	0.00992462	88.8513	160.643
RRAGD	mRNA	NM_001243623.1	Uncharacterized protein	ssc:100156654	NM_021244.4	RRAGD	Ras-related GTP-binding protein D	hsa:58528	0.295276	-1.75987	down	2.176e-05	0.000243808	17.9822	60.8997
SERPINA3-2	mRNA	NM_213787.1	Uncharacterized protein	ssc:396686	NM_001085.4	SERPINA3	cDNA FLJ35730 fis, clone TESTI2003131, highly similar to ALPHA-1-ANTICHYMOTRYPSIN	hsa:12	0.646751	-0.628717	down	1.6911e-182	3.69775e-180	19955.4	30854.8
RRAGC	mRNA	XP_005665299.1	Uncharacterized protein	ssc:100513798	NM_022157.3	RRAGC	cDNA FLJ57859, highly similar to Ras-related GTP-binding protein C	hsa:64121	1.50925	0.593835	up	1.08608e-07	1.67047e-06	198.564	131.565
LOC100525112	mRNA	XP_005653492.1	cytochrome P450 2J2-like	ssc:100525112	NM_000775.2	CYP2J2	cDNA, FLJ96434, highly similar to Homo sapiens cytochrome P450, family 2, subfamily J, polypeptide 2 (CYP2J2), mRNA	hsa:1573	0.0644416	-3.95586	down	1.06978e-11	2.29423e-10	3.55379	55.1474
C6H19orf33	mRNA	XP_003127155.1	Uncharacterized protein	ssc:100515030					0.640067	-0.643706	down	0.000646988	0.00524565	257.976	403.045
LOC102160306	mRNA	XP_005653420.1	uncharacterized LOC102160306	ssc:102160306					0.273664	-1.86952	down	0.0050268	0.0299996	6.56403	23.9857
LOC102167904	mRNA	XP_005667417.1	inverted formin-2-like	ssc:102167904					0.196905	-2.34443	down	0.00427052	0.0263307	3.44735	17.5077
HAL	mRNA	XP_001925096.1	Histidine ammonia-lyase	ssc:100154617	NM_002108.3	HAL	cDNA FLJ57123, highly similar to Histidine ammonia-lyase (EC 4.3.1.3)	hsa:3034	0.375181	-1.41434	down	2.82563e-15	7.68353e-14	118.265	315.22
LOC100620357	mRNA	XP_005654942.1	Uncharacterized protein	ssc:100620357	NM_001199209.1	CYP4F3	cDNA FLJ56100, highly similar to Cytochrome P450 4F2 (EC 1.14.13.30)	hsa:4051	0.502416	-0.993044	down	2.73409e-19	8.83995e-18	437.211	870.216
LOC100514231	mRNA	NM_001244939.1	Uncharacterized protein	ssc:100514231	NR_024537.1	GSTM3	Brain type mu-glutathione S-transferase	hsa:2947	1.72837	0.789416	up	5.25887e-51	3.91371e-49	1123.47	650.018
SMEK1	mRNA	XP_005666456.1	Uncharacterized protein	ssc:100157672	NM_032560.4	SMEK1	Serine/threonine-protein phosphatase 4 regulatory subunit 3A	hsa:55671	0.651245	-0.618727	down	0.00681739	0.0383851	187.101	287.297
GBP1	mRNA	NM_001128473.1	Guanylate binding protein 1	ssc:100151938	NM_002053.2	GBP1	cDNA FLJ51602, highly similar to Interferon-induced guanylate-binding protein 1	hsa:2633	1.56466	0.645845	up	2.09749e-12	4.72771e-11	314.312	200.883
LCK	mRNA	NM_001143713.1	Lymphocyte-specific protein tyrosine kinase	ssc:100233188	NM_005356.3	LCK	cDNA FLJ40708 fis, clone THYMU2026904, highly similar to Proto-oncogene tyrosine-protein kinase LCK (EC 2.7.10.2)	hsa:3932	1.54622	0.628742	up	0.00242889	0.0164748	60.4288	39.0818
TAP2	mRNA	NM_001206441.1	Transporter 2, ATP-binding cassette, sub-family B (MDR/TAP)	ssc:733650	NM_018833.2	TAP2	Truncated antigen peptide transporter 2	hsa:6891	1.69528	0.761528	up	6.12606e-12	1.33952e-10	246.129	145.184
NMRAL1	mRNA	XP_005662228.1	Uncharacterized protein	ssc:100511924	NM_020677.3	NMRAL1	NmrA-like family domain-containing protein 1	hsa:57407	0.473314	-1.07913	down	5.39392e-09	9.58969e-08	143.634	303.465
TAP1	mRNA	NM_001044581.1	Uncharacterized protein	ssc:733649	NM_000593.5	TAP1	cDNA, FLJ94363, highly similar to Homo sapiens transporter 1, ATP-binding cassette, sub-family B(MDR/TAP) (TAP1), mRNA	hsa:6890	1.87505	0.906927	up	3.0113e-16	8.52733e-15	279.977	149.317
LOC100518510	mRNA	XP_005656965.1	Uncharacterized protein	ssc:100518510	NM_006456.2	ST6GALNAC2	Alpha-N-acetylgalactosaminide alpha-2,6-sialyltransferase 2	hsa:10610	0.381116	-1.3917	down	1.84481e-17	5.53444e-16	143.716	377.094
LOC102167466	mRNA	LOC102167466	Ig lambda chain V region 4A-like		XP_001719673.4	LOC651536	immunoglobulin iota chain-like	hsa:651536	1.76053	0.816011	up	1.2309e-07	1.88093e-06	133.679	75.9312
LOC100737457	mRNA	XP_005662698.1	latent-transforming growth factor beta-binding protein 1-like	ssc:100737457	NM_206943.2	LTBP1	cDNA FLJ51010, highly similar to Latent-transforming growth factor beta-binding protein, isoform 1S	hsa:4052	0.524227	-0.931736	down	0.00777462	0.0427201	46.7036	89.0903
PCP4L1	mRNA	XP_003125705.2	Purkinje cell protein 4 like 1	ssc:100523600	NM_001102566.1	PCP4L1	Purkinje cell protein 4 like 1	hsa:654790	5.30052	2.40613	up	7.02878e-06	8.60741e-05	27.1706	5.12603
DPH2	mRNA	XP_003482155.2	DPH2 homolog (S. cerevisiae)	ssc:100736914	NM_201399.1	DPH2	cDNA FLJ33984 fis, clone DFNES2005540, highly similar to Homo sapiens DPH2 homolog (DPH2), transcript variant 1, mRNA	hsa:1802	2.32407	1.21666	up	0.00592416	0.0343122	22.0459	9.48587
HBM	mRNA	XP_003481131.1	Uncharacterized protein	ssc:100737727	NM_001003938.3	HBM	Hemoglobin subunit mu	hsa:3042	0.128436	-2.96088	down	1.33898e-09	2.51771e-08	7.47001	58.1615
LCAT	mRNA	NM_001164856.1	Lecithin cholesterol acyltransferase	ssc:100303723	NM_000229.1	LCAT	Phosphatidylcholine-sterol acyltransferase	hsa:3931	0.565947	-0.821261	down	2.56019e-25	1.02263e-23	1058.48	1870.27
DAK	mRNA	XP_005660882.1	Bifunctional ATP-dependent dihydroxyacetone kinase/FAD-AMP lyase (cyclizing)	ssc:100520121	NM_015533.3	DAK	DAK protein	hsa:26007	0.591401	-0.757791	down	4.36414e-16	1.226e-14	839.53	1419.56
LOC100523789	mRNA	XP_003126551.1	Uncharacterized protein	ssc:100523789	NM_213658.2	KLRC1	NKG2-A/NKG2-B type II integral membrane protein	hsa:3821	2.03356	1.02401	up	3.22522e-05	0.000352431	62.272	30.6221
GBP5	mRNA	XP_001929321.1	Uncharacterized protein		NM_052942.3	GBP5	Guanylate-binding protein 5	hsa:115362	1.72481	0.786438	up	0.00926088	0.0492659	33.8748	19.6398
MCM2	mRNA	XP_003483287.1	Uncharacterized protein	ssc:100519111	NR_073375.1	MCM2	cDNA FLJ46429 fis, clone THYMU3014372, highly similar to DNA replication licensing factor MCM2	hsa:4171	5.16273	2.36814	up	4.14288e-07	5.98573e-06	35.0362	6.78636
LOC100739623	mRNA	XP_005668532.1	LIM domain only protein 7-like	ssc:100739623	NM_015843.1	LMO7	cDNA FLJ53272, highly similar to Homo sapiens LIM domain 7 (LMO7), mRNA	hsa:4008	1.62652	0.70179	up	0.000111166	0.00109667	85.9377	52.8353
RHBDF2	mRNA	XP_003131221.2	Uncharacterized protein	ssc:100517601	NM_024599.5	RHBDF2	cDNA FLJ53262, highly similar to Homo sapiens rhomboid 5 homolog 2 (RHBDF2), transcript variant 2, mRNA	hsa:79651	1.53532	0.618542	up	0.00299416	0.0196492	59.0637	38.4699
GBP7	mRNA	XP_005663773.1	Uncharacterized protein	ssc:100155195	NM_052941.4	GBP4	cDNA FLJ51459, highly similar to Guanylate-binding protein 4	hsa:115361	1.67378	0.743112	up	1.58206e-05	0.00018207	99.9631	59.7229
LOC100620361	mRNA	XP_005674287.1	Uncharacterized protein	ssc:100620361	NM_006144.3	GZMA	Granzyme A	hsa:3001	3.19779	1.67707	up	0.000713188	0.00574069	22.7069	7.10081
MCM4	mRNA	XP_003481449.2	Uncharacterized protein	ssc:100156398	NM_182746.2	MCM4	Minichromosome maintenance protein 4	hsa:4173	3.25154	1.70112	up	9.14958e-12	1.97419e-10	90.686	27.8902
FASN	mRNA	NM_001099930.1	Fatty acid synthase	ssc:397561	NM_004104.4	FASN	Fatty acid synthase	hsa:2194	0.622987	-0.682725	down	0.000915568	0.00713155	198.37	318.417
MCM3	mRNA	XP_001924848.1	Uncharacterized protein	ssc:100154824	NM_002388.4	MCM3	cDNA, FLJ93378, highly similar to Homo sapiens MCM3 minichromosome maintenance deficient 3 (S. cerevisiae) (MCM3), mRNA	hsa:4172	6.36062	2.66917	up	5.01347e-08	7.99516e-07	36.288	5.7051
LOC102161004	mRNA	XP_005672261.1	Uncharacterized protein	ssc:102161004	NM_022572.4	PNKD	Probable hydrolase PNKD	hsa:25953	0.597619	-0.742702	down	0.00299191	0.0196405	119.689	200.276
LOC100737466	mRNA	XP_003484332.1	Uncharacterized protein	ssc:100737466	NM_014314.3	DDX58	cDNA FLJ13599 fis, clone PLACE1009925, highly similar to Probable ATP-dependent RNA helicase DDX58 (EC 3.6.1.-)	hsa:23586	2.48039	1.31057	up	2.77973e-27	1.19107e-25	311.121	125.432
LOC100737469	mRNA	XP_003482048.1	membrane progestin receptor alpha-like	ssc:100737469	NM_178422.5	PAQR7	PAQR7 protein	hsa:164091	2.54201	1.34597	up	2.97486e-18	9.23817e-17	195.307	76.8317
HBB	mRNA	NM_001144841.1	Beta-globin	ssc:407066	NM_000518.4	HBB	Truncated beta-globin	hsa:3043	0.198142	-2.3354	down	0	0	3399.71	17158
LOC100157370	mRNA	XP_001925219.2	proprotein convertase subtilisin/kexin type 6-like	ssc:100157370	NM_138325.2	PCSK6	Proprotein convertase subtilisin/kexin type 6	hsa:5046	0.512943	-0.963128	down	1.83542e-16	5.27497e-15	403.491	786.618
LOC102166306	mRNA	XP_005666805.1	alpha-fetoprotein-like	ssc:102166306	NM_001134.2	AFP	cDNA FLJ51509, highly similar to Alpha-fetoprotein	hsa:174	0.385089	-1.37674	down	1.50512e-27	6.55515e-26	242.677	630.185
LOC102161817	mRNA	XP_005672575.1	uncharacterized LOC102161817	ssc:102161817					0.319095	-1.64794	down	1.31074e-06	1.77301e-05	28.3331	88.7921
PARP3	mRNA	XP_005669672.1	Uncharacterized protein	ssc:100620838	NM_005485.4	PARP3	Poly [ADP-ribose] polymerase 3	hsa:10039	1.52468	0.608507	up	3.62266e-10	7.06219e-09	268.69	176.227
LOC100624598	mRNA	XP_003362266.1	meiosis-specific with OB domain-containing protein-like	ssc:100624598					2.35902	1.23819	up	0.0015774	0.0113837	28.4495	12.0599
PBK	mRNA	NM_001123156.2	Lymphokine-activated killer T-cell-originated protein kinase	ssc:100141310	NM_018492.3	PBK	cDNA FLJ58333, highly similar to T-lymphokine-activated killer cell-originated protein kinase (EC 2.7.12.2)	hsa:55872	12.7702	3.67471	up	6.15341e-09	1.08762e-07	32.3852	2.536
GNMT	mRNA	NM_001110419.2	Glycine N-methyltransferase	ssc:397444	NM_018960.4	GNMT	Glycine N-methyltransferase	hsa:27232	0.315382	-1.66483	down	1.93026e-286	5.45877e-284	1536.12	4870.66
GPAT	mRNA	XP_005671520.1	Uncharacterized protein	ssc:397629	NM_020918.5	GPAM	Glycerol-3-phosphate acyltransferase, mitochondrial, isoform CRA_a	hsa:57678	3.05839	1.61277	up	3.5649e-37	1.95885e-35	336.643	110.072
TTC22	mRNA	XP_003356503.1	tetratricopeptide repeat domain 22	ssc:100620707	NM_017904.3	TTC22	tetratricopeptide repeat domain 22	hsa:55001	4.09771	2.03482	up	2.82822e-06	3.6734e-05	35.0459	8.55255
HOPX	mRNA	NM_213792.2	Homeodomain-only protein	ssc:396692	NM_139212.3	HOPX	Homeodomain-only protein	hsa:84525	0.544898	-0.875943	down	2.57175e-13	6.24107e-12	427.363	784.3
RARRES1	mRNA	XP_003358695.1	retinoic acid receptor responder (tazarotene induced) 1	ssc:100620650	NM_206963.1	RARRES1	Retinoic acid receptor responder protein 1	hsa:5918	0.377292	-1.40625	down	3.75761e-48	2.64781e-46	409.817	1086.21
KIF20A	mRNA	XP_005661740.1	Uncharacterized protein	ssc:100515193	NM_005733.2	KIF20A	Kinesin-like protein KIF20A	hsa:10112	4.77047	2.25413	up	0.000336533	0.0029471	18.4635	3.87037
LOC100158003	mRNA	XP_001928233.1	Tubulin alpha-1A chain	ssc:100158003	NM_032704.3	TUBA1C	cDNA FLJ55956, highly similar to Tubulin alpha-6 chain	hsa:84790	1.67376	0.743089	up	0.00075324	0.00601968	60.9002	36.3853
LOC100523750	mRNA	XP_005669193.1	smoothelin-like protein 2-like	ssc:100523750	NM_198501.2	SMTNL2	smoothelin-like 2	hsa:342527	5.01511	2.32628	up	0.00600985	0.0346854	10.5022	2.09412
LOC100738911	mRNA	XP_005655945.1	Uncharacterized protein	ssc:100738911	NM_001164783.1	BCKDHA	cDNA, FLJ93812, highly similar to Homo sapiens branched chain keto acid dehydrogenase E1, alphapolypeptide (maple syrup urine disease) (BCKDHA), mRNA	hsa:593	0.219405	-2.18833	down	7.2649e-106	9.75244e-104	248.614	1133.13
CMKLR1	mRNA	NM_001123100.1	Chemokine-like receptor 1	ssc:780421	NM_004072.2	CMKLR1	Chemokine-like receptor 1	hsa:1240	1.64214	0.715579	up	9.24585e-05	0.000926769	85.8723	52.2929
PPARD	mRNA	NM_214152.2	Peroxisome proliferator-activated receptor delta	ssc:397297	NM_177435.2	PPARD	cDNA FLJ52879, highly similar to Peroxisome proliferator-activated receptordelta	hsa:5467	0.459434	-1.12207	down	1.71166e-06	2.27613e-05	85.9595	187.099
LOC100620374	mRNA	XP_003356374.2	Uncharacterized protein	ssc:100620374					0.372605	-1.42428	down	0.00332429	0.0213986	16.0098	42.9673
TMEM38B	mRNA	NM_001190164.1	Uncharacterized protein	ssc:100153669					0.465411	-1.10342	down	5.94974e-06	7.37115e-05	80.9375	173.905
TMEM38A	mRNA	XP_005661247.1	Uncharacterized protein	ssc:100514568	NM_024074.1	TMEM38A	Trimeric intracellular cation channel type A	hsa:79041	0.561317	-0.833113	down	0.000754131	0.00602226	106.202	189.201
INHBB	mRNA	NM_001164842.1	Inhibin beta B chain	ssc:397490					2.79976	1.4853	up	6.01782e-09	1.06542e-07	77.3221	27.6174
LOC100621325	mRNA	XP_003357332.2	Uncharacterized protein	ssc:100621325	NM_015191.1	SIK2	cDNA FLJ77533, highly similar to Homo sapiens SNF1-like kinase 2 (SNF1LK2), mRNA	hsa:23235	0.400319	-1.32078	down	0.00212114	0.014688	21.8842	54.667
CD300C	mRNA	NM_001244303.1	CD300c molecule	ssc:100514248	NM_006678.4	CD300C	CMRF35-like molecule 6	hsa:10871	1.7422	0.800909	up	6.86894e-07	9.68685e-06	120.567	69.2037
CSAD	mRNA	XP_005652616.1	Uncharacterized protein	ssc:100515377	NM_015989.4	CSAD	cDNA, FLJ96274, highly similar to Homo sapiens cysteine sulfinic acid decarboxylase (CSAD), mRNA	hsa:51380	2.86578	1.51893	up	1.4041e-13	3.49541e-12	121.747	42.4832
LOC100151901	mRNA	XP_005670957.1	glutathione S-transferase theta-4-like	ssc:100151901	XP_003960867.1	LOC100652871	glutathione S-transferase theta-4-like	hsa:100652871	0.293775	-1.76722	down	3.84054e-37	2.10486e-35	159.746	543.771
LOC102167047	mRNA	XP_005658954.1	creatine kinase B-type-like	ssc:102167047	NM_001823.4	CKB	cDNA FLJ52237, highly similar to Creatine kinase B-type (EC 2.7.3.2)	hsa:1152	1.54827	0.630653	up	6.76484e-12	1.47616e-10	308.419	199.203
LOC100737875	mRNA	XP_003480736.1	Uncharacterized protein	ssc:100737875	NM_001039752.3	SLC22A10	cDNA FLJ60017, highly similar to Solute carrier family 22 member 10	hsa:387775	0.44293	-1.17485	down	1.3903e-48	9.89536e-47	702.569	1586.18
S100A8	mRNA	NM_001160271.3	Calcium-binding protein A8	ssc:100127488	NM_002964.4	S100A8	Protein S100-A8	hsa:6279	0.366959	-1.44631	down	0.00348749	0.0222666	15.1501	41.2856
LOC100737877	mRNA	XP_003484241.1	calcineurin-like phosphoesterase domain-containing protein 1-like	ssc:100737877					0.543071	-0.880786	down	0.00763017	0.0420244	55.8804	102.897
S100A9	mRNA	NM_001177906.1	Uncharacterized protein	ssc:100127489	NM_002965.3	S100A9	cDNA, FLJ92148, highly similar to Homo sapiens S100 calcium binding protein A9 (calgranulin B) (S100A9), mRNA	hsa:6280	0.319095	-1.64794	down	0.00644563	0.0367702	8.98303	28.1516
GABARAPL1	mRNA	NM_001190287.1	GABA(A) receptor-associated protein-like protein 1	ssc:100462751	NM_031412.2	GABARAPL1	cDNA, FLJ96471, highly similar to Homo sapiens GABA(A) receptor-associated protein like 1(GABARAPL1), mRNA	hsa:23710	0.596596	-0.745174	down	1.79524e-21	6.29371e-20	1216.28	2038.7
TPST1	mRNA	NM_001244291.1	Uncharacterized protein	ssc:100517581	NM_003596.3	TPST1	Protein-tyrosine sulfotransferase 1	hsa:8460	0.575676	-0.796672	down	1.09226e-07	1.67632e-06	304.521	528.98
HSPH1	mRNA	NM_001097504.1	Heat shock 105kDa/110kDa protein 1	ssc:100048931	NM_006644.3	HSPH1	cDNA FLJ55325, highly similar to Heat-shock protein 105 kDa	hsa:10808	1.73989	0.798998	up	7.28043e-07	1.02467e-05	120.373	69.1843
SIK1	mRNA	XP_005657221.1	Uncharacterized protein	ssc:100621265	NM_173354.3	SIK1	Serine/threonine-protein kinase SIK1	hsa:150094	0.248279	-2.00997	down	1.01996e-50	7.56414e-49	150.813	607.432
LOC100737481	mRNA	XP_005663203.1	immunoglobulin-like domain-containing receptor 2-like	ssc:100737481	NM_199351.2	ILDR2	Immunoglobulin-like domain-containing receptor 2	hsa:387597	3.23143	1.69217	up	7.75261e-08	1.21174e-06	56.6364	17.5267
SCAND1	mRNA	XP_003134467.1	Uncharacterized protein	ssc:100157492	NM_033630.2	SCAND1	SCAN domain containing 1, isoform CRA_b	hsa:51282	0.614387	-0.702779	down	0.00506036	0.0301744	128.455	209.078
SLC37A1	mRNA	XP_005654135.1	Uncharacterized protein	ssc:100519174	NM_018964.3	SLC37A1	Glycerol-3-phosphate transporter	hsa:54020	1.97839	0.984325	up	0.000126168	0.00123036	55.6378	28.1228
PIK3R4	mRNA	XP_003483171.1	Phosphoinositide 3-kinase regulatory subunit 4	ssc:100516293	NM_014602.2	PIK3R4	cDNA, FLJ94957, highly similar to Homo sapiens phosphoinositide-3-kinase, regulatory subunit 4, p150 (PIK3R4), mRNA	hsa:30849	2.0771	1.05457	up	3.60617e-07	5.26407e-06	89.9638	43.3122
LBP	mRNA	NM_001128435.1	Lipopolysaccharide binding protein	ssc:397303	NM_004139	LBP	Lipopolysaccharide-binding protein	hsa:3929	0.544044	-0.878206	down	1.7598e-23	6.58296e-22	789.913	1451.93
FJX1	mRNA	XP_003353946.1	Uncharacterized protein	ssc:100626682	NM_014344.3	FJX1	Four-jointed box protein 1	hsa:24147	1.72042	0.78276	up	4.89874e-05	0.000517958	82.9513	48.2158
KCTD9	mRNA	XP_003132863.3	Uncharacterized protein	ssc:100521867	NM_017634.3	KCTD9	cDNA FLJ60779, highly similar to BTB/POZ domain-containing protein KCTD9	hsa:54793	0.385981	-1.3734	down	0.000752942	0.00602183	23.4625	60.7865
MUC13	mRNA	NM_001105293.1	mucin 13, cell surface associated	ssc:100125829	NM_033049.3	MUC13	Mucin-13	hsa:56667	0.291007	-1.78087	down	8.02092e-21	2.73951e-19	84.362	289.897
LOC100514666	mRNA	XP_003129178.3	fibrinogen alpha chain-like	ssc:100514666	NM_021871.2	FGA	cDNA FLJ78367, highly similar to Homo sapiens fibrinogen, A alpha polypeptide (FGA), transcriptvariant alpha, mRNA	hsa:2243	0.481371	-1.05478	down	0	0	16876.6	35059.4
LOC102163201	mRNA	XP_005658010.1	forkhead box protein P2-like	ssc:102163201	NR_033767.1	FOXP2	Forkhead box P2	hsa:93986	0.412829	-1.27638	down	0.000592077	0.00484676	30.248	73.2701
CXCL11	mRNA	NM_001128491.1	Chemokine C-X-C motif ligand 11	ssc:100169744	NM_005409.4	CXCL11	C-X-C motif chemokine 11	hsa:6373	1.54938	0.631694	up	0.00345598	0.022112	55.8815	36.067
CXCL10	mRNA	NM_001008691.1	Uncharacterized protein	ssc:494019	NM_001565.3	CXCL10	C-X-C motif chemokine 10	hsa:3627	3.21449	1.68459	up	0	0	5085.15	1581.95
LOC100519252	mRNA	XP_005662768.1	Uncharacterized protein	ssc:100519252	NM_000384.2	APOB	cDNA FLJ77094, highly similar to Homo sapiens apolipoprotein B (including Ag(x) antigen) (APOB), mRNA	hsa:338	0.660004	-0.599454	down	1.23345e-09	2.32753e-08	1059.58	1605.42
LOC100517616	mRNA	XP_003133882.2	Uncharacterized protein	ssc:100517616	NM_000030.2	AGXT	Alanine:glyoxylate aminotransferase	hsa:189	0.410912	-1.2831	down	7.142e-84	8.32317e-82	950.124	2312.23
KCNJ8	mRNA	XP_003126482.2	Kir6.1	ssc:100152631	NM_004982.3	KCNJ8	cDNA FLJ75271, highly similar to Human uKATP-1	hsa:3764	0.249212	-2.00455	down	5.96623e-11	1.21911e-09	29.0267	116.474
TMPRSS2	mRNA	XP_005670425.1	Transmembrane protease, serine 2	ssc:100739292	NM_005656.3	TMPRSS2	Transmembrane protease serine 2	hsa:7113	0.427447	-1.22618	down	0.00565755	0.0329751	22.0913	51.6821
LOC100157394	mRNA	XP_005653883.1	propionyl-CoA carboxylase alpha chain, mitochondrial-like	ssc:100157394	NM_001178004.1	PCCA	cDNA, FLJ96567, highly similar to Homo sapiens propionyl Coenzyme A carboxylase, alpha polypeptide(PCCA), mRNA	hsa:5095	0.658676	-0.602359	down	0.00207506	0.0144254	267.364	405.911
GJB1	mRNA	XP_003135214.1	Gap junction protein	ssc:100519581	NM_001097642.2	GJB1	Gap junction protein	hsa:2705	0.657517	-0.604899	down	4.14107e-19	1.32677e-17	2214.8	3368.43
PGC	mRNA	XP_005666027.1	Gastricsin	ssc:100521201	NM_002630.3	PGC	cDNA FLJ51342, highly similar to Gastricsin (EC 3.4.23.3)	hsa:5225	1.86816	0.901614	up	0.0017696	0.0125782	41.271	22.0918
ENTPD3	mRNA	XP_005669433.1	Uncharacterized protein	ssc:100623360	NM_001248.2	ENTPD3	Ectonucleoside triphosphate diphosphohydrolase 3, isoform CRA_a	hsa:956	8.19542	3.03482	up	4.32921e-05	0.000461884	18.3176	2.2351
LOC102159680	mRNA	XP_005659070.1	adenylosuccinate synthetase isozyme 1-like	ssc:102159680	NM_199165.1	ADSSL1	cDNA FLJ38805 fis, clone LIVER2005625, highly similar to Adenylosuccinate synthetase isozyme 1 (EC 6.3.4.4)	hsa:122622	2.56871	1.36105	up	0.00276152	0.0183726	22.742	8.85347
ENTPD5	mRNA	XP_005656455.1	Uncharacterized protein	ssc:100154506	NM_001249.2	ENTPD5	Ectonucleoside triphosphate diphosphohydrolase 5	hsa:957	0.409161	-1.28926	down	2.08287e-21	7.25415e-20	224.622	548.982
LOC100736820	mRNA	XP_005656167.1	inositol monophosphatase 2-like	ssc:100736820	NM_014214.2	IMPA2	Inositol monophosphatase 2	hsa:3613	1.8969	0.923641	up	0.000126581	0.00123268	60.1995	31.7358
PMAP-23	mRNA	NM_001129976.1	Uncharacterized protein	ssc:100170138	NM_004345.4	CAMP	Cathelicidin antimicrobial peptide	hsa:820	0.136191	-2.8763	down	0.000236459	0.00215711	3.01441	22.1337
SLA-7	mRNA	NM_213768.1	MHC class I antigen	ssc:396650	NM_002116.7	HLA-A	Truncated MHC class I antigen	hsa:3105	1.87748	0.908794	up	2.05168e-61	1.77617e-59	1142.98	608.784
LOC100739663	mRNA	XR_298530.1	Metallothionein	ssc:100739663	NM_005952.3	MT1X	Metallothionein-1X	hsa:4501	2.14228	1.09915	up	2.22258e-227	5.48151e-225	3419.26	1596.08
ELL2	mRNA	XP_003123844.2	Uncharacterized protein	ssc:100523777	NM_012081.5	ELL2	cDNA FLJ51233, highly similar to RNA polymerase II elongation factor ELL2	hsa:22936	0.594972	-0.749105	down	0.00611288	0.0351653	99.232	166.784
SLA-8	mRNA	NM_001113703.1	MHC class I antigen	ssc:100135036	NM_002116.7	HLA-A	Truncated MHC class I antigen	hsa:3105	1.88783	0.916731	up	1.79826e-22	6.48658e-21	393.366	208.369
CTH	mRNA	NM_001044585.1	Cystathionine gamma-lyase	ssc:733654	NM_153742.4	CTH	Cystathionine gamma-lyase	hsa:1491	0.563045	-0.828678	down	3.68542e-28	1.6319e-26	1151.99	2046
AGMAT	mRNA	XP_005665089.1	Uncharacterized protein	ssc:100519548	NM_024758.4	AGMAT	Agmatinase, mitochondrial	hsa:79814	0.619822	-0.690075	down	4.38045e-36	2.35213e-34	2735.57	4413.47
GLTPD2	mRNA	XP_003131958.3	Uncharacterized protein	ssc:100513110	NM_001014985.2	GLTPD2	Glycolipid transfer protein domain-containing protein 2	hsa:388323	2.28869	1.19452	up	1.76267e-13	4.33212e-12	161.539	70.5815
ENTPD8	mRNA	XP_005652794.1	Uncharacterized protein	ssc:100516719	NM_198585.2	ENTPD8	Ectonucleoside triphosphate diphosphohydrolase 8	hsa:377841	0.341028	-1.55204	down	1.85083e-08	3.10325e-07	45.6806	133.949
LOC100520228	mRNA	XP_003135261.1	small integral membrane protein 1-like	ssc:100520228	NM_001288583.1	SMIM1	Small integral membrane protein 1	hsa:388588	0.428119	-1.22392	down	0.000651936	0.00527971	33.7164	78.7547
ZDHHC2	mRNA	ZDHHC2	Palmitoyltransferase	ssc:100516118	NM_016353.4	ZDHHC2	cDNA FLJ10746 fis, clone NT2RP3001679, highly similar to Palmitoyltransferase ZDHHC2 (EC 2.3.1.-)	hsa:51201	3.66959	1.87562	up	0.00754644	0.0416389	12.4669	3.39736
PDZK1IP1	mRNA	NM_001001769.1	PDZK1-interacting protein 1	ssc:414756	NM_005764.3	PDZK1IP1	PDZK1-interacting protein 1	hsa:10158	10.7886	3.43144	up	2.06926e-65	1.90821e-63	292.067	27.0718
BAX	mRNA	XP_005664767.1	Uncharacterized protein	ssc:396633	NR_027882.1	BAX	Apoptosis regulator BAX	hsa:581	2.99572	1.5829	up	5.99082e-23	2.20217e-21	206.263	68.8526
SLA-1	mRNA	NM_001097427.1	MHC class I antigen	ssc:100037288	NM_002116.7	HLA-A	Truncated MHC class I antigen	hsa:3105	2.65722	1.40992	up	0	0	20796.4	7826.38
TRIM37	mRNA	XP_003131710.3	tripartite motif containing 37	ssc:100518931	NM_015294.3	TRIM37	Tripartite motif-containing 37, isoform CRA_c	hsa:4591	1.55219	0.634309	up	0.00689058	0.0387048	47.4856	30.5925
SLA-3	mRNA	NM_001097427.1	MHC class I antigen	ssc:100037288	NM_002116.7	HLA-A	Truncated MHC class I antigen	hsa:3105	1.60619	0.683644	up	3.63213e-159	7.0034e-157	4290.5	2671.23
LDLRAD4	mRNA	XP_005665323.1	low density lipoprotein receptor class A domain containing 4	ssc:100622189	NM_181483.3	LDLRAD4	Low-density lipoprotein receptor class A domain-containing protein 4	hsa:753	0.503023	-0.991305	down	0.000930461	0.00723427	59.7641	118.81
NUDT19	mRNA	XP_005655869.1	Uncharacterized protein	ssc:100524317					0.228169	-2.13183	down	2.06195e-26	8.57529e-25	63.7147	279.244
PITRM1	mRNA	XP_005674609.1	Uncharacterized protein	ssc:100521215	NM_014968.1	PITRM1	Presequence protease, mitochondrial	hsa:10531	0.54668	-0.871231	down	0.000558582	0.00461712	96.7403	176.96
CDHR5	mRNA	XP_005652842.1	Uncharacterized protein	ssc:100514561	NM_031265.1	CDHR5	cDNA FLJ53522, highly similar to Homo sapiens mucin and cadherin-like (MUCDHL), transcript variant 3, mRNA	hsa:53841	4.17769	2.0627	up	2.49975e-41	1.53236e-39	285.58	68.3583
LOC100155725	mRNA	XP_005670154.1	D-beta-hydroxybutyrate dehydrogenase, mitochondrial-like	ssc:100155725	NM_203315.2	BDH1	3-hydroxybutyrate dehydrogenase	hsa:622	0.422313	-1.24362	down	3.47847e-44	2.32007e-42	537.968	1273.86
LOC733603	mRNA	NM_001044552.1	Serum amyloid A protein	ssc:733603	NM_199161.3	SAA1	Serum amyloid A protein	hsa:6288	2.27118	1.18344	up	6.9461e-247	1.81885e-244	3390.86	1492.99
RHOB	mRNA	NM_001123189.1	Uncharacterized protein	ssc:100144503	NM_004040.2	RHOB	Rho-related GTP-binding protein RhoB	hsa:388	0.463053	-1.11075	down	8.29909e-65	7.58723e-63	1118.14	2414.71
PANK1	mRNA	XP_005671326.1	Uncharacterized protein	ssc:100154650	NM_148978.2	PANK1	cDNA FLJ43439 fis, clone OCBBF2030354, highly similar to Pantothenate kinase 1 (EC 2.7.1.33)	hsa:53354	0.605902	-0.722843	down	2.69262e-05	0.000298539	261.988	432.393
HGD	mRNA	XP_003361929.1	Uncharacterized protein	ssc:100624241	NM_000187.3	HGD	cDNA FLJ78087, highly similar to Homo sapiens homogentisate 1,2-dioxygenase (homogentisate oxidase) (HGD), mRNA	hsa:3081	0.43838	-1.18975	down	1.52979e-80	1.7259e-78	1139.32	2598.93
LOC100622027	mRNA	XP_005666616.1	Uncharacterized protein	ssc:100622027	NM_016955.3	SEPSECS	Sep (O-phosphoserine) tRNA:Sec (Selenocysteine) tRNA synthase	hsa:51091	0.540542	-0.887522	down	0.00330009	0.0212622	66.1816	122.436
RHOQ	mRNA	XP_005662632.1	Uncharacterized protein	ssc:100523840	NM_012249.3	RHOQ	Ras homolog gene family, member Q, isoform CRA_b	hsa:23433	1.62894	0.703934	up	0.000838777	0.00662094	63.9313	39.2471
LOC100737449	mRNA	XP_005669910.1	DNA topoisomerase 2-binding protein 1-like	ssc:100737449	NM_007027.3	TOPBP1	Topoisomerase (DNA) II binding protein 1	hsa:11073	1.89876	0.925058	up	0.000983988	0.00760029	44.4029	23.3852
TRIM63	mRNA	NM_001184756.1	Muscle specific RING finger protein-1	ssc:100431101	NM_032588.3	TRIM63	cDNA FLJ50813, highly similar to Ubiquitin ligase TRIM63 (EC 6.3.2.-)	hsa:84676	3.04052	1.60432	up	0.00843266	0.045685	14.4825	4.76318
LOC100621379	mRNA	XP_003360610.1	protein S100-A2-like	ssc:100621379	NM_005978.3	S100A2	Protein S100-A2	hsa:6273	81.5465	6.34955	up	2.3212e-147	4.03546e-145	573.329	7.0307
LOC100513945	mRNA	XP_005668259.1	Uncharacterized protein	ssc:100513945	NM_024693.4	ECHDC3	Enoyl-CoA hydratase domain-containing protein 3, mitochondrial	hsa:79746	0.556293	-0.846084	down	1.36046e-16	3.92589e-15	608.968	1094.69
CHCHD10	mRNA	XP_001929503.1	Uncharacterized protein	ssc:100152325	NM_213720.1	CHCHD10	Coiled-coil-helix-coiled-coil-helix domain-containing protein 10, mitochondrial	hsa:400916	0.529309	-0.917818	down	6.6451e-46	4.57606e-44	1396.61	2638.55
PGRMC2	mRNA	NM_001097521.2	Progesterone receptor membrane component 2	ssc:100048965	NM_006320.4	PGRMC2	Membrane-associated progesterone receptor component 2	hsa:10424	0.602838	-0.730157	down	0.00133122	0.00986209	148.031	245.557
CXCL14	mRNA	NM_001244128.1	Uncharacterized protein	ssc:494467	NM_004887.4	CXCL14	C-X-C motif chemokine 14	hsa:9547	2.22622	1.1546	up	1.77205e-23	6.61712e-22	309.578	139.06
FAM149A	mRNA	XP_005671800.1	family with sequence similarity 149, member A	ssc:100157674	NM_015398.2	FAM149A	family with sequence similarity 149, member A	hsa:25854	1.59517	0.673712	up	7.8603e-18	2.3988e-16	447.362	280.447
NAT8	mRNA	XP_003125054.1	Uncharacterized protein	ssc:100516363	NM_016347.2	NAT8B	Probable N-acetyltransferase 8B	hsa:51471	0.0546336	-4.19407	down	0	0	288.149	5274.21
MESP2	mRNA	XP_005653586.1	Uncharacterized protein	ssc:100153433	NM_001039958.1	MESP2	Mesoderm posterior protein 2	hsa:145873	2.60062	1.37886	up	0.00570502	0.033188	19.0949	7.34243
KCNK5	mRNA	XP_001928289.1	Uncharacterized protein	ssc:100154866	NM_003740.3	KCNK5	cDNA, FLJ95055, highly similar to Homo sapiens potassium channel, subfamily K, member 5 (KCNK5), mRNA	hsa:8645	2.25163	1.17097	up	3.41851e-05	0.000371639	52.3945	23.2696
LOC100622420	mRNA	XP_005667838.1	dynamin-3-like	ssc:100622420	NM_015569.4	DNM3	cDNA FLJ31717 fis, clone NT2RI2006640, highly similar to Dynamin-3 (EC 3.6.5.5)	hsa:26052	1.84947	0.887115	up	0.0067431	0.038078	31.6241	17.099
METTL21B	mRNA	XP_003360784.1	Uncharacterized protein	ssc:100622256	NM_206914.1	METTL21B	Protein-lysine methyltransferase METTL21B	hsa:25895	1.89274	0.920473	up	0.00867868	0.0467551	28.3432	14.9747
DNPEP	mRNA	NM_001185186.1	Uncharacterized protein	ssc:100153171	NM_012100.2	DNPEP	cDNA FLJ56420, highly similar to Aspartyl aminopeptidase (EC 3.4.11.21)	hsa:23549	0.543529	-0.87957	down	3.5355e-05	0.000383178	134.865	248.128
PLG	mRNA	NM_001044590.2	Plasminogen	ssc:733660	NM_001168338.1	PLG	cDNA, FLJ93426, highly similar to Homo sapiens plasminogen (PLG), mRNA	hsa:5340	0.642017	-0.639318	down	6.43592e-150	1.19742e-147	15412.6	24006.6
ELMO3	mRNA	XR_303768.1	Uncharacterized protein	ssc:100522492	NM_024712.3	ELMO3	Engulfment and cell motility protein 3	hsa:79767	0.535063	-0.902219	down	5.94296e-05	0.000618499	117.409	219.43
NDUFA3	mRNA	XP_005664878.1	Uncharacterized protein	ssc:100520312	NM_004542.3	NDUFA3	NADH dehydrogenase [ubiquinone] 1 alpha subcomplex subunit 3	hsa:4696	0.664621	-0.589396	down	0.00198529	0.0138879	292.398	439.946
AMDHD1	mRNA	XP_001925019.3	Uncharacterized protein	ssc:100151804	NM_152435.2	AMDHD1	cDNA FLJ16380 fis, clone TLIVE2002882, weakly similar to Imidazolonepropionase (EC 3.5.2.7)	hsa:144193	0.447019	-1.16159	down	1.27805e-28	5.7431e-27	417.167	933.22
LOC100525538	mRNA	XP_005669855.1	putative uncharacterized protein C3orf83-like	ssc:100525538	NM_001195279.1	C3orf83	MKRN2 antisense RNA 1	hsa:100129480	4.4769	2.1625	up	0.000237521	0.00216401	20.2455	4.52221
LOC100521392	mRNA	XP_005668104.1	Uncharacterized protein	ssc:100521392	NR_104108.1	SIGMAR1	HCG20471, isoform CRA_d	hsa:10280	0.650328	-0.620761	down	1.27272e-07	1.94204e-06	704.762	1083.7
LOC100736878	mRNA	LOC100736878	Ig kappa chain V-II region RPMI 6410-like		xp_003403926	xp_003403926			1.57011	0.650865	up	9.53836e-12	2.05389e-10	292.666	186.399
PLN	mRNA	NM_214213.1	Cardiac phospholamban	ssc:397421	NM_002667.3	PLN	Cardiac phospholamban	hsa:5350	1.66704	0.737291	up	1.32288e-06	1.78715e-05	126.679	75.9903
ACSM3	mRNA	XP_005662155.1	Uncharacterized protein	ssc:100512220	NM_202000.2	ACSM3	cDNA FLJ77928, highly similar to Homo sapiens acyl-CoA synthetase medium-chain family member 3 (ACSM3), transcript variant 1, mRNA	hsa:6296	0.636817	-0.651049	down	0.00212239	0.0146918	201.071	315.743
ACSM4	mRNA	NM_001243022.1	Uncharacterized protein	ssc:100512595	NM_001080454.1	ACSM4	Acyl-coenzyme A synthetase ACSM4, mitochondrial	hsa:341392	0.553837	-0.852466	down	3.54168e-148	6.25991e-146	5841.02	10546.4
ACSM5	mRNA	XP_005662158.1	Uncharacterized protein	ssc:100511318	NM_017888.2	ACSM5	Acyl-coenzyme A synthetase ACSM5, mitochondrial	hsa:54988	0.573829	-0.801306	down	3.67356e-09	6.62553e-08	368.671	642.475
LOC102163701	mRNA	XP_005658814.1	UPF0505 protein C16orf62-like	ssc:102163701	NM_020314.5	C16orf62	UPF0505 protein C16orf62	hsa:57020	1.79032	0.840214	up	3.66376e-10	7.13574e-09	181.062	101.134
PABPC4	mRNA	XP_005665310.1	Uncharacterized protein	ssc:100515840	NM_003819.3	PABPC4	Poly(A) binding protein, cytoplasmic 4 (Inducible form), isoform CRA_e	hsa:8761	0.459393	-1.1222	down	2.42241e-16	6.93378e-15	252.313	549.23
CD302	mRNA	NM_001110425.1	CD302 antigen	ssc:100126280	NM_001198760.1	LY75-CD302	LY75-CD302 readthrough	hsa:100526664	0.654502	-0.611531	down	3.11533e-06	4.02413e-05	579.942	886.082
UHRF1	mRNA	XP_005661378.1	Uncharacterized protein	ssc:100511003	NM_013282.3	UHRF1	cDNA FLJ60383, highly similar to Ubiquitin-like PHD and RING fingerdomain-containing protein 1 (EC 6.3.2.-)	hsa:29128	5.94474	2.57161	up	1.47699e-05	0.000170534	23.7139	3.98905
NUDT2	mRNA	NM_214309.2	Bis(5'-nucleosyl)-tetraphosphatase [asymmetrical]	ssc:397577	NM_147173.2	NUDT2	Bis(5'-nucleosyl)-tetraphosphatase [asymmetrical]	hsa:318	0.610025	-0.713059	down	0.000986529	0.00761714	168.905	276.881
TNFAIP3	mRNA	NM_001267890.1	Uncharacterized protein	ssc:100622156	NM_006290.3	TNFAIP3	Truncated tumor necrosis factor alpha-induced protein 3	hsa:7128	0.516438	-0.953334	down	3.47752e-05	0.00037728	105.281	203.86
LOC100518580	mRNA	XP_003132114.3	Uncharacterized protein	ssc:100518580	NM_001281726.1	BTD	cDNA FLJ50907, highly similar to Biotinidase (EC 3.5.1.12)	hsa:686	0.566091	-0.820895	down	0.00642807	0.0366898	72.8328	128.659
TNFAIP1	mRNA	XP_003483115.1	Uncharacterized protein	ssc:100737417	NM_021137.4	TNFAIP1	BTB/POZ domain-containing adapter for CUL3-mediated RhoA degradation protein 2	hsa:7126	0.473525	-1.07849	down	1.24861e-18	3.95269e-17	328.083	692.852
UGT1A10	mRNA	XP_003133790.3	Uncharacterized protein	ssc:100511841	NM_019075.2	UGT1A10	UDP-glucuronosyltransferase 1A4	hsa:54575	5.66165	2.50122	up	7.93216e-07	1.1105e-05	31.6106	5.58327
LOC100736863	mRNA	XP_003480651.1	uncharacterized LOC100736863	ssc:100736863					1.65929	0.730569	up	0.00150209	0.0109257	55.1894	33.2608
LOC100518586	mRNA	XP_003134207.3	ubiquitin-conjugating enzyme E2Q-like protein CG4502-like	ssc:100518586	NM_001145161.2	UBE2QL1	Ubiquitin-conjugating enzyme E2Q-like protein 1	hsa:134111	0.265912	-1.91098	down	0.00465589	0.0282228	6.25851	23.536
NQO1	mRNA	NM_001159613.1	Uncharacterized protein	ssc:100286873	NM_001286137.1	NQO1	NAD(P)H dehydrogenase, quinone 1, isoform CRA_a	hsa:1728	12.7237	3.66944	up	6.95442e-139	1.11745e-136	603.76	47.4517
TNFAIP8	mRNA	NM_001244505.1	Tumor necrosis factor alpha-induced protein 8	ssc:100524014	NM_014350.3	TNFAIP8	Tumor necrosis factor alpha-induced protein 8	hsa:25816	1.64459	0.717729	up	0.000867999	0.00680349	62.0765	37.7458
DNPH1	mRNA	XP_005666078.1	Uncharacterized protein	ssc:100157902	NM_199184.1	DNPH1	2'-deoxynucleoside 5'-phosphate N-hydrolase 1	hsa:10591	0.437546	-1.19249	down	2.20343e-12	4.95596e-11	154.449	352.99
ZFP36	mRNA	NM_001168419.1	Tristetraprolin	ssc:100316849	NM_003407.3	ZFP36	Tristetraprolin	hsa:7538	0.474436	-1.07571	down	1.66481e-09	3.10014e-08	154.758	326.194
LOC100624307	mRNA	XP_003362152.2	serine hydrolase-like protein 2-like	ssc:100624307	NR_104301.1	SERHL2	cDNA FLJ60497, highly similar to Serine hydrolase-like protein (EC 3.1.-.-)	hsa:253190	1.98973	0.992575	up	4.97955e-11	1.02242e-09	161.78	81.3074
TNFSF12	mRNA	NM_001112691.1	Tumor necrosis factor-like weak inducer of apoptosis	ssc:100127163	NR_037146.1	TNFSF12	Tumor necrosis factor ligand superfamily member 12	hsa:8742	1.76377	0.818663	up	5.36613e-12	1.17944e-10	226.323	128.318
HOGA1	mRNA	NM_001190169.1	Uncharacterized protein	ssc:100153961					0.655014	-0.610403	down	1.63731e-05	0.000187918	498.667	761.307
GBE1	mRNA	XP_005670346.1	Glucan 1,4-alpha-branching enzyme 1	ssc:100156209	NM_000158.3	GBE1	cDNA FLJ57129, highly similar to 1,4-alpha-glucan branching enzyme (EC 2.4.1.18)	hsa:2632	0.615314	-0.700605	down	7.803e-09	1.36215e-07	550.489	894.648
CNOT6L	mRNA	XP_005666844.1	Uncharacterized protein	ssc:100512848	NM_144571.2	CNOT6L	CCR4-NOT transcription complex subunit 6-like	hsa:246175	0.498835	-1.00337	down	0.00390687	0.0245089	43.7616	87.7275
CCDC109B	mRNA	XP_003357099.3	coiled-coil domain containing 109B	ssc:100623186	NM_017918.4	CCDC109B	Mitochondrial calcium uniporter regulatory subunit MCUb	hsa:55013	1.65668	0.728296	up	1.02568e-08	1.76152e-07	180.296	108.83
AHCY	mRNA	NM_001011727.1	Adenosylhomocysteinase	ssc:497050	NM_001161766.1	AHCY	Adenosylhomocysteinase	hsa:191	0.543985	-0.878362	down	1.72367e-22	6.22813e-21	753.705	1385.53
TUBB6	mRNA	XP_005656166.1	Uncharacterized protein	ssc:100623583	NM_032525.1	TUBB6	cDNA FLJ35358 fis, clone PUAEN2000497, highly similar to Tubulin beta-6 chain	hsa:84617	1.67385	0.743169	up	0.00368675	0.0233282	45.2251	27.0186
41699	mRNA	2014-03-01							0.394276	-1.34272	down	3.05784e-73	3.1032e-71	723.523	1835.07
PPAT	mRNA	XP_003129071.2	phosphoribosyl pyrophosphate amidotransferase	ssc:100521102	NM_002703.4	PPAT	Amidophosphoribosyltransferase	hsa:5471	0.530735	-0.913937	down	0.000953687	0.00740128	76.3772	143.908
SUCNR1	mRNA	XP_005674529.1	succinate receptor 1	ssc:100739158	NM_033050.4	SUCNR1	Succinate receptor 1	hsa:56670	0.250833	-1.9952	down	0.00145856	0.0106566	6.96185	27.7549
LOC100154500	mRNA	XP_003484000.1	deoxynucleoside triphosphate triphosphohydrolase SAMHD1-like	ssc:100154500	NM_015474.3	SAMHD1	cDNA FLJ51783, highly similar to SAM domain and HD domain-containing protein 1	hsa:25939	0.580543	-0.784525	down	2.72648e-07	4.03832e-06	299.977	516.717
LOC100626558	mRNA	XP_005660450.1	CDK5 regulatory subunit-associated protein 2-like	ssc:100626558	NR_073558.1	CDK5RAP2	CDK5 regulatory subunit-associated protein 2	hsa:55755	1.75128	0.80841	up	4.49513e-06	5.69204e-05	101.729	58.0884
LOC100736849	mRNA	XP_005665010.1	protein RER1-like	ssc:100736849	NM_007033.4	RER1	Protein RER1	hsa:11079	0.637051	-0.650519	down	0.00424253	0.0261963	174.66	274.17
CALML4	mRNA	NM_001244619.1	Uncharacterized protein	ssc:100519528	NR_104583.1	CALML4	Calmodulin-like protein 4	hsa:91860	0.489279	-1.03127	down	0.00649351	0.0369936	35.8299	73.2301
LOC100626559	mRNA	XP_005660597.1	Uncharacterized protein	ssc:100626559	NM_152572.2	AK8	Adenylate kinase 8	hsa:158067	0.361314	-1.46868	down	0.0014559	0.0106445	17.1999	47.6037
SEC31B	mRNA	XP_003125635.4	SEC31 homolog B (S. cerevisiae)	ssc:100513277	NM_198138.1	SEC31B	Protein transport protein Sec31B	hsa:25956	1.87915	0.910083	up	0.00748243	0.0414042	29.8548	15.8874
PIR	mRNA	XP_005673505.1	Uncharacterized protein	ssc:100514999	NM_003662.3	PIR	Pirin	hsa:8544	1.54938	0.631694	up	0.000272844	0.00245109	86.5919	55.888
MLF1IP	mRNA	XP_005671767.1	MLF1 interacting protein	ssc:100515416	NR_104593.1	CENPU	Centromere protein U	hsa:79682	2.09167	1.06465	up	0.000286745	0.00256511	45.1671	21.5938
PARVB	mRNA	XP_003481567.1	Uncharacterized protein	ssc:100739768	NM_013327.4	PARVB	Beta-parvin	hsa:29780	2.04943	1.03522	up	6.73163e-07	9.51219e-06	87.7786	42.8307
LOC102158401	mRNA	XP_005664352.1	collagen alpha-1(III) chain-like	ssc:102158401					0.562892	-0.82907	down	2.35948e-08	3.91892e-07	296.211	526.23
LTC4S	mRNA	XP_003123693.2	Uncharacterized protein	ssc:100520063	NM_145867.1	LTC4S	cDNA, FLJ92310, Homo sapiens leukotriene C4 synthase (LTC4S), transcript variant 2,mRNA	hsa:4056	0.461509	-1.11557	down	6.87064e-54	5.35759e-52	912.49	1977.19
GLS	mRNA	XP_005672094.1	Uncharacterized protein	ssc:399525	NM_014905.4	GLS	cDNA FLJ75476, highly similar to Homo sapiens glutaminase (GLS), mRNA	hsa:2744	1.50171	0.586606	up	0.00366438	0.0232074	60.2929	40.1495
C18H7orf41	mRNA	NM_001244785.1	chromosome 7 open reading frame 41 ortholog	ssc:100513191	NM_152793.2	MTURN	maturin, neural progenitor differentiation regulator homolog (Xenopus)	hsa:222166	1.55268	0.634763	up	2.91299e-05	0.000321293	113.546	73.1292
LOC102162578	mRNA	XP_005672466.1	membrane-associated transporter protein-like	ssc:102162578	NM_016180.3	SLC45A2	Membrane-associated transporter protein	hsa:51151	0.432824	-1.20815	down	0.00254842	0.0171812	27.4496	63.4198
UBXN8	mRNA	NM_001244745.1	UBX domain protein 8	ssc:100513050	NM_005671.3	UBXN8	UBX domain-containing protein 8	hsa:7993	0.612819	-0.706468	down	4.56971e-07	6.5622e-06	408.503	666.596
PROX1	mRNA	NM_001128490.1	Prospero-related homeobox 1	ssc:100169702	NM_002763.4	PROX1	cDNA FLJ51261, highly similar to Homeobox prospero-like protein PROX1	hsa:5629	0.526614	-0.925183	down	1.3317e-05	0.000154854	127.77	242.625
LOC100526118	mRNA	XP_003128840.1	Glutathione S-transferase	ssc:100526118	NM_145740.3	GSTA1	Glutathione S-transferase A1	hsa:2938	1.61181	0.688682	up	5.00996e-62	4.39096e-60	1625.89	1008.74
LOC102158411	mRNA	LOC102158411	T-cell receptor gamma-2 chain C region-like		NM_001003806.1	TARP	TCR gamma alternate reading frame protein	hsa:445347	2.22399	1.15315	up	1.96553e-06	2.6023e-05	70.3725	31.6424
CYP27A1	mRNA	NM_001243304.1	Cytochrome P450	ssc:100126282					0.468845	-1.09282	down	2.34871e-119	3.36595e-117	2191.4	4674.04
LOC102158419	mRNA	XP_005658682.1	bile acyl-CoA synthetase-like	ssc:102158419	NM_012254.2	SLC27A5	cDNA FLJ55741, moderately similar to Bile acyl-CoA synthetase (EC 6.2.1.7)	hsa:10998	0.577767	-0.79144	down	1.35707e-206	3.16303e-204	10359	17929.4
LOC100626629	mRNA	LOC100626629			NM_001286807.1	SLC25A30	cDNA FLJ36814 fis, clone ASTRO2003316, highly similar to Homo sapiens solute carrier family 25, member 30 (SLC25A30), mRNA	hsa:253512	0.215999	-2.21091	down	2.11728e-136	3.32648e-134	311.842	1443.72
UBAP2	mRNA	XP_005668126.1	ubiquitin associated protein 2	ssc:100525603	NM_020867.1	UBAP2	ubiquitin associated protein 2	hsa:55833	0.511646	-0.966783	down	5.16629e-05	0.000544076	96.4383	188.486
PPL	mRNA	XP_003124688.3	Uncharacterized protein	ssc:100512773	NM_002705.4	PPL	Periplakin	hsa:5493	0.466848	-1.09898	down	7.44102e-05	0.0007595	62.7071	134.32
WEE1	mRNA	XR_301770.1	Uncharacterized protein	ssc:100521487	NM_003390.3	WEE1	Wee1-like protein kinase	hsa:7465	2.27983	1.18893	up	0.00371176	0.0234444	25.2156	11.0603
LOC100153899	mRNA	XP_001928857.3	Uncharacterized protein	ssc:100153899	NM_001085.4	SERPINA3	cDNA FLJ35730 fis, clone TESTI2003131, highly similar to ALPHA-1-ANTICHYMOTRYPSIN	hsa:12	0.31897	-1.64851	down	0	0	4815.85	15098.1
PRPSAP1	mRNA	XP_005656978.1	Uncharacterized protein	ssc:100517776	NM_002766.2	PRPSAP1	Phosphoribosyl pyrophosphate synthase-associated protein 1	hsa:5635	0.501014	-0.997077	down	6.28377e-06	7.76683e-05	109.28	218.117
LOC100622890	mRNA	XP_003357726.1	Uncharacterized protein	ssc:100622890	NM_004078.2	CSRP1	cDNA FLJ77815, highly similar to Homo sapiens cysteine and glycine-rich protein 1 (CSRP1), mRNA	hsa:1465	1.50412	0.588921	up	9.9484e-25	3.87878e-23	749.152	498.066
AGPAT2	mRNA	NM_001130534.1	1-acylglycerol-3-phosphate O-acyltransferase 2	ssc:100170768					0.638267	-0.647769	down	1.30348e-08	2.21706e-07	700.847	1098.05
AGPAT9	mRNA	XP_005656627.1	Uncharacterized protein	ssc:100524266	NM_032717.4	AGPAT9	Glycerol-3-phosphate acyltransferase 3	hsa:84803	3.24032	1.69614	up	1.01847e-06	1.39999e-05	46.7517	14.4281
SUS2DD	mRNA	NM_214166.1	Trans-1,2-dihydrobenzene-1,2-diol dehydrogenase	ssc:397337	NM_014475.3	DHDH	Trans-1,2-dihydrobenzene-1,2-diol dehydrogenase	hsa:27294	0.55032	-0.861658	down	4.1016e-19	1.31811e-17	671.238	1219.72
PROSER2	mRNA	XP_003357817.1	proline and serine-rich protein 2	ssc:100627913	NM_153256.3	PROSER2	proline and serine-rich protein 2	hsa:254427	1.81704	0.86159	up	3.44146e-06	4.41848e-05	96.2897	52.9926
GP9	mRNA	NM_001141989.1	glycoprotein IX (platelet)	ssc:100216312	NM_000174.3	GP9	Platelet glycoprotein IX	hsa:2815	5.87135	2.55369	up	0.00213244	0.014747	11.9958	2.04311
ANGPTL4	mRNA	NM_001038644.1	Angiopoietin-related protein 4	ssc:397628	NR_104213.1	ANGPTL4	Angiopoietin-related protein 4	hsa:51129	0.570448	-0.809833	down	1.0666e-17	3.23179e-16	751.606	1317.57
RIBC1	mRNA	XP_005673704.1	RIB43A domain with coiled-coils 1	ssc:100739016	NM_144968.3	RIBC1	RIB43A domain with coiled-coils 1	hsa:158787	0.372128	-1.42613	down	0.000158527	0.00151185	26.3983	70.9388
LOC102162987	mRNA	XP_005662171.1	Uncharacterized protein	ssc:102162987	NM_001171.5	ABCC6	ATP-binding cassette, sub-family C (CFTR/MRP), member 6	hsa:368	0.662077	-0.594928	down	0.000185977	0.00174771	412.408	622.9
ANKS4B	mRNA	XP_003124606.1	Uncharacterized protein	ssc:100525512	NM_145865.2	ANKS4B	Ankyrin repeat and SAM domain-containing protein 4B	hsa:257629	1.96946	0.9778	up	1.16959e-12	2.69057e-11	192.887	97.9393
LOC102162159	mRNA	XP_005663919.1	nck-associated protein 1-like	ssc:102162159	NM_005337.4	NCKAP1L	cDNA, FLJ94667, highly similar to Homo sapiens hematopoietic protein 1 (HEM1), mRNA	hsa:3071	1.53166	0.615092	up	0.000434081	0.00368717	83.5422	54.5437
LOC100626100	mRNA	XP_005658642.1	fizzy-related protein homolog	ssc:100626100	NM_016263.3	FZR1	Fizzy-related protein homolog	hsa:51343	1.56488	0.646055	up	0.00468707	0.0283793	50.8689	32.5065
ACSS2	mRNA	NM_001143695.1	Acyl-CoA synthetase short-chain family member 2	ssc:100153866	NM_139274.1	ACSS2	cDNA FLJ40707 fis, clone THYMU2026835, highly similar to Acetyl-coenzyme A synthetase, cytoplasmic (EC 6.2.1.1)	hsa:55902	0.585573	-0.772079	down	0.00110806	0.00843572	127.17	217.173
SCAMP1	mRNA	NM_214245.1	Secretory carrier-associated membrane protein 1	ssc:397477	NM_052822.2	SCAMP1	cDNA FLJ76605, highly similar to Homo sapiens secretory carrier membrane protein 1 (SCAMP1), transcript variant 1, mRNA	hsa:9522	1.60264	0.680448	up	0.00621853	0.0357052	44.7206	27.9044
LOC100156325	mRNA	XP_001928879.1	Uncharacterized protein	ssc:100156325	NM_001085.4	SERPINA3	cDNA FLJ35730 fis, clone TESTI2003131, highly similar to ALPHA-1-ANTICHYMOTRYPSIN	hsa:12	0.389797	-1.35921	down	0	0	8642.65	22172.2
SORT1	mRNA	XP_005663671.1	Uncharacterized protein	ssc:100157862	NM_002959.5	SORT1	cDNA FLJ76489, highly similar to Homo sapiens sortilin 1 (SORT1), mRNA	hsa:6272	0.366959	-1.44631	down	0.0011801	0.00887268	18.68	50.905
C18H7orf58	mRNA	XP_005673279.1	Uncharacterized protein	ssc:100511847	NM_024913.4	CPED1	Cadherin-like and PC-esterase domain-containing protein 1	hsa:79974	0.600895	-0.734814	down	0.00432336	0.0265947	114.588	190.695
PTGDS	mRNA	NM_214228.1	Prostaglandin-H2 D-isomerase	ssc:397456					0.229349	-2.12438	down	1.08277e-06	1.48164e-05	13.5369	59.0232
SMC4	mRNA	XP_005670010.1	Structural maintenance of chromosomes protein	ssc:100152361	NM_005496.3	SMC4	cDNA FLJ16648 fis, clone TESTI4035508, highly similar to Structural maintenance of chromosomes 4-like 1 protein	hsa:10051	1.70905	0.773198	up	0.00293229	0.0193029	45.2035	26.4494
CA2	mRNA	XP_001927840.1	Uncharacterized protein	ssc:100154873	NM_000067.2	CA2	Carbonic anhydrase 2	hsa:760	2.52297	1.33512	up	7.11701e-39	4.07978e-37	441.921	175.159
HAUS1	mRNA	NM_001185166.1	Uncharacterized protein	ssc:100152640	NR_026978.1	HAUS1	HAUS augmin-like complex subunit 1	hsa:115106	1.89274	0.920473	up	2.96831e-05	0.000326207	71.757	37.9118
CA3	mRNA	NM_001008688.1	Putative uncharacterized protein	ssc:494016	NM_005181.3	CA3	cDNA FLJ52895, highly similar to Carbonic anhydrase 3 (EC 4.2.1.1)	hsa:761	3.80953	1.92961	up	4.34003e-219	1.03429e-216	1689.56	443.509
LOC100513059	mRNA	XR_300964.1	E3 ubiquitin-protein ligase NEDD4-like	ssc:100513059	NR_104302.1	NEDD4	E3 ubiquitin-protein ligase NEDD4	hsa:4734	2.16506	1.11441	up	0.00316461	0.0205139	28.2579	13.0518
LOC100517135	mRNA	XP_005654347.1	Uncharacterized protein	ssc:100517135	NM_153719.3	NUP62	Nuclear pore glycoprotein p62	hsa:23636	3.60843	1.85137	up	0.00250472	0.0169296	16.191	4.48698
APMAP	mRNA	XP_001927122.3	adipocyte plasma membrane associated protein	ssc:100157249	NM_020531.2	APMAP	Adipocyte plasma membrane-associated protein	hsa:57136	0.596271	-0.74596	down	8.45361e-08	1.31742e-06	384.163	644.276
TUBA4A	mRNA	XP_005672289.1	Uncharacterized protein	ssc:100151951	NM_006000.2	TUBA4A	Tubulin, alpha 1 (Testis specific), isoform CRA_a	hsa:7277	2.1055	1.07416	up	4.37516e-10	8.47462e-09	132.221	62.7979
A1BG	mRNA	XP_003128180.1	Alpha-1B-glycoprotein	ssc:100516980	NM_130786.3	A1BG	Alpha-1B-glycoprotein	hsa:1	0.633599	-0.658357	down	1.50699e-143	2.51679e-141	13299.3	20990
LOC100517530	mRNA	XP_003127023.2	liver carboxylesterase-like	ssc:100517530	XP_003403927.4	LOC100653057	liver carboxylesterase 1-like	hsa:100653057	0.544083	-0.8781	down	3.66477e-164	7.333e-162	5903.33	10850
VCPIP1	mRNA	XP_003355093.1	Uncharacterized protein	ssc:100621816	NM_025054.4	VCPIP1	Deubiquitinating protein VCIP135	hsa:80124	1.55334	0.635375	up	0.00336931	0.0216489	55.7923	35.9176
PHGDH	mRNA	NM_001123162.1	D-3-phosphoglycerate dehydrogenase	ssc:100144529	NM_006623.3	PHGDH	cDNA FLJ35987 fis, clone TESTI2014269, highly similar to D-3-phosphoglycerate dehydrogenase (EC 1.1.1.95)	hsa:26227	1.50551	0.590252	up	8.61759e-17	2.5004e-15	490.964	326.112
LOC100152729	mRNA	XP_001929591.1	Uncharacterized protein	ssc:100152729	NM_005978.3	S100A2	Protein S100-A2	hsa:6273	81.5057	6.34883	up	2.71512e-147	4.68193e-145	573.042	7.0307
LOC102162186	mRNA	LOC102162186	T-cell receptor beta chain V region C5-like						4.77047	2.25413	up	0.00115239	0.00869516	15.1743	3.18089
DAPK1	mRNA	XP_003482851.1	Uncharacterized protein	ssc:100516103	NM_004938	DAPK1	Death-associated protein kinase beta	hsa:1612	0.498707	-1.00374	down	6.28057e-05	0.000649176	84.08	168.596
TRIM14	mRNA	XP_005660323.1	Uncharacterized protein	ssc:100151834	NM_033221.1	TRIM14	Tripartite motif-containing protein 14	hsa:9830	1.97428	0.981329	up	0.000181781	0.00171055	53.2369	26.9652
NDUFV1	mRNA	XP_003122487.1	Uncharacterized protein	ssc:100522783	NM_007103.3	NDUFV1	NADH dehydrogenase [ubiquinone] flavoprotein 1, mitochondrial	hsa:4723	0.665736	-0.586977	down	0.000415036	0.003541	386.997	581.306
CYP7A1	mRNA	NM_001005352.2	Cholesterol 7-alpha-monooxygenase	ssc:448985	NM_000780.3	CYP7A1	Cholesterol 7-alpha-monooxygenase	hsa:1581	1.63379	0.708221	up	1.69199e-60	1.43548e-58	1531.45	937.36
LOC100152327	mRNA	NM_001243319.1	immunoglobulin lambda-like polypeptide 5	ssc:100152327	NM_001256296.1	IGLL5	Immunoglobulin lambda-like polypeptide 5	hsa:100423062	1.58436	0.663904	up	1.32228e-12	3.02214e-11	309.574	195.393
LOC100622882	mRNA	XP_005658888.1	B-cell scaffold protein with ankyrin repeats-like	ssc:100622882	NM_017935.4	BANK1	B-cell scaffold protein with ankyrin repeats	hsa:55024	1.73073	0.791383	up	2.01681e-07	3.01031e-06	134.104	77.484
LOC100524027	mRNA	XP_003128005.3	Uncharacterized protein	ssc:100524027	NM_033407.3	DOCK7	DOCK7 protein	hsa:85440	0.495232	-1.01382	down	3.94789e-06	5.03819e-05	108.427	218.942
UOX	mRNA	NM_214270.1	Uricase	ssc:397510					0.485432	-1.04266	down	3.191e-148	5.6875e-146	3143.82	6476.33
EML2	mRNA	XP_005659027.1	echinoderm microtubule associated protein like 2	ssc:100626537	NR_034098.1	EML2	Echinoderm microtubule-associated protein-like 2	hsa:24139	2.1253	1.08767	up	0.00143879	0.0105412	33.9543	15.9762
LOC100521704	mRNA	XP_005654518.1	Uncharacterized protein	ssc:100521704	NM_001211.5	BUB1B	Mitotic checkpoint serine/threonine-protein kinase BUB1 beta	hsa:701	4.89279	2.29066	up	0.00211373	0.0146415	13.3515	2.72881
RILPL1	mRNA	XP_005670643.1	Uncharacterized protein	ssc:100152494	NM_178314.3	RILPL1	RILP-like protein 1	hsa:353116	2.57275	1.36331	up	5.03418e-08	8.02216e-07	75.252	29.2497
CRP	mRNA	NM_213844.2	C-reactive protein	ssc:396842	NM_000567.2	CRP	C-reactive protein(1-205)	hsa:1401	0.543375	-0.87998	down	8.74831e-25	3.42346e-23	831.739	1530.69
MAN2C1	mRNA	XP_005666197.1	Uncharacterized protein	ssc:100156538	NM_006715.3	MAN2C1	Alpha-mannosidase 2C1	hsa:4123	0.607764	-0.718418	down	0.00475282	0.028671	120.97	199.042
CD9	mRNA	NM_214006.1	Uncharacterized protein	ssc:397067	NM_001769.3	CD9	cDNA FLJ56697, highly similar to CD9 antigen	hsa:928	1.68304	0.751066	up	2.71114e-08	4.47148e-07	163.612	97.2125
LOC100513976	mRNA	XP_005661808.1	uncharacterized LOC100513976	ssc:100513976					3.60483	1.84993	up	8.0896e-15	2.14744e-13	106.967	29.6732
LOC100519232	mRNA	XP_003134677.3	UPF0606 protein KIAA1549-like	ssc:100519232	NM_020910.2	KIAA1549	UPF0606 protein KIAA1549	hsa:57670	0.101402	-3.30184	down	0.00652538	0.0371353	1.05369	10.3912
TXNIP	mRNA	NM_001044614.2	Thioredoxin-interacting protein	ssc:733688	NM_006472.4	TXNIP	cDNA FLJ61424, highly similar to Homo sapiens thioredoxin interacting protein (TXNIP), mRNA	hsa:10628	0.318577	-1.65029	down	1.18595e-286	3.39919e-284	1577.43	4951.5
FBLN1	mRNA	XP_005663793.1	Uncharacterized protein	ssc:100519144	NM_006487.2	FBLN1	Fibulin-1	hsa:2192	0.578373	-0.789929	down	4.02889e-11	8.33686e-10	483.865	836.598
LOC100520252	mRNA	XP_005665214.1	serine incorporator 2-like	ssc:100520252	NM_178865.4	SERINC2	Serine incorporator 2, isoform CRA_b	hsa:347735	1.55329	0.63533	up	7.89951e-09	1.37674e-07	216.15	139.156
HAUS7	mRNA	XP_005674050.1	Uncharacterized protein	ssc:100518818	NR_073156.1	HAUS7	HAUS augmin-like complex subunit 7	hsa:55559	1.61462	0.691195	up	0.00779141	0.0428013	41.5016	25.7036
AKR7A2	mRNA	NM_001243822.1	Uncharacterized protein	ssc:100511331	NM_003689.3	AKR7A2	Aflatoxin B1 aldehyde reductase member 2	hsa:8574	0.513246	-0.962277	down	4.18626e-57	3.40193e-55	1513.86	2949.58
LRG1	mRNA	XP_003123119.1	Uncharacterized protein	ssc:100524848	NM_052972.2	LRG1	cDNA FLJ54228, highly similar to Leucine-rich alpha-2-glycoprotein	hsa:116844	0.330099	-1.59903	down	1.04961e-130	1.59016e-128	782.445	2370.33
PRKAB2	mRNA	NM_001243683.1	Uncharacterized protein	ssc:100157793	NR_103871.1	PRKAB2	cDNA FLJ50408, highly similar to 5'-AMP-activated protein kinase subunit beta-2	hsa:5565	1.77114	0.824678	up	0.00112014	0.00850635	50.083	28.2773
CCS	mRNA	NM_001001866.1	Copper chaperone for superoxide dismutase	ssc:414913	NM_005125.1	CCS	Copper chaperone for superoxide dismutase	hsa:9973	0.500716	-0.997937	down	2.12844e-24	8.23798e-23	555.08	1108.57
SLC22A3	mRNA	XP_003121154.1	Solute carrier family 22 member 3	ssc:100142677	NM_021977.3	SLC22A3	Solute carrier family 22 member 3	hsa:6581	0.637307	-0.64994	down	1.1074e-05	0.000130561	413.886	649.43
MSR1	mRNA	NM_001243874.1	Uncharacterized protein	ssc:100511665	NM_138716.2	MSR1	Macrophage scavenger receptor types I and II	hsa:4481	1.56402	0.645263	up	6.01457e-15	1.60666e-13	387.955	248.049
LOC100738453	mRNA	XP_005656961.1	alpha-N-acetylgalactosaminide alpha-2,6-sialyltransferase 2-like	ssc:100738453	NM_006456.2	ST6GALNAC2	Alpha-N-acetylgalactosaminide alpha-2,6-sialyltransferase 2	hsa:10610	0.369791	-1.43522	down	0.000106906	0.00105759	27.2594	73.7157
LOC100626199	mRNA	XP_005663966.1	Uncharacterized protein	ssc:100626199	NM_003708.3	RDH16	Retinol dehydrogenase 16	hsa:8608	0.552743	-0.855318	down	1.129e-14	2.97468e-13	513.511	929.023
LOC100739251	mRNA	XP_005673865.1	PWWP domain-containing protein MUM1L1-like	ssc:100739251	NM_152423.4	MUM1L1	melanoma associated antigen (mutated) 1-like 1	hsa:139221	0.172016	-2.53939	down	1.903e-11	4.02018e-10	14.8764	86.4827
LOC100626193	mRNA	XP_003361230.2	cerebellar degeneration-related protein 2-like	ssc:100626193	NM_001802.1	CDR2	Cerebellar degeneration-related protein 2	hsa:1039	0.239321	-2.06298	down	7.83529e-22	2.7744e-20	57.3329	239.565
LOC100626194	mRNA	XP_005658513.1	protein naked cuticle homolog 1-like	ssc:100626194	NM_033119.4	NKD1	Protein naked cuticle homolog 1	hsa:85407	2.29349	1.19755	up	0.00328688	0.0211963	25.6489	11.1833
TREH	mRNA	XP_003357369.1	Uncharacterized protein	ssc:100623094	NM_007180.2	TREH	cDNA FLJ34662 fis, clone KIDNE2018996, highly similar to TREHALASE (EC 3.2.1.28)	hsa:11181	12.0814	3.59472	up	3.09952e-09	5.64783e-08	34.1184	2.82404
PPARGC-1	mRNA	NM_213963.1	Uncharacterized protein	ssc:397013	NM_013261.3	PPARGC1A	L-PGC-1alpha	hsa:10891	0.400175	-1.3213	down	2.95739e-07	4.35297e-06	60.836	152.023
KLHL25	mRNA	XP_001928010.1	kelch-like 25 (Drosophila)	ssc:100153363	NM_022480.3	KLHL25	Kelch-like protein 25	hsa:64410	1.60257	0.680383	up	0.00056934	0.00469506	70.9414	44.2674
SLC22A7	mRNA	NM_001044617.1	Solute carrier family 22 member 7	ssc:733693	NM_153320.2	SLC22A7	Solute carrier family 22 member 7	hsa:10864	0.57957	-0.786946	down	1.44998e-23	5.44321e-22	1124.47	1940.17
LOC100739263	mRNA	XP_005653329.1	Uncharacterized protein	ssc:100739263	NM_001166057.1	PEPD	PEPD protein	hsa:5184	1.73801	0.79744	up	5.667e-28	2.49372e-26	591.104	340.103
ALOX5	mRNA	XP_005671286.1	Uncharacterized protein	ssc:100156205	NM_001256154.1	ALOX5	Arachidonic 5-lipoxygenase delta-10-13 isoform	hsa:240	0.130613	-2.93663	down	5.35151e-09	9.52228e-08	7.10689	54.412
LOC100523731	mRNA	XP_003125284.2	Uncharacterized protein	ssc:100523731	NM_002759.3	EIF2AK2	EIF2AK2 protein	hsa:5610	1.58731	0.666585	up	0.00314387	0.0204106	53.4243	33.6571
IL22RA1	mRNA	XP_003360894.1	Uncharacterized protein	ssc:100623299	NM_021258.3	IL22RA1	Interleukin-22 receptor subunit alpha-1	hsa:58985	2.98396	1.57723	up	1.6111e-09	3.0054e-08	77.4879	25.9682
SLA-DQA1	mRNA	NM_001130224.1	MHC class II antigen alpha chain	ssc:100153387	NM_002122.3	HLA-DQA1	cDNA FLJ51239, moderately similar to HLA class II histocompatibility antigen, DQ(W3) alpha chain	hsa:3117	1.52704	0.610736	up	8.67209e-49	6.23509e-47	1466.5	960.356
WDFY4	mRNA	XP_001926773.4	WDFY family member 4	ssc:100157904	NM_020945.1	WDFY4	WD repeat- and FYVE domain-containing protein 4	hsa:57705	1.73882	0.79811	up	0.0071487	0.0398905	35.54	20.4392
LOC100621791	mRNA	XP_003359328.1	Uncharacterized protein	ssc:100621791	NM_007021.3	C10orf10	Protein DEPP	hsa:11067	0.375493	-1.41314	down	9.13055e-07	1.26823e-05	45.808	121.994
LOC100625332	mRNA	XP_003359065.2	Uncharacterized protein	ssc:100625332	NM_002340.5	LSS	cDNA, FLJ92849, highly similar to Homo sapiens lanosterol synthase (2,3-oxidosqualene-lanosterol cyclase) (LSS), mRNA	hsa:4047	0.566117	-0.820828	down	4.91074e-05	0.000518967	161.69	285.613
LRRN3	mRNA	XP_003134818.1	leucine rich repeat neuronal 3	ssc:100520161	NM_018334.4	LRRN3	Leucine rich repeat neuronal 3	hsa:54674	0.62428	-0.679734	down	0.00874183	0.0470594	125.974	201.79
ILDR2	mRNA	XP_005658206.1	Uncharacterized protein	ssc:100514957	NM_199351.2	ILDR2	Immunoglobulin-like domain-containing receptor 2	hsa:387597	2.28849	1.1944	up	8.76003e-06	0.000105628	58.857	25.7187
MTMR7	mRNA	XP_005672699.1	Uncharacterized protein	ssc:100516469	NM_004686.4	MTMR7	cDNA FLJ57279, highly similar to Myotubularin-related protein 7 (EC 3.1.3.-)	hsa:9108	2.59694	1.37681	up	8.08969e-05	0.000821754	38.8962	14.9777
LOC100738435	mRNA	XP_003483181.2	uncharacterized LOC100738435	ssc:100738435	NM_182666.2	UBE2E1	Ubiquitin-conjugating enzyme E2 E1	hsa:7324	2.27056	1.18305	up	1.58818e-06	2.12459e-05	69.4181	30.5732
BTD	mRNA	XP_003483177.1	biotinidase	ssc:100737147	NM_001281726.1	BTD	cDNA FLJ50907, highly similar to Biotinidase (EC 3.5.1.12)	hsa:686	0.563903	-0.826481	down	0.00589744	0.0341761	72.7624	129.033
PTRHD1	mRNA	XP_003125380.1	Uncharacterized protein	ssc:100514763	NM_001013663.1	PTRHD1	Putative peptidyl-tRNA hydrolase PTRHD1	hsa:391356	0.514959	-0.95747	down	0.000573736	0.00472213	71.8964	139.616
RRM2	mRNA	XP_005658022.1	Ribonucleotide reductase M2	ssc:100316853	NM_001165931.1	RRM2	cDNA FLJ16813 fis, clone THYMU3030231, highly similar to Ribonucleoside-diphosphate reductase M2 subunit	hsa:6241	4.95395	2.30858	up	4.66763e-21	1.60976e-19	124.327	25.0965
HOMER2	mRNA	XP_005666167.1	Uncharacterized protein	ssc:100156419	NM_199332.2	HOMER2	Homer protein homolog 2	hsa:9455	0.329402	-1.60208	down	1.0221e-13	2.55948e-12	72.7569	220.876
CFH	mRNA	NM_214281.2	Uncharacterized protein	ssc:397525	NM_001014975.2	CFH	Complement factor H	hsa:3075	0.629467	-0.667798	down	7.15663e-47	4.99316e-45	4025.21	6394.63
TGFBR3L	mRNA	XP_005661318.1	transforming growth factor, beta receptor III-like	ssc:100520601	NM_001195259.1	TGFBR3L	Transforming growth factor-beta receptor type 3-like protein	hsa:100507588	4.58699	2.19755	up	0.00745006	0.0412466	10.5559	2.30126
FETUB	mRNA	XP_003132625.1	Uncharacterized protein	ssc:100517609	NM_014375.2	FETUB	Fetuin-B	hsa:26998	0.656525	-0.607078	down	5.34848e-09	9.52487e-08	933.016	1421.14
EXOSC9	mRNA	XP_005666953.1	Uncharacterized protein	ssc:100521809	NM_005033.2	EXOSC9	cDNA FLJ55260, highly similar to Exosome complex exonuclease RRP45 (EC 3.1.13.-)	hsa:5393	0.622235	-0.684469	down	0.00166062	0.0118992	176.963	284.399
B3GNT8	mRNA	XP_003481910.1	UDP-GlcNAc:betaGal beta-1,3-N-acetylglucosaminyltransferase 8	ssc:100738168	NM_198540.2	B3GNT8	UDP-GlcNAc:betaGal beta-1,3-N-acetylglucosaminyltransferase 8	hsa:374907	0.186392	-2.42359	down	0.00563534	0.0328547	2.92215	15.6775
APCDD1	mRNA	XP_005658356.1	Uncharacterized protein	ssc:100626308	NM_153000.4	APCDD1	Protein APCDD1	hsa:147495	0.399148	-1.325	down	0.00716963	0.0399968	16.6013	41.5919
BCL2L1	mRNA	NM_214285.1	Bcl-2-like protein 1	ssc:397536	NM_138578.1	BCL2L1	Bcl-2-like protein 1	hsa:598	1.66543	0.735894	up	2.14292e-08	3.57603e-07	170.245	102.223
TMPO	mRNA	NM_001244228.1	Uncharacterized protein	ssc:100512350	NM_003276.2	TMPO	Thymopentin	hsa:7112	1.55521	0.637107	up	0.00552616	0.0323605	49.8055	32.025
LOC102164268	mRNA	XP_005652722.1	spindlin-1-like	ssc:102164268	NM_006717.2	SPIN1	Spindlin-1	hsa:10927	0.218904	-2.19163	down	2.63373e-17	7.85674e-16	37.1079	169.517
LOC100627705	mRNA	XP_003359943.1	Fatty acid-binding protein, heart	ssc:100627705	NM_004102.3	FABP3	Fatty acid-binding protein, heart	hsa:2170	9.54094	3.25413	up	3.06039e-06	3.95557e-05	22.626	2.37147
ITIH4	mRNA	NM_001001537.1	Inter-alpha-trypsin inhibitor heavy chain H4	ssc:396799	NM_002218.4	ITIH4	Inter-alpha (Globulin) inhibitor H4 (Plasma Kallikrein-sensitive glycoprotein)	hsa:3700	0.309728	-1.69092	down	0	0	3390.53	10946.8
ENPP1	mRNA	XP_005652732.1	Ecto-nucleotide pyrophosphatase/phosphodiesterase 1	ssc:100037271	NM_006208.2	ENPP1	cDNA, FLJ95771, highly similar to Homo sapiens ectonucleotide pyrophosphatase/phosphodiesterase 1 (ENPP1), mRNA	hsa:5167	0.391672	-1.35228	down	5.79291e-11	1.18484e-09	92.7545	236.817
LOC102158446	mRNA	XP_005655944.1	stress response protein NST1-like	ssc:102158446					0.119014	-3.0708	down	0.000308517	0.00273679	2.35172	19.7601
LOC100523701	mRNA	XP_005672121.1	aldehyde oxidase-like	ssc:100523701	NM_001159.3	AOX1	cDNA FLJ51005, highly similar to Aldehyde oxidase (EC 1.2.3.1)	hsa:316	2.8754	1.52376	up	2.35658e-131	3.5959e-129	1318.59	458.577
ALDH3B1	mRNA	XP_005660674.1	Aldehyde dehydrogenase	ssc:100739347	NM_001161473.1	ALDH3B1	Aldehyde dehydrogenase family 3 member B1	hsa:221	1.51254	0.596975	up	0.000780948	0.00621535	78.9318	52.1849
MKS1	mRNA	XP_005669049.1	Uncharacterized protein	ssc:100514538	NM_017777.3	MKS1	Meckel syndrome type 1 protein	hsa:54903	0.190628	-2.39117	down	1.85507e-18	5.79471e-17	30.5376	160.195
OAZ3	mRNA	NM_001122996.1	Ornithine decarboxylase antizyme 3	ssc:100144448					2.03239	1.02318	up	0.00309644	0.0201582	31.5632	15.5301
FOLR2	mRNA	NM_213853.1	folate receptor 2 (fetal)	ssc:396853	NM_001113536.1	FOLR2	Folate receptor beta	hsa:2350	0.550776	-0.860462	down	1.82001e-72	1.8295e-70	2736.78	4968.96
NAGS	mRNA	NM_001097520.1	N-acetylglutamate synthase	ssc:100048960	NM_153006.2	NAGS	N-acetylglutamate synthase long form	hsa:162417	1.75182	0.808853	up	4.00246e-33	1.99277e-31	694.551	396.474
MCOLN3	mRNA	XP_005658256.1	mucolipin 3	ssc:100049666	NM_018298.10	MCOLN3	Mucolipin-3	hsa:55283	1.82682	0.869333	up	1.1571e-05	0.000135667	84.9734	46.5144
ZDHHC19	mRNA	ZDHHC19	Palmitoyltransferase	ssc:100512740	NM_144637.2	ZDHHC19	Probable palmitoyltransferase ZDHHC19	hsa:131540	4.95395	2.30858	up	0.00853803	0.0461145	9.69869	1.95777
LOC100156757	mRNA	XP_003481671.1	apolipoprotein F-like	ssc:100156757	NM_001638.2	APOF	Apolipoprotein F	hsa:319	0.665413	-0.587678	down	7.5482e-21	2.58639e-19	2710.57	4073.51
ECHDC2	mRNA	XP_005665473.1	Uncharacterized protein	ssc:100519847	NM_018281.3	ECHDC2	Enoyl-CoA hydratase domain-containing protein 2, mitochondrial	hsa:55268	0.567074	-0.818392	down	5.6367e-43	3.63387e-41	1869.86	3297.39
LOC100626165	mRNA	XP_003361992.1	carbonyl reductase [NADPH] 1-like	ssc:100626165	NM_001757.3	CBR1	Carbonyl reductase [NADPH] 1	hsa:873	1.80308	0.850466	up	9.61855e-20	3.15804e-18	375.401	208.199
GATM	mRNA	NM_001128442.1	Glycine amidinotransferase, mitochondrial	ssc:100126844	NM_001482.2	GATM	Glycine amidinotransferase, mitochondrial	hsa:2628	0.634585	-0.656116	down	1.93682e-46	1.33811e-44	4240.36	6682.11
LOC102165727	mRNA	XP_005655515.1	acidic mammalian chitinase-like	ssc:102165727	NM_201653.3	CHIA	CHIA protein	hsa:27159	5.25975	2.39499	up	0.00292165	0.0192688	11.9744	2.27661
LOC100738484	mRNA	LOC100738484	Ig lambda chain C region-like		NM_001256296.1	IGLL5	Immunoglobulin lambda-like polypeptide 5	hsa:100423062	2.06203	1.04407	up	4.95016e-23	1.82597e-21	343.561	166.613
AKR1C1	mRNA	NM_001044569.1	Uncharacterized protein	ssc:733634	NM_001353.5	AKR1C1	Aldo-keto reductase family 1 member C1	hsa:1645	3.27831	1.71295	up	2.64589e-40	1.58082e-38	341.706	104.232
LOC100626166	mRNA	XP_003362104.1	LIM domain-containing protein ajuba-like	ssc:100626166	NM_198086	AJUBA	LIM domain-containing protein ajuba	hsa:84962	1.86232	0.897099	up	0.000302273	0.00268927	55.4736	29.7874
BAG3	mRNA	XP_001929035.2	Uncharacterized protein	ssc:100156989	NM_004281.3	BAG3	BAG family molecular chaperone regulator 3	hsa:9531	0.312694	-1.67718	down	9.68931e-56	7.78448e-54	284.322	909.265
BAG2	mRNA	XP_005665922.1	Uncharacterized protein	ssc:100522554	NM_004282.3	BAG2	cDNA FLJ10153 fis, clone HEMBA1003417, highly similar to BAG family molecular chaperone regulator 2	hsa:9532	4.89279	2.29066	up	0.00579145	0.0336079	10.7598	2.19912
JUNB	mRNA	XP_005674540.1	Uncharacterized protein	ssc:100523358					0.386834	-1.37021	down	1.06036e-14	2.80077e-13	124.378	321.528
ARHGEF16	mRNA	XP_005665015.1	Uncharacterized protein	ssc:100625324	NM_014448.3	ARHGEF16	cDNA FLJ38665 fis, clone HLUNG2003378, highly similar to Rho guanine nucleotide exchange factor 16	hsa:27237	2.82966	1.50063	up	1.59256e-08	2.68721e-07	72.1123	25.4844
LOC100625379	mRNA	XP_005658031.1	germ cell-less protein-like 1-like	ssc:100625379					1.69366	0.760142	up	0.00410946	0.0255157	42.9575	25.3638
CENPH	mRNA	XP_003483889.1	Uncharacterized protein	ssc:100736772	NM_022909.3	CENPH	Centromere protein H, isoform CRA_b	hsa:64946	4.40351	2.13865	up	0.000307798	0.00273155	19.7439	4.48367
CENPK	mRNA	XP_005672540.1	Uncharacterized protein	ssc:100512688	NM_022145.4	CENPK	Centromere protein K	hsa:64105	2.73551	1.45181	up	0.00359348	0.0228334	19.9141	7.27985
SUV39H2	mRNA	NM_001039747.1	Suppressor of variegation 3-9-like protein 2	ssc:664651	NR_034181.1	SUV39H2	Histone-lysine N-methyltransferase SUV39H2	hsa:79723	0.14085	-2.82777	down	3.0097e-13	7.29551e-12	12.5258	88.9303
LOC100737917	mRNA	XP_003483230.1	inter-alpha-trypsin inhibitor heavy chain H4-like	ssc:100737917	NM_002218.4	ITIH4	Inter-alpha (Globulin) inhibitor H4 (Plasma Kallikrein-sensitive glycoprotein)	hsa:3700	0.303647	-1.71953	down	0	0	3363.44	11076.8
CENPO	mRNA	XP_003125379.1	Uncharacterized protein	ssc:100514574	NM_024322.2	CENPO	Centromere protein O	hsa:79172	2.41921	1.27454	up	0.00337672	0.02169	23.6254	9.76575
LOC100157421	mRNA	XP_005670345.1	1,4-alpha-glucan-branching enzyme-like	ssc:100157421	NM_000158.3	GBE1	cDNA FLJ57129, highly similar to 1,4-alpha-glucan branching enzyme (EC 2.4.1.18)	hsa:2632	0.523334	-0.934197	down	4.56367e-12	1.00934e-10	312.971	598.034
MPDZ	mRNA	XP_005660160.1	Uncharacterized protein	ssc:100153161	NM_003829.4	MPDZ	Multiple PDZ domain protein	hsa:8777	0.520474	-0.942101	down	7.99853e-11	1.61724e-09	269.23	517.279
RNASEL	mRNA	NM_001097512.1	Ribonuclease L	ssc:100048946	NM_021133.3	RNASEL	2-5A-dependent ribonuclease	hsa:6041	4.83719	2.27417	up	2.75289e-06	3.57774e-05	31.2898	6.46859
LOC100626134	mRNA	XP_005659068.1	potassium voltage-gated channel subfamily KQT member 1-like	ssc:100626134	NR_040711.2	KCNQ1	Potassium voltage-gated channel isoform 1	hsa:3784	4.89279	2.29066	up	7.27465e-11	1.47792e-09	59.979	12.2587
LOC100620305	mRNA	XP_003354523.3	Uncharacterized protein	ssc:100620305	NM_005273.3	GNB2	Guanine nucleotide-binding protein G(I)/G(S)/G(T) subunit beta-2	hsa:2783	1.67481	0.743998	up	2.96755e-14	7.6852e-13	309.342	184.703
JMJD8	mRNA	XP_003124757.2	jumonji domain containing 8	ssc:100511444	NM_001005920.2	JMJD8	jumonji domain containing 8	hsa:339123	0.618724	-0.692632	down	0.0016155	0.0116152	170.784	276.026
MSX1	mRNA	NM_001162887.1	Homeo box msh-like 1 protein	ssc:100302364	NM_002448.3	MSX1	cDNA FLJ75656, highly similar to Homo sapiens msh homeo box homolog 1 (Drosophila) (MSX1), mRNA	hsa:4487	0.419382	-1.25366	down	0.000384771	0.00332153	34.0657	81.2285
SYCE2	mRNA	XP_005652945.1	synaptonemal complex central element protein 2	ssc:100739824	NM_001105578.1	SYCE2	Synaptonemal complex central element protein 2	hsa:256126	0.423126	-1.24084	down	1.58641e-12	3.60641e-11	139.12	328.79
LOC102157722	mRNA	XP_005658236.1	unconventional myosin-XVI-like	ssc:102157722					2.53535	1.34219	up	4.81293e-05	0.000509139	42.653	16.8233
LOC100620700	mRNA	XP_005659086.1	uncharacterized LOC100620700	ssc:100620700	NM_006602.2	TCFL5	Transcription factor-like 5 protein	hsa:10732	1.61076	0.687739	up	8.85973e-08	1.3797e-06	168.703	104.735
NUP210	mRNA	XP_005669873.1	Uncharacterized protein	ssc:100515926	NM_024923.3	NUP210	Nuclear pore membrane glycoprotein 210	hsa:23225	1.56586	0.646955	up	0.00407362	0.0253377	52.3986	33.4632
EPCAM	mRNA	NM_214419.1	Epithelial cell adhesion molecule	ssc:403163	NM_002354.2	EPCAM	Epithelial cell adhesion molecule	hsa:4072	1.71248	0.776083	up	0.00044974	0.00381406	62.611	36.5617
LOC100155367	mRNA	XP_003131104.3	Uncharacterized protein	ssc:100155367	NM_021033.6	RAP2A	Ras-related protein Rap-2a	hsa:5911	0.419382	-1.25366	down	0.00025256	0.00228532	36.1962	86.3085
GAREM	mRNA	XP_003482102.1	Uncharacterized protein	ssc:100737982	NM_022751.2	GAREM	GRB2-associated and regulator of MAPK protein	hsa:64762	0.53236	-0.909526	down	0.00433228	0.0266418	57.8112	108.594
PLBD2	mRNA	XP_001925814.4	Uncharacterized protein	ssc:100156824	NM_173542.3	PLBD2	Putative phospholipase B-like 2	hsa:196463	0.419423	-1.25352	down	2.0584e-23	7.63263e-22	268.73	640.713
LOC100512873	mRNA	XP_003134513.1	Antileukoproteinase	ssc:100512873	NM_003064.3	SLPI	Antileukoproteinase	hsa:6590	4.77047	2.25413	up	0.0056802	0.0330708	10.986	2.30293
NAA50	mRNA	NM_001244807.1	Uncharacterized protein	ssc:100513438	NM_025146.2	NAA50	N-alpha-acetyltransferase 50	hsa:80218	1.52112	0.605138	up	0.000137367	0.00132615	100.041	65.768
AMACR	mRNA	XP_003133921.1	Uncharacterized protein	ssc:100512020	NM_203382.2	AMACR	cDNA FLJ77378, highly similar to Homo sapiens alpha-methylacyl-CoA racemase (AMACR), transcript variant 2, mRNA	hsa:23600	0.28693	-1.80123	down	6.4508e-237	1.64845e-234	1005.77	3505.27
RNF128	mRNA	XP_003135339.3	Uncharacterized protein	ssc:100515872	NM_194463.1	RNF128	RNF128 protein	hsa:79589	0.37646	-1.40943	down	5.773e-19	1.84405e-17	151.575	402.633
RNF125	mRNA	XR_304091.1	Uncharacterized protein	ssc:100517591					0.291485	-1.77851	down	2.47748e-10	4.87001e-09	38.7213	132.841
LOC100127144	mRNA	XP_005654136.1	cGMP-dependent 3',5'-cyclic phosphodiesterase 9A	ssc:100127144	NM_002606.2	PDE9A	High affinity cGMP-specific 3',5'-cyclic phosphodiesterase 9A	hsa:5152	0.534889	-0.902687	down	0.00471234	0.0284917	58.0744	108.573
CASP2	mRNA	CASP2	caspase 2, apoptosis-related cysteine peptidase		NM_032983.3	CASP2	cDNA FLJ59132, highly similar to Caspase-2 (EC 3.4.22.-)	hsa:835	1.55754	0.639267	up	0.00295738	0.0194439	56.9151	36.5417
EBP	mRNA	NM_001167646.1	Uncharacterized protein	ssc:100312968	NM_006579.2	EBP	3-beta-hydroxysteroid-Delta(8),Delta(7)-isomerase	hsa:10682	0.610109	-0.71286	down	0.00013797	0.00133076	226.342	370.986
TPRKB	mRNA	NM_001144846.1	TP53RK binding protein	ssc:100240744	NM_016058.2	TPRKB	cDNA FLJ76394, highly similar to Homo sapiens CGI-121 protein (CGI-121), mRNA	hsa:51002	0.321912	-1.63526	down	7.27987e-17	2.12388e-15	86.1747	267.697
NPR3	mRNA	XP_005654272.1	Uncharacterized protein	ssc:102163867	NM_024563.3	NPR3	cDNA FLJ77482, highly similar to Human atrial natriuretic peptide clearance receptor (ANP C-receptor) mRNA	hsa:4883	2.56871	1.36105	up	0.00659473	0.0374496	18.7349	7.29348
DEF8	mRNA	XP_005653273.1	Uncharacterized protein	ssc:100523845	NM_207514.2	DEF8	Differentially-expressed in FDCP 8 homolog	hsa:54849	0.65426	-0.612064	down	0.00335506	0.0215704	228.749	349.63
BRCA2	mRNA	XP_005658632.1	Breast and ovarian cancer susceptibility 2	ssc:100153762					0.390601	-1.35623	down	1.05978e-05	0.000125435	41.5991	106.5
LOC100737089	mRNA	XP_005672574.1	Uncharacterized protein	ssc:100737089	NM_024055.4	SLC30A5	Zinc transporter 5	hsa:64924	0.476106	-1.07065	down	0.00205875	0.0143309	41.0297	86.1778
OATV1	mRNA	NM_214344.1	Uncharacterized protein	ssc:397621	NM_005074.3	SLC17A1	Sodium-dependent phosphate transport protein 1	hsa:6568	1.51327	0.597669	up	2.48158e-24	9.55249e-23	723.475	478.088
ID2	mRNA	NM_001037965.1	Inhibitor of DNA binding 2, dominant negative helix-loop-helix protein	ssc:654298	NM_002166.4	ID2	DNA-binding protein inhibitor ID-2	hsa:3398	0.651901	-0.617275	down	4.40696e-08	7.0598e-07	772.277	1184.65
DDX39A	mRNA	XP_005661288.1	Uncharacterized protein	ssc:100515361	NR_046366.2	DDX39A	ATP-dependent RNA helicase DDX39A	hsa:10212	1.64757	0.720341	up	0.001029	0.00789333	60.0443	36.4441
BRCA1	mRNA	XP_005657016.1	Breast cancer type 1 susceptibility protein homolog	ssc:100049662	NR_027676.1	BRCA1	cDNA FLJ58524, highly similar to Homo sapiens breast cancer 1, early onset (BRCA1), transcript variant BRCA1-delta 11b, mRNA	hsa:672	4.16865	2.05958	up	0.00570272	0.0331837	12.0559	2.89203
TJP3	mRNA	XP_005661408.1	Uncharacterized protein	ssc:100626455	NM_014428.1	TJP3	cDNA FLJ33799 fis, clone CTONG2000201, highly similar to Tight junction protein ZO-3	hsa:27134	1.7837	0.834873	up	9.9893e-05	0.000994709	70.3293	39.4289
RAB3D	mRNA	XP_003123225.1	Uncharacterized protein	ssc:100516180	NM_004283.3	RAB3D	cDNA, FLJ94098, highly similar to Homo sapiens RAB3D, member RAS oncogene family (RAB3D), mRNA	hsa:9545	2.30398	1.20413	up	1.21715e-10	2.43775e-09	122.169	53.0253
KLF10	mRNA	NM_001134344.2	Uncharacterized protein	ssc:100153665	NR_103760.1	KLF10	Krueppel-like factor 10	hsa:7071	0.505615	-0.98389	down	0.00550235	0.0322567	42.9907	85.0266
GTF2F2	mRNA	NM_001243628.1	Uncharacterized protein	ssc:100626869	NM_004128.2	GTF2F2	General transcription factor IIF subunit 2	hsa:2963	0.288705	-1.79233	down	6.61101e-23	2.42175e-21	91.7515	317.804
RGS16	mRNA	NM_001113017.1	RGS16	ssc:397544	NM_002928.3	RGS16	cDNA FLJ57620, highly similar to Regulator of G-protein signaling 16	hsa:6004	0.566628	-0.819526	down	2.81557e-08	4.62933e-07	303.978	536.468
GPR143	mRNA	XP_003360273.1	Uncharacterized protein	ssc:100624736					5.87135	2.55369	up	0.000311822	0.00276032	16.5313	2.81559
ASF1B	mRNA	NM_001137625.1	ASF1B	ssc:100192434	NM_018154.2	ASF1B	cDNA FLJ52174, highly similar to Homo sapiens ASF1 anti-silencing function 1 homolog B (S. cerevisiae) (ASF1B), mRNA	hsa:55723	3.66959	1.87562	up	0.00169486	0.01212	17.21	4.68989
KCNJ16	mRNA	XP_005674133.1	Uncharacterized protein	ssc:100519442	NM_170742.1	KCNJ16	cDNA FLJ75675, highly similar to Homo sapiens potassium inwardly-rectifying channel, subfamily J, member 16 (KCNJ16), transcript variant 1, mRNA	hsa:3773	3.19761	1.67699	up	1.63535e-17	4.91997e-16	143.809	44.974
KLF15	mRNA	NM_001134349.2	Kruppel-like factor 15	ssc:100174957	NM_014079.3	KLF15	Krueppel-like factor 15	hsa:28999	0.496144	-1.01117	down	3.2622e-22	1.16484e-20	482.177	971.849
LOC100627523	mRNA	XP_003361299.1	Uncharacterized protein	ssc:100627523	NM_006944.2	SPP2	Secreted phosphoprotein 24	hsa:6694	0.643358	-0.636306	down	1.52058e-58	1.25982e-56	6007.04	9337.02
DOK2	mRNA	NM_001185102.1	Uncharacterized protein	ssc:100152025	NM_201349.1	DOK2	cDNA FLJ75779, highly similar to Homo sapiens docking protein 2, 56kDa (DOK2), transcript variant 1, mRNA	hsa:9046	1.76641	0.820822	up	2.86283e-08	4.68886e-07	146.119	82.7209
F9	mRNA	NM_001164003.1	Coagulation factor IX	ssc:397518	NM_000133.3	F9	Serine protease	hsa:2158	0.593166	-0.753492	down	1.03467e-62	9.18215e-61	3615.53	6095.31
ATIC	mRNA	NM_001130736.1	5-aminoimidazole-4-carboxamide ribonucleotide formyltransferase/IMP cyclohydrolase	ssc:100170854					0.565995	-0.821139	down	9.32529e-07	1.2919e-05	235.764	416.549
DOK7	mRNA	XP_005666572.1	Uncharacterized protein	ssc:100736823	NM_173660.4	DOK7	Protein Dok-7	hsa:285489	4.12064	2.04287	up	7.66584e-11	1.55145e-09	67.3802	16.3519
LOC100624905	mRNA	XP_003353632.2	SH2 domain-containing adapter protein B-like	ssc:100624905	NM_003028.2	SHB	SH2 domain-containing adapter protein B	hsa:6461	1.57577	0.656053	up	0.00301484	0.0197361	54.9422	34.867
LOC100737057	mRNA	XP_005669343.1	Uncharacterized protein	ssc:100737057	NM_001281726.1	BTD	cDNA FLJ50907, highly similar to Biotinidase (EC 3.5.1.12)	hsa:686	0.540948	-0.886439	down	0.00260292	0.0175096	69.7674	128.972
OBFC2A	mRNA	NM_001244491.1	Uncharacterized protein	ssc:100155066	NR_045623.1	NABP1	SOSS complex subunit B2	hsa:64859	1.72121	0.783425	up	0.000853337	0.00671587	55.8975	32.4756
LOC100738003	mRNA	XP_005658279.1	25-hydroxycholesterol 7-alpha-hydroxylase-like	ssc:100738003	NM_004820.3	CYP7B1	25-hydroxycholesterol 7-alpha-hydroxylase	hsa:9420	0.62609	-0.675558	down	0.00152655	0.0110694	188.049	300.354
PKD1L3	mRNA	XR_309594.1	polycystic kidney disease 1-like 3	ssc:102158206					1.70636	0.770922	up	0.00217461	0.01498	48.1718	28.2307
LOC100737374	mRNA	XP_005662697.1	latent-transforming growth factor beta-binding protein 1-like	ssc:100737374	NM_206943.2	LTBP1	cDNA FLJ51010, highly similar to Latent-transforming growth factor beta-binding protein, isoform 1S	hsa:4052	0.597835	-0.742181	down	0.00711375	0.0397059	98.6171	164.957
LOC100738008	mRNA	XP_003482621.2	thyroid hormone-inducible hepatic protein-like	ssc:100738008	NM_003251.3	THRSP	Thyroid hormone-inducible hepatic protein	hsa:7069	0.485746	-1.04173	down	3.3945e-17	1.00837e-15	333.559	686.695
NUF2	mRNA	XP_005655437.1	Uncharacterized protein	ssc:100152590	NM_145697.2	NUF2	Kinetochore protein Nuf2	hsa:83540	5.13743	2.36105	up	0.000144894	0.00139184	19.7969	3.85347
AHR	mRNA	XP_005667723.1	Aryl hydrocarbon receptor	ssc:396654	NM_001621.4	AHR	Aryl hydrocarbon receptor	hsa:196	0.318496	-1.65065	down	2.54689e-11	5.33263e-10	53.6011	168.295
LOC100523295	mRNA	XP_005673646.1	regucalcin-like	ssc:100523295	NM_152869.3	RGN	Regucalcin	hsa:9104	1.97035	0.978448	up	1.70736e-227	4.26036e-225	3953.04	2006.27
GMFB	mRNA	NM_001244461.1	glia maturation factor, beta	ssc:100625819	NM_004124.2	GMFB	Glia maturation factor beta	hsa:2764	1.66268	0.733512	up	0.000404383	0.00346264	68.1936	41.0142
EXTL1	mRNA	XP_005665190.1	Uncharacterized protein	ssc:100623848	NM_004455.2	EXTL1	Exostosin-like 1	hsa:2134	2.09433	1.06649	up	3.22109e-31	1.53872e-29	462.674	220.917
DFFA	mRNA	XP_003127611.1	Uncharacterized protein	ssc:100523126	NM_213566.1	DFFA	DNA fragmentation factor subunit alpha	hsa:1676	0.576492	-0.794629	down	0.000115036	0.00113221	161.924	280.879
LOC100738014	mRNA	XP_003483752.1	inositol polyphosphate 1-phosphatase-like	ssc:100738014	NM_002194.3	INPP1	cDNA FLJ36241 fis, clone THYMU2001622, highly similar to Inositol polyphosphate 1-phosphatase (EC 3.1.3.57)	hsa:3628	3.18031	1.66917	up	0.00163279	0.0117315	19.7772	6.21862
SLC45A2	mRNA	XP_003483857.1	Membrane-associated transporter protein	ssc:606748	NM_016180.3	SLC45A2	Membrane-associated transporter protein	hsa:51151	0.416999	-1.26188	down	0.000109883	0.00108501	39.6561	95.0988
LOC100512496	mRNA	XP_005654069.1	dexamethasone-induced Ras-related protein 1-like	ssc:100512496	NM_016084.4	RASD1	Putative uncharacterized protein	hsa:51655	0.529697	-0.91676	down	0.00254623	0.0171719	63.1184	119.159
LOC100737386	mRNA	XP_003481085.1	ankyrin repeat and SAM domain-containing protein 4B-like	ssc:100737386	NM_145865.2	ANKS4B	Ankyrin repeat and SAM domain-containing protein 4B	hsa:257629	2.02565	1.01838	up	1.05514e-11	2.26514e-10	167.718	82.7971
ATL3	mRNA	XP_005660824.1	Uncharacterized protein	ssc:100512265	NM_015459.3	ATL3	cDNA FLJ58636, moderately similar to Atlastin	hsa:25923	1.60961	0.686708	up	3.45629e-05	0.00037536	101.311	62.9416
RAB34	mRNA	NM_001123178.1	Ras-related protein Rab-34	ssc:100144491	NM_031934.5	RAB34	Ras-related protein Rab-34, isoform NARR	hsa:83871	2.20175	1.13865	up	0.000160897	0.0015317	44.9843	20.4311
LOC100737768	mRNA	XP_003481132.1	Uncharacterized protein	ssc:100737768	NM_000517.4	HBA2	Alpha-2 globin chain	hsa:3040	0.205319	-2.28406	down	0	0	1049.22	5110.19
LOC100625525	mRNA	XP_003362213.1	sentrin-specific protease 8-like	ssc:100625525	NM_145204.3	SENP8	cDNA FLJ77372, highly similar to Homo sapiens SUMO/sentrin specific peptidase family member 8 (SENP8), mRNA	hsa:123228	1.7376	0.797097	up	1.09605e-06	1.49789e-05	116.852	67.2493
SLC38A3	mRNA	XP_005669647.1	Uncharacterized protein	ssc:100156039	NM_006841.4	SLC38A3	cDNA FLJ52227, highly similar to System N amino acid transporter 1	hsa:10991	0.556542	-0.845438	down	3.85531e-26	1.59398e-24	998.693	1794.46
ZNF219	mRNA	ZNF219	zinc finger protein 219	ssc:100623182	NM_016423.2	ZNF219	cDNA FLJ78278, highly similar to Homo sapiens zinc finger protein 219 (ZNF219), mRNA	hsa:51222	1.68972	0.756783	up	1.78382e-07	2.67573e-06	142.95	84.5999
LOC100516621	mRNA	XP_005656332.1	pro-neuregulin-4, membrane-bound isoform-like	ssc:100516621	NM_138573.3	NRG4	Pro-neuregulin-4, membrane-bound isoform	hsa:145957	0.28203	-1.82608	down	1.43262e-18	4.5217e-17	69.1693	245.256
GRAMD1B	mRNA	XP_005667502.1	GRAM domain containing 1B	ssc:100512979	NM_020716.2	GRAMD1B	GRAM domain-containing protein 1B	hsa:57476	3.83348	1.93865	up	0.000409593	0.00349878	21.0307	5.48608
PRR18	mRNA	XP_003353208.1	proline rich 18	ssc:100623263	NM_175922.3	PRR18	proline rich 18	hsa:285800	0.381876	-1.38882	down	0.00604349	0.0348038	15.0733	39.4716
DMBX1	mRNA	XP_003356526.1	Uncharacterized protein	ssc:100524381	NM_172225.1	DMBX1	Diencephalon/mesencephalon homeobox protein 1	hsa:127343	0.0838764	-3.57559	down	6.70645e-18	2.05258e-16	8.10106	96.5834
PRR16	mRNA	XP_005655053.1	proline rich 16	ssc:100524363	NM_016644.1	PRR16	proline rich 16	hsa:51334	0.439674	-1.18549	down	4.2324e-06	5.3754e-05	67.4564	153.424
SGMS1	mRNA	NM_001097438.2	Phosphatidylcholine:ceramide cholinephosphotransferase 1	ssc:100037303	NM_147156.3	SGMS1	Phosphatidylcholine:ceramide cholinephosphotransferase 1	hsa:259230	0.553308	-0.853844	down	1.77228e-06	2.35527e-05	197.573	357.076
CNNM2	mRNA	XR_299465.1	Uncharacterized protein	ssc:100155831	NM_199077.2	CNNM2	Metal transporter CNNM2	hsa:54805	0.344492	-1.53746	down	0.00149418	0.0108906	14.9681	43.4496
LOC100622330	mRNA	XP_005658532.1	malate dehydrogenase, mitochondrial-like	ssc:100622330	NR_104165.1	MDH2	cDNA FLJ52880, highly similar to Malate dehydrogenase, mitochondrial (EC 1.1.1.37)	hsa:4191	0.645776	-0.630894	down	2.03321e-06	2.68688e-05	537.474	832.292
NDRG1	mRNA	XP_005662896.1	Uncharacterized protein	ssc:100156071	NM_006096.3	NDRG1	cDNA FLJ42719 fis, clone BRAMY3010492, highly similar to Protein NDRG1	hsa:10397	2.0484	1.0345	up	1.50101e-07	2.26916e-06	98.1658	47.9232
ME3	mRNA	NM_001244258.1	Uncharacterized protein	ssc:100520040	NM_006680.2	ME3	cDNA FLJ58694, highly similar to NADP-dependent malic enzyme, mitochondrial (EC 1.1.1.40)	hsa:10873	1.64592	0.718894	up	5.55636e-05	0.00058083	90.7698	55.1484
ME2	mRNA	XP_005654488.1	Malic enzyme	ssc:100524659	NM_002396.4	ME2	NAD-dependent malic enzyme, mitochondrial	hsa:4200	1.67108	0.740777	up	0.000589228	0.00482716	63.5927	38.055
SLC30A1	mRNA	NM_001139470.1	Solute carrier family 30 member 1	ssc:503660	NM_021194.2	SLC30A1	Putative zinc transporter 1	hsa:7779	2.08515	1.06015	up	4.66111e-06	5.89167e-05	72.3851	34.7146
TTC23L	mRNA	XP_005672475.1	tetratricopeptide repeat domain 23-like	ssc:100513120	NM_144725.3	TTC23L	tetratricopeptide repeat domain 23-like	hsa:153657	0.351778	-1.50726	down	6.88105e-06	8.44113e-05	31.8153	90.4413
RNASEH2B	mRNA	NM_001244492.1	Uncharacterized protein	ssc:100625239					1.58861	0.667763	up	0.000187937	0.00176457	85.2515	53.6643
41913	mRNA	2014-10-01			NM_153187.1	SLC22A1	Solute carrier family 22 member 1	hsa:6580	1.56529	0.646433	up	5.36318e-55	4.27643e-53	1550.67	990.66
SLC30A5	mRNA	NM_001137624.1	Solute carrier family 30 member 5	ssc:100171388	NM_024055.4	SLC30A5	Zinc transporter 5	hsa:64924	0.469338	-1.0913	down	1.38799e-06	1.87153e-05	95.0511	202.522
LOC100516628	mRNA	XP_005656564.1	Uncharacterized protein	ssc:100516628	NM_001074.2	UGT2B7	UDP-glucuronosyltransferase 2B7	hsa:7364	0.579817	-0.786329	down	4.48376e-21	1.54887e-19	999.519	1723.85
GRHPR	mRNA	XP_005660307.1	Uncharacterized protein	ssc:100154014	NM_012203.1	GRHPR	GRHPR protein	hsa:9380	0.569236	-0.812901	down	1.06297e-29	4.91192e-28	1296.13	2276.97
CCDC53	mRNA	XP_005674181.1	coiled-coil domain containing 53	ssc:102165500	NM_016053.2	CCDC53	WASH complex subunit CCDC53	hsa:51019	0.451207	-1.14814	down	8.83004e-16	2.43861e-14	226.773	502.591
LOC396781	mRNA	NM_213828.1	IgG heavy chain	ssc:396781					1.80308	0.850466	up	5.64828e-16	1.57632e-14	297.632	165.069
ZFYVE1	mRNA	ZFYVE1	Uncharacterized protein	ssc:100154908	NM_178441.2	ZFYVE1	Zinc finger FYVE domain-containing protein 1	hsa:53349	0.552952	-0.854774	down	0.000650997	0.00527412	100.266	181.328
CCDC34	mRNA	XP_003122955.1	coiled-coil domain containing 34	ssc:100518823	NM_080654.2	CCDC34	coiled-coil domain containing 34	hsa:91057	1.92114	0.941962	up	0.00472762	0.0285678	31.911	16.6104
MTPN	mRNA	NM_001256778.1	myotrophin	ssc:100521697	NM_145808.3	MTPN	Myotrophin	hsa:136319	1.52655	0.610275	up	4.26273e-13	1.01931e-11	357.757	234.357
MLXIPL	mRNA	XP_003481050.2	Uncharacterized protein	ssc:100170769	NM_032994.2	MLXIPL	Williams-Beuren syndrome chromosome region 14 protein 2	hsa:51085	0.653997	-0.612645	down	2.34083e-05	0.000261862	473.982	724.747
PTDSS1	mRNA	XP_005663012.1	Uncharacterized protein	ssc:100156809	NM_014754.1	PTDSS1	cDNA FLJ75839, highly similar to Homo sapiens phosphatidylserine synthase 1 (PTDSS1), mRNA	hsa:9791	0.588404	-0.765122	down	1.09661e-07	1.68178e-06	347.183	590.043
USP2	mRNA	XP_005667491.1	Ubiquitin specific peptidase 2	ssc:100520041	NM_171997.2	USP2	cDNA FLJ52449, highly similar to Ubiquitin carboxyl-terminal hydrolase 2 (EC 3.1.2.15)	hsa:9099	0.411881	-1.2797	down	3.43827e-06	4.41707e-05	54.8294	133.12
ARMC12	mRNA	XP_005665973.1	armadillo repeat containing 12	ssc:100157423	NM_145028.4	ARMC12	armadillo repeat containing 12	hsa:221481	0.161104	-2.63394	down	0.000367397	0.00318842	3.73804	23.2026
LOC102160403	mRNA	XP_005654496.1	cysteine-rich protein 1-like	ssc:102160403	NM_001311.4	CRIP1	Cysteine-rich protein 1	hsa:1396	2.38523	1.25413	up	0.00404348	0.0251797	23.1779	9.71723
ADAT2	mRNA	XP_001924271.1	Uncharacterized protein	ssc:100154785	NM_182503.2	ADAT2	tRNA-specific adenosine deaminase 2	hsa:134637	1.95712	0.968729	up	0.00110696	0.00843036	41.0833	20.9918
OLA1	mRNA	XP_001928832.2	Uncharacterized protein	ssc:100155803	NM_013341.3	OLA1	cDNA FLJ58890, highly similar to GTP-binding protein PTD004	hsa:29789	1.52884	0.612439	up	3.15211e-14	8.15321e-13	390.967	255.727
HSP70	mRNA	NM_213766.1	Heat shock 70kDa protein 1A	ssc:396648					1.8348	0.875619	up	0.000652985	0.00528619	50.8751	27.7279
GNPNAT1	mRNA	NM_001243376.1	Uncharacterized protein	ssc:100152942	NM_198066.3	GNPNAT1	Glucosamine 6-phosphate N-acetyltransferase	hsa:64841	2.45608	1.29636	up	6.8024e-17	1.99005e-15	187.801	76.4637
GPR183	mRNA	XP_005674596.1	Uncharacterized protein	ssc:100522635					2.26422	1.17901	up	0.000165978	0.00157512	42.9126	18.9525
MDK	mRNA	NM_001195352.1	Midkine	ssc:100359358	NR_073039.1	MDK	Mutant truncated midkine C	hsa:4192	2.43291	1.28268	up	8.95456e-39	5.10554e-37	462.78	190.217
LOC100516643	mRNA	XP_005669522.1	serine protease 44-like	ssc:100516643	XP_003960378.2	PRSS44	Serine protease 44	hsa:729756	0.213073	-2.23058	down	0.00241646	0.016401	4.52161	21.221
RGS10	mRNA	UPI00003E2069	Regulator of G-protein signalling 10		NM_002925.3	RGS10	Regulator of G-protein signaling 10	hsa:6001	1.56946	0.650264	up	0.00831135	0.0451662	43.9624	28.0113
RNF145	mRNA	XP_003134150.3	Uncharacterized protein	ssc:100520283					1.60401	0.681682	up	1.69401e-07	2.54822e-06	163.052	101.653
LOC100737745	mRNA	XP_003482971.1	glypican-6-like	ssc:100737745	NM_005708.3	GPC6	cDNA FLJ58478, highly similar to Glypican-6	hsa:10082	0.231764	-2.10927	down	0.000606033	0.00494764	6.83971	29.5116
LOC100739101	mRNA	XP_003480812.1	Uncharacterized protein	ssc:100739101	NM_001199209.1	CYP4F3	cDNA FLJ56100, highly similar to Cytochrome P450 4F2 (EC 1.14.13.30)	hsa:4051	0.415574	-1.26682	down	4.36771e-56	3.5224e-54	652.371	1569.81
LOC100621607	mRNA	XP_003361728.2	Uncharacterized protein	ssc:100621607					0.0165338	-5.91844	down	4.24636e-44	2.81454e-42	3.22695	195.173
GADD45B	mRNA	XP_005654758.1	Uncharacterized protein	ssc:100621090	NM_015675.3	GADD45B	Growth arrest and DNA damage-inducible protein GADD45 beta	hsa:4616	0.478116	-1.06457	down	2.74152e-16	7.81553e-15	294.372	615.692
ZNF385C	mRNA	ZNF385C	Uncharacterized protein	ssc:100622424	NM_001242704.1	ZNF385C	Zinc finger protein 385C	hsa:201181	2.88781	1.52997	up	0.00323385	0.0209116	19.1338	6.6257
MICAL2	mRNA	XP_005661181.1	Methionine sulfoxide oxidase MICAL2	ssc:100519075	NM_014632.3	MICAL2	cDNA FLJ58307, moderately similar to Protein MICAL-2	hsa:9645	1.52026	0.604317	up	0.00491215	0.0294479	54.5308	35.8694
LOC100737338	mRNA	XP_005666894.1	rho GTPase-activating protein 10-like	ssc:100737338	NM_024605.3	ARHGAP10	Rho GTPase-activating protein 10	hsa:79658	2.52794	1.33796	up	0.000436474	0.00370601	32.0577	12.6814
LOC102166965	mRNA	XP_005671014.1	nidogen-1-like	ssc:102166965	NM_002508.2	NID1	cDNA FLJ51241, highly similar to Nidogen-1	hsa:4811	0.659519	-0.600513	down	0.00098226	0.0075897	309.737	469.64
ACVR1	mRNA	XP_005671910.1	Activin A receptor type I	ssc:100152307	NM_001111067.2	ACVR1	cDNA FLJ60721, highly similar to Activin receptor type-1 (EC 2.7.11.30)	hsa:90	0.655896	-0.608462	down	0.00736547	0.0409064	195.12	297.487
UBD	mRNA	NM_001160088.1	Uncharacterized protein	ssc:100294688	NM_006398.3	UBD	Ubiquitin D	hsa:10537	4.40857	2.14031	up	1.73747e-11	3.68149e-10	68.5448	15.5481
GADD45G	mRNA	NM_001185129.1	Uncharacterized protein	ssc:100152997	NM_006705.3	GADD45G	Growth arrest and DNA damage-inducible protein GADD45 gamma	hsa:10912	0.649165	-0.623343	down	2.37539e-08	3.94226e-07	775.168	1194.1
NR1H4	mRNA	NM_001287412.1	Uncharacterized protein	ssc:100153960	NM_005123.3	NR1H4	cDNA, FLJ93416, highly similar to Homo sapiens nuclear receptor subfamily 1, group H, member 4 (NR1H4), mRNA	hsa:9971	0.5024	-0.993091	down	4.87019e-17	1.43468e-15	381.668	759.689
ABHD17C	mRNA	XP_005656317.1	abhydrolase domain containing 17C	ssc:100522555	NM_021214.1	ABHD17C	Alpha/beta hydrolase domain-containing protein 17C	hsa:58489	1.60545	0.682974	up	0.00338726	0.0217379	51.0632	31.8062
CCL3L1	mRNA	NM_001009579.1	CCL3L1	ssc:494459	NM_001001437.3	CCL3L3	chemokine (C-C motif) ligand 3-like 3	hsa:414062	0.351318	-1.50915	down	6.37369e-44	4.19832e-42	302.766	861.801
LOC102166566	mRNA	XP_005673103.1	extensin-like	ssc:102166566					0.256871	-1.96088	down	0.00444713	0.0271357	5.85632	22.7986
PTPRU	mRNA	XP_005653451.1	Uncharacterized protein	ssc:100515955	NM_133178.3	PTPRU	cDNA FLJ37530 fis, clone BRCAN2012713, highly similar to Receptor-type tyrosine-protein phosphatase U (EC 3.1.3.48)	hsa:10076	1.93594	0.953037	up	0.00100324	0.00772926	42.6446	22.0278
AR	mRNA	NM_214314.2	Androgen receptor	ssc:397582	NM_001011645.2	AR	Androgen receptor splice variant 3	hsa:367	0.561566	-0.832471	down	0.00644101	0.0367538	69.6185	123.972
NADK2	mRNA	XP_003359802.2	Uncharacterized protein	ssc:100515177	NM_153013.4	NADK2	cDNA FLJ55867	hsa:133686	1.73893	0.798199	up	1.73957e-19	5.64162e-18	400.339	230.221
LOC102167339	mRNA	LOC102167339	Ig lambda chain V region 4A-like		XP_001719673.4	LOC651536	immunoglobulin iota chain-like	hsa:651536	2.05164	1.03678	up	3.88214e-08	6.26638e-07	107.192	52.2468
LOC100625556	mRNA	XP_005663202.1	immunoglobulin-like domain-containing receptor 2-like	ssc:100625556	NM_199351.2	ILDR2	Immunoglobulin-like domain-containing receptor 2	hsa:387597	2.52554	1.33659	up	0.000467537	0.00394293	31.7646	12.5774
TSC22D3	mRNA	XP_005657963.1	TSC22 domain family protein 3	ssc:100517321	NM_198057.2	TSC22D3	cDNA, FLJ92096, highly similar to Homo sapiens delta sleep inducing peptide, immunoreactor (DSIPI), mRNA	hsa:1831	0.374615	-1.41652	down	2.38767e-34	1.2382e-32	281.87	752.425
BUD13	mRNA	XP_005667434.1	BUD13 homolog (S. cerevisiae)	ssc:100521913	NM_032725.3	BUD13	BUD13 homolog	hsa:84811	0.307395	-1.70183	down	1.22467e-17	3.6949e-16	80.5011	261.881
LOC100155846	mRNA	XP_001926661.1	transmembrane protein C9orf123-like	ssc:100155846	NM_033428.1	TMEM261	Transmembrane protein 261	hsa:90871	0.497869	-1.00616	down	0.000225657	0.00207734	70.8976	142.402
LOC100624432	mRNA	XP_005669155.1	homeobox protein SEBOX-like	ssc:100624432	NM_001083896.1	SEBOX	Homeobox protein SEBOX	hsa:645832	0.294187	-1.7652	down	4.82056e-06	6.06789e-05	20.668	70.2547
LOC100737314	mRNA	XP_005674314.1	AN1-type zinc finger protein 5-like	ssc:100737314	NM_006007.3	ZFAND5	AN1-type zinc finger protein 5	hsa:7763	0.363258	-1.46093	down	5.93029e-83	6.79899e-81	641.684	1766.47
FAM46C	mRNA	XR_303156.1	family with sequence similarity 46, member C	ssc:100525341					1.79568	0.844529	up	4.33245e-05	0.000461998	76.5747	42.6439
DYM	mRNA	XP_003480372.1	dymeclin	ssc:100738627	NM_017653.3	DYM	Dymeclin	hsa:54808	0.660289	-0.598831	down	0.00768643	0.0422903	204.752	310.095
FAM46A	mRNA	XP_003121442.1	family with sequence similarity 46, member A	ssc:100156873	NM_017633.2	FAM46A	family with sequence similarity 46, member A	hsa:55603	1.79844	0.846746	up	0.000134276	0.00130046	66.561	37.0104
ANKRD33	mRNA	XP_003355436.1	Uncharacterized protein	ssc:100522737	NM_182608.3	ANKRD33	C12orf7	hsa:341405	8.19542	3.03482	up	9.36783e-10	1.78039e-08	41.0275	5.00615
LOC100737319	mRNA	XP_005667722.1	Uncharacterized protein	ssc:100737319	NM_001621.4	AHR	Aryl hydrocarbon receptor	hsa:196	0.482417	-1.05165	down	0.00275335	0.018324	40.872	84.7233
ZNF259	mRNA	ZNF259	Uncharacterized protein	ssc:100522090	NM_003904.3	ZNF259	cDNA FLJ60173, highly similar to Zinc-finger protein ZPR1	hsa:8882	0.541311	-0.885469	down	4.43436e-20	1.47882e-18	650.186	1201.13
FGF21	mRNA	NM_001163410.1	Fibroblast growth factor	ssc:100302504	NM_019113.2	FGF21	Fibroblast growth factor 21	hsa:26291	0.326186	-1.61623	down	0.00290447	0.0191673	11.3631	34.8364
IL10RB	mRNA	NM_213771.1	interleukin 10 receptor, beta	ssc:396657					0.572207	-0.80539	down	0.00257675	0.0173556	94.7204	165.535
VCAM1	mRNA	NM_213891.1	Uncharacterized protein	ssc:396925	NM_080682.2	VCAM1	Vascular cell adhesion protein 1	hsa:7412	0.576903	-0.7936	down	5.3421e-10	1.03005e-08	421.438	730.518
REEP4	mRNA	XP_005657290.1	receptor accessory protein 4	ssc:100153624	NM_025232.2	REEP4	Receptor expression-enhancing protein 4	hsa:80346	1.86218	0.896993	up	3.12814e-07	4.59155e-06	111.203	59.7164
LOC100623380	mRNA	XP_005653221.1	Uncharacterized protein	ssc:100623380	NM_001769.3	CD9	cDNA FLJ56697, highly similar to CD9 antigen	hsa:928	1.57845	0.658509	up	9.12457e-06	0.000109464	122.377	77.5297
XKR9	mRNA	XP_005655416.1	XK, Kell blood group complex subunit-related family, member 9	ssc:100154419	NM_001287260.1	XKR9	XK-related protein 9	hsa:389668	1.80144	0.849147	up	0.00185264	0.013059	44.08	24.4694
TFEC	mRNA	XP_003484079.1	Uncharacterized protein	ssc:100517204	NM_012252.3	TFEC	cDNA FLJ55256, highly similar to Homo sapiens transcription factor EC (TFEC), transcript variant 1, mRNA	hsa:22797	1.62441	0.699912	up	0.0043482	0.0267088	46.942	28.8979
EPSTI1	mRNA	XP_005656905.1	epithelial stromal interaction 1 (breast)	ssc:100625050	NM_033255.3	EPSTI1	epithelial stromal interaction 1 (breast)	hsa:94240	1.65757	0.729074	up	9.63316e-11	1.93668e-09	230.041	138.782
LOC100624445	mRNA	XP_005658616.1	Uncharacterized protein	ssc:100624445	NR_037669.1	GGCT	cDNA FLJ11717 fis, clone HEMBA1005241	hsa:79017	1.78362	0.83481	up	5.75044e-37	3.14347e-35	749.577	420.256
LOC102159932	mRNA	XP_005664041.1	zinc finger C3H1 domain-containing protein-like	ssc:102159932	NM_144982.4	ZFC3H1	Zinc finger C3H1 domain-containing protein	hsa:196441	1.53049	0.613992	up	0.000303163	0.00269605	88.2613	57.6687
TREX1	mRNA	XP_005669584.1	Uncharacterized protein	ssc:100155669	NM_033629	TREX1	Three prime repair exonuclease 1	hsa:11277	1.7511	0.808264	up	0.00249126	0.0168547	44.2337	25.2605
TMEM167A	mRNA	XP_003123807.1	transmembrane protein 167A	ssc:100514704	NM_174909.4	TMEM167A	Protein kish-A	hsa:153339	1.73534	0.795218	up	1.39996e-06	1.88647e-05	114.871	66.1948
LIMK1	mRNA	LIMK1	LIM domain kinase 1		NM_016735.1	LIMK1	cDNA FLJ75611, highly similar to Homo sapiens LIM domain kinase 1 (LIMK1), transcript variant 1, mRNA	hsa:3984	1.92809	0.947172	up	0.00848861	0.0458943	27.5093	14.2677
APCS	mRNA	NM_213887.1	Serum amyloid P-component	ssc:396921					0.0781688	-3.67726	down	0	0	511.4	6542.25
SLC35E2B	mRNA	XP_003481975.1	Uncharacterized protein	ssc:100511758	NM_001110781.1	SLC35E2B	cDNA FLJ34992 fis, clone OCBBF2011228, weakly similar to Mesembryanthemum crystallinum phosphoenolpyruvate/phosphate translocator (PPT) mRNA	hsa:728661	0.538027	-0.89425	down	7.42766e-08	1.16352e-06	216.744	402.85
PC	mRNA	NM_214349.1	Uncharacterized protein	ssc:397630	NM_022172.2	PC	cDNA FLJ60715, highly similar to Pyruvate carboxylase, mitochondrial (EC 6.4.1.1)	hsa:5091	0.450798	-1.14945	down	1.19435e-63	1.0734e-61	991.102	2198.55
SAA4	mRNA	XP_003122987.1	Serum amyloid A protein	ssc:100526034	NM_001199744.1	SAA2-SAA4	SAA2-SAA4 readthrough	hsa:100528017	0.511878	-0.966127	down	4.17532e-09	7.51133e-08	203.7	397.947
PDE8B	mRNA	XP_005661559.1	Uncharacterized protein	ssc:100522306	NM_003719.3	PDE8B	cDNA FLJ11212 fis, clone PLACE1007958, highly similar to High-affinity cAMP-specific and IBMX-insensitive 3',5'-cyclic phosphodiesterase 8B (EC 3.1.4.17)	hsa:8622	0.297147	-1.75075	down	0.00057285	0.0047185	12.0144	40.4323
GMPR	mRNA	XP_005665652.1	GMP reductase	ssc:100154573	NM_006877.3	GMPR	GMP reductase 1	hsa:2766	1.60099	0.678968	up	3.09616e-24	1.18967e-22	617.859	385.922
CYP2A19	mRNA	NM_214417.1	Cytochrome p450 2A6	ssc:403149	NM_000762.5	CYP2A6	Cytochrome P450 2A6	hsa:1548	7.07172	2.82206	up	0	0	7399.37	1046.33
LOC100739534	mRNA	XP_005656684.1	uncharacterized LOC100739534	ssc:100739534	NM_006235.2	POU2AF1	POU domain class 2-associating factor 1	hsa:5450	0.278605	-1.84371	down	0.000398999	0.00342206	10.8968	39.112
LOC100519130	mRNA	XP_005654892.1	Uncharacterized protein	ssc:100519130	NM_152491.4	PM20D1	Probable carboxypeptidase PM20D1	hsa:148811	0.53164	-0.911479	down	3.0472e-95	3.82432e-93	3023.62	5687.35
LOC100517736	mRNA	XP_003134409.1	sulfiredoxin-1-like	ssc:100517736	NM_080725.2	SRXN1	Sulfiredoxin-1	hsa:140809	6.48147	2.69632	up	5.95549e-32	2.88392e-30	167.509	25.8443
SCIMP	mRNA	XP_003358266.1	Uncharacterized protein	ssc:100525536	NM_207103.3	SCIMP	DTFT5783, isoform CRA_c	hsa:388325	1.69209	0.758805	up	0.00457944	0.0278469	42.0243	24.8357
LIPG	mRNA	NM_001243029.1	Uncharacterized protein	ssc:100155736	NM_006033.2	LIPG	cDNA FLJ77993, highly similar to Homo sapiens endothelial lipase mRNA	hsa:9388	0.123376	-3.01886	down	1.03888e-127	1.54088e-125	110.339	894.326
LOC100739531	mRNA	XP_005658896.1	guanine nucleotide-binding protein G(q) subunit alpha-like	ssc:100739531	NM_002072.4	GNAQ	cDNA FLJ50831, highly similar to Guanine nucleotide-binding protein G(q) subunit alpha	hsa:2776	0.622471	-0.683921	down	0.00393717	0.0246334	149.129	239.576
LOC100156145	mRNA	NM_001136510.1	Uncharacterized protein	ssc:100156145	NR_037570.2	NFS1	Cysteine desulfurase, mitochondrial	hsa:9054	0.619507	-0.690807	down	3.58828e-05	0.000388501	296.014	477.822
LOC100736716	mRNA	XP_005658377.1	Krueppel-like factor 10-like	ssc:100736716	NR_103760.1	KLF10	Krueppel-like factor 10	hsa:7071	0.529261	-0.917948	down	0.000775709	0.00618294	77.9927	147.361
BLVRB	mRNA	XP_003355965.1	Uncharacterized protein	ssc:100625219	NM_000713.2	BLVRB	Flavin reductase (NADPH)	hsa:645	0.567876	-0.816353	down	1.71464e-28	7.67249e-27	1223.59	2154.69
BLVRA	mRNA	XP_005673405.1	Uncharacterized protein	ssc:100515289	NM_001253823.1	BLVRA	Biliverdin reductase A	hsa:644	0.534607	-0.90345	down	5.37048e-18	1.64845e-16	541.993	1013.82
LOC100518095	mRNA	XP_005670428.1	interferon-induced GTP-binding protein Mx1-like	ssc:100518095	NM_002462.4	MX1	Interferon-induced GTP-binding protein Mx1, N-terminally processed	hsa:4599	1.94749	0.961619	up	4.30651e-35	2.27217e-33	595.298	305.674
LOC100517731	mRNA	XP_005653992.1	transcription factor CP2-like protein 1-like	ssc:100517731	NM_014553.2	TFCP2L1	Putative uncharacterized protein LBP-9	hsa:29842	0.237748	-2.07249	down	0.00113429	0.0085892	6.49773	27.3303
CDC42EP5	mRNA	XP_003127481.2	CDC42 effector protein (Rho GTPase binding) 5	ssc:100525753	NM_145057.3	CDC42EP5	Cdc42 effector protein 5	hsa:148170	2.22706	1.15514	up	0.000231149	0.00211596	42.0785	18.8942
SMC1A	mRNA	XP_005673708.1	Structural maintenance of chromosomes protein	ssc:100523938	NM_006306.3	SMC1A	cDNA FLJ77162, highly similar to Homo sapiens SMC1 structural maintenance of chromosomes 1-like 1 (SMC1L1), mRNA	hsa:8243	0.358103	-1.48155	down	1.63036e-22	5.90102e-21	157.672	440.297
CDC42EP1	mRNA	XP_003481602.1	Uncharacterized protein	ssc:100738372	NM_152243.2	CDC42EP1	Cdc42 effector protein 1	hsa:11135	1.80144	0.849147	up	1.62074e-05	0.000186118	84.5649	46.9431
LAT2	mRNA	NM_001243411.1	Uncharacterized protein	ssc:100627864	NM_032464.2	LAT2	Linker for activation of T-cells family member 2	hsa:7462	1.56377	0.645031	up	6.11255e-13	1.43574e-11	330.214	211.165
ATAD2	mRNA	XR_302830.1	Uncharacterized protein	ssc:100155780	NM_014109.3	ATAD2	ATPase family AAA domain-containing protein 2	hsa:29028	2.38177	1.25204	up	0.00513881	0.0305648	22.005	9.23891
ABRACL	mRNA	XP_003353244.1	ABRA C-terminal like	ssc:100525723	NM_021243.2	ABRACL	ABRA C-terminal like	hsa:58527	1.78418	0.835261	up	2.95688e-05	0.000325119	80.9982	45.398
LOC100737308	mRNA	XP_005670152.1	D-beta-hydroxybutyrate dehydrogenase, mitochondrial-like	ssc:100737308	NM_203315.2	BDH1	3-hydroxybutyrate dehydrogenase	hsa:622	0.42224	-1.24386	down	6.57187e-26	2.70659e-24	306.427	725.717
CREM	mRNA	UPI00025D3186	cAMP responsive element modulator tau alpha gamma		NR_051975.1	CREM	cAMP-responsive element modulator	hsa:1390	0.332696	-1.58772	down	0.000537357	0.0044678	16.179	48.63
LOC100736706	mRNA	XP_003481082.2	Uncharacterized protein	ssc:100736706	NM_000336.2	SCNN1B	Nasal epithelial sodium channel beta subunit	hsa:6338	4.97433	2.3145	up	0.000398323	0.00341903	17.5381	3.52572
CES1	mRNA	NM_214246.1	Triacylglycerol hydrolase	ssc:397478					0.59267	-0.7547	down	4.57081e-148	8.01214e-146	8638.56	14575.7
LOC100517745	mRNA	XP_005658000.1	Uncharacterized protein	ssc:100517745	NM_005342.2	HMGB3	High mobility group protein B3	hsa:3149	1.91674	0.938653	up	2.14126e-05	0.000240297	72.5265	37.8385
PLIN3	mRNA	NM_001031778.1	Perilipin-3	ssc:595103	NM_005817.4	PLIN3	Perilipin-3	hsa:10226	0.444515	-1.1697	down	1.90028e-25	7.64798e-24	360.589	811.196
SAMHD1	mRNA	XP_003361483.1	Uncharacterized protein	ssc:100625064	NM_015474.3	SAMHD1	cDNA FLJ51783, highly similar to SAM domain and HD domain-containing protein 1	hsa:25939	0.575866	-0.796195	down	6.88273e-07	9.69984e-06	266.648	463.038
PLIN4	mRNA	XP_005661384.1	Uncharacterized protein	ssc:100524667	NM_001080400.1	PLIN4	cDNA FLJ59021, moderately similar to Mus musculus plasma membrane associated protein, S3-12 (S3-12), mRNA	hsa:729359	3.04308	1.60553	up	5.27382e-05	0.0005543	34.0872	11.2016
AFM	mRNA	XP_005666796.1	Uncharacterized protein	ssc:100628071	NM_001133.2	AFM	Afamin	hsa:173	0.445559	-1.16631	down	6.91463e-102	8.9975e-100	1536.54	3448.57
AFP	mRNA	NM_214317.1	Alpha-fetoprotein	ssc:397586	NM_001134.2	AFP	cDNA FLJ51509, highly similar to Alpha-fetoprotein	hsa:174	0.126215	-2.98604	down	1.73957e-05	0.000198474	3.6499	28.9181
PAFAH2	mRNA	XP_005665185.1	Uncharacterized protein	ssc:100623755	NM_000437.3	PAFAH2	cDNA, FLJ94434, highly similar to Homo sapiens platelet-activating factor acetylhydrolase 2, 40kDa (PAFAH2), mRNA	hsa:5051	0.543405	-0.879899	down	1.95377e-05	0.00022054	143.59	264.242
CLIC1	mRNA	XP_003128024.1	Chloride intracellular channel protein 1	ssc:594847	NM_001288.4	CLIC1	Chloride intracellular channel protein 1	hsa:1192	1.76537	0.819971	up	9.37246e-05	0.000937688	72.4886	41.0614
CLIC2	mRNA	NM_001244428.1	Uncharacterized protein	ssc:100516055	NM_001289.5	CLIC2	Chloride intracellular channel 2	hsa:1193	1.66979	0.739664	up	5.64677e-10	1.08682e-08	207.37	124.189
CDK2AP1	mRNA	NM_001190166.1	cyclin-dependent kinase 2 associated protein 1	ssc:100153712	NR_073008.1	CDK2AP1	Cyclin-dependent kinase 2-associated protein 1	hsa:8099	1.72843	0.789462	up	1.3047e-08	2.21737e-07	160.93	93.1077
LOC100514562	mRNA	XP_003122519.1	uncharacterized LOC100514562	ssc:100514562	NM_001136485.1	C11orf86	chromosome 11 open reading frame 86	hsa:254439	3.76745	1.91359	up	6.15936e-05	0.000637891	27.4234	7.27904
FAM83F	mRNA	XP_005663834.1	family with sequence similarity 83, member F	ssc:100155438	NM_138435.2	FAM83F	family with sequence similarity 83, member F	hsa:113828	2.87092	1.52151	up	9.0818e-08	1.40808e-06	63.4403	22.0976
LOC102159988	mRNA	XP_005668429.1	forkhead box protein O1-like	ssc:102159988	NM_002015.3	FOXO1	Forkhead box protein O1	hsa:2308	0.331561	-1.59265	down	5.6858e-06	7.07722e-05	27.5532	83.1015
LOC100739554	mRNA	XP_003480332.1	ras-related GTP-binding protein D-like	ssc:100739554	NM_021244.4	RRAGD	Ras-related GTP-binding protein D	hsa:58528	0.346776	-1.52792	down	0.00282703	0.0187673	13.4755	38.8594
AIG1	mRNA	XP_001924509.2	Uncharacterized protein	ssc:100151943	NM_016108.3	AIG1	Androgen-induced gene 1 protein	hsa:51390	0.620767	-0.687876	down	1.6261e-06	2.16779e-05	404.388	651.433
PIBF1	mRNA	XP_005668523.1	progesterone immunomodulatory binding factor 1	ssc:102165949	NM_006346.2	PIBF1	Progesterone-induced-blocking factor 1	hsa:10464	8.0731	3.01312	up	0.00022879	0.00209889	14.9599	1.85305
ARHGAP8	mRNA	NM_001204383.1	Uncharacterized protein	ssc:100533202	NM_181334.4	PRR5-ARHGAP8	PRR5-ARHGAP8 fusion	hsa:553158	1.88236	0.912546	up	2.40474e-06	3.14261e-05	92.5119	49.1466
LYZ	mRNA	NM_214392.2	Uncharacterized protein	ssc:100157211	NM_000239.2	LYZ	cDNA, FLJ92040, Homo sapiens lysozyme (renal amyloidosis) (LYZ), mRNA	hsa:4069	0.252284	-1.98688	down	0.000131031	0.00127309	10.1784	40.3449
LOC102159131	mRNA	XP_005656854.1	death-associated protein kinase 1-like	ssc:102159131	NM_004938	DAPK1	Death-associated protein kinase beta	hsa:1612	0.455329	-1.13502	down	0.000166391	0.00157763	51.4403	112.974
FAM212B	mRNA	XP_005663614.1	family with sequence similarity 212, member B	ssc:100153198	NM_198926.2	FAM212B	family with sequence similarity 212, member B	hsa:55924	5.52885	2.46698	up	9.72152e-08	1.50068e-06	37.3555	6.75647
AEN	mRNA	XP_005660090.1	Uncharacterized protein	ssc:100522657	NM_022767.3	AEN	Apoptosis-enhancing nuclease	hsa:64782	2.19828	1.13637	up	9.00311e-11	1.81173e-09	133.09	60.5428
PECR	mRNA	XP_005672242.1	Uncharacterized protein	ssc:100312978	NM_018441.5	PECR	cDNA FLJ55082, highly similar to Peroxisomal trans-2-enoyl-CoA reductase (EC 1.3.1.38)	hsa:55825	0.645412	-0.631707	down	3.90182e-17	1.15583e-15	1679.03	2601.49
LOC100739564	mRNA	XP_005660414.1	regulator of G-protein signaling 3-like	ssc:100739564	NR_074078.1	RGS3	cDNA FLJ39521 fis, clone PUAEN2001586, highly similar to Regulator of G-protein signaling 3	hsa:5998	2.73996	1.45416	up	0.00439588	0.0269237	19.0177	6.94088
LOC102164780	mRNA	XP_005668403.1	spartin-like	ssc:102164780	NM_015087.4	SPG20	Spartin	hsa:23111	0.410994	-1.28281	down	0.00280493	0.0186264	22.5541	54.8769
LY75	mRNA	NM_001184946.1	CD205	ssc:595126					1.60349	0.681215	up	0.00441625	0.027025	48.3484	30.152
RAPH1	mRNA	XP_005672165.1	Uncharacterized protein	ssc:100515060	NM_213589.2	RAPH1	Ras-associated and pleckstrin homology domains-containing protein 1	hsa:65059	0.606907	-0.720452	down	0.00187043	0.0131581	145.402	239.578
CPXM2	mRNA	XP_005671590.1	Uncharacterized protein	ssc:100153578	NM_198148.2	CPXM2	cDNA FLJ56000, highly similar to Carboxypeptidase-like protein X2	hsa:119587	1.83946	0.879284	up	1.61193e-19	5.2437e-18	355.734	193.39
LOC102158993	mRNA	XP_005659872.1	zinc finger protein 407-like	ssc:102158993	NM_017757.2	ZNF407	Zinc finger protein 407	hsa:55628	0.259585	-1.94572	down	3.19381e-09	5.80966e-08	25.9699	100.044
RAD51D	mRNA	XR_306544.1	RAD51 homolog D (S. cerevisiae)	ssc:100626849	NR_037712.1	RAD51D	cDNA FLJ55763, highly similar to DNA repair protein RAD51 homolog 4	hsa:5892	1.83071	0.872403	up	0.00229593	0.0157289	40.894	22.3378
LOC100519176	mRNA	XP_003134358.1	DNA replication complex GINS protein PSF1-like	ssc:100519176	NM_021067.3	GINS1	DNA replication complex GINS protein PSF1	hsa:9837	4.77047	2.25413	up	0.000567434	0.00468116	17.0626	3.57672
FAM81A	mRNA	XP_005659606.1	family with sequence similarity 81, member A	ssc:100156658	NM_152450.2	FAM81A	family with sequence similarity 81, member A	hsa:145773	2.05198	1.03701	up	7.66309e-09	1.33883e-07	118.341	57.6718
UAP1	mRNA	XP_005663209.1	Uncharacterized protein	ssc:100156649	NM_003115.4	UAP1	UDP-N-acetylhexosamine pyrophosphorylase	hsa:6675	0.654126	-0.612359	down	0.00689075	0.0386955	193.783	296.247
LOC102161367	mRNA	XP_005669759.1	ataxin-7-like	ssc:102161367	NM_001177387.1	ATXN7	Ataxin-7	hsa:6314	0.528421	-0.92024	down	0.00793038	0.0434634	48.2859	91.3776
LOC102159153	mRNA	XP_005660991.1	MAP kinase-activating death domain protein-like	ssc:102159153	NM_130476.2	MADD	MAP kinase-activating death domain protein	hsa:8567	1.58833	0.667511	up	0.00500132	0.0299233	48.1792	30.3332
OCLN	mRNA	NM_001163647.2	Uncharacterized protein	ssc:397236	NM_002538.3	OCLN	cDNA FLJ77961, highly similar to Homo sapiens occludin (OCLN), mRNA	hsa:100506658	0.601967	-0.732244	down	0.00036315	0.00315414	180.999	300.679
MARVELD3	mRNA	NM_001243842.1	Uncharacterized protein	ssc:100511453	NM_052858.5	MARVELD3	MARVEL domain-containing protein 3	hsa:91862	0.555897	-0.847111	down	0.00135992	0.0100501	91.0476	163.785
P4HA1	mRNA	NM_001097435.1	Procollagen-proline 2-oxoglutarate-4-dioxygenase	ssc:100037299	NM_001142596.1	P4HA1	Prolyl 4-hydroxylase subunit alpha-1	hsa:5033	0.405266	-1.30306	down	1.00856e-25	4.12963e-24	265.147	654.254
SPG20	mRNA	XP_005668402.1	spastic paraplegia 20 (Troyer syndrome)	ssc:100739245	NM_015087.4	SPG20	Spartin	hsa:23111	0.517714	-0.949773	down	0.00111762	0.00849019	66.0086	127.5
C1H15orf48	mRNA	XP_003353424.1	Uncharacterized protein	ssc:100152534	NM_197955.2	C15orf48	Normal mucosa of esophagus-specific gene 1 protein	hsa:84419	1.81732	0.861813	up	0.00367602	0.0232672	37.682	20.7349
LOC100521274	mRNA	XP_005665093.1	protein FAM131C-like	ssc:100521274	NM_182623.2	FAM131C	family with sequence similarity 131, member C	hsa:348487	1.63527	0.709529	up	1.08913e-05	0.000128621	109.837	67.1672
LOC102161361	mRNA	XP_005668140.1	MOB kinase activator 3B-like	ssc:102161361	NM_024761.4	MOB3B	MOB kinase activator 3B	hsa:79817	2.77421	1.47208	up	0.000216161	0.00200034	31.6151	11.3961
DNAJC12	mRNA	XP_001925277.1	DnaJ (Hsp40) homolog, subfamily C, member 12	ssc:100153566	NM_201262.1	DNAJC12	DnaJ (Hsp40) homolog, subfamily C, member 12	hsa:56521	0.411102	-1.28243	down	9.69376e-34	4.91877e-32	370.501	901.236
LOC102162518	mRNA	XP_005657243.1	collagen alpha-1(XVIII) chain-like	ssc:102162518	NM_130445.2	COL18A1	Collagen, type XVIII, alpha 1, isoform CRA_d	hsa:80781	0.652656	-0.615605	down	3.55232e-13	8.54247e-12	1376.31	2108.78
ACO	mRNA	XP_003358014.1	Acyl-CoA oxidase	ssc:396771	NM_007292.5	ACOX1	Peroxisomal acyl-coenzyme A oxidase 1	hsa:51	0.50224	-0.993552	down	4.11849e-19	1.32153e-17	432.149	860.444
LOC100736744	mRNA	XP_003481688.2	phosphatidylinositol 5-phosphate 4-kinase type-2 gamma-like	ssc:100736744	NM_024779.4	PIP4K2C	cDNA PSEC0253 fis, clone NT2RP3003368, highly similar to Homo sapiens phosphatidylinositol-4-phosphate 5-kinase, type II, gamma (PIP5K2C), mRNA	hsa:79837	1.66442	0.735021	up	0.00209948	0.0145523	51.4328	30.9013
NPM3	mRNA	XP_003359391.1	Uncharacterized protein	ssc:100627227	NM_006993.2	NPM3	Nucleoplasmin-3	hsa:10360	2.41145	1.2699	up	0.0013574	0.010035	28.3462	11.7549
LOC100524797	mRNA	XP_003124887.2	Uncharacterized protein	ssc:100524797	NR_015355.3	NEURL1B	E3 ubiquitin-protein ligase NEURL1B	hsa:54492	13.5775	3.76314	up	3.89572e-07	5.65173e-06	24.3391	1.7926
LY96	mRNA	NM_001104956.1	Lymphocyte antigen 96	ssc:100125555	NM_015364.4	LY96	Lymphocyte antigen 96	hsa:23643	1.8984	0.924785	up	1.14386e-11	2.44817e-10	188.456	99.2707
SLC5A9	mRNA	UPI0001987D48	solute carrier family 5 (sodium/glucose cotransporter), member 9		NM_001135181.1	SLC5A9	Sodium/glucose cotransporter 4	hsa:200010	0.426751	-1.22853	down	7.1189e-06	8.70772e-05	57.8439	135.545
SLC5A6	mRNA	XP_005662725.1	Uncharacterized protein	ssc:100522014	NR_028323.1	SLC5A6	cDNA FLJ14949 fis, clone PLACE2000341, highly similar to Sodium-dependent multivitamin transporter	hsa:8884	0.565667	-0.821976	down	2.39344e-08	3.96911e-07	304.171	537.722
C1H15orf52	mRNA	XP_003353441.1	chromosome 1 open reading frame, human C15orf52	ssc:100153607					1.90097	0.926734	up	0.00226129	0.0155267	38.0472	20.0147
HSD3B7	mRNA	XP_005655142.1	Uncharacterized protein	ssc:100525281	NM_025193.3	HSD3B7	3 beta-hydroxysteroid dehydrogenase type 7	hsa:80270	0.656074	-0.608069	down	7.468e-06	9.09278e-05	546.54	833.046
HSD3B1	mRNA	NM_001004049.1	Hydroxy-delta-5-steroid dehydrogenase, 3 beta-and steroid delta-isomerase 1	ssc:445539	NM_000862.2	HSD3B1	3 beta-hydroxysteroid dehydrogenase/Delta 5-->4-isomerase type 1	hsa:3283	1.60141	0.679342	up	1.35868e-15	3.72319e-14	382.043	238.567
CHST7	mRNA	XP_003135097.2	Uncharacterized protein	ssc:100521649	NM_019886.3	CHST7	Carbohydrate sulfotransferase 7	hsa:56548	0.369895	-1.43481	down	0.00312402	0.0203066	15.8734	42.9132
SYNPO	mRNA	XP_005658874.1	synaptopodin	ssc:100624154	NM_007286.5	SYNPO	Synaptopodin	hsa:11346	2.5481	1.34942	up	1.89906e-11	4.01587e-10	115.612	45.3719
LOC100514082	mRNA	XP_003121229.3	ensconsin-like	ssc:100514082	NM_003980.4	MAP7	cDNA, FLJ93207, highly similar to Homo sapiens microtubule-associated protein 7 (MAP7), mRNA	hsa:9053	0.394141	-1.34322	down	2.2701e-07	3.37887e-06	59.0908	149.923
KIF12	mRNA	XP_005660422.1	Uncharacterized protein	ssc:100156816	NM_138424.1	KIF12	Kinesin-like protein KIF12	hsa:113220	1.9959	0.997039	up	9.80577e-05	0.000978271	56.5277	28.3219
IFI44	mRNA	NM_001246205.1	Uncharacterized protein	ssc:100525523	NM_006417.4	IFI44	Interferon-induced protein 44	hsa:10561	1.61456	0.691141	up	1.86118e-25	7.50488e-24	637.295	394.717
LSMEM2	mRNA	XP_001927860.2	leucine-rich single-pass membrane protein 2	ssc:100154429	NM_153215.1	LSMEM2	Leucine-rich single-pass membrane protein 2	hsa:132228	2.09691	1.06826	up	0.0018985	0.0133424	32.9772	15.7266
PQLC3	mRNA	XR_298268.1	PQ loop repeat containing 3	ssc:100525694	NR_104231.1	PQLC3	PQ-loop repeat-containing protein 3	hsa:130814	1.64499	0.718078	up	0.00348163	0.0222359	47.7534	29.0296
TRIP12	mRNA	XP_005658090.1	Thyroid hormone receptor interactor 12	ssc:100622166	NM_004238.2	TRIP12	E3 ubiquitin-protein ligase TRIP12	hsa:9320	0.40265	-1.3124	down	1.23015e-39	7.24765e-38	409.871	1017.93
CNN2	mRNA	Z19539	Calponin-2	ssc:397565	NM_201277.1	CNN2	cDNA FLJ52495, highly similar to Calponin-2	hsa:1265	3.05446	1.61092	up	7.21898e-28	3.157e-26	248.702	81.4227
FKBP5	mRNA	XP_001929450.5	Peptidyl-prolyl cis-trans isomerase	ssc:100155423	NM_004117.3	FKBP5	Peptidyl-prolyl cis-trans isomerase FKBP5	hsa:2289	0.248002	-2.01158	down	3.19209e-36	1.72275e-34	105.919	427.089
FAXDC2	mRNA	XP_005672659.1	Uncharacterized protein	ssc:100525263	NM_032385.3	FAXDC2	Fatty acid hydroxylase domain-containing protein 2	hsa:10826	0.247953	-2.01186	down	4.6871e-34	2.3955e-32	99.2278	400.188
PER1	mRNA	UPI00000867F6	Period protein		NM_002616.2	PER1	Period 1	hsa:5187	0.47432	-1.07607	down	3.49142e-10	6.8126e-09	167.572	353.29
PER2	mRNA	XP_005672407.1	Uncharacterized protein	ssc:100154609	NM_022817.2	PER2	cDNA FLJ60515, highly similar to Period circadian protein 2	hsa:8864	0.304224	-1.7168	down	3.63162e-09	6.55545e-08	37.3543	122.786
LOC100518027	mRNA	XP_005667236.1	Uncharacterized protein	ssc:100518027	NM_014488.4	RAB30	cDNA FLJ78283, highly similar to Homo sapiens RAB30, member RAS oncogene family (RAB30), mRNA	hsa:27314	0.351004	-1.51044	down	0.00112768	0.00854825	16.5792	47.2337
PEPD	mRNA	XP_005653330.1	Uncharacterized protein	ssc:100511084	NM_001166057.1	PEPD	PEPD protein	hsa:5184	1.94342	0.958596	up	4.55723e-20	1.51741e-18	329.258	169.422
KNG1	mRNA	XP_005652427.1	Uncharacterized protein	ssc:396568	NM_001166451.1	KNG1	cDNA FLJ53075, highly similar to Kininogen-1	hsa:3827	0.531693	-0.911335	down	3.1444e-208	7.41031e-206	6686.51	12575.9
CLIP2	mRNA	XP_003124472.4	Uncharacterized protein	ssc:100512954	NM_032421.2	CLIP2	Cytoplasmic linker 2	hsa:7461	2.15283	1.10623	up	0.00172258	0.0122892	32.1637	14.9402
LOC100626928	mRNA	XP_005671060.1	rho-related GTP-binding protein RhoU-like	ssc:100626928	NR_037962.1	RHOU	Rho-related GTP-binding protein RhoU	hsa:58480	0.456001	-1.13289	down	2.99603e-08	4.8919e-07	112.053	245.729
LOC100153768	mRNA	XP_001925077.3	Uncharacterized protein	ssc:100153768	NM_030920.4	ANP32E	Acidic (Leucine-rich) nuclear phosphoprotein 32 family, member E variant	hsa:81611	1.60897	0.686141	up	4.91323e-05	0.000518973	97.4659	60.5764
PLP2	mRNA	NM_001244435.1	Uncharacterized protein	ssc:100512511	NM_002668.2	PLP2	Proteolipid protein 2	hsa:5355	2.37789	1.24968	up	6.89119e-09	1.21196e-07	94.5477	39.7611
PLP1	mRNA	NM_213974.1	Myelin proteolipid protein	ssc:397029	NM_199478.1	PLP1	cDNA, FLJ92659, highly similar to Homo sapiens proteolipid protein 1 (Pelizaeus-Merzbacher disease,spastic paraplegia 2, uncomplicated) (PLP1), mRNA	hsa:5354	1.65396	0.725926	up	5.09288e-18	1.56551e-16	413.147	249.792
SERPINA11	mRNA	XP_005666474.1	Uncharacterized protein	ssc:100620680	NM_001080451.1	SERPINA11	Serpin A11	hsa:256394	1.65877	0.73011	up	3.40893e-15	9.23414e-14	339.925	204.927
HPD	mRNA	NM_214224.1	4-hydroxyphenylpyruvate dioxygenase	ssc:397443	NM_002150.2	HPD	4-hydroxyphenylpyruvate dioxygenase	hsa:3242	0.493465	-1.01898	down	1.69934e-292	5.00597e-290	6692.37	13562
LOC100520985	mRNA	XP_003133303.3	kynureninase-like	ssc:100520985	NM_003937.2	KYNU	Kynureninase	hsa:8942	1.66237	0.73324	up	6.56381e-08	1.03431e-06	159.163	95.7444
TOB1	mRNA	NM_001123205.1	Transducer of ERBB2 1	ssc:100144440	NM_005749.3	TOB1	Protein Tob1	hsa:10140	0.585528	-0.77219	down	4.12228e-14	1.05852e-12	682.343	1165.35
DKK1	mRNA	NM_001145384.1	Dickkopf-like protein 1	ssc:100157640	NM_012242.2	DKK1	Dickkopf-like protein 1	hsa:22943	1.9859	0.98979	up	0.00280008	0.0186058	33.5838	16.9111
LOC102161418	mRNA	XP_005653043.1	uncharacterized LOC102161418	ssc:102161418	NM_003641.3	IFITM1	Interferon-induced transmembrane protein 1	hsa:8519	2.24363	1.16583	up	4.65876e-30	2.1717e-28	398.071	177.423
LOC100626911	mRNA	XP_005663975.1	serine hydroxymethyltransferase, mitochondrial-like	ssc:100626911	NR_048562.1	SHMT2	Serine hydroxymethyltransferase, mitochondrial	hsa:6472	0.560482	-0.835259	down	1.32793e-05	0.0001545	176.04	314.087
LOC100153751	mRNA	XP_005670536.1	heart- and neural crest derivatives-expressed protein 2-like	ssc:100153751	NM_021973.2	HAND2	cDNA FLJ16260 fis, clone IMR322006947, highly similar to Heart- and neural crest derivatives-expressed protein 2	hsa:9464	0.4927	-1.02122	down	0.0054349	0.0319496	38.505	78.151
LOC100739592	mRNA	XR_302158.1	uncharacterized LOC100739592	ssc:100739592					0.272332	-1.87656	down	2.81195e-10	5.51214e-09	32.8288	120.547
LOC102158932	mRNA	XP_005668556.1	ras-related protein Rab-37-like	ssc:102158932	NM_021033.6	RAP2A	Ras-related protein Rap-2a	hsa:5911	0.471179	-1.08565	down	9.28649e-05	0.000929964	63.3038	134.352
TRNAW-CCA	tRNA	TRNAW-CCA	transfer RNA tryptophan (anticodon CCA)						0.366959	-1.44631	down	0.00248805	0.0168384	16.2443	44.2674
STARD10	mRNA	NM_001243805.1	Uncharacterized protein	ssc:100511029	NM_006645.2	STARD10	cDNA FLJ38349 fis, clone FEBRA1000057, highly similar to PCTP-like protein	hsa:10809	0.588377	-0.765186	down	5.25588e-12	1.1576e-10	585.803	995.624
TRIP6	mRNA	XP_003354526.1	Uncharacterized protein	ssc:100620791	NM_003302.2	TRIP6	Thyroid hormone receptor interacting protein 6 isoform 1	hsa:7205	4.85387	2.27913	up	5.6149e-17	1.65176e-15	99.576	20.5148
KLHDC8B	mRNA	XP_005669594.1	Uncharacterized protein	ssc:100510980	NM_173546.2	KLHDC8B	Kelch domain-containing protein 8B	hsa:200942	1.84445	0.883192	up	0.000796621	0.00632585	48.7329	26.4214
F12	mRNA	NM_214242.1	Coagulation factor XII	ssc:397474					0.549714	-0.863248	down	1.42965e-281	3.98986e-279	10731.2	19521.5
LOC100518952	mRNA	XP_003123303.2	Uncharacterized protein	ssc:100518952	NM_152491.4	PM20D1	Probable carboxypeptidase PM20D1	hsa:148811	0.525837	-0.927314	down	1.48324e-126	2.18469e-124	3828.39	7280.56
ATP11C	mRNA	XP_005673999.1	Uncharacterized protein	ssc:100523658					0.575694	-0.796626	down	0.00024991	0.00226521	144.855	251.617
IL20RB	mRNA	XP_005669927.1	Uncharacterized protein	ssc:100620875	NM_144717.3	IL20RB	Interleukin-20 receptor subunit beta	hsa:53833	3.93998	1.97819	up	1.40839e-05	0.000162879	31.0673	7.88513
KNSTRN	mRNA	XP_005659809.1	Uncharacterized protein	ssc:100520414	NM_033286.3	KNSTRN	Small kinetochore-associated protein	hsa:90417	2.10296	1.07242	up	0.000656518	0.00531074	39.4989	18.7825
LOC102165403	mRNA	XP_005666959.1	Uncharacterized protein	ssc:102165403	NM_003360.3	UGT8	cDNA FLJ52624, highly similar to 2-hydroxyacylsphingosine1-beta-galactosyltransferase (EC 2.4.1.45)	hsa:7368	0.476668	-1.06894	down	3.556e-09	6.4299e-08	151.302	317.416
LOC100511757	mRNA	XP_003127204.1	Uncharacterized protein	ssc:100511757	NM_198540.2	B3GNT8	UDP-GlcNAc:betaGal beta-1,3-N-acetylglucosaminyltransferase 8	hsa:374907	0.187883	-2.41209	down	0.00599398	0.0346127	2.92215	15.553
LOC100623458	mRNA	LOC100623458	Ig lambda chain V-III region SH-like		XP_001719673.4	LOC651536	immunoglobulin iota chain-like	hsa:651536	2.54049	1.3451	up	5.18984e-05	0.000546286	42.1727	16.6003
SLBP	mRNA	NM_001244857.1	Uncharacterized protein	ssc:100513605	NM_006527.2	SLBP	Stem-loop (Histone) binding protein, isoform CRA_d	hsa:7884	1.67571	0.744777	up	1.30832e-08	2.22174e-07	172.881	103.169
MAP4K4	mRNA	XP_003124919.2	Uncharacterized protein	ssc:100516547	NR_027767.1	TNIK	TRAF2 and NCK-interacting protein kinase	hsa:23043	1.67958	0.748101	up	1.55845e-06	2.09207e-05	122.757	73.0881
KATNB1	mRNA	XP_005664454.1	Uncharacterized protein	ssc:100514649	NM_005886.2	KATNB1	Katanin p80 WD40 repeat-containing subunit B1	hsa:10300	0.524227	-0.931736	down	0.00670347	0.0379148	48.4576	92.4363
LOC100623445	mRNA	XP_005656036.1	transmembrane protein 52-like	ssc:100623445	NM_178545.3	TMEM52	Transmembrane protein 52	hsa:339456	0.0599117	-4.06102	down	1.38227e-09	2.59681e-08	2.57336	42.9525
PARG	mRNA	XP_005671279.1	Uncharacterized protein	ssc:100522038	NM_003631.2	PARG	cDNA FLJ60257, highly similar to Poly(ADP-ribose) glycohydrolase (EC 3.2.1.143)	hsa:8505	0.471649	-1.08422	down	0.000996988	0.0076895	45.0699	95.5581
TTK	mRNA	XP_005659471.1	Uncharacterized protein	ssc:100157649	NM_003318.4	TTK	Dual-specificity protein kinase TTK	hsa:7272	8.62354	3.10828	up	0.00443926	0.0271032	8.70341	1.00926
TIMM50	mRNA	XP_003355956.2	Uncharacterized protein	ssc:100623818					0.58939	-0.762707	down	9.06815e-06	0.00010891	245.086	415.829
LOC102158125	mRNA	LOC102158125	T-cell receptor gamma chain C region DFL12-like		NM_001003806.1	TARP	TCR gamma alternate reading frame protein	hsa:445347	1.66255	0.733397	up	0.000309225	0.00274077	70.9424	42.6708
DTWD1	mRNA	XP_005659682.1	DTW domain containing 1	ssc:100153076	NM_020234.5	DTWD1	DTW domain containing 1	hsa:56986	1.50977	0.594333	up	0.00326325	0.0210695	60.8458	40.3012
UNC5B	mRNA	NM_001044549.1	Uncharacterized protein	ssc:733600	NM_170744.4	UNC5B	Netrin receptor UNC5B	hsa:219699	3.42006	1.77402	up	4.51784e-06	5.71739e-05	39.0982	11.432
LOC100738512	mRNA	XP_003483066.1	Uncharacterized protein	ssc:100738512	NM_022827.3	SPATA20	cDNA FLJ77675	hsa:64847	1.89917	0.925372	up	0.00331932	0.021373	35.2502	18.5608
GYS2	mRNA	NM_001195511.1	Glycogen synthase 2	ssc:100157080	NM_021957.3	GYS2	Glycogen [starch] synthase, liver	hsa:2998	0.383588	-1.38237	down	1.74368e-105	2.31147e-103	964.45	2514.28
CROT	mRNA	NM_001243217.1	Uncharacterized protein	ssc:100521142	NM_021151.3	CROT	cDNA FLJ56931, highly similar to Peroxisomal carnitine O-octanoyltransferase (EC 2.3.1.137)	hsa:54677	0.112378	-3.15356	down	0	0	315.203	2804.83
CRYAB	mRNA	CRYAB	crystallin, alpha B		NM_001885.1	CRYAB	cDNA FLJ57064, highly similar to Alpha crystallin B chain (Alpha(B)-crystallin)	hsa:1410	0.598985	-0.739409	down	2.23353e-13	5.45147e-12	741.316	1237.62
LOC100620893	mRNA	XP_003361773.1	Uncharacterized protein	ssc:100620893	NM_015341.4	NCAPH	cDNA FLJ51440, highly similar to Condensin complex subunit 2	hsa:23397	3.42495	1.77608	up	0.00452096	0.0275307	14.9673	4.37009
LOC100519128	mRNA	XP_005660774.1	sororin-like	ssc:100519128	NM_080668.3	CDCA5	cDNA FLJ36351 fis, clone THYMU2007146, highly similar to Sororin (Cell division cycle-associated protein 5)	hsa:113130	6.33004	2.66222	up	0.000228511	0.00209815	16.6258	2.62649
NPG1	mRNA	NM_001123149.1	Protegrin-1	ssc:100144483	NM_004345.4	CAMP	Cathelicidin antimicrobial peptide	hsa:820	0.0815977	-3.61533	down	5.36203e-12	1.17976e-10	4.99319	61.1928
GPT2	mRNA	XP_005664519.1	Uncharacterized protein	ssc:100521318	NM_133443.2	GPT2	cDNA FLJ33638 fis, clone BRAMY2023327, highly similar to Alanine aminotransferase 2 (EC 2.6.1.2)	hsa:84706	2.68523	1.42504	up	1.12666e-60	9.59699e-59	648.467	241.494
NPG4	mRNA	NM_213863.1	Antibacterial peptide PMAP-37	ssc:396871	NM_004345.4	CAMP	Cathelicidin antimicrobial peptide	hsa:820	0.151519	-2.72243	down	1.69965e-05	0.000194443	4.91167	32.4163
NOXA1	mRNA	XP_005652790.1	Uncharacterized protein	ssc:100516894	NM_006647.1	NOXA1	NADPH oxidase activator 1	hsa:10811	0.541345	-0.88538	down	0.00417209	0.025829	63.3904	117.098
TNF	mRNA	NM_214022.1	Tumor necrosis factor alpha	ssc:397086	NM_000594.3	TNF	Tumor necrosis factor alpha	hsa:7124	0.178521	-2.48584	down	2.27191e-13	5.53876e-12	18.955	106.178
ADAD1	mRNA	XP_005666952.1	Uncharacterized protein	ssc:100624194	NM_139243.3	ADAD1	Adenosine deaminase domain-containing protein 1	hsa:132612	0.174974	-2.51479	down	4.80513e-08	7.68024e-07	10.1361	57.9291
LOC100520136	mRNA	XP_003355700.2	Uncharacterized protein	ssc:100520136	NM_015275.1	KIAA1033	KIAA1033 protein	hsa:23325	0.588786	-0.764185	down	0.00455337	0.0277122	99.5116	169.011
POU2AF1	mRNA	NM_001244060.1	Uncharacterized protein	ssc:100512063	NM_006235.2	POU2AF1	POU domain class 2-associating factor 1	hsa:5450	0.481276	-1.05506	down	0.00292233	0.0192672	39.9837	83.0785
KRT18	mRNA	XP_005652636.1	Keratin 18	ssc:100126286	NM_199187.1	KRT18	cDNA, FLJ94640, highly similar to Homo sapiens keratin 18 (KRT18), mRNA	hsa:3875	1.61995	0.695948	up	5.70798e-61	4.92139e-59	1577.06	973.525
LOC100525396	mRNA	XP_005652609.1	Uncharacterized protein	ssc:100525396	NM_002089.3	CXCL2	C-X-C motif chemokine 2	hsa:2920	0.194562	-2.3617	down	0.00411828	0.025563	3.39797	17.4647
LOC100736695	mRNA	XP_005663125.1	aspartyl/asparaginyl beta-hydroxylase-like	ssc:100736695	NM_032468.4	ASPH	cDNA FLJ77157, highly similar to Homo sapiens aspartate beta-hydroxylase (ASPH), transcript variant 3, mRNA	hsa:444	1.97268	0.980159	up	0.00806476	0.0439953	26.7103	13.5401
ETFA	mRNA	NM_001244403.1	Uncharacterized protein	ssc:396615	NM_001127716.1	ETFA	Electron transfer flavoprotein subunit alpha, mitochondrial	hsa:2108	0.612954	-0.706149	down	1.51999e-26	6.35877e-25	1828.22	2982.63
LOC102158107	mRNA	XP_005674151.1	uncharacterized LOC102158107	ssc:102158107	NM_005192.3	CDKN3	cDNA FLJ52251, highly similar to Cyclin-dependent kinase inhibitor 3 (EC 3.1.3.48)	hsa:1033	4.08897	2.03174	up	0.00437012	0.0267891	13.0029	3.17998
PP2D1	mRNA	XP_005669350.1	Uncharacterized protein	ssc:102167460					1.9751	0.981928	up	0.00199109	0.0139239	36.2894	18.3734
RCE1	mRNA	XP_005654708.1	Uncharacterized protein	ssc:100514389	NM_005133.2	RCE1	CAAX prenyl protease 2	hsa:9986	0.498456	-1.00446	down	1.8448e-07	2.76525e-06	142.421	285.724
IGFBP1	mRNA	NM_001195105.1	Insulin-like growth factor binding protein 1	ssc:397270	NM_001013029.1	IGFBP1	Insulin-like growth factor binding protein 1	hsa:3484	0.463268	-1.11008	down	0	0	8005.48	17280.5
LOC102163538	mRNA	XP_005668658.1	E3 ubiquitin-protein ligase RNF213-like	ssc:102163538	NM_020954.3	RNF213	E3 ubiquitin-protein ligase RNF213	hsa:57674	1.79299	0.842367	up	0.00241026	0.0163694	42.3034	23.5938
BMP6	mRNA	NM_001168001.1	Bone morphogenetic protein 6	ssc:100155536	NM_001718.4	BMP6	BMP6 protein	hsa:654	0.451074	-1.14856	down	8.73346e-12	1.89017e-10	163.195	361.791
GDPD2	mRNA	XP_001927166.1	glycerophosphodiester phosphodiesterase domain containing 2		NM_017711.3	GDPD2	cDNA FLJ39974 fis, clone SPLEN2028424, highly similar to Homo sapiens glycerophosphodiester phosphodiesterase domain containing 2 (GDPD2), mRNA	hsa:54857	22.201	4.47255	up	9.66166e-17	2.79951e-15	60.2985	2.71602
HSD17B4	mRNA	NM_214306.1	Uncharacterized protein	ssc:397574	NM_001199292.1	HSD17B4	cDNA, FLJ92803, highly similar to Homo sapiens hydroxysteroid (17-beta) dehydrogenase 4 (HSD17B4), mRNA	hsa:3295	0.333239	-1.58537	down	4.26303e-254	1.14454e-251	1571.77	4716.63
MVK	mRNA	XR_307455.1	Uncharacterized protein	ssc:100152230	NM_001114185.1	MVK	Mevalonate kinase (Mevalonic aciduria), isoform CRA_a	hsa:4598	0.658049	-0.603733	down	0.00101471	0.00779499	301.99	458.918
HSD17B6	mRNA	XP_005663953.1	Uncharacterized protein	ssc:100620470	NM_003725.3	HSD17B6	cDNA, FLJ93962, highly similar to Homo sapiens hydroxysteroid (17-beta) dehydrogenase 6 (HSD17B6), mRNA	hsa:8630	0.614595	-0.702291	down	8.53117e-46	5.85586e-44	3304.75	5377.11
MX1	mRNA	NM_214061.1	Mx1 protein	ssc:397128	NM_002462.4	MX1	Interferon-induced GTP-binding protein Mx1, N-terminally processed	hsa:4599	1.8771	0.908507	up	4.80115e-76	5.14305e-74	1424.26	758.752
HSD17B8	mRNA	NM_001130730.1	Estradiol 17-beta-dehydrogenase 8	ssc:100154372	NM_014234.4	HSD17B8	Estradiol 17-beta-dehydrogenase 8	hsa:7923	0.666023	-0.586357	down	8.70258e-06	0.000104995	616.519	925.673
AMPD3	mRNA	XP_005661192.1	Uncharacterized protein	ssc:100620914	NM_001172431.1	AMPD3	cDNA FLJ55301, highly similar to AMP deaminase 3 (EC 3.5.4.6)	hsa:272	2.29902	1.20102	up	0.000807396	0.00639943	33.198	14.4401
MX2	mRNA	NM_001097416.1	Interferon-induced GTP-binding protein Mx2	ssc:396893	NM_002463.1	MX2	Interferon-induced GTP-binding protein Mx2	hsa:4600	1.62543	0.700824	up	2.8282e-09	5.16232e-08	203.426	125.152
TRAF2	mRNA	XP_005652776.1	Uncharacterized protein	ssc:100513840	NM_021138.3	TRAF2	cDNA FLJ53315, highly similar to TNF receptor-associated factor 2	hsa:7186	1.70107	0.766445	up	1.04444e-06	1.43289e-05	123.127	72.3818
FAM102B	mRNA	XP_005663673.1	family with sequence similarity 102, member B	ssc:100519836	NM_001010883.2	FAM102B	family with sequence similarity 102, member B	hsa:284611	3.28332	1.71515	up	8.16793e-05	0.000828512	29.9805	9.13115
SPATA33	mRNA	XP_005653287.1	spermatogenesis associated 33	ssc:102160842	NR_073516.1	SPATA33	Spermatogenesis-associated protein 33	hsa:124045	0.104845	-3.25366	down	0.00350811	0.0223713	1.27406	12.1518
TRIM8	mRNA	XP_001928939.3	Uncharacterized protein	ssc:100154191	NM_030912.2	TRIM8	Probable E3 ubiquitin-protein ligase TRIM8	hsa:81603	1.68102	0.749339	up	8.46868e-05	0.000856152	82.0317	48.7987
GPR1	mRNA	NM_001190244.1	G protein-coupled receptor 1	ssc:100415936	NM_005279.3	GPR1	G-protein-coupled receptor 1	hsa:2825	1.80504	0.852032	up	0.000106214	0.00105221	68.0516	37.7009
HSD17B2	mRNA	NM_001167649.1	Hydroxysteroid (17-beta) dehydrogenase 2	ssc:100312973	NM_002153.2	HSD17B2	Estradiol 17-beta-dehydrogenase 2	hsa:3294	135.216	7.07912	up	0	0	5614.33	41.5213
KIAA1033	mRNA	XP_005664243.1	KIAA1033	ssc:100737665	NM_015275.1	KIAA1033	KIAA1033 protein	hsa:23325	0.555916	-0.847062	down	0.00516358	0.0306778	69.4231	124.881
LOC733635	mRNA	NM_001044570.1	Uncharacterized protein	ssc:733635	NM_001353.5	AKR1C1	Aldo-keto reductase family 1 member C1	hsa:1645	0.617726	-0.694961	down	8.57184e-16	2.37039e-14	1099.16	1779.37
LOC102162493	mRNA	XP_005658887.1	receptor tyrosine-protein kinase erbB-2-like	ssc:102162493	NM_004448.2	ERBB2	cDNA FLJ55711, highly similar to Receptor tyrosine-protein kinase erbB-2 (EC 2.7.10.1)	hsa:2064	2.77258	1.47123	up	0.00844725	0.0457173	16.0347	5.78332
CDC20	mRNA	NM_001123094.1	Cell division cycle protein 20 homolog	ssc:397379	NM_001255.2	CDC20	cDNA FLJ59100, highly similar to Cell division cycle protein 20 homolog	hsa:991	5.19859	2.37812	up	8.07927e-07	1.12812e-05	33.1384	6.3745
HAO2	mRNA	XP_005655467.1	Uncharacterized protein	ssc:100522133	NM_016527.2	HAO2	Hydroxyacid oxidase 2	hsa:51179	0.657561	-0.604803	down	1.55798e-09	2.90886e-08	1012.71	1540.1
HAMP	mRNA	NM_214117.1	Hepcidin	ssc:397207	NM_021175.2	HAMP	Hepcidin antimicrobial peptide	hsa:57817	0.414444	-1.27075	down	7.24413e-142	1.18191e-139	1669.38	4028
CRABP1	mRNA	NM_001128492.1	Uncharacterized protein	ssc:100169745	NM_004378.2	CRABP1	Cellular retinoic acid-binding protein 1	hsa:1381	2.56871	1.36105	up	0.000479609	0.00403511	30.9532	12.0501
PTTG1	mRNA	XP_005672624.1	Securin	ssc:397015	NM_004219.3	PTTG1	Securin	hsa:9232	2.72598	1.44678	up	0.00705171	0.0394012	17.1224	6.28118
MUT	mRNA	NM_214405.1	Methylmalonyl-CoA mutase, mitochondrial	ssc:399535					0.589495	-0.762449	down	1.47848e-11	3.139e-10	567.484	962.662
HRG	mRNA	NM_001244639.1	Uncharacterized protein	ssc:100152095	NM_000412.3	HRG	cDNA, FLJ93914, highly similar to Homo sapiens histidine-rich glycoprotein (HRG), mRNA	hsa:3273	0.55948	-0.837843	down	0	0	13681.9	24454.7
LOC100517657	mRNA	XP_003127512.2	leukocyte immunoglobulin-like receptor subfamily B member 4-like	ssc:100517657	NM_181986.2	LILRA5	Leukocyte immunoglobulin-like receptor subfamily A member 5	hsa:353514	2.19907	1.13689	up	5.76904e-06	7.16821e-05	65.0833	29.5959
SPATA20	mRNA	NM_001159313.1	Spermatogenesis associated 20	ssc:100286812	NM_022827.3	SPATA20	cDNA FLJ77675	hsa:64847	1.99911	0.999355	up	0.00114655	0.00865423	39.2805	19.649
PEMT	mRNA	NM_214365.1	Uncharacterized protein	ssc:397654	NM_148173.1	PEMT	Phosphatidylethanolamine N-methyltransferase	hsa:10400	0.518402	-0.947855	down	5.39601e-31	2.56039e-29	837.963	1616.43
SEPN1	mRNA	XP_005665173.1	Selenoprotein N	ssc:100037963	NM_206926.1	SEPN1	Selenoprotein N	hsa:57190	1.76638	0.820795	up	0.00150208	0.0109294	47.8071	27.065
LOC100625039	mRNA	XR_309618.1	bcl-2-like protein 11-like	ssc:100625039	NM_207003.2	BCL2L11	Bcl-2-like protein 11	hsa:10018	0.455415	-1.13475	down	0.00486025	0.0292111	28.7967	63.2319
LOC100510917	mRNA	XP_003128841.1	Glutathione S-transferase	ssc:100510917	NM_145740.3	GSTA1	Glutathione S-transferase A1	hsa:2938	4.40351	2.13865	up	0.0038789	0.0243479	12.6442	2.8714
INSIG1	mRNA	NM_001244521.1	Uncharacterized protein	ssc:403162	NM_198337.2	INSIG1	Insulin-induced gene 1 protein	hsa:3638	0.407988	-1.2934	down	1.35689e-40	8.15287e-39	438.648	1075.15
FAM101A	mRNA	XP_005670625.1	family with sequence similarity 101, member A	ssc:100158166	NM_001204299.1	ZNF664-FAM101A	protein FAM101A	hsa:100533183	6.20494	2.63342	up	4.2946e-06	5.44462e-05	26.122	4.20987
RNPEP	mRNA	XP_005668061.1	arginyl aminopeptidase (aminopeptidase B)	ssc:100524577	NM_020216.3	RNPEP	Aminopeptidase B	hsa:6051	1.59971	0.677812	up	5.72641e-06	7.12359e-05	123.511	77.2082
LOC100520928	mRNA	XP_005667609.1	apolipoprotein R-like	ssc:100520928	NM_000715.3	C4BPA	C4b-binding protein alpha chain	hsa:722	3.62642	1.85855	up	1.02669e-07	1.58256e-06	49.9723	13.7801
LAPTM4B	mRNA	XP_005655413.1	Uncharacterized protein	ssc:100522993	NM_018407.4	LAPTM4B	Lysosomal-associated transmembrane protein 4B	hsa:55353	0.660084	-0.599279	down	7.1719e-09	1.25716e-07	962.243	1457.76
UROC1	mRNA	NM_001244219.1	Uncharacterized protein	ssc:100157217	NM_144639.2	UROC1	Urocanate hydratase	hsa:131669	0.587819	-0.766556	down	9.7016e-22	3.41812e-20	1123.04	1910.52
TIMM8A	mRNA	XP_003135287.1	Uncharacterized protein	ssc:100517443	NM_032696.1	TIMM8A	Mitochondrial import inner membrane translocase subunit Tim8 A	hsa:1678	0.444013	-1.17133	down	3.74329e-09	6.74555e-08	114.828	258.615
SLA-DMA	mRNA	NM_001113705.1	Uncharacterized protein	ssc:445528	NM_006120.3	HLA-DMA	HLA class II histocompatibility antigen, DM alpha chain	hsa:3108	1.501	0.585919	up	4.917e-13	1.16917e-11	373.543	248.863
GLYAT	mRNA	XP_005660937.1	Uncharacterized protein	ssc:100517514	NM_201648.2	GLYAT	Glycine-N-acyltransferase	hsa:10249	0.376371	-1.40977	down	0	0	3478.46	9242.09
IZUMO1	mRNA	XP_005664743.1	Uncharacterized protein	ssc:100524565	NM_182575.2	IZUMO1	Izumo sperm-egg fusion protein 1	hsa:284359	0.293567	-1.76824	down	0.000147679	0.00141604	14.1646	48.2499
TREM2	mRNA	NM_001256777.1	triggering receptor expressed on myeloid cells 2	ssc:100737974	NM_018965.3	TREM2	cDNA, FLJ92504, Homo sapiens triggering receptor expressed on myeloid cells 2(TREM2), mRNA	hsa:54209	2.93567	1.55369	up	0.000102127	0.00101457	32.7158	11.1442
SEPX1	mRNA	NM_001097460.1	Methionine-R-sulfoxide reductase B1	ssc:100037965	NM_016332.2	MSRB1	Methionine-R-sulfoxide reductase B1	hsa:51734	0.544227	-0.87772	down	8.15606e-25	3.20352e-23	839.562	1542.67
LOC100514955	mRNA	XP_005658130.1	CB1 cannabinoid receptor-interacting protein 1-like	ssc:100514955	NM_015463.2	CNRIP1	cannabinoid receptor interacting protein 1	hsa:25927	0.509036	-0.974161	down	0.00115997	0.00874618	60.6824	119.21
C2CD2	mRNA	XP_003359024.1	Uncharacterized protein	ssc:100628208	NM_199050.2	C2CD2	C2 domain-containing protein 2	hsa:25966	1.50286	0.587711	up	0.000407259	0.00348305	89.0542	59.2564
LOC100514958	mRNA	XP_003125718.1	Uncharacterized protein	ssc:100514958	NM_020125.2	SLAMF8	SLAM family member 8	hsa:56833	2.20175	1.13865	up	0.00641249	0.0366403	23.473	10.661
GPX3	mRNA	NM_001115155.1	Glutathione peroxidase	ssc:396598	NM_002084.3	GPX3	Glutathione peroxidase 3 (Plasma), isoform CRA_a	hsa:2878	2.3993	1.26261	up	0	0	6654.05	2773.34
MB21D2	mRNA	XP_001925594.3	Mab-21 domain containing 2	ssc:100156951	NM_178496.3	MB21D2	Mab-21 domain containing 2	hsa:151963	1.50222	0.587092	up	0.000461154	0.00389684	87.5103	58.2542
ABCG1	mRNA	XP_003483412.1	Uncharacterized protein	ssc:100620416	NM_207630.1	ABCG1	cDNA FLJ77585, highly similar to Homo sapiens ATP-binding cassette, sub-family G (WHITE), member 1 (ABCG1), transcript variant 2, mRNA	hsa:9619	1.98568	0.989633	up	8.77522e-12	1.89534e-10	175.16	88.2118
TMEM248	mRNA	XP_005662064.1	transmembrane protein 248	ssc:100516361	NM_017994.4	TMEM248	Transmembrane protein 248	hsa:55069	0.534076	-0.904883	down	5.57614e-07	7.93759e-06	180.801	338.53
TCAIM	mRNA	XP_003358440.1	Uncharacterized protein	ssc:100627345					1.84333	0.882314	up	0.000368872	0.00319991	55.0156	29.8458
PSMC3IP	mRNA	XP_005668858.1	Uncharacterized protein	ssc:100521397	NR_045671.1	PSMC3IP	Homologous-pairing protein 2 homolog	hsa:29893	5.13743	2.36105	up	0.0025635	0.0172773	12.4709	2.42746
ST13	mRNA	XP_003481580.1	suppression of tumorigenicity 13 (colon carcinoma) (Hsp70 interacting protein)	ssc:100624451	NM_003932.4	ST13	cDNA FLJ53687, highly similar to Hsc70-interacting protein	hsa:6767	0.543643	-0.879268	down	2.65038e-34	1.37109e-32	1177.03	2165.08
DGAT	mRNA	NM_214051.1	Diacylglycerol acyltransferase 1	ssc:397118	NM_012079.5	DGAT1	Diacylglycerol O-acyltransferase 1	hsa:8694	1.60687	0.684254	up	1.97144e-09	3.64871e-08	213.617	132.94
ABCG5	mRNA	UPI0001503270	ATP-binding cassette sub-family G member 5		NM_022436.2	ABCG5	ATP-binding cassette sub-family G member 5	hsa:64240	1.75659	0.812778	up	4.86181e-10	9.39154e-09	186.013	105.895
TESC	mRNA	XP_005657370.1	Uncharacterized protein	ssc:100155189	NR_031766.2	TESC	Calcineurin B homologous protein 3	hsa:54997	2.20175	1.13865	up	0.00433233	0.0266344	25.7108	11.6774
HMGCL	mRNA	XP_005656111.1	Uncharacterized protein	ssc:100621218	NM_001166059.1	HMGCL	3-hydroxymethyl-3-methylglutaryl-Coenzyme A lyase (Hydroxymethylglutaricaciduria), isoform CRA_b	hsa:3155	0.589549	-0.762316	down	5.52498e-14	1.40847e-12	704.517	1195.01
ADSSL1	mRNA	NM_001097509.1	Adenylosuccinate synthetase isozyme 1	ssc:100048943					10.2749	3.36105	up	5.48944e-08	8.69537e-07	29.9895	2.91873
AMBN	mRNA	NM_214037.1	Ameloblastin	ssc:397102	NM_016519.5	AMBN	AMBN protein	hsa:258	1.94005	0.956092	up	2.46636e-07	3.6607e-06	104.515	53.8726
ZSCAN2	mRNA	ZSCAN2	Uncharacterized protein	ssc:100623086	NM_181877.3	ZSCAN2	cDNA FLJ77532, highly similar to Homo sapiens zinc finger and SCAN domain containing 2 (ZSCAN2), transcript variant 1, mRNA	hsa:54993	2.14467	1.10076	up	1.9941e-05	0.000224853	59.9381	27.9474
AVPI1	mRNA	XP_001929095.1	Uncharacterized protein	ssc:100155615	NM_021732.2	AVPI1	Arginine vasopressin-induced protein 1	hsa:60370	1.92799	0.947099	up	1.87112e-09	3.47212e-08	143.383	74.3692
TM4SF4	mRNA	XP_003132528.2	Uncharacterized protein	ssc:100522400	NM_004617.3	TM4SF4	cDNA FLJ31015 fis, clone HLUNG2000281, highly similar to Transmembrane 4 L6 family member 4	hsa:7104	1.56488	0.646055	up	7.21323e-58	5.88433e-56	1635.53	1045.14
TM4SF5	mRNA	XP_003131959.3	Uncharacterized protein	ssc:100513308	NM_003963.2	TM4SF5	Transmembrane 4 L6 family member 5	hsa:9032	0.388545	-1.36385	down	1.9539e-23	7.27056e-22	209.881	540.171
LOC100738066	mRNA	XP_005665812.1	HLA class I histocompatibility antigen, B-40 alpha chain-like	ssc:100738066	xp_003846540	xp_003846540			2.12762	1.08924	up	2.44956e-12	5.49208e-11	163.823	76.998
TM4SF1	mRNA	XP_003132526.1	Uncharacterized protein	ssc:100522035	NM_014220.2	TM4SF1	Transmembrane 4 L6 family member 1	hsa:4071	1.91085	0.934212	up	2.21009e-27	9.54704e-26	474.733	248.441
NUCB1	mRNA	NM_001244488.1	Uncharacterized protein	ssc:100512538	NM_006184.5	NUCB1	cDNA FLJ77770, highly similar to Homo sapiens nucleobindin 1 (NUCB1), mRNA	hsa:4924	0.465351	-1.10361	down	1.62472e-35	8.63665e-34	610.302	1311.49
LOC100625055	mRNA	XP_005657577.1	rho guanine nucleotide exchange factor 10-like	ssc:100625055	NM_014629.2	ARHGEF10	Rho guanine nucleotide exchange factor 10	hsa:9639	2.97534	1.57306	up	0.000335803	0.00294191	27.4638	9.23045
LOC102166594	mRNA	XP_005658920.1	probable E3 ubiquitin-protein ligase HERC6-like	ssc:102166594	NM_017912.3	HERC6	cDNA FLJ39849 fis, clone SPLEN2014711, highly similar to Homo sapiens hect domain and RLD 6 (HERC6), transcript variant 1, mRNA	hsa:55008	2.00159	1.00115	up	1.24379e-14	3.26494e-13	220.4	110.112
PAPSS2	mRNA	XP_005671332.1	Uncharacterized protein	ssc:100156262	NM_004670.3	PAPSS2	cDNA FLJ53931, highly similar to Bifunctional 3'-phosphoadenosine5'-phosphosulfate synthetase 2	hsa:9060	1.50812	0.592754	up	1.60369e-05	0.000184259	131.259	87.0346
SH3BGR	mRNA	NM_001244236.1	Uncharacterized protein	ssc:100626262	NM_007341.2	SH3BGR	SH3 domain-binding glutamic acid-rich protein	hsa:6450	1.96753	0.976382	up	6.36137e-05	0.000656248	61.1487	31.079
LOC100525856	mRNA	XP_005661151.1	Serum amyloid A protein	ssc:100525856	NM_199161.3	SAA1	Serum amyloid A protein	hsa:6288	1.59797	0.676244	up	6.18544e-28	2.71622e-26	722.521	452.148
GNB2	mRNA	XP_003481037.1	Uncharacterized protein	ssc:100516546	NM_005273.3	GNB2	Guanine nucleotide-binding protein G(I)/G(S)/G(T) subunit beta-2	hsa:2783	1.57045	0.651181	up	2.07391e-13	5.0794e-12	339.828	216.388
H2AFZ	mRNA	NM_001123122.1	Histone H2A	ssc:100141311	NM_002106.3	H2AFZ	Histone H2A.Z	hsa:3015	1.70612	0.77072	up	9.30829e-20	3.06091e-18	424.372	248.735
MAGED1	mRNA	NM_001001860.1	Melanoma-associated antigen D1	ssc:414852	NM_006986.3	MAGED1	Melanoma-associated antigen D1	hsa:9500	0.518033	-0.948883	down	3.48643e-10	6.80912e-09	245.43	473.773
BBS12	mRNA	XP_005658970.1	Uncharacterized protein	ssc:100622680	NM_152618.2	BBS12	Bardet-Biedl syndrome 12 protein	hsa:166379	0.16819	-2.57184	down	1.62528e-06	2.16806e-05	7.29612	43.3804
CCRN4L	mRNA	XP_005653649.1	Uncharacterized protein	ssc:100513746	NM_012118.3	CCRN4L	Nocturnin	hsa:25819	0.134811	-2.89099	down	3.41505e-81	3.87344e-79	79.9099	592.756
GIPC1	mRNA	XP_003123414.3	GIPC PDZ domain containing family, member 1	ssc:100514566	NM_202494.2	GIPC1	PDZ domain-containing protein GIPC1	hsa:10755	2.49532	1.31923	up	7.50039e-08	1.17318e-06	76.2777	30.5683
TMEM63B	mRNA	XP_005666114.1	Uncharacterized protein	ssc:100151872	NM_018426.1	TMEM63B	Transmembrane protein 63B	hsa:55362	0.524693	-0.930455	down	5.13448e-06	6.43251e-05	137.609	262.266
DSC2	mRNA	XP_005674251.1	Uncharacterized protein	ssc:100623651	NM_024422.3	DSC2	cDNA FLJ76245, highly similar to Homo sapiens desmocollin 2 (DSC2), transcript variant Dsc2a, mRNA	hsa:1824	0.545276	-0.874941	down	0.00031958	0.00281608	103.818	190.396
FAM107A	mRNA	NM_001252206.1	Uncharacterized protein	ssc:100516512	NM_007177.3	FAM107A	Protein FAM107A	hsa:11170	0.399433	-1.32397	down	0.000858311	0.00674251	25.5705	64.017
NFKBIE	mRNA	XP_005666125.1	nuclear factor of kappa light polypeptide gene enhancer in B-cells inhibitor, epsilon	ssc:100153486	NM_004556.2	NFKBIE	cDNA FLJ61640, highly similar to NF-kappa-B inhibitor epsilon	hsa:4794	1.76624	0.820683	up	0.000531982	0.00442657	56.9454	32.241
NFKBIA	mRNA	NM_001005150.1	Nuclear factor of kappa light polypeptide gene enhancer in B-cells inhibitor, alpha	ssc:406188	NM_020529.2	NFKBIA	NF-kappa-B inhibitor alpha	hsa:4792	0.585526	-0.772195	down	3.81295e-18	1.17547e-16	901.018	1538.82
MYCL	mRNA	XP_003127875.2	Uncharacterized protein	ssc:100518432	NM_005376.4	MYCL	cDNA FLJ60597, highly similar to L-myc-1 proto-oncogene protein	hsa:4610	0.44589	-1.16524	down	5.10707e-05	0.000538375	55.0597	123.483
HSPB2	mRNA	XP_003129916.2	Uncharacterized protein	ssc:100520143	NM_001541.3	HSPB2	Heat shock 27kDa protein 2, isoform CRA_a	hsa:3316	0.421507	-1.24637	down	7.33968e-17	2.13839e-15	191.306	453.861
SEPHS2	mRNA	NM_001093735.1	Selenide, water dikinase 2	ssc:100037302	NM_012248.3	SEPHS2	Selenophosphate synthetase 2	hsa:22928	0.584621	-0.774426	down	5.79055e-21	1.99379e-19	1044.35	1786.38
CISH	mRNA	XP_005674662.1	cytokine inducible SH2-containing protein	ssc:100518866	NM_145071.2	CISH	Cytokine-inducible inhibitor of signalling type IV	hsa:1154	0.214312	-2.22221	down	3.98709e-36	2.14635e-34	78.2681	365.206
LOC100739130	mRNA	XP_005654941.1	cytochrome P450 4F6-like	ssc:100739130	NM_001199209.1	CYP4F3	cDNA FLJ56100, highly similar to Cytochrome P450 4F2 (EC 1.14.13.30)	hsa:4051	0.344429	-1.53772	down	1.08062e-20	3.66132e-19	129.059	374.704
YDJC	mRNA	NM_001243562.1	Uncharacterized protein	ssc:100155573	NM_001017965.1	YDJC	UPF0249 protein ydjC homolog	hsa:150223	2.38523	1.25413	up	0.00909037	0.048517	19.0854	8.00147
HMGB2	mRNA	NM_214063.1	High mobility group protein B2	ssc:397130	NM_002129.3	HMGB2	High mobility group protein B2	hsa:3148	1.84019	0.879856	up	2.49471e-07	3.70019e-06	115.804	62.9306
LOC100738974	mRNA	XP_003480344.2	sex comb on midleg-like protein 4-like	ssc:100738974	NM_198081.4	SCML4	cDNA FLJ55567, highly similar to Homo sapiens sex comb on midleg-like 4 (SCML4), mRNA	hsa:256380	1.90066	0.9265	up	9.50707e-05	0.000949811	62.173	32.7113
AADAT	mRNA	XP_005670538.1	Uncharacterized protein	ssc:100152011	NM_182662.1	AADAT	Kynurenine/alpha-aminoadipate aminotransferase, mitochondrial	hsa:51166	0.164646	-2.60256	down	6.5001e-58	5.32306e-56	78.6889	477.929
BDH1	mRNA	XP_005670153.1	Uncharacterized protein	ssc:100511473	NM_203315.2	BDH1	3-hydroxybutyrate dehydrogenase	hsa:622	0.417008	-1.26185	down	4.75169e-40	2.83099e-38	465.14	1115.42
SYNGR1	mRNA	NM_001244066.1	Uncharacterized protein	ssc:100626046	NM_145738.2	SYNGR1	Synaptogyrin-1	hsa:9145	0.22318	-2.16372	down	2.91723e-21	1.01268e-19	48.2688	216.278
ARMC6	mRNA	NM_001243930.1	armadillo repeat containing 6	ssc:100512037	NM_033415.3	ARMC6	armadillo repeat containing 6	hsa:93436	1.70488	0.769669	up	0.00234284	0.0160038	47.5671	27.9006
ASAH2B	mRNA	XP_005671307.1	Uncharacterized protein	ssc:100157065	NM_019893.2	ASAH2	Neutral ceramidase	hsa:56624	2.91936	1.54565	up	0.00034485	0.00300999	27.9291	9.56686
LOC100625070	mRNA	XP_003361935.1	elongation factor Ts, mitochondrial-like	ssc:100625070	NM_005726.5	TSFM	cDNA FLJ60259, highly similar to Elongation factor Ts, mitochondrial	hsa:10102	0.644416	-0.633936	down	0.00214388	0.0148165	220.611	342.343
DECR2	mRNA	XP_005655183.1	Uncharacterized protein	ssc:100524368	NM_020664.3	DECR2	Peroxisomal 2,4-dienoyl-CoA reductase	hsa:26063	0.631782	-0.6625	down	2.26783e-09	4.16817e-08	715.705	1132.83
DECR1	mRNA	NM_001190232.2	Uncharacterized protein	ssc:503544	NM_001359.1	DECR1	2,4-dienoyl-CoA reductase, mitochondrial	hsa:1666	0.581616	-0.781862	down	4.59713e-25	1.81913e-23	1226.8	2109.29
TEX2	mRNA	XR_306459.1	Uncharacterized protein	ssc:100525949	NM_018469	TEX2	cDNA FLJ33837 fis, clone CTONG2004487, highly similar to Testis-expressed sequence 2 protein	hsa:55852	1.5163	0.600558	up	0.000124968	0.00122146	102.19	67.3945
LOC102157831	mRNA	XP_005660423.1	alpha-1-acid glycoprotein-like	ssc:102157831	NM_000608.2	ORM2	cDNA FLJ56763, weakly similar to Alpha-1-acid glycoprotein 2	hsa:5005	1.59709	0.67545	up	0	0	13393	8385.86
INPP1	mRNA	NM_001245012.1	Uncharacterized protein	ssc:100514878	NM_002194.3	INPP1	cDNA FLJ36241 fis, clone THYMU2001622, highly similar to Inositol polyphosphate 1-phosphatase (EC 3.1.3.57)	hsa:3628	1.88635	0.915599	up	0.000417516	0.00355215	51.5801	27.3438
KIF4A	mRNA	XP_005657876.1	Uncharacterized protein	ssc:100152604	NM_012310.4	KIF4A	cDNA FLJ14204 fis, clone NT2RP3003138, highly similar to Chromosome-associated kinesin KIF4A	hsa:24137	5.32091	2.41167	up	0.00344561	0.0220656	11.4899	2.15938
MGST3	mRNA	NM_001044556.1	Microsomal glutathione S-transferase 3	ssc:733607	NM_004528.3	MGST3	Microsomal glutathione S-transferase 3 variant	hsa:4259	0.458326	-1.12555	down	5.79468e-94	7.18744e-92	1572.68	3431.35
NUSAP1	mRNA	XP_005659780.1	nucleolar and spindle associated protein 1	ssc:102164917	NM_018454.7	NUSAP1	cDNA FLJ78441, highly similar to Homo sapiens nucleolar and spindle associated protein 1 (NUSAP1),mRNA	hsa:51203	2.23171	1.15815	up	0.00136097	0.0100509	31.7314	14.2184
CYP2E1	mRNA	NM_214421.1	Cytochrome P450 2E1	ssc:403216	NM_000773.3	CYP2E1	cDNA FLJ75676, highly similar to Homo sapiens cytochrome P450, family 2, subfamily E, polypeptide 1(CYP2E1), mRNA	hsa:1571	4.62039	2.20802	up	0	0	14545.6	3148.13
HMGA1	mRNA	NM_001185155.1	Uncharacterized protein	ssc:100157848	NM_145905.2	HMGA1	cDNA FLJ54188, moderately similar to High mobility group protein HMG-I/HMG-Y	hsa:3159	2.06036	1.04289	up	1.41786e-07	2.15267e-06	97.5722	47.3569
LOC100738592	mRNA	XP_005658692.1	histone-lysine N-methyltransferase SUV39H2-like	ssc:100738592	NR_034181.1	SUV39H2	Histone-lysine N-methyltransferase SUV39H2	hsa:79723	0.153644	-2.70234	down	4.98501e-14	1.27235e-12	15.4191	100.357
RNF213	mRNA	XP_005668644.1	Uncharacterized protein	ssc:100626814	NM_020954.3	RNF213	E3 ubiquitin-protein ligase RNF213	hsa:57674	1.52165	0.60564	up	7.95167e-10	1.51941e-08	259.662	170.645
ZBP1	mRNA	NM_001123216.1	Uncharacterized protein	ssc:100144524	NM_030776.2	ZBP1	cDNA FLJ76162, highly similar to Homo sapiens Z-DNA binding protein 1 (ZBP1), mRNA	hsa:81030	2.06981	1.0495	up	1.18005e-14	3.10533e-13	208.204	100.591
LOC100624915	mRNA	XP_005658985.1	DNA replication licensing factor MCM5-like	ssc:100624915					3.93647	1.9769	up	1.58192e-05	0.000182152	30.7239	7.80493
FBXW4	mRNA	XP_001925008.3	Uncharacterized protein	ssc:100157051	NM_022039.3	FBXW4	F-box/WD repeat-containing protein 4	hsa:6468	1.74451	0.802823	up	9.15556e-05	0.000918588	74.6256	42.7773
LOC100739153	mRNA	XP_003482220.1	serine/arginine-rich splicing factor 3-like	ssc:100739153	NR_036610.1	SRSF3	Splicing factor, arginine/serine-rich 3, isoform CRA_d	hsa:6428	1.5415	0.624335	up	2.18444e-09	4.03237e-08	237.32	153.954
LOC100624914	mRNA	XP_005658752.1	ATP-dependent (S)-NAD(P)H-hydrate dehydratase-like	ssc:100624914	NR_040104.1	CARKD	ATP-dependent (S)-NAD(P)H-hydrate dehydratase	hsa:55739	0.588181	-0.765668	down	0.000510482	0.00426105	148.367	252.247
LOC102158584	mRNA	XP_005674229.1	sterol 26-hydroxylase, mitochondrial-like	ssc:102158584	NM_000784.3	CYP27A1	Sterol 26-hydroxylase, mitochondrial	hsa:1593	0.457683	-1.12758	down	2.37279e-201	5.47031e-199	3389.65	7406.12
LOC100521659	mRNA	XP_005662529.1	Uncharacterized protein	ssc:100521659	NM_019885.3	CYP26B1	Cytochrome P450 26B1	hsa:56603	3.41272	1.77092	up	0.000280926	0.00252049	24.5757	7.2012
LOC100510960	mRNA	XP_003126039.1	single-pass membrane protein with aspartate-rich tail 1, mitochondrial-like	ssc:100510960	NM_033318.4	SMDT1	Single-pass membrane protein with aspartate-rich tail 1, mitochondrial	hsa:91689	0.595861	-0.746953	down	0.003259	0.0210549	115.37	193.62
FBXW9	mRNA	XP_005652909.1	F-box and WD repeat domain containing 9	ssc:100519242	NM_032301.2	FBXW9	F-box/WD repeat-containing protein 9	hsa:84261	3.10504	1.63461	up	0.00301366	0.0197344	17.9686	5.78691
LOC100515628	mRNA	XP_003133256.2	Uncharacterized protein	ssc:100515628	NM_002775.4	HTRA1	cDNA FLJ35157 fis, clone PLACE6011156, highly similar to Serine protease HTRA1 (EC 3.4.21.-)	hsa:5654	2.66459	1.41391	up	2.40367e-11	5.04271e-10	108.156	40.5903
LOC100519594	mRNA	XP_003124503.1	Cytochrome c oxidase subunit 6A, mitochondrial	ssc:100519594	NM_005205.3	COX6A2	Cytochrome c oxidase subunit 6A, mitochondrial	hsa:1339	1.61462	0.691195	up	3.42138e-05	0.000371759	100.624	62.3206
FCN2	mRNA	NM_213868.1	Ficolin-2	ssc:396881	NM_002003.3	FCN1	Ficolin-1	hsa:2219	0.531558	-0.911701	down	9.45053e-25	3.69145e-23	743.803	1399.29
CXCL9	mRNA	NM_001114289.2	Chemokine C-X-C motif ligand 9	ssc:100135681	NM_002416.1	CXCL9	cDNA, FLJ92117, highly similar to Homo sapiens chemokine (C-X-C motif) ligand 9 (CXCL9), mRNA	hsa:4283	1.91293	0.935788	up	9.04336e-70	8.75843e-68	1256.66	656.928
RSC1A1	mRNA	NM_213793.1	Regulatory solute carrier protein family 1 member 1	ssc:396699	NM_006511.1	RSC1A1	Regulatory solute carrier protein family 1 member 1	hsa:6248	0.607508	-0.719024	down	0.000314225	0.00277812	196.479	323.418
SHMT2	mRNA	XP_005658600.1	Serine hydroxymethyltransferase	ssc:397181	NM_148918.2	SHMT1	cDNA FLJ60988, highly similar to Serine hydroxymethyltransferase, cytosolic (EC 2.1.2.1)	hsa:6470	0.645054	-0.632508	down	1.54351e-13	3.82451e-12	1286.55	1994.48
ARRDC3	mRNA	XP_003123831.3	Uncharacterized protein	ssc:100520233	NM_020801.2	ARRDC3	Arrestin domain-containing protein 3	hsa:57561	2.38151	1.25187	up	1.3393e-34	6.97948e-33	423.049	177.639
CABLES1	mRNA	XP_005665371.1	Uncharacterized protein	ssc:100526114	NR_023359.1	CABLES1	CDK5 and Abl enzyme substrate 1	hsa:91768	2.50544	1.32507	up	0.000376724	0.00326135	33.1585	13.2346
LOC100738589	mRNA	XP_005660660.1	uncharacterized LOC100738589	ssc:100738589	NM_053056.2	CCND1	cDNA FLJ51281, highly similar to G1/S-specific cyclin-D1	hsa:595	1.97935	0.98503	up	0.000262291	0.0023653	50.3841	25.4548
ABCD3	mRNA	NM_001244133.1	Uncharacterized protein	ssc:100626343	NM_002858.3	ABCD3	cDNA FLJ53353, highly similar to ATP-binding cassette sub-family D member 3	hsa:5825	0.554419	-0.850951	down	1.34702e-07	2.051e-06	243.182	438.624
TES	mRNA	NM_001123200.1	Testin	ssc:100125376					1.6367	0.710792	up	0.000784701	0.00624053	63.8788	39.029
PANX2	mRNA	XP_005653250.1	Pannexin	ssc:100519315	NR_027691.1	PANX2	Pannexin	hsa:56666	0.305972	-1.70853	down	3.4984e-07	5.12085e-06	28.2473	92.32
RCL1	mRNA	XP_001926472.1	Uncharacterized protein	ssc:100154484	NM_005772.4	RCL1	RNA 3'-terminal phosphate cyclase-like protein	hsa:10171	0.587645	-0.766984	down	1.80617e-17	5.42619e-16	883.684	1503.77
SPP2	mRNA	NM_213780.1	Secreted phosphoprotein 24	ssc:396669	NM_006944.2	SPP2	Secreted phosphoprotein 24	hsa:6694	0.62041	-0.688707	down	7.96687e-44	5.1993e-42	3374.46	5439.09
CYP39A1	mRNA	NM_001101027.1	Cytochrome P450	ssc:100113410	NM_016593.4	CYP39A1	cDNA FLJ53106, highly similar to Cytochrome P450 39A1 (EC 1.14.13.99)	hsa:51302	0.41972	-1.2525	down	1.41578e-09	2.65741e-08	99.3131	236.617
LOC102157430	mRNA	XP_005668510.1	von Willebrand factor A domain-containing protein 8-like	ssc:102157430	NM_015058.1	VWA8	von Willebrand factor A domain-containing protein 8	hsa:23078	0.295304	-1.75973	down	2.35765e-17	7.04305e-16	71.6506	242.633
LOC100620404	mRNA	XP_003356242.1	Uncharacterized protein	ssc:100620404	NM_005826.3	HNRNPR	cDNA, FLJ93632, highly similar to Homo sapiens heterogeneous nuclear ribonucleoprotein R (HNRPR), mRNA	hsa:10236	1.50075	0.585681	up	1.03812e-05	0.000123146	139.082	92.6752
MFSD6	mRNA	NM_001097457.1	Major facilitator superfamily domain-containing protein 6	ssc:100037960	NM_017694.3	MFSD6	cDNA FLJ52807	hsa:54842	1.77811	0.830345	up	0.00447393	0.0272757	37.7942	21.2553
LOC100626039	mRNA	XP_005658424.1	spastin-like	ssc:100626039	NM_199436.1	SPAST	cDNA FLJ56937, highly similar to Spastin	hsa:6683	0.4539	-1.13955	down	0.00800782	0.0438086	25.2132	55.5479
GRAMD3	mRNA	NM_001244333.1	Uncharacterized protein	ssc:100625925					0.416763	-1.2627	down	1.04161e-20	3.53482e-19	230.405	552.844
LOC100624541	mRNA	XP_005656568.1	Uncharacterized protein	ssc:100624541	NM_014465.3	SULT1B1	Sulfotransferase family cytosolic 1B member 1	hsa:27284	0.337835	-1.56561	down	0.00661016	0.037497	10.3789	30.7217
TMEM220	mRNA	XP_003132045.1	transmembrane protein 220	ssc:100518038	NM_001004313.1	TMEM220	Transmembrane protein 220	hsa:388335	0.535805	-0.900219	down	0.000308684	0.00273712	95.4604	178.163
LOC100156627	mRNA	XP_005653162.1	NADH dehydrogenase [ubiquinone] 1 alpha subcomplex subunit 6	ssc:100156627	NM_002490.3	NDUFA6	NADH dehydrogenase [ubiquinone] 1 alpha subcomplex subunit 6	hsa:4700	1.80388	0.851106	up	4.80413e-08	7.68444e-07	135.145	74.919
MFSD1	mRNA	XP_003358698.2	Uncharacterized protein	ssc:100621077	NR_110328.1	MFSD1	cDNA FLJ53755, highly similar to Homo sapiens major facilitator superfamily domain containing 1 (MFSD1), mRNA	hsa:64747	0.626766	-0.674001	down	1.66746e-05	0.000191068	349.731	557.992
SEPW1	mRNA	NM_213977.1	Selenoprotein W	ssc:397032	NM_003009.2	SEPW1	Selenoprotein W	hsa:6415	0.474156	-1.07656	down	5.71293e-57	4.62486e-55	1075.03	2267.24
TET3	mRNA	XP_005662509.1	Uncharacterized protein	ssc:100520484	NM_144993.1	TET3	Putative methylcytosine dioxygenase	hsa:200424	0.370107	-1.43398	down	0.000194844	0.00182376	25.2701	68.2778
PACSIN3	mRNA	XP_003122859.1	Uncharacterized protein	ssc:100512824	NM_016223.4	PACSIN3	cDNA FLJ61415, highly similar to Protein kinase C and casein kinase substratein neurons protein 3	hsa:29763	0.630589	-0.665228	down	0.00790519	0.0433478	139.319	220.934
LIN7A	mRNA	XP_005664343.1	Uncharacterized protein	ssc:100511198	NM_004664.2	LIN7A	Protein lin-7 homolog A	hsa:8825	2.04535	1.03234	up	0.00339443	0.0217773	30.6176	14.9694
ISOC2	mRNA	XP_005664902.1	Uncharacterized protein	ssc:100518558	NM_024710.2	ISOC2	Isochorismatase domain-containing protein 2, mitochondrial	hsa:79763	0.530705	-0.914018	down	3.03869e-08	4.95392e-07	214.629	404.422
FNBP1	mRNA	XP_005654630.1	Uncharacterized protein	ssc:100154729	NM_015033.2	FNBP1	cDNA FLJ59670, highly similar to Homo sapiens formin binding protein 1 (FNBP1), mRNA	hsa:23048	0.478876	-1.06228	down	2.59641e-06	3.38475e-05	97.7343	204.091
LOC102162014	mRNA	XP_005661582.1	acyl-coenzyme A thioesterase 12-like	ssc:102162014	NM_130767.2	ACOT12	Acyl-coenzyme A thioesterase 12	hsa:134526	0.519913	-0.943657	down	4.17079e-10	8.09354e-09	247.413	475.874
SLC16A6	mRNA	XP_005674608.1	Uncharacterized protein	ssc:100739042	NM_004694.4	SLC16A6	SLC16A6 protein	hsa:9120	0.414389	-1.27094	down	1.58651e-06	2.12571e-05	59.8053	144.322
LOC100739187	mRNA	XP_003480678.1	proprotein convertase subtilisin/kexin type 6-like	ssc:100739187	NM_138325.2	PCSK6	Proprotein convertase subtilisin/kexin type 6	hsa:5046	0.513565	-0.961381	down	2.76073e-16	7.83869e-15	400.923	780.665
SLC16A4	mRNA	XP_005663633.1	Uncharacterized protein	ssc:100512346	NM_004696.2	SLC16A4	Monocarboxylate transporter 5	hsa:9122	0.163885	-2.60925	down	0.000623127	0.00507158	3.55076	21.6662
LOC100737013	mRNA	XP_005653310.1	Uncharacterized protein	ssc:100737013	NM_001266.4	CES1	cDNA FLJ57637, highly similar to Liver carboxylesterase 1 (EC 3.1.1.1)	hsa:1066	0.598118	-0.741498	down	3.66225e-161	7.12627e-159	9976.59	16680
SLC16A5	mRNA	XP_005668671.1	Solute carrier family 16, member 5 (Monocarboxylic acid transporter 6)	ssc:100514790	NM_004695.3	SLC16A5	cDNA FLJ35193 fis, clone PLACE6017431, highly similar to Monocarboxylate transporter 6	hsa:9121	3.86061	1.94883	up	2.68965e-28	1.19346e-26	203.776	52.7834
LOC100739184	mRNA	XP_003483308.1	Uncharacterized protein	ssc:100739184	NM_001086.2	AADAC	Arylacetamide deacetylase	hsa:13	0.609209	-0.714992	down	1.04644e-06	1.43471e-05	367.661	603.505
MBTPS1	mRNA	XP_005664378.1	MBTPS1	ssc:100516674	NM_201268.1	MBTPS1	cDNA FLJ33893 fis, clone CTONG2007681, highly similar to Membrane-bound transcription factor site 1 protease (EC 3.4.21.-)	hsa:8720	0.545926	-0.873224	down	3.586e-08	5.80161e-07	244.863	448.528
LOC100737015	mRNA	XP_003482215.1	Uncharacterized protein	ssc:100737015	NM_002263.3	KIFC1	cDNA FLJ53841, highly similar to Kinesin-like protein KIFC1	hsa:3833	4.30343	2.10549	up	9.37786e-05	0.000937786	23.5158	5.46443
UBA7	mRNA	XR_306784.1	Uncharacterized protein	ssc:100512631	NM_003335.2	UBA7	Ubiquitin-like modifier-activating enzyme 7	hsa:7318	1.54718	0.62964	up	1.48352e-07	2.24592e-06	181.174	117.1
RACGAP1	mRNA	XP_003126178.4	Uncharacterized protein	ssc:100517651	NM_013277.3	RACGAP1	cDNA, FLJ96901, highly similar to Homo sapiens Rac GTPase activating protein 1 (RACGAP1), mRNA	hsa:29127	2.20175	1.13865	up	0.00524365	0.0310318	24.6192	11.1816
BMI1	mRNA	NM_001285971.1	Uncharacterized protein	ssc:100520800	NM_001204062.1	COMMD3-BMI1	Protein COMMD3-BMI1	hsa:100532731	1.81626	0.860972	up	0.00126727	0.00945767	46.4575	25.5786
AUH	mRNA	XP_005657252.1	Uncharacterized protein	ssc:100155020	NM_001698.2	AUH	Methylglutaconyl-CoA hydratase, mitochondrial	hsa:549	0.555119	-0.849131	down	2.45481e-05	0.000273746	156.774	282.415
TTC7A	mRNA	XP_005653102.1	Uncharacterized protein	ssc:100522733	NM_020458	TTC7A	Tetratricopeptide repeat protein 7A	hsa:57217	1.53456	0.617821	up	0.0074358	0.0411999	48.094	31.3407
MMD	mRNA	NM_001044595.1	Uncharacterized protein	ssc:733665	NM_012329.2	MMD	cDNA FLJ51447, highly similar to Monocyte to macrophage differentiation protein	hsa:23531	1.9415	0.957172	up	1.19916e-08	2.04455e-07	127.337	65.587

## Sheet: Table S2
Symbol	GeneType	AccID	Description	KeggID	BlastAccID	BlastSymbol	BlastDescription	BlastKeggID	FoldChange	Log2FC	Style	P-Value	FDR	CMT	CM
PALM3	mRNA	XP_003123409.3	Uncharacterized protein	ssc:100513460	NM_001145028.1	PALM3	Paralemmin-3	hsa:342979	0.355122	-1.49361	down	6.7849e-27	2.34254e-25	94.0048	264.712
LOC100738329	mRNA	XP_005665127.1	eukaryotic translation initiation factor 4 gamma 3-like	ssc:100738329	NM_003760.4	EIF4G3	cDNA FLJ59298, highly similar to Eukaryotic translation initiation factor 4 gamma 3	hsa:8672	0.633627	-0.658295	down	0.000209853	0.0018536	55.2983	87.2726
SCNN1B	mRNA	XP_005656830.1	Uncharacterized protein	ssc:100627971	NM_000336.2	SCNN1B	Nasal epithelial sodium channel beta subunit	hsa:6338	0.352099	-1.50595	down	5.12493e-06	6.06226e-05	16.6425	47.2664
PHF23	mRNA	NM_001244314.1	Uncharacterized protein	ssc:100625554					0.575107	-0.798097	down	0.000400801	0.00330074	36.0479	62.6804
LOC100523149	mRNA	XP_005654285.1	leukocyte immunoglobulin-like receptor subfamily B member 3-like	ssc:100523149	NM_006864	LILRB3	Leukocyte immunoglobulin-like receptor subfamily B member 3	hsa:11025	0.175892	-2.50724	down	0.00191988	0.0130153	2.20623	12.5431
LOC102165155	mRNA	XP_005668615.1	guanine nucleotide exchange factor DBS-like	ssc:102165155	NM_024979.4	MCF2L	cDNA FLJ37449 fis, clone BRAWH2010329, highly similar to GUANINE NUCLEOTIDE EXCHANGE FACTOR DBS	hsa:23263	0.576706	-0.794092	down	0.000687277	0.00533498	33.4578	58.0154
TMEM177	mRNA	XP_003133358.1	transmembrane protein 177	ssc:100523095	NM_030577.2	TMEM177	Transmembrane protein 177	hsa:80775	0.102641	-3.28432	down	0.000246941	0.00214748	1.43123	13.944
SFXN1	mRNA	NM_001098602.1	Sideroflexin-1	ssc:100049699	NM_022754.5	SFXN1	Sideroflexin-1	hsa:94081	2.77828	1.47419	up	5.2947e-27	1.83412e-25	531.852	191.432
MAFF	mRNA	XP_005655569.1	Uncharacterized protein	ssc:100156484	NM_152878.1	MAFF	Transcription factor MafF	hsa:23764	0.638655	-0.64689	down	0.00878193	0.04717	28.4558	44.5558
LOC100621109	mRNA	XP_005664183.1	voltage-dependent L-type calcium channel subunit alpha-1C-like	ssc:100621109	NM_199460.2	CACNA1C	cDNA FLJ50301, highly similar to Voltage-dependent L-type calcium channel subunit alpha-1C	hsa:775	0.167647	-2.5765	down	0.00763145	0.0419871	1.51576	9.04136
LOC102165152	mRNA	XP_005667712.1	uncharacterized LOC102165152	ssc:102165152					0.419118	-1.25457	down	0.00875723	0.0470495	8.17845	19.5135
LOC100625881	mRNA	XP_003481867.1	phosphorylase b kinase regulatory subunit beta-like	ssc:100625881	NM_001031835.2	PHKB	cDNA FLJ41698 fis, clone HCHON2003532, highly similar to Phosphorylase b kinase regulatory subunit beta	hsa:5257	1.99876	0.999105	up	7.51502e-06	8.69679e-05	208.149	104.139
CYP3A46	mRNA	NM_001134824.1	Cytochrome P450 3A46v2	ssc:100126281					3.74765	1.90599	up	0	0	49895.5	13313.8
PAPLN	mRNA	XP_003482334.1	Uncharacterized protein	ssc:100523451	NM_173462.3	PAPLN	cDNA FLJ45428 fis, clone BRHIP3038735, highly similar to Homo sapiens papilin, proteoglycan-like sulfated glycoprotein (PAPLN), mRNA	hsa:89932	2.00337	1.00243	up	0.00503078	0.0299502	81.0322	40.448
ASGR1	mRNA	NM_001244458.1	Uncharacterized protein	ssc:100625649	NM_001671.4	ASGR1	Asialoglycoprotein receptor 1	hsa:432	1.65091	0.723258	up	9.17872e-57	5.77316e-55	5929.54	3591.69
TMEM173	mRNA	NM_001142838.1	Stimulator of interferon genes protein	ssc:100217389	NM_198282.2	TMEM173	Stimulator of interferon genes protein	hsa:340061	0.57	-0.810966	down	0.00129365	0.00925201	28.9352	50.7635
LOC100514471	mRNA	XP_003128483.1	Uncharacterized protein	ssc:100514471	NM_004277.4	SLC25A27	Solute carrier family 25, member 27, isoform CRA_a	hsa:9481	1.90569	0.930316	up	0.000678393	0.00527192	141.776	74.3959
SLC39A5	mRNA	XP_005655671.1	Uncharacterized protein	ssc:100155542	NM_173596.2	SLC39A5	cDNA FLJ57549, highly similar to Zinc transporter ZIP5	hsa:283375	0.487557	-1.03636	down	3.50624e-49	1.96756e-47	381.806	783.101
GP36B	mRNA	XP_005661508.1	Uncharacterized protein	ssc:397594	NM_006816.2	LMAN2	cDNA FLJ75774, highly similar to Homo sapiens lectin, mannose-binding 2 (LMAN2), mRNA	hsa:10960	1.55239	0.634488	up	1.53492e-12	3.18599e-11	1724.49	1110.86
TOR3A	mRNA	XP_005667851.1	Torsin 3A	ssc:100196908	NM_022371.3	TOR3A	Torsin-3A	hsa:64222	0.462475	-1.11255	down	3.71966e-05	0.000382417	25.9384	56.0862
C5H12orf39	mRNA	XP_005655721.1	chromosome 5 open reading frame, human C12orf39	ssc:100522076	NM_030572.2	C12orf39	Spexin	hsa:80763	0.17563	-2.50939	down	4.39191e-14	9.84233e-13	13.0324	74.2036
HSPA14	mRNA	NM_001243393.1	Uncharacterized protein	ssc:100510924	NR_103464.1	HSPA14	Heat shock 70kDa protein 14 isoform 1 variant 3	hsa:51182	2.71095	1.4388	up	1.88336e-07	2.69112e-06	130.62	48.1824
CCNE1	mRNA	XP_005653322.1	Uncharacterized protein	ssc:100523248	NM_057182.1	CCNE1	G1/S-specific cyclin-E1	hsa:898	0.288143	-1.79514	down	0.0054093	0.0317407	4.12876	14.3288
LOC102160944	mRNA	XP_005658725.1	uncharacterized LOC102160944	ssc:102160944					3.25893	1.7044	up	5.94498e-17	1.52612e-15	246.878	75.7544
TMEM180	mRNA	XP_005671479.1	transmembrane protein 180	ssc:100157822	NM_024789.3	TMEM180	Transmembrane protein 180	hsa:79847	2.77901	1.47457	up	1.58005e-05	0.000173315	85.575	30.7933
TMEM186	mRNA	XP_003124653.1	Uncharacterized protein	ssc:100521260	NM_015421.3	TMEM186	Transmembrane protein 186	hsa:25880	1.83333	0.874469	up	0.00524345	0.0308807	111.313	60.7165
SLC35E3	mRNA	XP_003126414.1	Uncharacterized protein	ssc:100515832	NM_018656.2	SLC35E3	Solute carrier family 35 member E3	hsa:55508	0.553964	-0.852135	down	0.00315319	0.0199958	22.255	40.1741
MORC3	mRNA	XP_003132812.1	Uncharacterized protein	ssc:100513379	NM_015358.2	MORC3	MORC3 protein	hsa:23515	0.597666	-0.74259	down	0.000827762	0.00629868	36.5664	61.182
RGN	mRNA	NM_001077220.1	Uncharacterized protein	ssc:768107	NM_152869.3	RGN	Regucalcin	hsa:9104	0.41534	-1.26764	down	1.18405e-239	2.28248e-237	1272.25	3063.15
S100A16	mRNA	NM_001190208.1	Uncharacterized protein	ssc:100155146	NM_080388.1	S100A16	Protein S100-A16	hsa:140576	0.5094	-0.973128	down	5.21104e-10	9.30434e-09	76.6898	150.549
LOC102165963	mRNA	XP_005662086.1	integrin alpha-X-like	ssc:102165963	NM_001286375.1	ITGAX	cDNA FLJ59843, highly similar to Integrin alpha-X	hsa:3687	0.36445	-1.45621	down	0.000374478	0.00310731	10.9175	29.9561
CCNB1	mRNA	NM_001170768.1	Cyclin B1 transcript variant 2	ssc:397662	NM_031966.3	CCNB1	cDNA FLJ75563, highly similar to Homo sapiens cyclin B1 (CCNB1), mRNA	hsa:891	0.340153	-1.55574	down	0.0026679	0.017368	6.71173	19.7315
LOC100514459	mRNA	XP_005663969.1	Serine hydroxymethyltransferase	ssc:100514459	NR_048562.1	SHMT2	Serine hydroxymethyltransferase, mitochondrial	hsa:6472	2.32277	1.21584	up	1.17507e-13	2.56703e-12	371.032	159.737
LOC100625645	mRNA	XP_005658547.1	A-kinase anchor protein 7 isoform gamma-like	ssc:100625645	NM_138633.2	AKAP7	A-kinase anchor protein 7 isoform gamma	hsa:9465	0.421408	-1.24671	down	2.23291e-18	6.1167e-17	92.225	218.85
PHB2	mRNA	NM_001243556.1	Uncharacterized protein	ssc:100627467	NM_001267700.1	PHB2	cDNA FLJ60175, highly similar to Prohibitin-2	hsa:11331	1.89868	0.924996	up	2.84266e-56	1.77189e-54	3108.95	1637.43
MORC1	mRNA	XP_005654123.1	Uncharacterized protein	ssc:100620480	NM_014429.3	MORC1	cDNA FLJ57672, highly similar to Homo sapiens MORC family CW-type zinc finger 1 (MORC1), mRNA	hsa:27136	113.282	6.82377	up	2.076e-35	9.06083e-34	157.409	1.38953
HINFP	mRNA	XP_005667482.1	Uncharacterized protein	ssc:100518324	NM_198971.2	HINFP	Histone H4 transcription factor	hsa:25988	0.555457	-0.848253	down	0.00343932	0.0214831	22.0358	39.6714
CORO7	mRNA	XP_005662233.1	Coronin	ssc:100513346	NM_001201479.1	CORO7-PAM16	Coronin	hsa:100529144	0.593495	-0.752692	down	0.00343681	0.0214739	27.3427	46.0707
CHAC1	mRNA	XP_005659810.1	Uncharacterized protein	ssc:100524723	NM_024111.3	CHAC1	Cation transport regulator-like protein 1	hsa:79094	130.765	7.03083	up	3.92558e-59	2.5945e-57	271.012	2.07252
AACS	mRNA	XP_005657363.1	Uncharacterized protein	ssc:100156545	NM_023928.3	AACS	Acetoacetyl-CoA synthetase	hsa:65985	7.42754	2.89288	up	1.01578e-112	1.13696e-110	822.165	110.691
TMEM91	mRNA	XP_003355980.2	Uncharacterized protein	ssc:100511932	NM_001098825.1	TMEM91	Transmembrane protein 91	hsa:641649	3.08824	1.62678	up	0.0016159	0.0112064	38.084	12.332
RNFT1	mRNA	XP_005669065.1	ring finger protein, transmembrane 1	ssc:100524826	NM_016125.3	RNFT1	RING finger and transmembrane domain-containing protein 1	hsa:51136	1.88004	0.910765	up	5.91217e-06	6.95398e-05	265.153	141.036
CYP4F55	mRNA	NM_001244636.1	Uncharacterized protein	ssc:100620559	NM_001199209.1	CYP4F3	cDNA FLJ56100, highly similar to Cytochrome P450 4F2 (EC 1.14.13.30)	hsa:4051	2.40673	1.26707	up	2.46216e-30	9.56339e-29	810.745	336.866
CYP3A29	mRNA	NM_214423.1	Cytochrome P450 CYP3A	ssc:403324					2.10746	1.0755	up	0	0	20544.3	9748.41
CAPN5	mRNA	XP_003129727.3	Uncharacterized protein	ssc:100524513	NM_004055.4	CAPN5	cDNA FLJ36831 fis, clone ASTRO2010615, highly similar to Calpain-5 (EC 3.4.22.-)	hsa:726	2.03331	1.02383	up	7.7128e-06	8.91575e-05	196.295	96.5397
DCLRE1B	mRNA	XP_003125885.1	Uncharacterized protein	ssc:100516672	NM_022836.3	DCLRE1B	5' exonuclease Apollo	hsa:64858	0.413376	-1.27447	down	0.00714117	0.0398478	8.33194	20.1558
ACOT12	mRNA	XP_003480920.1	Uncharacterized protein	ssc:100738062	NM_130767.2	ACOT12	Acyl-coenzyme A thioesterase 12	hsa:134526	2.6988	1.43232	up	6.50714e-29	2.3935e-27	604.242	223.893
ACOT13	mRNA	NM_001244979.1	Uncharacterized protein	ssc:100514587	NM_018473.3	ACOT13	Acyl-coenzyme A thioesterase 13	hsa:55856	3.22141	1.68769	up	3.53367e-237	6.74931e-235	3879.88	1204.4
CYP3A22	mRNA	NM_001195509.1	cytochrome P450, subfamily IIIA, polypeptide 22	ssc:100144468	NM_017460.5	CYP3A4	cDNA FLJ51521, highly similar to Cytochrome P450 3A4 (EC 1.14.13.67)	hsa:1576	0.414869	-1.26927	down	0	0	32844.8	79169.2
RFK	mRNA	XP_005660225.1	Uncharacterized protein	ssc:100520822	NM_018339.5	RFK	cDNA, FLJ96841	hsa:55312	0.571744	-0.806558	down	8.52496e-06	9.77319e-05	55.9411	97.8429
LOC100738308	mRNA	XP_003483753.2	Uncharacterized protein	ssc:100738308	NM_139266.2	STAT1	Uncharacterized protein	hsa:6772	0.58439	-0.774997	down	3.39592e-35	1.47598e-33	464.735	795.248
FABP5	mRNA	NM_001039746.2	Fatty acid binding protein 5	ssc:574074	NM_001444.2	FABP5	Fatty acid binding protein 5 (Psoriasis-associated)	hsa:2171	0.289463	-1.78855	down	1.18788e-15	2.89584e-14	34.5006	119.188
CAPN2	mRNA	NM_001100188.1	Calpain 2	ssc:397393	NM_001748.4	CAPN2	cDNA, FLJ96158, highly similar to Homo sapiens calpain 2, (m/II) large subunit (CAPN2), mRNA	hsa:824	0.526556	-0.925342	down	4.16706e-19	1.18033e-17	174.584	331.558
LOC100737243	mRNA	XP_003482298.1	serine/threonine-protein kinase D1-like	ssc:100737243	NM_002742.2	PRKD1	Serine/threonine-protein kinase D1	hsa:5587	24.3529	4.60602	up	1.07215e-52	6.43258e-51	251.476	10.3263
TSLP	mRNA	XP_005661634.1	Uncharacterized protein	ssc:100515191	NR_045089.1	TSLP	Thymic stromal lymphopoietin, isoform CRA_b	hsa:85480	0.577451	-0.79223	down	0.00124433	0.00894533	30.3922	52.6316
SUCLG1	mRNA	NM_214409.2	Succinyl-CoA ligase [ADP/GDP-forming] subunit alpha, mitochondrial	ssc:399539	NM_003849.3	SUCLG1	cDNA FLJ76284, highly similar to Homo sapiens succinate-CoA ligase, GDP-forming, alpha subunit (SUCLG1), mRNA	hsa:8802	1.91788	0.939516	up	1.32869e-81	1.14306e-79	4388.27	2288.08
FDPS	mRNA	NM_001185131.1	Uncharacterized protein	ssc:100153932	NM_002004.3	FDPS	cDNA FLJ12779 fis, clone NT2RP2001748, moderately similar to FARNESYL PYROPHOSPHATE SYNTHETASE	hsa:2224	2.28761	1.19384	up	1.15708e-15	2.82405e-14	449.21	196.366
LOC100626394	mRNA	XP_005658250.1	monocarboxylate transporter 5-like	ssc:100626394	NM_004696.2	SLC16A4	Monocarboxylate transporter 5	hsa:9122	11.1765	3.48239	up	0.000346273	0.00289753	16.9618	1.51763
ZBTB16	mRNA	ZBTB16	Uncharacterized protein	ssc:100625290	NM_006006.4	ZBTB16	Zinc finger and BTB domain-containing protein 16	hsa:7704	6.29251	2.65363	up	6.83275e-11	1.28734e-09	76.4885	12.1555
AIFM1	mRNA	XR_309285.1	Uncharacterized protein	ssc:100524062	NM_145813.2	AIFM1	Apoptosis-inducing factor 1, mitochondrial	hsa:9131	1.92671	0.946141	up	4.96361e-07	6.77179e-06	298.079	154.708
ZBTB10	mRNA	ZBTB10	Uncharacterized protein	ssc:100151888	NM_023929.4	ZBTB10	ZBTB10 protein	hsa:65986	3.04549	1.60668	up	2.12977e-05	0.000229502	70.7889	23.2438
LOC102163014	mRNA	XP_005658036.1	E3 ubiquitin-protein ligase SH3RF1-like	ssc:102163014	NM_020870.3	SH3RF1	E3 ubiquitin-protein ligase SH3RF1	hsa:57630	0.257919	-1.95501	down	0.00790171	0.043166	3.06373	11.8787
MFSD12	mRNA	XP_005654766.1	major facilitator superfamily domain containing 12	ssc:100519240	NM_174983.4	MFSD12	Major facilitator superfamily domain-containing protein 12	hsa:126321	0.552775	-0.855237	down	9.18643e-11	1.71835e-09	106.483	192.633
LOC100522678	mRNA	XP_003127050.1	Cytochrome b-c1 complex subunit Rieske, mitochondrial	ssc:100522678	NM_006003.2	UQCRFS1	Cytochrome b-c1 complex subunit Rieske, mitochondrial	hsa:7386	1.55612	0.637954	up	2.66709e-08	4.13756e-07	1049.38	674.354
SPHK1	mRNA	XP_005656977.1	Uncharacterized protein	ssc:100519210	NM_182965.2	SPHK1	cDNA FLJ16332 fis, clone SYNOV2016837, highly similar to Sphingosine kinase 1 (EC 2.7.1.-)	hsa:8877	3.09502	1.62995	up	0.00863398	0.0465314	26.3291	8.50691
B9D2	mRNA	XP_003127202.2	Uncharacterized protein	ssc:100511384	NM_030578.3	B9D2	B9 domain-containing protein 2	hsa:80776	1.85443	0.890977	up	8.75216e-05	0.00084007	209.855	113.164
LOC102157557	mRNA	XP_005668511.1	von Willebrand factor A domain-containing protein 8-like	ssc:102157557	NM_015058.1	VWA8	von Willebrand factor A domain-containing protein 8	hsa:23078	2.63315	1.39679	up	3.35615e-18	9.10975e-17	385.488	146.398
TMEM164	mRNA	XP_003135358.3	transmembrane protein 164	ssc:100520165	NM_032227.3	TMEM164	Transmembrane protein 164	hsa:84187	3.03757	1.60292	up	0.00180908	0.0123608	38.2949	12.6071
FGA	mRNA	XP_005666863.1	Fibrinogen alpha chain	ssc:100626178	NM_021871.2	FGA	cDNA FLJ78367, highly similar to Homo sapiens fibrinogen, A alpha polypeptide (FGA), transcriptvariant alpha, mRNA	hsa:2243	3.13117	1.6467	up	0	0	73312.7	23413.8
FGB	mRNA	NM_001244113.1	Fibrinogen beta chain	ssc:100514354	NM_005141.4	FGB	FGB protein	hsa:2244	3.17504	1.66678	up	0	0	67811.8	21357.8
FGG	mRNA	NM_001244524.1	Uncharacterized protein	ssc:403164	NM_021870.2	FGG	Fibrinogen gamma chain, isoform CRA_a	hsa:2266	2.77431	1.47213	up	0	0	46457	16745.4
TMEM160	mRNA	XP_003127289.1	Uncharacterized protein	ssc:100514771	NM_017854.1	TMEM160	Transmembrane protein 160	hsa:54958	1.75825	0.81414	up	0.00777521	0.0426316	121.315	68.9974
FOXA3	mRNA	XP_003127277.1	Uncharacterized protein	ssc:100512416	NM_004497.2	FOXA3	Hepatocyte nuclear factor 3-gamma	hsa:3171	0.454204	-1.13859	down	2.41149e-15	5.73768e-14	91.2231	200.842
AGXT2	mRNA	NM_001244884.1	Uncharacterized protein	ssc:100513890	NM_031900.3	AGXT2	cDNA, FLJ95543, highly similar to Homo sapiens alanine-glyoxylate aminotransferase 2 (AGXT2), nuclear gene encoding mitochondrial protein, mRNA	hsa:64902	2.75082	1.45986	up	6.88981e-306	1.54235e-303	6536.99	2376.38
C5H12orf29	mRNA	NM_001243635.1	uncharacterized protein C12orf29 homolog	ssc:100157029	NM_001009894.2	C12orf29	chromosome 12 open reading frame 29	hsa:91298	2.21783	1.14915	up	1.83063e-06	2.30702e-05	172.93	77.9727
FOXA2	mRNA	XP_005672811.1	Uncharacterized protein	ssc:100513828	NM_153675.2	FOXA2	Forkhead box A2, isoform CRA_b	hsa:3170	1.87274	0.905151	up	0.00523675	0.0308675	102.282	54.6164
TRAF3IP1	mRNA	XP_005672409.1	Uncharacterized protein	ssc:100737266	NM_015650.3	TRAF3IP1	TRAF3-interacting protein 1	hsa:26146	0.614483	-0.702554	down	0.00456198	0.0275772	28.9833	47.167
TMEM70	mRNA	XP_005663081.1	Uncharacterized protein	ssc:100155813	NR_033334.1	TMEM70	Alternative protein TMEM70	hsa:54968	1.73936	0.798557	up	2.25036e-06	2.78209e-05	402.81	231.585
LOC100513372	mRNA	XP_003360703.1	probable 2-oxoglutarate dehydrogenase E1 component DHKTD1, mitochondrial-like	ssc:100513372	NM_018706.6	DHTKD1	Probable 2-oxoglutarate dehydrogenase E1 component DHKTD1, mitochondrial	hsa:55526	1.50507	0.589835	up	0.00112692	0.00822052	460.301	305.833
CACNA2D1	mRNA	NM_214183.1	Voltage-dependent calcium channel alpha-2 delta subunit	ssc:397377	NM_000722.2	CACNA2D1	Putative uncharacterized protein CACNA2D1	hsa:781	0.400778	-1.31912	down	2.18392e-07	3.10144e-06	28.7407	71.7122
SLC6A12	mRNA	XP_005664149.1	Transporter	ssc:100512716	NM_003044.4	SLC6A12	Sodium- and chloride-dependent betaine transporter	hsa:6539	1.63698	0.711034	up	7.14351e-06	8.30378e-05	497.584	303.965
ZNFX1	mRNA	ZNFX1	zinc finger, NFX1-type containing 1	ssc:100624243	NM_021035.2	ZNFX1	NFX1-type zinc finger-containing protein 1	hsa:57169	0.60335	-0.728933	down	8.01117e-10	1.40391e-08	127.596	211.479
LOC100738363	mRNA	XP_003482745.1	reelin-like	ssc:100738363	NM_173054.2	RELN	Reelin	hsa:5649	0.571524	-0.807114	down	0.00500152	0.0297845	22.2143	38.8686
PPP1R1B	mRNA	XP_005653983.1	Protein phosphatase 1 regulatory subunit 1B	ssc:100736966	NM_181505.3	PPP1R1B	cDNA FLJ45635 fis, clone COLON2001829, highly similar to Dopamine- and cAMP-regulated neuronal phosphoprotein	hsa:84152	0.365265	-1.45299	down	5.34885e-09	8.74766e-08	29.5253	80.8327
TSPO	mRNA	NM_213753.1	Translocator protein	ssc:396592	NR_046308.1	TSPO	Putative peripheral benzodiazepine receptor-related protein	hsa:706	0.328498	-1.60605	down	7.43637e-13	1.57175e-11	35.5837	108.323
SERPINA7	mRNA	NM_214058.1	Thyroxine-binding globulin	ssc:397125	NM_000354.5	SERPINA7	Thyroxine-binding globulin	hsa:6906	2.65103	1.40655	up	1.01558e-77	8.45734e-76	1750.15	660.179
LOC100737663	mRNA	XP_003481696.2	Vasopressin V1a receptor	ssc:100737663	NM_000706.4	AVPR1A	Vasopressin V1a receptor	hsa:552	2.4858	1.31371	up	0.000629519	0.00495406	67.2144	27.0393
TMEM66	mRNA	XP_001924810.1	Uncharacterized protein	ssc:100154322	NM_016127.5	TMEM66	cDNA FLJ37067 fis, clone BRACE2015262, highly similar to Transmembrane protein 66	hsa:51669	2.141	1.09828	up	6.18662e-30	2.38517e-28	1082.8	505.745
MARCO	mRNA	NM_001256366.1	Uncharacterized protein	ssc:100516298	NM_006770.3	MARCO	cDNA FLJ56989, highly similar to Macrophage receptor MARCO	hsa:8685	3.8314	1.93787	up	4.34574e-26	1.46873e-24	317.077	82.7575
PDHB	mRNA	NM_001244398.1	Uncharacterized protein	ssc:100516042	NR_033384.1	PDHB	Pyruvate dehydrogenase E1 component subunit beta, mitochondrial	hsa:5162	1.69971	0.765291	up	2.54671e-13	5.48292e-12	1079.2	634.932
PCID2	mRNA	XP_003131150.1	Uncharacterized protein	ssc:100518091	NM_018386.3	PCID2	PCI domain-containing protein 2	hsa:55795	1.73341	0.793611	up	1.90373e-06	2.3919e-05	415.318	239.596
LOC100154768	mRNA	XP_005671676.1	2-amino-3-carboxymuconate-6-semialdehyde decarboxylase-like	ssc:100154768	NM_138326.2	ACMSD	cDNA FLJ43018 fis, clone BRTHA2017353	hsa:130013	0.219482	-2.18782	down	2.34835e-25	7.78507e-24	35.4722	161.618
PKCNT1	mRNA	NM_214112.1	Sodium/nucleoside cotransporter 1	ssc:397200	NM_201651.2	SLC28A1	cDNA FLJ58112, highly similar to Sodium/nucleoside cotransporter 1	hsa:9154	6.14706	2.6199	up	0.00712969	0.0397944	13.2269	2.15174
LOC100738371	mRNA	XP_003481457.1	3-keto-steroid reductase-like	ssc:100738371	NM_016371.2	HSD17B7	3-keto-steroid reductase	hsa:51478	2.05068	1.0361	up	0.000153867	0.00140437	136.776	66.6976
ACADS	mRNA	NM_213898.1	Short-chain-specific acyl-CoA dehydrogenase, mitochondrial	ssc:396932	NM_000017.2	ACADS	cDNA FLJ51323, highly similar to Short-chain specific acyl-CoA dehydrogenase, mitochondrial (EC 1.3.99.2)	hsa:35	1.52566	0.60943	up	5.76836e-14	1.28303e-12	2206.27	1446.11
ECI1	mRNA	NM_001285973.1	Uncharacterized protein	ssc:100738177	NM_001919.3	ECI1	Enoyl-CoA delta isomerase 1, mitochondrial	hsa:1632	2.51938	1.33307	up	8.1851e-221	1.46901e-218	5617.44	2229.69
LOC100627093	mRNA	XP_003356523.2	cytochrome P450 4X1-like	ssc:100627093	NM_178033.1	CYP4X1	Cytochrome P450 4X1	hsa:260293	2.14406	1.10034	up	4.88517e-29	1.81291e-27	1044.12	486.982
LOC102157538	mRNA	XP_005674188.1	uncharacterized LOC102157538	ssc:102157538					0.464764	-1.10543	down	0.00736247	0.0407333	11.0958	23.874
ACADL	mRNA	NM_213897.1	Long-chain specific acyl-CoA dehydrogenase, mitochondrial	ssc:396931	NM_001608.3	ACADL	cDNA FLJ57502, highly similar to Long-chain specific acyl-CoA dehydrogenase, mitochondrial (EC 1.3.99.13)	hsa:33	4.00382	2.00138	up	7.1054e-202	1.21252e-199	2478.9	619.134
MFSD2A	mRNA	XP_005656144.1	major facilitator superfamily domain containing 2A	ssc:100518612	NR_109896.1	MFSD2A	Major facilitator superfamily domain-containing protein 2A	hsa:84879	5.45412	2.44735	up	1.00051e-25	3.34882e-24	220.07	40.3493
tRNA-Cys	tRNA	tRNA-Cys							0.14578	-2.77813	down	3.08468e-39	1.45624e-37	29.7089	203.792
CXHXorf38	mRNA	XP_003135072.1	chromosome X open reading frame, human CXorf38	ssc:100515115	NM_144970.2	CXorf38	chromosome X open reading frame 38	hsa:159013	0.604688	-0.725737	down	0.00365134	0.0226985	28.7743	47.5853
GLDC	mRNA	XP_001925488.2	glycine dehydrogenase (decarboxylating)	ssc:100155425	NM_000170.2	GLDC	Glycine dehydrogenase [decarboxylating], mitochondrial	hsa:2731	0.600348	-0.736129	down	5.89704e-26	1.98658e-24	368.728	614.19
RNF43	mRNA	XP_005669052.1	ring finger protein 43	ssc:100517305	NM_017763.4	RNF43	E3 ubiquitin-protein ligase RNF43	hsa:54894	0.565744	-0.821779	down	0.00404844	0.0248261	22.5449	39.85
LOC100513356	mRNA	XP_003127281.1	Uncharacterized protein	ssc:100513356	NM_032040.4	CCDC8	Coiled-coil domain-containing protein 8	hsa:83987	6.44291	2.68771	up	1.45747e-05	0.000160716	33.2221	5.15639
SLC6A8	mRNA	NM_001177327.1	Transporter	ssc:100302506	NM_005629.3	SLC6A8	Sodium-and chloride-dependent creatine transporter 1 isoform 2	hsa:6535	0.34665	-1.52845	down	8.28959e-21	2.49035e-19	67.7744	195.513
LOC100524613	mRNA	XP_003124603.2	cytochrome b-c1 complex subunit 2, mitochondrial-like	ssc:100524613	NM_003366.2	UQCRC2	Cytochrome b-c1 complex subunit 2, mitochondrial	hsa:7385	1.6998	0.765367	up	2.49974e-14	5.67524e-13	1170.88	688.83
LMNB1	mRNA	XP_005661663.1	Uncharacterized protein	ssc:100513342	NM_005573.3	LMNB1	cDNA FLJ50934, highly similar to Lamin-B1	hsa:4001	0.542579	-0.882096	down	1.20987e-06	1.56449e-05	56.4182	103.982
CORIN	mRNA	XP_003482424.1	Uncharacterized protein	ssc:100738048	NM_006587.3	CORIN	cDNA FLJ59644, highly similar to Atrial natriuteric peptide-converting enzyme(EC 3.4.21.-)	hsa:10699	3.457	1.78952	up	4.79946e-07	6.55643e-06	82.1803	23.7722
GRB7	mRNA	XP_005653981.1	Uncharacterized protein	ssc:100513230	NM_005310.3	GRB7	Growth factor receptor-bound protein 7	hsa:2886	0.548663	-0.866008	down	1.03576e-08	1.65364e-07	81.2106	148.015
ZBTB47	mRNA	ZBTB47	Uncharacterized protein	ssc:100523512	NM_145166.3	ZBTB47	Zinc finger and BTB domain-containing protein 47	hsa:92999	2.46495	1.30156	up	0.000459299	0.00372939	71.9267	29.1798
LITAF	mRNA	XP_003124641.1	Uncharacterized protein	ssc:100518302	NR_024320.1	LITAF	Lipopolysaccharide-induced tumor necrosis factor-alpha factor	hsa:9516	0.64198	-0.639401	down	1.26109e-14	2.90428e-13	251.142	391.199
LOC100154783	mRNA	XP_003484383.1	Uncharacterized protein	ssc:100154783	NM_000942.4	PPIB	Peptidyl-prolyl cis-trans isomerase B	hsa:5479	2.0432	1.03083	up	3.81785e-69	2.89032e-67	2983.02	1459.97
LOC100737684	mRNA	XP_003480277.2	Uncharacterized protein	ssc:100737684	NM_001122742.1	ESR1	cDNA FLJ77952, highly similar to Homo sapiens oestrogen receptor	hsa:2099	0.314338	-1.66961	down	0.00412662	0.0252683	5.20562	16.5606
TCN1	mRNA	XP_003360619.2	Transcobalamin-1	ssc:396873	NM_001062.3	TCN1	Transcobalamin-1	hsa:6947	0.539554	-0.890161	down	0.00117815	0.00854333	24.7753	45.918
tRNA-Lys	tRNA	tRNA-Lys							1.73971	0.798848	up	4.30892e-131	5.3717e-129	10667.3	6131.62
LOC102165171	mRNA	XP_005672715.1	uncharacterized LOC102165171	ssc:102165171	NM_152419.2	HGSNAT	Heparan-alpha-glucosaminide N-acetyltransferase	hsa:138050	0.401408	-1.31686	down	0.000974003	0.00723431	11.6795	29.0963
LOC595122	mRNA	NM_001031792.2	Histone H1.3-like protein	ssc:595122	NM_005320.2	HIST1H1D	Histone H1.3	hsa:3007	0.20407	-2.29287	down	4.16742e-89	3.82209e-87	116.293	569.868
LOC100513362	mRNA	XP_005664972.1	zinc finger protein 418-like	ssc:100513362	NM_133460.1	ZNF418	cDNA FLJ58362, highly similar to Zinc finger protein 418	hsa:147686	0.654494	-0.611548	down	0.0044254	0.0268373	36.8364	56.2823
CXHXorf23	mRNA	XP_005673544.1	chromosome X open reading frame, human CXorf23	ssc:100624439	NM_198279.3	CXorf23	Uncharacterized protein CXorf23	hsa:256643	0.451557	-1.14702	down	4.25554e-05	0.000433869	24.013	53.1782
LOC100738350	mRNA	XP_005653900.1	TBC1 domain family member 10B-like	ssc:100738350	NM_024719.3	GRTP1	cDNA FLJ55860, highly similar to Homo sapiens growth hormone regulated TBC protein 1 (GRTP1), mRNA	hsa:79774	1.6997	0.765281	up	4.19444e-05	0.000428479	338.359	199.069
LOC100738359	mRNA	XP_003484254.2	Uncharacterized protein	ssc:100738359	NM_000762.5	CYP2A6	Cytochrome P450 2A6	hsa:1548	0.299488	-1.73943	down	0	0	2089.34	6976.37
DIO1	mRNA	NM_001001627.1	Type I iodothyronine deiodinase	ssc:414380	NM_213593.3	DIO1	Iodothyronine deiodinase type 1 splice variant a	hsa:1733	2.09191	1.06482	up	9.34201e-76	7.59732e-74	3045	1455.61
SESN1	mRNA	XP_005659430.1	Uncharacterized protein	ssc:100523876	NM_014454.2	SESN1	cDNA FLJ78318, highly similar to Homo sapiens sestrin 1 (SESN1), mRNA	hsa:27244	2.323	1.21599	up	3.85489e-10	6.94247e-09	264.039	113.663
SESN2	mRNA	XR_303979.1	Uncharacterized protein	ssc:100620966	NM_031459.4	SESN2	Sestrin-2	hsa:83667	0.44696	-1.16178	down	5.38214e-08	8.08447e-07	41.2926	92.3853
ACACA	mRNA	NM_001114269.1	Acetyl-CoA carboxylase alpha	ssc:397324	NM_198839.1	ACACA	Acetyl-CoA carboxylase 1	hsa:31	2.15937	1.11061	up	3.49089e-05	0.000361216	140.119	64.8891
SLCO2B1	mRNA	XP_005667189.1	Uncharacterized protein	ssc:102160472	NM_007256.4	SLCO2B1	cDNA FLJ75623, highly similar to Homo sapiens solute carrier organic anion transporter family, member 2B1 (SLCO2B1), mRNA	hsa:11309	1.84345	0.882409	up	1.35925e-17	3.573e-16	1018.15	552.307
HELLS	mRNA	XP_005657492.1	Uncharacterized protein	ssc:100154547	NM_018063	HELLS	Lymphoid-specific helicase	hsa:3070	0.53988	-0.889288	down	0.00148265	0.0104001	23.8203	44.1214
LOC100737676	mRNA	XP_003483921.1	uncharacterized LOC100737676	ssc:100737676	NM_022071.3	SH2D4A	SH2 domain-containing protein 4A	hsa:63898	0.176471	-2.5025	down	0.00430184	0.0261719	1.87815	10.6428
ACAD9	mRNA	XP_005657143.1	Uncharacterized protein	ssc:100621922	NR_033426.1	ACAD9	cDNA FLJ59879, highly similar to Acyl-CoA dehydrogenase family member 9, mitochondrial (EC 1.3.99.-)	hsa:28976	1.58624	0.665607	up	4.29394e-05	0.000436928	499.925	315.165
RNF39	mRNA	NM_001128446.1	Uncharacterized protein	ssc:100141418	NM_170770.1	RNF39	Ring finger protein 39	hsa:80352	0.266711	-1.90665	down	0.0080637	0.0438897	3.2402	12.1487
UPF2	mRNA	XP_003130860.3	UPF2 regulator of nonsense transcripts homolog (yeast)	ssc:100512918	NM_080599.2	UPF2	cDNA FLJ56346, highly similar to Regulator of nonsense transcripts 2	hsa:26019	1.76336	0.818328	up	0.00198492	0.0134082	161.603	91.6449
CYP4V2	mRNA	XP_005671802.1	Cytochrome P450	ssc:100113469	NM_207352.3	CYP4V2	CYP4V2 protein	hsa:285440	0.449992	-1.15203	down	1.62617e-94	1.56015e-92	604.249	1342.8
LOC100514810	mRNA	NM_001244997.1	PCNA-associated factor	ssc:100514810	NR_109934.1	KIAA0101	PCNA-associated factor	hsa:9768	0.115287	-3.11669	down	1.88126e-14	4.30867e-13	7.2982	63.3045
TRNAQ-CUG	tRNA	TRNAQ-CUG	transfer RNA glutamine (anticodon CUG)						2.04902	1.03493	up	4.22967e-08	6.42755e-07	287.582	140.351
HMGN1	mRNA	XP_005670415.1	high mobility group nucleosome binding domain 1	ssc:100625838	NM_004965.6	HMGN1	Non-histone chromosomal protein HMG-14	hsa:3150	0.64358	-0.635809	down	2.37545e-22	7.42559e-21	403.287	626.631
ECSIT	mRNA	XP_005674697.1	Uncharacterized protein	ssc:100519412	NM_016581.4	ECSIT	Evolutionarily conserved-signaling intermediate in Toll pathway, mitochondrial	hsa:51295	1.58959	0.668659	up	0.000902044	0.00677965	324.719	204.278
TGFA	mRNA	NM_214251.1	Protransforming growth factor alpha	ssc:397484					0.447059	-1.16146	down	0.000172803	0.00155875	19.7064	44.08
GABRQ	mRNA	XP_001927219.1	Uncharacterized protein	ssc:100153018	NM_018558.3	GABRQ	Gamma aminobutyric acid receptor beta4 subunit-like	hsa:55879	9.81933	3.29562	up	0.000208841	0.00184622	19.2326	1.95864
SLCO2A1	mRNA	NM_001123195.2	Uncharacterized protein	ssc:100144510					0.105438	-3.24553	down	4.85053e-14	1.08467e-12	6.26849	59.4517
TIMM13	mRNA	XP_003354038.1	Uncharacterized protein	ssc:100620885	NM_012458.3	TIMM13	Mitochondrial import inner membrane translocase subunit Tim13	hsa:26517	1.50233	0.587202	up	0.000770799	0.00591059	498.024	331.501
AZGP1	mRNA	XP_003124355.2	Uncharacterized protein	ssc:100519648	NM_001185.3	AZGP1	AZGP1 protein	hsa:563	1.92329	0.943574	up	1.94226e-174	2.97323e-172	9402.1	4888.56
C1H6orf162	mRNA	NM_001243508.1	uncharacterized protein C6orf162 ortholog	ssc:100154764	NM_020425.5	SMIM8	Small integral membrane protein 8	hsa:57150	1.84624	0.88459	up	0.00282367	0.0182339	123.794	67.052
LOC102158175	mRNA	XP_005658681.1	receptor-type tyrosine-protein phosphatase U-like	ssc:102158175	NM_133178.3	PTPRU	cDNA FLJ37530 fis, clone BRCAN2012713, highly similar to Receptor-type tyrosine-protein phosphatase U (EC 3.1.3.48)	hsa:10076	0.327116	-1.61212	down	0.00221295	0.0147381	6.42354	19.6369
ESRRA	mRNA	NM_001170521.1	ERRa	ssc:100322868	NM_004451.4	ESRRA	Steroid hormone receptor ERR1	hsa:2101	1.82617	0.868818	up	6.06982e-11	1.14984e-09	621.197	340.164
SPACA1	mRNA	NM_001190247.1	Uncharacterized protein	ssc:100156797	NM_030960.2	SPACA1	Sperm acrosome membrane-associated protein 1	hsa:81833	0.365775	-1.45097	down	0.000185115	0.00165404	12.1536	33.227
C9H1orf21	mRNA	XP_005667877.1	chromosome 9 open reading frame, human C1orf21	ssc:100516567	NM_030806.3	C1orf21	chromosome 1 open reading frame 21	hsa:81563	0.435693	-1.19862	down	4.67523e-06	5.56829e-05	27.4486	62.9999
GZMA	mRNA	NM_001143709.1	Granzyme A	ssc:100233183	NM_006144.3	GZMA	Granzyme A	hsa:3001	0.452809	-1.14303	down	3.53676e-07	4.87628e-06	37.4332	82.6688
CAPSL	mRNA	XP_005657668.1	Uncharacterized protein	ssc:100623235	NM_144647.3	CAPSL	Calcyphosin-like protein	hsa:133690	0.14578	-2.77813	down	1.4185e-05	0.000156833	3.25982	22.3613
LOC100622644	mRNA	XP_005658776.1	transmembrane protein 135-like	ssc:100622644	NR_033149.1	TMEM135	cDNA FLJ55090	hsa:65084	1.5713	0.651963	up	0.00301658	0.0192645	279.483	177.867
RPS6KL1	mRNA	XP_001924608.2	Uncharacterized protein	ssc:100152357	NM_031464.4	RPS6KL1	cDNA FLJ58323, highly similar to Ribosomal protein S6 kinase-like 1 (EC 2.7.11.1)	hsa:83694	0.319328	-1.64689	down	1.5391e-14	3.5328e-13	38.5649	120.769
GZMH	mRNA	NM_001143693.1	Granzyme H	ssc:100152450	NM_033423.4	GZMH	Granzyme H	hsa:2999	0.452917	-1.14268	down	0.000710839	0.00549943	16.554	36.5497
LOC100621966	mRNA	XP_005674217.1	ras-related protein Rab-17-like	ssc:100621966	NR_033308.1	RAB17	Ras-related protein Rab-17	hsa:64284	1.8189	0.863068	up	1.54873e-11	3.07077e-10	671.049	368.931
TPCN2	mRNA	XP_005660661.1	Uncharacterized protein	ssc:100523421	NM_139075.3	TPCN2	cDNA FLJ58483, highly similar to Homo sapiens two pore segment channel 2 (TPCN2), mRNA	hsa:219931	2.11687	1.08193	up	1.43946e-07	2.08401e-06	239.754	113.259
ACAA2	mRNA	NM_001167638.1	Acetyl-Coenzyme A acyltransferase 2	ssc:100312959	NM_006111.2	ACAA2	cDNA, FLJ95265, highly similar to Homo sapiens acetyl-Coenzyme A acyltransferase 2 (mitochondrial 3-oxoacyl-Coenzyme A thiolase) (ACAA2), nuclear gene encoding mitochondrial protein, mRNA	hsa:10449	0.0333147	-4.9077	down	0	0	99.353	2982.26
LOC102158184	mRNA	XP_005670116.1	peroxisomal bifunctional enzyme-like	ssc:102158184	NM_001966.3	EHHADH	EHHADH protein	hsa:1962	1.59684	0.675216	up	4.18858e-26	1.41792e-24	3197.58	2002.45
LOC102161225	mRNA	XP_005654317.1	condensin-2 complex subunit G2-like	ssc:102161225	NR_104054.1	NCAPG2	cDNA FLJ34689 fis, clone MESAN2000815, highly similar to Homo sapiens leucine zipper protein 5 (LUZP5), mRNA	hsa:54892	0.152406	-2.714	down	6.03436e-05	0.000599663	2.97089	19.4932
LOC100519082	mRNA	XP_003124283.1	Uncharacterized protein	ssc:100519082	NM_003641.3	IFITM1	Interferon-induced transmembrane protein 1	hsa:8519	0.206557	-2.27539	down	6.34201e-296	1.40462e-293	400.3	1937.97
WBSCR16	mRNA	XP_003354559.2	Uncharacterized protein	ssc:100513850	NM_148842.2	WBSCR16	Williams-Beuren syndrome chromosome region 16	hsa:81554	1.78597	0.836708	up	0.00034795	0.00290806	204.194	114.333
RASSF6	mRNA	XP_005666799.1	Uncharacterized protein	ssc:100525351	NM_201431.2	RASSF6	Ras association domain-containing protein 6	hsa:166824	3.86347	1.9499	up	2.94285e-12	6.01248e-11	137.049	35.4731
RORA	mRNA	XP_005659598.1	Uncharacterized protein	ssc:100156637	NM_134262.2	RORA	Retinoid-related orphan receptor alpha	hsa:6095	3.87927	1.95579	up	5.97592e-11	1.13308e-09	119.876	30.9016
STBD1	mRNA	XP_003129141.2	starch binding domain 1	ssc:100522745	NM_003943.4	STBD1	cDNA FLJ34958 fis, clone NTONG2003409, highly similar to Genethonin-1	hsa:8987	2.10375	1.07297	up	1.24264e-15	3.01874e-14	564.922	268.531
DNAJB11	mRNA	NM_001244346.1	Uncharacterized protein	ssc:100152894	NM_016306.4	DNAJB11	cDNA FLJ56253, highly similar to DnaJ homolog subfamily B member 11	hsa:51726	2.50961	1.32746	up	1.39043e-15	3.36597e-14	359.25	143.15
EGLN3	mRNA	XP_001928542.3	Uncharacterized protein	ssc:100152368	NM_022073.3	EGLN3	Egl nine-like protein 3 isoform	hsa:112399	0.231513	-2.11084	down	6.4385e-07	8.67033e-06	8.89036	38.4012
PYGO1	mRNA	XP_005654498.1	Uncharacterized protein	ssc:100156479	NM_015617.2	PYGO1	Pygopus homolog 1	hsa:26108	0.329944	-1.59971	down	0.00011656	0.00109063	10.3671	31.4208
LOC102167710	mRNA	XP_005672881.1	interferon regulatory factor 4-like	ssc:102167710	NR_046000	IRF4	Interferon regulatory factor 4	hsa:3662	0.428337	-1.22318	down	9.96537e-07	1.30402e-05	30.0404	70.1327
SEMA3B	mRNA	XP_005669648.1	Uncharacterized protein	ssc:100153200	NM_004636.2	SEMA3B	cDNA FLJ55830, highly similar to Semaphorin-3B	hsa:7869	0.331155	-1.59442	down	0.0057723	0.0334932	5.361	16.1888
LOC100517801	mRNA	XP_005660415.1	regulator of G-protein signaling 3-like	ssc:100517801	np_066929	np_066929			0.501621	-0.99533	down	0.000189572	0.00169169	26.4971	52.8229
RFC3	mRNA	NM_001190192.1	Uncharacterized protein	ssc:100156440	NM_181558.2	RFC3	cDNA FLJ60629, highly similar to Replication factor C subunit 3	hsa:5983	0.624866	-0.678381	down	0.00575277	0.0333985	29.1699	46.6818
ZBTB7B	mRNA	ZBTB7B	zinc finger and BTB domain containing 7B	ssc:100622022	NR_049765.1	ZBTB7B	cDNA FLJ77991, highly similar to Homo sapiens zinc finger and BTB domain containing 7B, mRNA	hsa:51043	0.654127	-0.612358	down	7.30358e-05	0.000711194	71.3786	109.12
WBSCR27	mRNA	XP_005662042.1	Uncharacterized protein	ssc:100526161	NM_152559.2	WBSCR27	Williams Beuren syndrome chromosome region 27	hsa:155368	1.53775	0.62082	up	0.00622288	0.0356016	276.1	179.548
LOC100517803	mRNA	XP_003480745.1	Uncharacterized protein	ssc:100517803	NM_201648.2	GLYAT	Glycine-N-acyltransferase	hsa:10249	6.49072	2.69838	up	0	0	12339.7	1901.12
LOC100517809	mRNA	XP_005661493.1	uncharacterized LOC100517809	ssc:100517809					4.49294	2.16766	up	2.76724e-10	5.02276e-09	94.9681	21.1372
C13H21orf33	mRNA	XP_005657222.1	chromosome 13 open reading frame, human C21orf33	ssc:100623793	NM_198155.3	C21orf33	ES1 protein homolog, mitochondrial	hsa:8209	1.58503	0.664507	up	2.75963e-11	5.37948e-10	1330.81	839.616
STEAP3	mRNA	XP_005671689.1	Uncharacterized protein	ssc:100620912	NM_182915.2	STEAP3	Metalloreductase STEAP3	hsa:55240	2.53978	1.3447	up	7.94588e-38	3.64373e-36	907.286	357.231
LOC100621987	mRNA	XP_003360730.1	dymeclin-like	ssc:100621987	NM_017653.3	DYM	Dymeclin	hsa:54808	1.55455	0.636493	up	0.00778612	0.0426689	241.935	155.631
MAT1A	mRNA	NM_001243187.1	S-adenosylmethionine synthase	ssc:100156922	NM_000429.2	MAT1A	S-adenosylmethionine synthase isoform type-1	hsa:4143	1.618	0.694208	up	6.8559e-87	6.17892e-85	10307	6370.24
CLUH	mRNA	XP_005657077.1	Clustered mitochondria protein homolog	ssc:100513375	NM_015229.3	CLUH	Clustered mitochondria protein homolog	hsa:23277	1.80048	0.848381	up	7.33923e-09	1.1863e-07	515.329	286.218
NCAPH	mRNA	XP_005662383.1	non-SMC condensin I complex, subunit H	ssc:100739475	NM_015341.4	NCAPH	cDNA FLJ51440, highly similar to Condensin complex subunit 2	hsa:23397	0.307353	-1.70203	down	0.00144246	0.0101557	6.14141	19.9816
HES1	mRNA	NM_001195231.1	Hairy and enhancer of split 1	ssc:100499567	NM_005524.3	HES1	cDNA FLJ57168, moderately similar to Transcription factor HES-1	hsa:3280	0.604309	-0.726641	down	7.38429e-05	0.00071771	53.382	88.3356
NSMF	mRNA	XP_003122392.1	NMDA receptor synaptonuclear signaling and neuronal migration factor	ssc:100514943	NM_015537.4	NSMF	Nasal embryonic LHRH factor, isoform CRA_d	hsa:26012	1.51696	0.601185	up	0.00327144	0.0205889	353.062	232.743
LOC100620562	mRNA	XP_003361512.2	ATP-binding cassette sub-family A member 6-like	ssc:100620562					1.60609	0.683555	up	0.000115442	0.00108066	410.791	255.771
LOC100511489	mRNA	XP_003121665.1	mitotic checkpoint serine/threonine-protein kinase BUB1 beta-like	ssc:100511489	NM_001211.5	BUB1B	Mitotic checkpoint serine/threonine-protein kinase BUB1 beta	hsa:701	0.14578	-2.77813	down	0.000227298	0.00199247	2.35106	16.1274
LOC100524171	mRNA	XP_003131669.3	Uncharacterized protein	ssc:100524171	NM_021213.3	PCTP	Phosphatidylcholine transfer protein, isoform CRA_a	hsa:58488	5.84615	2.54749	up	8.37693e-22	2.57606e-20	174.52	29.8521
LOC102160511	mRNA	XP_005654676.1	uncharacterized LOC102160511	ssc:102160511					7.48824	2.90463	up	1.07519e-09	1.86072e-08	59.7691	7.98174
IKBKG	mRNA	NM_001113053.1	Uncharacterized protein	ssc:100127355	NM_003639.4	IKBKG	NF-kappa-B essential modulator	hsa:8517	1.99167	0.993979	up	2.2113e-06	2.73867e-05	235.266	118.125
LOC100739411	mRNA	XP_005670427.1	Uncharacterized protein	ssc:100739411	NM_005656.3	TMPRSS2	Transmembrane protease serine 2	hsa:7113	3.13235	1.64725	up	0.000106297	0.00100363	56.2715	17.9646
TSNAX	mRNA	NM_001243607.1	Uncharacterized protein	ssc:100156036	NM_005999.2	TSNAX	Translin-associated protein X	hsa:7257	0.658099	-0.603624	down	0.000422291	0.00345857	57.7445	87.7444
ASPA	mRNA	NM_001123077.1	Aspartoacylase	ssc:100142661	NM_001128085.1	ASPA	Aspartoacylase (Canavan disease), isoform CRA_a	hsa:443	1.66223	0.733123	up	0.000170178	0.00153706	320.394	192.749
EGR1	mRNA	XP_003124022.1	Uncharacterized protein	ssc:100520726	NM_001964.2	EGR1	Early growth response protein 1	hsa:1958	0.395334	-1.33886	down	7.6458e-14	1.68621e-12	57.9252	146.522
TRIB3	mRNA	XP_003134414.1	Tribbles homolog 3	ssc:100518810	NM_021158.3	TRIB3	cDNA FLJ59723, highly similar to Tribbles homolog 3	hsa:57761	0.152406	-2.714	down	0.00138286	0.00978578	1.8884	12.3905
ABHD3	mRNA	XP_005653462.1	abhydrolase domain containing 3	ssc:100524684					7.21994	2.85199	up	2.64572e-104	2.72679e-102	772.716	107.025
LOC100525342	mRNA	XP_003126394.3	vasopressin V1a receptor-like	ssc:100525342	NM_000706.4	AVPR1A	Vasopressin V1a receptor	hsa:552	2.4858	1.31371	up	0.000629519	0.00495406	67.2144	27.0393
ZBED3	mRNA	ZBED3	Uncharacterized protein	ssc:100521776	NM_032367.2	ZBED3	Zinc finger BED domain-containing protein 3	hsa:84327	3.04248	1.60525	up	0.00125297	0.00900436	40.8497	13.4264
ICOSLG	mRNA	XP_005657224.1	Uncharacterized protein	ssc:100621467	NM_015259.5	ICOSLG	Inducible T-cell co-stimulator ligand, isoform CRA_c	hsa:23308	0.565988	-0.821157	down	0.00274927	0.0178253	24.5021	43.2908
WWC1	mRNA	XP_005658135.1	WW and C2 domain containing 1	ssc:100513827	NM_015238.2	WWC1	Protein KIBRA	hsa:23286	0.249453	-2.00316	down	5.17325e-24	1.68022e-22	41.7711	167.451
41888	mRNA	2014-09-06							0.633959	-0.657537	down	0.00149299	0.0104549	40.6739	64.1586
OPTN	mRNA	NM_213961.1	Optineurin	ssc:397011	NM_021980.4	OPTN	Optineurin	hsa:10133	3.03441	1.60142	up	2.27669e-64	1.58523e-62	1130.82	372.664
LOC102159831	mRNA	XP_005658802.1	bile acyl-CoA synthetase-like	ssc:102159831	NM_012254.2	SLC27A5	cDNA FLJ55741, moderately similar to Bile acyl-CoA synthetase (EC 6.2.1.7)	hsa:10998	1.51081	0.595322	up	1.83443e-50	1.055e-48	9391.51	6216.21
TMSB15A	mRNA	XP_003135306.1	Uncharacterized protein	ssc:100522845	NM_194324.2	TMSB15B	Thymosin beta-15B	hsa:286527	0.453633	-1.1404	down	1.32942e-06	1.70636e-05	33.9083	74.7483
RHOBTB1	mRNA	XP_005671076.1	Uncharacterized protein	ssc:100153330	NR_024555.1	RHOBTB1	Rho-related BTB domain-containing protein 1	hsa:9886	2.07699	1.05449	up	6.5859e-05	0.00064859	146.15	70.3665
41883	mRNA	2014-09-01							0.568295	-0.815288	down	0.000234299	0.00204437	37.4672	65.9292
LOC100621926	mRNA	XP_005654593.1	Uncharacterized protein	ssc:100621926	NM_003641.3	IFITM1	Interferon-induced transmembrane protein 1	hsa:8519	0.117741	-3.08632	down	5.79241e-169	8.4924e-167	98.2962	834.853
RHOBTB3	mRNA	XP_003354270.1	Uncharacterized protein	ssc:100523594	NM_014899.3	RHOBTB3	Rho-related BTB domain-containing protein 3	hsa:22836	2.54437	1.34731	up	3.61313e-14	8.14087e-13	313.725	123.302
C3H16orf54	mRNA	XP_005655153.1	chromosome 3 open reading frame, human C16orf54	ssc:100623246	NM_175900.3	C16orf54	Transmembrane protein C16orf54	hsa:283897	0.57396	-0.800979	down	0.0032325	0.0204179	24.7883	43.1882
IMPA2	mRNA	XP_003356399.2	Uncharacterized protein	ssc:100623875	NM_014214.2	IMPA2	Inositol monophosphatase 2	hsa:3613	0.601959	-0.732264	down	1.13076e-05	0.00012725	64.6268	107.361
CAMK2N1	mRNA	XP_003127723.2	Uncharacterized protein	ssc:100515264	NM_018584.5	CAMK2N1	CAMK2N1 protein	hsa:55450	0.625125	-0.677784	down	4.93876e-05	0.000496956	63.0969	100.935
C13H21orf91	mRNA	XP_005670358.1	chromosome 13 open reading frame, human C21orf91	ssc:100736918	NM_017447.3	C21orf91	chromosome 21 open reading frame 91	hsa:54149	2.31637	1.21187	up	2.36024e-05	0.000252248	121.3	52.3662
SLC46A3	mRNA	NM_001243471.1	Solute carrier family 46, member 3	ssc:100154155	NM_181785.3	SLC46A3	cDNA FLJ36613 fis, clone TRACH2016347, weakly similar to Heme carrier protein 1	hsa:283537	1.90606	0.930592	up	5.01837e-10	8.96802e-09	474.422	248.902
PRAP1	mRNA	XP_001927920.1	proline-rich acidic protein 1	ssc:100154502	NM_145202.4	PRAP1	Proline-rich acidic protein 1	hsa:118471	0.0558824	-4.16146	down	1.36642e-08	2.15838e-07	1.62586	29.0943
P2RX4	mRNA	XP_005670695.1	P2X purinoceptor	ssc:100157723	NR_046373.1	P2RX4	cDNA FLJ50449, moderately similar to P2X purinoceptor 4	hsa:5025	1.5393	0.622279	up	0.00720162	0.0401421	264.475	171.815
LOC100154313	mRNA	XP_005670954.1	glutathione S-transferase theta-1-like	ssc:100154313	NM_000853.2	GSTT1	Glutathione S-transferase theta-1	hsa:2952	0.204225	-2.29177	down	3.61944e-21	1.09366e-19	25.922	126.929
CPT1A	mRNA	NM_001129805.1	Uncharacterized protein	ssc:399527	NM_001876.3	CPT1A	cDNA, FLJ95058, highly similar to Homo sapiens carnitine palmitoyltransferase 1A (liver) (CPT1A),nuclear gene encoding mitochondrial protein, mRNA	hsa:1374	2.30187	1.2028	up	1.91114e-27	6.72096e-26	812.122	352.81
RBM22	mRNA	XP_003361854.1	Uncharacterized protein	ssc:100626366	NM_018047.2	RBM22	Pre-mRNA-splicing factor RBM22	hsa:55696	0.622175	-0.684608	down	7.82903e-15	1.81709e-13	227.369	365.443
SYTL3	mRNA	XP_003353214.2	Uncharacterized protein	ssc:100156434	NM_001242395.1	SYTL3	cDNA FLJ61334, moderately similar to Synaptotagmin-like protein 3	hsa:94120	0.612045	-0.708291	down	0.000180091	0.00161399	49.8321	81.419
LOC100620173	mRNA	XP_005658433.1	Uncharacterized protein	ssc:100620173	NM_022844.2	MYH11	Myosin heavy chain 11 smooth muscle isoform	hsa:4629	0.176471	-2.5025	down	0.000596339	0.0047224	2.71577	15.3894
CTSL	mRNA	NM_213892.1	Cathepsin L1	ssc:396926	NM_001333.3	CTSV	cDNA, FLJ93235, highly similar to Homo sapiens cathepsin L2 (CTSL2), mRNA	hsa:1515	1.62104	0.696924	up	3.95649e-90	3.67724e-88	10580.6	6527.01
AOAH	mRNA	XP_005673309.1	Uncharacterized protein	ssc:100522290	NM_001637.3	AOAH	Acyloxyacyl hydrolase small subunit	hsa:313	0.595468	-0.747905	down	0.00539563	0.0316784	25.01	42.0006
CTSB	mRNA	NM_001097458.1	Cathepsin B	ssc:100037961	NM_147783.2	CTSB	cDNA FLJ78235	hsa:1508	0.653396	-0.61397	down	5.20687e-234	9.85472e-232	4816.69	7371.78
DGAT2	mRNA	NM_001160080.1	Diacylglycerol O-acyltransferase-like protein 2	ssc:100294675	NM_032564.4	DGAT2	Diacylglycerol O-acyltransferase 2	hsa:84649	0.545276	-0.874941	down	6.22988e-44	3.21836e-42	469.771	861.529
GRTP1	mRNA	XP_003131151.3	Uncharacterized protein	ssc:100518272	NM_024719.3	GRTP1	cDNA FLJ55860, highly similar to Homo sapiens growth hormone regulated TBC protein 1 (GRTP1), mRNA	hsa:79774	1.85656	0.892632	up	6.23475e-11	1.18001e-09	580.253	312.542
DMTN	mRNA	XP_005657288.1	Uncharacterized protein	ssc:100157264	NM_001978.2	DMTN	cDNA FLJ59528, highly similar to Dematin	hsa:2039	0.430089	-1.21729	down	0.000223745	0.00196298	17.2679	40.1495
CCBL1	mRNA	XP_005660561.1	Uncharacterized protein	ssc:100515071	NR_109829.1	CCBL1	Cysteine conjugate-beta lyase cytoplasmic (Glutamine transaminase K, kyneurenine aminotransferase), isoform CRA_a	hsa:883	0.44126	-1.1803	down	3.29371e-09	5.46824e-08	47.3071	107.209
CTSW	mRNA	XP_003122571.2	Uncharacterized protein	ssc:100525853	NM_001335.3	CTSW	Cathepsin W	hsa:1521	0.640889	-0.641855	down	6.41401e-08	9.55173e-07	122.736	191.509
CCBL2	mRNA	XP_005663771.1	Uncharacterized protein	ssc:100157176	NM_001008662.2	CCBL2	HCG23341, isoform CRA_d	hsa:56267	1.66329	0.73404	up	2.27258e-10	4.15389e-09	908.41	546.152
CKMT2	mRNA	NM_001044551.2	Uncharacterized protein	ssc:733602	NM_001825.2	CKMT2	cDNA, FLJ93805, highly similar to Homo sapiens creatine kinase, mitochondrial 2 (sarcomeric) (CKMT2), nuclear gene encoding mitochondrial protein, mRNA	hsa:1160	0.412247	-1.27842	down	0.00249441	0.0163408	10.4594	25.3716
C2CD2L	mRNA	XP_005667480.1	C2CD2-like	ssc:100518141	NM_014807.3	C2CD2L	C2 domain-containing protein 2-like	hsa:9854	0.603529	-0.728504	down	0.00624079	0.0356551	25.3021	41.9235
FUT1	mRNA	NM_214068.2	Galactoside 2-alpha-L-fucosyltransferase 1	ssc:397138	NM_000148.3	FUT1	Truncated alpha-2 fucosyltransferase 1	hsa:2523	1.96134	0.971843	up	1.32137e-06	1.69812e-05	258.909	132.006
CHN2	mRNA	XP_005673339.1	Uncharacterized protein	ssc:100514933	NM_004067.2	CHN2	cDNA, FLJ93489, Homo sapiens chimerin (chimaerin) 2 (CHN2), mRNA	hsa:1124	0.645298	-0.631963	down	1.16878e-08	1.85889e-07	140.177	217.229
SOCS2	mRNA	NM_001097461.1	Suppressor of cytokine signaling 2	ssc:100037966	NM_003877.4	SOCS2	cDNA FLJ52461, highly similar to Suppressor of cytokine signaling 2	hsa:8835	1.65386	0.725836	up	0.00245018	0.0161017	213.873	129.318
MITF	mRNA	NM_001038001.1	Microphtalmia-associated transcription factor isoform A	ssc:414902					0.660428	-0.598527	down	0.00673007	0.0379299	34.5864	52.3697
LOC100738656	mRNA	XP_003483212.1	Transporter	ssc:100738656	NM_022405.3	SLC6A20	Sodium- and chloride-dependent transporter XTRP3	hsa:54716	0.139706	-2.83954	down	0.00621644	0.0355745	1.21788	8.71745
PTPMT1	mRNA	NM_001244377.1	Uncharacterized protein	ssc:100514336	NM_175732.2	PTPMT1	Phosphatidylglycerophosphatase and protein-tyrosine phosphatase 1	hsa:114971	2.29293	1.19719	up	5.03034e-11	9.63447e-10	300.522	131.065
LOC100738654	mRNA	XP_003483005.1	ATP-binding cassette sub-family A member 6-like	ssc:100738654					1.63079	0.70557	up	0.000218556	0.0019215	344.802	211.432
LOC100515993	mRNA	XP_005654584.1	disabled homolog 2-interacting protein-like	ssc:100515993	NM_138709.2	DAB2IP	cDNA FLJ42619 fis, clone BRACE3015027, highly similar to Homo sapiens DAB2 interacting protein (DAB2IP), transcript variant 1, mRNA	hsa:153090	0.532745	-0.908483	down	0.00782306	0.0428263	16.0261	30.0821
MRPS14	mRNA	XP_005656782.1	Uncharacterized protein	ssc:100739774	NR_037606.1	MRPS14	cDNA, FLJ92019, highly similar to Homo sapiens mitochondrial ribosomal protein S14 (MRPS14), nuclear gene encoding mitochondrial protein, mRNA	hsa:63931	1.67647	0.745427	up	0.000184416	0.0016485	302.788	180.61
WISP3	mRNA	XP_001927510.1	Uncharacterized protein	ssc:100155801	NM_198239.1	WISP3	WNT1-inducible-signaling pathway protein 3	hsa:8838	3.83193	1.93807	up	0.00155146	0.0108026	28.4515	7.42485
ULK1	mRNA	XP_005670584.1	Uncharacterized protein	ssc:100151990	NM_003565.2	ULK1	Serine/threonine-protein kinase ULK1	hsa:8408	1.81544	0.86032	up	3.35115e-06	4.05155e-05	321.395	177.034
CMPK2	mRNA	XP_005662825.1	Uncharacterized protein	ssc:100623872	NR_046236.1	CMPK2	Mitochondrial cytidine monophosphate (UMP-CMP) kinase 2	hsa:129607	0.344203	-1.53867	down	1.0153e-37	4.63541e-36	125.691	365.166
PPM1F	mRNA	XP_001926892.2	Uncharacterized protein	ssc:100152687	NM_014634.3	PPM1F	Phosphatase 2C motif	hsa:9647	2.0828	1.05852	up	4.24984e-05	0.0004335	152.456	73.198
IL33	mRNA	NM_001285978.1	Uncharacterized protein	ssc:100518643	NM_033439.3	IL33	cDNA, FLJ93952	hsa:90865	0.526026	-0.926795	down	3.84445e-06	4.61845e-05	46.5577	88.5085
IGFALS	mRNA	NM_001048186.2	Uncharacterized protein	ssc:397322	NR_027389.1	IGFALS	Insulin-like growth factor-binding protein complex acid labile subunit	hsa:3483	2.34421	1.2291	up	1.85759e-28	6.67929e-27	806.704	344.126
LOC100524254	mRNA	XP_005663823.1	NADH-cytochrome b5 reductase 3	ssc:100524254	NM_007326.4	CYB5R3	NADH-cytochrome b5 reductase 3 membrane-bound form	hsa:1727	2.99321	1.58169	up	2.20191e-108	2.35085e-106	1971.21	658.561
LOC100624812	mRNA	XP_003354541.1	heat shock protein beta-1-like	ssc:100624812	NM_001540.3	HSPB1	Heat shock protein beta-1	hsa:3315	1.62605	0.701375	up	1.00716e-10	1.87718e-09	1072.9	659.819
ATHL1	mRNA	XP_005653042.1	Uncharacterized protein	ssc:100518005	NM_025092.4	ATHL1	cDNA FLJ51482	hsa:80162	1.98927	0.99224	up	0.000733257	0.00565186	120.243	60.4455
CGNL1	mRNA	XP_005659624.1	Uncharacterized protein	ssc:102161202	NM_032866.4	CGNL1	Cingulin-like protein 1	hsa:84952	0.64248	-0.638277	down	2.58778e-07	3.64266e-06	112.446	175.019
LOC102158205	mRNA	XP_005653314.1	liver carboxylesterase-like	ssc:102158205	NM_001266.4	CES1	cDNA FLJ57637, highly similar to Liver carboxylesterase 1 (EC 3.1.1.1)	hsa:1066	27.0347	4.75674	up	0	0	2443.51	90.3839
PREP	mRNA	NM_001004050.1	Prolyl endopeptidase	ssc:445540	NM_002726.4	PREP	cDNA, FLJ94921, highly similar to Homo sapiens prolyl endopeptidase (PREP), mRNA	hsa:5550	1.83506	0.875824	up	2.95252e-09	4.92141e-08	501.021	273.027
LOC102158615	mRNA	LOC102158615	Ig lambda chain V-I region BL2-like		XP_001719673.4	LOC651536	immunoglobulin iota chain-like	hsa:651536	0.47023	-1.08856	down	0.000488886	0.00394501	19.372	41.1969
LOC102157978	mRNA	XP_005672362.1	secreted phosphoprotein 24-like	ssc:102157978	NM_006944.2	SPP2	Secreted phosphoprotein 24	hsa:6694	1.51249	0.59693	up	7.0577e-30	2.71597e-28	5380.56	3557.41
LOC100738647	mRNA	XP_005662178.1	glutamine synthetase-like	ssc:100738647	NM_002065.5	GLUL	cDNA FLJ57219, highly similar to Glutamine synthetase (EC 6.3.1.2)	hsa:2752	0.238506	-2.0679	down	1.42123e-30	5.55133e-29	49.9125	209.272
LOC100625158	mRNA	XP_003361888.2	Uncharacterized protein	ssc:100625158	NM_006768.3	BRAP	cDNA FLJ76247, highly similar to Homo sapiens BRCA1 associated protein (BRAP), mRNA	hsa:8315	0.268235	-1.89843	down	0.000131496	0.0012178	6.82012	25.4259
PTPLAD1	mRNA	XP_003121777.1	Uncharacterized protein	ssc:100154613	NM_016395.2	PTPLAD1	Very-long-chain (3R)-3-hydroxyacyl-[acyl-carrier protein] dehydratase 3	hsa:51495	2.53569	1.34238	up	4.51626e-68	3.37004e-66	1674.21	660.259
MT-III	mRNA	NM_214056.1	Metallothionein-3	ssc:397123	NM_005954.2	MT3	Metallothionein-3	hsa:4504	0.0894475	-3.48282	down	0	0	761.364	8511.86
MRPS27	mRNA	XP_003134081.1	Uncharacterized protein	ssc:100519229	NM_015084.2	MRPS27	cDNA FLJ54799, highly similar to Mitochondrial 28S ribosomal protein S27	hsa:23107	1.81861	0.862836	up	1.06698e-07	1.56654e-06	417.169	229.389
PMVK	mRNA	NM_001168416.1	Phosphomevalonate kinase	ssc:100152301	NM_006556.3	PMVK	Phosphomevalonate kinase	hsa:10654	2.30829	1.20683	up	9.98443e-29	3.62768e-27	846.534	366.736
ADHFE1	mRNA	XP_003125651.1	Uncharacterized protein	ssc:100521620	NM_144650.2	ADHFE1	cDNA FLJ59475, highly similar to Homo sapiens alcohol dehydrogenase, iron containing, 1 (ADHFE1), mRNA	hsa:137872	1.69	0.757023	up	2.74397e-09	4.59958e-08	734.07	434.361
LOC100622175	mRNA	XP_003361631.2	protein RFT1 homolog	ssc:100622175	NM_052859.3	RFT1	RFT1 homolog (S. cerevisiae), isoform CRA_b	hsa:91869	0.619005	-0.691978	down	0.00298983	0.019123	32.5892	52.6478
IL21	mRNA	NM_214415.1	Interleukin-21	ssc:403123	NM_021803.3	IL21	Interleukin-21	hsa:59067	5.86765	2.55278	up	0.000503849	0.00405318	22.8758	3.89864
CKAP2	mRNA	XP_005668436.1	Uncharacterized protein	ssc:100515274	NM_018204.4	CKAP2	Cytoskeleton-associated protein 2	hsa:26586	0.197232	-2.34204	down	0.00778888	0.0426728	1.94522	9.86262
CKAP4	mRNA	NM_001244631.1	Uncharacterized protein	ssc:100523493					2.57919	1.36692	up	0.000355128	0.00296092	67.7886	26.2829
SORD	mRNA	NM_001244162.1	Sorbitol dehydrogenase	ssc:100158181	NR_034039.1	SORD	cDNA FLJ60282, highly similar to Sorbitol dehydrogenase (EC 1.1.1.14)	hsa:6652	2.18884	1.13016	up	0	0	17263.9	7887.26
IL1B	mRNA	NM_214055.1	Interleukin-1 beta	ssc:397122	NM_000576.2	IL1B	Interleukin-1 beta	hsa:3553	3.91176	1.96782	up	0.00359067	0.0223748	23.5026	6.00817
OLR1	mRNA	NM_213805.1	Lectin-like oxidized low-density lipoprotein receptor-1	ssc:396724	NM_002543.3	OLR1	cDNA FLJ52117, highly similar to Oxidized low-density lipoprotein receptor 1	hsa:4973	0.330214	-1.59853	down	3.15091e-09	5.23534e-08	24.5413	74.3193
CDO1	mRNA	NM_001167643.1	Uncharacterized protein	ssc:100312964	NM_001801.2	CDO1	Cysteine dioxygenase type 1	hsa:1036	2.61575	1.38723	up	0	0	12532	4790.97
LOC102157962	mRNA	XP_005668132.1	uncharacterized LOC102157962	ssc:102157962					0.658613	-0.602496	down	2.73944e-06	3.35683e-05	102.464	155.575
DENND3	mRNA	XP_005662889.1	DENN/MADD domain containing 3	ssc:102164758	NM_014957.2	DENND3	DENN domain-containing protein 3	hsa:22898	2.97294	1.57189	up	0.000427712	0.00349471	50.5788	17.0131
DIRAS3	mRNA	NM_001044598.2	DIRAS3	ssc:733668	NM_004675.2	DIRAS3	GTP-binding protein Di-Ras3	hsa:9077	0.22861	-2.12904	down	0.00184781	0.0125965	3.40414	14.8906
LOC102158225	mRNA	XP_005667764.1	gamma-secretase-activating protein-like	ssc:102158225	NM_017439.3	GSAP	Gamma-secretase-activating protein	hsa:54103	0.618697	-0.692694	down	0.00149015	0.0104456	37.2453	60.1995
ITGB3	mRNA	NM_214002.1	Integrin beta	ssc:397063	NM_000212.2	ITGB3	Integrin beta	hsa:3690	0.520197	-0.94287	down	3.03951e-11	5.91398e-10	93.2158	179.193
DDRGK1	mRNA	NM_001190212.1	Uncharacterized protein	ssc:100155894	NM_023935.1	DDRGK1	DDRGK domain-containing protein 1	hsa:65992	1.55704	0.638805	up	2.51074e-09	4.22221e-08	1200.34	770.913
FOXS1	mRNA	XP_003134430.1	forkhead box S1	ssc:100524116	NM_004118.3	FOXS1	Forkhead box protein S1	hsa:2307	0.560771	-0.834517	down	2.66002e-06	3.26335e-05	58.4945	104.311
LOC100625138	mRNA	XP_005657248.1	Uncharacterized protein	ssc:100625138	NM_002340.5	LSS	cDNA, FLJ92849, highly similar to Homo sapiens lanosterol synthase (2,3-oxidosqualene-lanosterol cyclase) (LSS), mRNA	hsa:4047	1.75867	0.814483	up	5.84073e-05	0.000581809	276.307	157.112
SLC25A47	mRNA	XP_005656524.1	Uncharacterized protein	ssc:100515556	NM_207117.2	SLC25A47	Solute carrier family 25 member 47	hsa:283600	2.57563	1.36492	up	2.1826e-87	1.97563e-85	2092.58	812.453
KLHL8	mRNA	XP_003129388.4	kelch-like family member 8	ssc:100521566	NM_020803.3	KLHL8	Kelch-like protein 8	hsa:57563	0.520937	-0.940819	down	0.000204147	0.00181011	29.2416	56.1327
IVD	mRNA	NM_001167635.1	Isovaleryl Coenzyme A dehydrogenase	ssc:100156047	NM_002225.3	IVD	Isovaleryl-CoA dehydrogenase, mitochondrial	hsa:3712	1.51271	0.597133	up	1.2856e-18	3.56391e-17	3234.3	2138.09
LOC102165012	mRNA	XP_005653389.1	uncharacterized LOC102165012	ssc:102165012					2.3369	1.2246	up	0.00276633	0.0179303	59.4647	25.446
LOC102165015	mRNA	XP_005664664.1	cytochrome P450 2B11-like	ssc:102165015	NM_000767.4	CYP2B6	cDNA FLJ50266, highly similar to Cytochrome P450 2B6 (EC 1.14.14.1)	hsa:1555	0.381542	-1.39009	down	1.29746e-28	4.68956e-27	117.647	308.347
SLC25A48	mRNA	XP_005661714.1	Uncharacterized protein	ssc:100518721	NM_182556.2	SLC25A45	cDNA FLJ33871 fis, clone CTONG2006836, weakly similar to MITOCHONDRIAL CARNITINE/ACYLCARNITINE CARRIER PROTEIN	hsa:283130	0.126526	-2.98249	down	1.13254e-26	3.89725e-25	16.1603	127.723
ATOH8	mRNA	XP_005662472.1	Uncharacterized protein	ssc:100523367	NM_032827.6	ATOH8	Atonal homolog 8 (Drosophila), isoform CRA_a	hsa:84913	0.378558	-1.40141	down	0.000155948	0.00141963	13.4213	35.4537
FCGR1A	mRNA	NM_001033011.1	Uncharacterized protein	ssc:613130	NM_000566.3	FCGR1A	High affinity immunoglobulin gamma Fc receptor I	hsa:2209	0.368824	-1.439	down	0.00828795	0.0449575	6.17305	16.7371
GLUL	mRNA	NM_213909.1	Glutamine synthetase	ssc:396944	NM_002065.5	GLUL	cDNA FLJ57219, highly similar to Glutamine synthetase (EC 6.3.1.2)	hsa:2752	0.264844	-1.91679	down	0	0	973.956	3677.47
LOC100624868	mRNA	XP_003359452.2	Uncharacterized protein	ssc:100624868	NM_004052.2	BNIP3	cDNA FLJ60537, highly similar to BCL2/adenovirus E1B 19 kDa protein-interacting protein 3	hsa:664	1.54099	0.623853	up	1.86061e-11	3.67167e-10	1638.92	1063.56
TRNAK-UUU	tRNA	TRNAK-UUU	transfer RNA lysine (anticodon UUU)						4.69412	2.23085	up	2.54751e-28	9.12849e-27	278.219	59.2698
LOC100623336	mRNA	XP_005658334.1	FERM, RhoGEF and pleckstrin domain-containing protein 1-like	ssc:100623336	NM_005766.3	FARP1	FERM, RhoGEF and pleckstrin domain-containing protein 1	hsa:10160	0.550279	-0.861765	down	1.17713e-06	1.525e-05	59.0509	107.311
MPV17L2	mRNA	XP_003123553.1	Uncharacterized protein	ssc:100519592	NM_032683.2	MPV17L2	cDNA FLJ36772 fis, clone ADRGL2000064	hsa:84769	1.99929	0.999489	up	7.05965e-10	1.24344e-08	394.037	197.088
CLDND1	mRNA	NM_001243498.1	Uncharacterized protein	ssc:100154619	NM_019895.2	CLDND1	Claudin domain-containing protein 1	hsa:56650	1.76947	0.823319	up	2.8634e-09	4.79206e-08	586.774	331.61
SLC25A38	mRNA	XP_005669429.1	Uncharacterized protein	ssc:100622220	NM_017875.2	SLC25A38	Solute carrier family 25 member 38	hsa:54977	1.75342	0.810174	up	0.00256421	0.0167664	157.713	89.9458
LOC100154001	mRNA	XP_001926544.4	acidic mammalian chitinase-like	ssc:100154001	NM_201653.3	CHIA	CHIA protein	hsa:27159	0.0967195	-3.37005	down	1.72155e-06	2.17878e-05	2.2555	23.3201
XRN2	mRNA	XRN2	Uncharacterized protein	ssc:100517201	NM_012255.3	XRN2	XRN2 protein	hsa:22803	0.657836	-0.6042	down	3.33421e-07	4.61228e-06	120.8	183.632
ALDH2	mRNA	NM_001044611.2	Mitochondrial aldehyde dehydrogenase 2	ssc:733685	NM_001204889.1	ALDH2	ALDH2	hsa:217	1.5433	0.626019	up	3.04503e-55	1.87004e-53	8802.93	5703.97
LOC100739096	mRNA	XP_003482089.2	CDK5 and ABL1 enzyme substrate 1-like	ssc:100739096	NR_023359.1	CABLES1	CDK5 and Abl enzyme substrate 1	hsa:91768	0.59936	-0.738505	down	0.000646813	0.00506621	38.4358	64.1281
ATXN3	mRNA	NM_001123081.1	Uncharacterized protein	ssc:100144422	NR_031765.1	ATXN3	Ataxin-3	hsa:4287	0.653394	-0.613976	down	8.12539e-05	0.000784249	70.1599	107.378
LOC100738612	mRNA	XP_003482797.2	cyclic AMP-dependent transcription factor ATF-3-like	ssc:100738612	NM_004024.4	ATF3	Cyclic AMP-dependent transcription factor ATF-3	hsa:467	0.375999	-1.4112	down	5.16416e-14	1.1511e-12	52.3837	139.319
APOC4	mRNA	NM_001174132.2	Uncharacterized protein	ssc:100381253	NM_001646.2	APOC4	Apolipoprotein C-IV	hsa:346	1.73858	0.797912	up	9.4105e-148	1.2805e-145	12079.5	6947.88
ALDH1B1	mRNA	XP_003353634.1	Uncharacterized protein	ssc:100156278	NM_000692.4	ALDH1B1	cDNA FLJ51238, highly similar to Aldehyde dehydrogenase X, mitochondrial (EC 1.2.1.3)	hsa:219	1.73235	0.792733	up	1.63472e-09	2.7942e-08	667.586	385.364
LOC100623328	mRNA	XP_003480407.1	Uncharacterized protein	ssc:100623328	NM_016304.2	RSL24D1	cDNA FLJ31151 fis, clone IMR322001541, highly similar to Probable ribosome biogenesis protein RLP24	hsa:51187	0.657164	-0.605675	down	0.00021098	0.00186276	63.4309	96.5222
LOC100739494	mRNA	XP_005659671.1	very long-chain acyl-CoA synthetase-like	ssc:100739494	NM_003645.3	SLC27A2	cDNA FLJ41911 fis, clone PEBLM2008605, highly similar to Very-long-chain acyl-CoA synthetase (EC 6.2.1.-)	hsa:11001	1.64174	0.715225	up	0.000817854	0.00623467	271.987	165.67
SLC2A8	mRNA	XP_005660497.1	Solute carrier family 2 member 8	ssc:100125551	NR_073416.1	SLC2A8	Solute carrier family 2, facilitated glucose transporter member 8	hsa:29988	0.617072	-0.696489	down	0.00562632	0.0327832	28.0325	45.4282
DZIP3	mRNA	XP_005670294.1	Uncharacterized protein	ssc:100154778	NM_014648.3	DZIP3	cDNA FLJ57977, highly similar to Ubiquitin ligase protein DZIP3 (EC 6.3.2.-)	hsa:9666	0.431373	-1.21299	down	0.000105175	0.000994384	19.2105	44.5335
DZIP1	mRNA	XP_001927501.1	Uncharacterized protein		NM_198968.3	DZIP1	DZIP1 protein	hsa:22873	0.665384	-0.587741	down	0.00442266	0.0268285	39.2947	59.0557
LOC100624058	mRNA	XP_003361114.1	Uncharacterized protein	ssc:100624058	NM_004279.2	PMPCB	cDNA FLJ78497	hsa:9512	1.7946	0.843665	up	2.63331e-06	3.23248e-05	344.875	192.173
OSBPL7	mRNA	XP_003131588.2	Uncharacterized protein	ssc:100520764	NM_145798.2	OSBPL7	Oxysterol-binding protein-related protein 7	hsa:114881	0.419118	-1.25457	down	0.00194557	0.0131809	11.4258	27.2616
SLC25A27	mRNA	NM_001195115.1	Uncoupling protein 4 transcript 2	ssc:100157774	NM_004277.4	SLC25A27	Solute carrier family 25, member 27, isoform CRA_a	hsa:9481	1.78871	0.838917	up	2.69499e-07	3.77317e-06	419.458	234.503
LOC100516289	mRNA	XP_005668266.1	Uncharacterized protein	ssc:100516289	NM_004566.3	PFKFB3	cDNA FLJ54727, highly similar to 6-phosphofructo-2-kinase/fructose-2,6-biphosphatase 3	hsa:5209	0.356696	-1.48723	down	2.49946e-11	4.89983e-10	36.66	102.777
LOC100521038	mRNA	XP_003131310.3	Uncharacterized protein	ssc:100521038	NM_007168	ABCA8	cDNA FLJ56986, highly similar to Homo sapiens ATP-binding cassette, sub-family A (ABC1), member 8 (ABCA8), mRNA	hsa:10351	0.549233	-0.864511	down	1.3713e-12	2.85205e-11	124.854	227.324
ALDH1A2	mRNA	XP_005659619.1	Uncharacterized protein	ssc:100737077	NM_170697.2	ALDH1A2	cDNA FLJ55560, highly similar to Retinal dehydrogenase 2 (EC 1.2.1.36)	hsa:8854	2.64171	1.40147	up	0.00457966	0.027668	40.6867	15.4016
SLC25A21	mRNA	XP_005666258.1	Uncharacterized protein	ssc:100515265	NM_030631.3	SLC25A21	Mitochondrial 2-oxodicarboxylate carrier	hsa:89874	2.49164	1.31709	up	2.20988e-06	2.73854e-05	128.187	51.4469
SLC25A20	mRNA	XP_003483226.1	Uncharacterized protein	ssc:100524459	NM_000387.5	SLC25A20	cDNA FLJ53016, highly similar to Mitochondrial carnitine/acylcarnitine carrier protein	hsa:788	1.56014	0.641671	up	0.0011974	0.00865278	349.774	224.195
LOC100738604	mRNA	XP_005668300.1	Uncharacterized protein	ssc:100738604	NM_003739.5	AKR1C3	cDNA FLJ58390, highly similar to Aldo-keto reductase family 1 member C3homolog (EC 1.-.-.-)	hsa:8644	0.235297	-2.08745	down	1.72893e-50	9.97079e-49	82.401	350.2
LOC100627492	mRNA	XP_005659033.1	SAGA-associated factor 29 homolog	ssc:100627492	NM_138414.2	CCDC101	SAGA-associated factor 29 homolog	hsa:112869	0.393071	-1.34714	down	1.25921e-13	2.74795e-12	56.1577	142.869
SLC13A3	mRNA	XP_003484024.1	solute carrier family 13 (sodium-dependent dicarboxylate transporter), member 3	ssc:100738810	NM_022829.5	SLC13A3	cDNA FLJ59488, highly similar to Solute carrier family 13 member 3	hsa:64849	0.107504	-3.21753	down	3.16208e-10	5.72945e-09	4.48213	41.6926
SLC25A22	mRNA	XP_005652838.1	Uncharacterized protein	ssc:100514030	NM_024698.5	SLC25A22	Mitochondrial glutamate carrier 1	hsa:79751	1.53839	0.621419	up	0.00618974	0.0354998	275.626	179.166
LOC102157937	mRNA	XP_005652761.1	fructose-bisphosphate aldolase B-like	ssc:102157937	NM_000035.3	ALDOB	Fructose-bisphosphate aldolase B	hsa:229	0.628487	-0.670045	down	0	0	13883	22089.5
LOC100510899	mRNA	XP_003125029.3	protein eva-1 homolog A-like	ssc:100510899	NM_032181.2	EVA1A	Protein eva-1 homolog A	hsa:84141	3.09052	1.62785	up	1.41161e-223	2.55551e-221	3897.46	1261.1
SLC1A1	mRNA	NM_001164649.1	Glutamate transporter	ssc:397003					2.37547	1.24822	up	3.42091e-05	0.000354681	109.573	46.1269
C1H14orf105	mRNA	XP_005660053.1	chromosome 1 open reading frame, human C14orf105	ssc:100513515	NM_018168.3	C14orf105	chromosome 14 open reading frame 105	hsa:55195	0.115619	-3.11255	down	0.000293202	0.00249762	1.63808	14.168
LOC100152128	mRNA	XP_003133293.1	Uncharacterized protein	ssc:100152128	NM_198472.2	FUOM	Fucose mutarotase	hsa:282969	0.313092	-1.67534	down	5.93346e-68	4.41174e-66	190.452	608.294
MPZL2	mRNA	NM_001244821.1	Uncharacterized protein	ssc:100513488	NM_144765.2	MPZL2	Myelin protein zero-like protein 2	hsa:10205	0.309252	-1.69315	down	0.0001027	0.000973193	9.23981	29.8779
LIAS	mRNA	NM_001243462.1	Lipoic acid synthetase	ssc:100627627	NM_194451.2	LIAS	cDNA FLJ52129, moderately similar to Lipoic acid synthetase, mitochondrial	hsa:11019	1.81892	0.863079	up	0.000176503	0.00158457	207.583	114.125
[truncated: 1,527 more rows]

## Sheet: Table S3
Symbol	GeneType	AccID	Description	KeggID	BlastAccID	BlastSymbol	BlastDescription	BlastKeggID	FoldChange	Log2FC	P-Value	FDR	CMT	IM
[truncated: 671 more rows]

## Sheet: Table S4
Symbol	GeneType	AccID	Description	KeggID	BlastAccID	BlastSymbol	BlastDescription	BlastKeggID	IM	CM	CMT
[truncated: 2,595 more rows]
