# Supplementary material for: Transcriptomic analysis of hepatic responses to testosterone deficiency in miniature pigs fed a high-cholesterol diet
Source: BMC Genomics. 2015 Feb 6;16(1):59. doi: 10.1186/s12864-015-1283-0 (PMC4328429; doi:10.1186/s12864-015-1283-0)
Supplement: Additional file 3: — GO enrichment analysis of differentially expressed genes (DEGs) between CM and IM. [file 12864_2015_1283_MOESM3_ESM.xls]

## Sheet: UpGO_Result
GOID	GOTerm	DifGene	AllDifGene	GeneInGOID	AllGene	P-Value	FDR	Enrichment	(-log2P)
GO:0060337	type I interferon signaling pathway	29	711	99	18636	5.04198e-15	1.24688e-11	7.67796	47.4949
GO:0045071	negative regulation of viral genome replication	19	711	32	18636	1.07071e-14	1.32393e-11	15.5628	46.4084
GO:0000278	mitotic cell cycle	57	711	438	18636	1.76032e-13	1.45109e-10	3.41102	42.3692
GO:0019221	cytokine-mediated signaling pathway	46	711	307	18636	4.03805e-13	2.49653e-10	3.92738	41.1714
GO:0051607	defense response to virus	36	711	195	18636	6.15005e-13	3.04182e-10	4.83895	40.5645
GO:0009615	response to virus	30	711	166	18636	7.15391e-11	2.9486e-08	4.73692	33.7025
GO:0006955	immune response	43	711	356	18636	9.44054e-10	3.33521e-07	3.16593	29.9804
GO:0006271	DNA strand elongation involved in DNA replication	14	711	34	18636	1.36197e-09	4.21018e-07	10.7928	29.4517
GO:0007049	cell cycle	64	711	723	18636	1.37567e-08	3.41406e-06	2.3202	26.1153
GO:0060333	interferon-gamma-mediated signaling pathway	17	711	68	18636	1.38053e-08	3.41406e-06	6.55274	26.1102
GO:0006260	DNA replication	27	711	179	18636	1.81819e-08	4.08762e-06	3.95361	25.7129
GO:0006805	xenobiotic metabolic process	25	711	158	18636	2.57619e-08	5.3091e-06	4.14731	25.2102
GO:0000082	G1/S transition of mitotic cell cycle	25	711	164	18636	4.90707e-08	9.33475e-06	3.99557	24.2806
GO:0035455	response to interferon-alpha	9	711	14	18636	6.59506e-08	1.16497e-05	16.8499	23.854
GO:0050776	regulation of immune response	18	711	88	18636	7.57097e-08	1.2482e-05	5.36133	23.6549
GO:0034341	response to interferon-gamma	11	711	29	18636	1.52605e-07	2.3587e-05	9.94209	22.6437
GO:0051301	cell division	43	711	436	18636	1.8099e-07	2.63287e-05	2.58503	22.3976
GO:0045087	innate immune response	61	711	734	18636	2.05496e-07	2.82329e-05	2.1783	22.2144
GO:0019882	antigen processing and presentation	13	711	47	18636	2.49166e-07	3.24309e-05	7.24984	21.9364
GO:1901687	glutathione derivative biosynthetic process	11	711	31	18636	2.63721e-07	3.26091e-05	9.30067	21.8545
GO:0046597	negative regulation of viral entry into host cell	7	711	9	18636	7.99431e-07	8.98633e-05	20.3863	20.2545
GO:0035456	response to interferon-beta	7	711	9	18636	7.99431e-07	8.98633e-05	20.3863	20.2545
GO:0007067	mitosis	34	711	328	18636	1.11276e-06	0.000119646	2.71699	19.7774
GO:0001916	positive regulation of T cell mediated cytotoxicity	9	711	28	18636	6.25469e-06	0.000644493	8.42495	17.2866
GO:0006270	DNA replication initiation	8	711	21	18636	7.42479e-06	0.000734461	9.98513	17.0392
GO:0006915	apoptotic process	63	711	877	18636	1.02329e-05	0.000973305	1.88289	16.5764
GO:0051726	regulation of cell cycle	17	711	118	18636	1.17833e-05	0.00107926	3.77616	16.3729
GO:0032020	ISG15-protein conjugation	6	711	10	18636	1.47065e-05	0.0012989	15.7266	16.0532
GO:0002504	antigen processing and presentation of peptide or polysaccharide antigen via MHC class II	7	711	18	18636	2.50086e-05	0.00204926	10.1932	15.2872
GO:0009607	response to biotic stimulus	7	711	18	18636	2.50086e-05	0.00204926	10.1932	15.2872
GO:0051865	protein autoubiquitination	10	711	44	18636	2.56883e-05	0.00204926	5.95704	15.2485
GO:0032201	telomere maintenance via semi-conservative replication	8	711	26	18636	2.65995e-05	0.00205565	8.06491	15.1982
GO:0002480	antigen processing and presentation of exogenous peptide antigen via MHC class I, TAP-independent	6	711	12	18636	3.19751e-05	0.0023962	13.1055	14.9327
GO:0000722	telomere maintenance via recombination	8	711	31	18636	7.63711e-05	0.00555487	6.76412	13.6766
GO:0006184	GTP catabolic process	25	711	262	18636	8.64049e-05	0.00610512	2.50105	13.4985
GO:0006974	cellular response to DNA damage stimulus	37	711	470	18636	0.000103821	0.00713193	2.06342	13.2336
GO:0006259	DNA metabolic process	9	711	43	18636	0.000111782	0.00727884	5.48602	13.127
GO:0000070	mitotic sister chromatid segregation	7	711	24	18636	0.000112483	0.00727884	7.64487	13.118
GO:0071294	cellular response to zinc ion	4	711	4	18636	0.00011479	0.00727884	26.211	13.0887
GO:0007094	mitotic spindle assembly checkpoint	9	711	44	18636	0.000130218	0.00805071	5.36133	12.9068
GO:0016045	detection of bacterium	6	711	17	18636	0.000148189	0.00885154	9.25093	12.7203
GO:0071276	cellular response to cadmium ion	5	711	10	18636	0.000150329	0.00885154	13.1055	12.6996
GO:0031145	anaphase-promoting complex-dependent proteasomal ubiquitin-dependent protein catabolic process	12	711	87	18636	0.00030474	0.0175261	3.61531	11.6801
GO:0006281	DNA repair	33	711	428	18636	0.000323989	0.0178277	2.02094	11.5918
GO:0006268	DNA unwinding involved in DNA replication	4	711	6	18636	0.000324403	0.0178277	17.474	11.5899
GO:0010033	response to organic substance	12	711	90	18636	0.000401989	0.0211765	3.4948	11.2806
GO:0050690	regulation of defense response to virus by virus	8	711	41	18636	0.000402464	0.0211765	5.11434	11.2789
GO:0034641	cellular nitrogen compound metabolic process	20	711	212	18636	0.00046334	0.0238717	2.47273	11.0756
GO:0072162	metanephric mesenchymal cell differentiation	4	711	7	18636	0.000494808	0.0244547	14.9777	10.9808
GO:0050848	regulation of calcium-mediated signaling	4	711	7	18636	0.000494808	0.0244547	14.9777	10.9808
GO:0044281	small molecule metabolic process	91	711	1601	18636	0.000510607	0.0244547	1.48982	10.9355
GO:0006536	glutamate metabolic process	5	711	14	18636	0.000514211	0.0244547	9.36106	10.9254
GO:0007051	spindle organization	6	711	23	18636	0.000576117	0.0268818	6.83764	10.7614
GO:0051439	regulation of ubiquitin-protein ligase activity involved in mitotic cell cycle	11	711	82	18636	0.000657188	0.0300968	3.51611	10.5714
GO:0002479	antigen processing and presentation of exogenous peptide antigen via MHC class I, TAP-dependent	11	711	83	18636	0.000719527	0.0323526	3.47374	10.4407
GO:0002474	antigen processing and presentation of peptide antigen via MHC class I	13	711	112	18636	0.000777473	0.0341883	3.04234	10.3289
GO:0000723	telomere maintenance	9	711	58	18636	0.000788003	0.0341883	4.06722	10.3095
GO:0006749	glutathione metabolic process	7	711	35	18636	0.000807702	0.0344387	5.24219	10.2739
GO:0009749	response to glucose	10	711	72	18636	0.000893237	0.0374402	3.64041	10.1287
GO:0042590	antigen processing and presentation of exogenous peptide antigen via MHC class I	11	711	87	18636	0.00102004	0.0420426	3.31403	9.93716
GO:0032480	negative regulation of type I interferon production	7	711	37	18636	0.00107553	0.0436029	4.95883	9.86074
GO:0030261	chromosome condensation	6	711	27	18636	0.00118337	0.045726	5.82466	9.72289
GO:0048873	homeostasis of number of cells within a tissue	6	711	27	18636	0.00118337	0.045726	5.82466	9.72289
GO:0017144	drug metabolic process	6	711	27	18636	0.00118337	0.045726	5.82466	9.72289
GO:0051297	centrosome organization	7	711	38	18636	0.00123322	0.0469194	4.82834	9.66335
GO:0000079	regulation of cyclin-dependent protein serine/threonine kinase activity	9	711	63	18636	0.00132897	0.049796	3.74442	9.55548
GO:0001836	release of cytochrome c from mitochondria	6	711	28	18636	0.00139222	0.0513873	5.61664	9.4884
GO:0006037	cell wall chitin metabolic process	3	711	4	18636	0.00156562	0.0537745	19.6582	9.31905
GO:0019941	modification-dependent protein catabolic process	3	711	4	18636	0.00156562	0.0537745	19.6582	9.31905
GO:0045404	positive regulation of interleukin-4 biosynthetic process	3	711	4	18636	0.00156562	0.0537745	19.6582	9.31905
GO:0046600	negative regulation of centriole replication	3	711	4	18636	0.00156562	0.0537745	19.6582	9.31905
GO:0060564	negative regulation of mitotic anaphase-promoting complex activity	3	711	4	18636	0.00156562	0.0537745	19.6582	9.31905
GO:0010332	response to gamma radiation	6	711	29	18636	0.00162801	0.0551515	5.42296	9.26268
GO:0019048	modulation by virus of host morphology or physiology	29	711	401	18636	0.00171522	0.0573209	1.89556	9.18739
GO:0008652	cellular amino acid biosynthetic process	7	711	41	18636	0.00181663	0.0576229	4.47504	9.10452
GO:0007041	lysosomal transport	4	711	11	18636	0.00181746	0.0576229	9.53126	9.10386
GO:0045926	negative regulation of growth	4	711	11	18636	0.00181746	0.0576229	9.53126	9.10386
GO:0034122	negative regulation of toll-like receptor signaling pathway	4	711	11	18636	0.00181746	0.0576229	9.53126	9.10386
GO:0006750	glutathione biosynthetic process	5	711	20	18636	0.00195266	0.0611255	6.55274	9.00035
GO:0022027	interkinetic nuclear migration	4	711	12	18636	0.00235262	0.0662033	8.73699	8.73151
GO:0006882	cellular zinc ion homeostasis	4	711	12	18636	0.00235262	0.0662033	8.73699	8.73151
GO:0030816	positive regulation of cAMP metabolic process	3	711	5	18636	0.00243611	0.0662033	15.7266	8.6812
GO:0009804	coumarin metabolic process	3	711	5	18636	0.00243611	0.0662033	15.7266	8.6812
GO:0002532	production of molecular mediator involved in inflammatory response	3	711	5	18636	0.00243611	0.0662033	15.7266	8.6812
GO:0019060	intracellular transport of viral protein in host cell	3	711	5	18636	0.00243611	0.0662033	15.7266	8.6812
GO:0006030	chitin metabolic process	3	711	5	18636	0.00243611	0.0662033	15.7266	8.6812
GO:0034340	response to type I interferon	3	711	5	18636	0.00243611	0.0662033	15.7266	8.6812
GO:0034653	retinoic acid catabolic process	3	711	5	18636	0.00243611	0.0662033	15.7266	8.6812
GO:0000272	polysaccharide catabolic process	3	711	5	18636	0.00243611	0.0662033	15.7266	8.6812
GO:0051488	activation of anaphase-promoting complex activity	3	711	5	18636	0.00243611	0.0662033	15.7266	8.6812
GO:0046683	response to organophosphorus	3	711	5	18636	0.00243611	0.0662033	15.7266	8.6812
GO:0010243	response to organonitrogen compound	6	711	32	18636	0.00251896	0.0677108	4.91456	8.63295
GO:0042493	response to drug	25	711	338	18636	0.00255654	0.0679819	1.93868	8.61159
GO:0016567	protein ubiquitination	34	711	511	18636	0.0026682	0.0701963	1.74398	8.54992
GO:0008283	cell proliferation	29	711	417	18636	0.00289211	0.0747772	1.82283	8.43366
GO:0030890	positive regulation of B cell proliferation	7	711	45	18636	0.0029028	0.0747772	4.07726	8.42834
GO:0051436	negative regulation of ubiquitin-protein ligase activity involved in mitotic cell cycle	9	711	72	18636	0.00302607	0.0771493	3.27637	8.36834
GO:0001101	response to acid	5	711	23	18636	0.00329438	0.0814699	5.69804	8.24578
GO:0007076	mitotic chromosome condensation	5	711	23	18636	0.00329438	0.0814699	5.69804	8.24578
GO:0051281	positive regulation of release of sequestered calcium ion into cytosol	5	711	23	18636	0.00329438	0.0814699	5.69804	8.24578
GO:0042110	T cell activation	8	711	60	18636	0.00354334	0.085328	3.4948	8.14068
GO:0046483	heterocycle metabolic process	3	711	6	18636	0.0035539	0.085328	13.1055	8.13638
GO:0010193	response to ozone	3	711	6	18636	0.0035539	0.085328	13.1055	8.13638
GO:0008152	metabolic process	50	711	848	18636	0.00368421	0.0862841	1.54546	8.08443
GO:0006284	base-excision repair	6	711	35	18636	0.00373328	0.0862841	4.49331	8.06534
GO:0031663	lipopolysaccharide-mediated signaling pathway	6	711	35	18636	0.00373328	0.0862841	4.49331	8.06534
GO:0051603	proteolysis involved in cellular protein catabolic process	6	711	35	18636	0.00373328	0.0862841	4.49331	8.06534
GO:0042981	regulation of apoptotic process	20	711	257	18636	0.00379947	0.0870008	2.03976	8.03999
GO:0007166	cell surface receptor signaling pathway	22	711	294	18636	0.00387208	0.0878501	1.96137	8.01267
GO:0031100	organ regeneration	7	711	48	18636	0.00399952	0.0899164	3.82243	7.96596
GO:0000086	G2/M transition of mitotic cell cycle	13	711	138	18636	0.00419001	0.0931984	2.46915	7.89883
GO:0051258	protein polymerization	6	711	36	18636	0.00422087	0.0931984	4.3685	7.88824
GO:0051384	response to glucocorticoid	9	711	77	18636	0.00452496	0.0990286	3.06362	7.78788
GO:0050679	positive regulation of epithelial cell proliferation	8	711	63	18636	0.00462632	0.100359	3.32838	7.75592
GO:0008015	blood circulation	7	711	50	18636	0.00488797	0.104373	3.66954	7.67655
GO:0051988	regulation of attachment of spindle microtubules to kinetochore	3	711	7	18636	0.00493797	0.104373	11.2333	7.66187
GO:0010759	positive regulation of macrophage chemotaxis	3	711	7	18636	0.00493797	0.104373	11.2333	7.66187
GO:0048545	response to steroid hormone	6	711	38	18636	0.00533466	0.111802	4.13857	7.55039
GO:0046685	response to arsenic-containing substance	4	711	16	18636	0.00556616	0.115673	6.55274	7.4891
GO:0010212	response to ionizing radiation	7	711	52	18636	0.005917	0.12194	3.5284	7.40092
GO:0009636	response to toxic substance	10	711	96	18636	0.00597949	0.122209	2.73031	7.38576
GO:0048015	phosphatidylinositol-mediated signaling	14	711	162	18636	0.00610918	0.123607	2.26515	7.3548
GO:0010628	positive regulation of gene expression	16	711	197	18636	0.00614786	0.123607	2.12881	7.3457
GO:0009611	response to wounding	8	711	67	18636	0.00644433	0.128523	3.12967	7.27775
GO:0010459	negative regulation of heart rate	3	711	8	18636	0.00660415	0.130014	9.82911	7.24241
GO:0019985	translesion synthesis	4	711	17	18636	0.0066768	0.130014	6.16729	7.22663
GO:0055093	response to hyperoxia	4	711	17	18636	0.0066768	0.130014	6.16729	7.22663
GO:0006297	nucleotide-excision repair, DNA gap filling	5	711	28	18636	0.00682877	0.131934	4.68053	7.19416
GO:0045669	positive regulation of osteoblast differentiation	9	711	83	18636	0.00702178	0.134611	2.84215	7.15395
GO:0008630	intrinsic apoptotic signaling pathway in response to DNA damage	6	711	41	18636	0.00738778	0.134823	3.83575	7.08064
GO:0007017	microtubule-based process	6	711	41	18636	0.00738778	0.134823	3.83575	7.08064
GO:0045368	positive regulation of interleukin-13 biosynthetic process	2	711	2	18636	0.00774153	0.134823	26.211	7.01316
GO:0043545	molybdopterin cofactor metabolic process	2	711	2	18636	0.00774153	0.134823	26.211	7.01316
GO:0036018	cellular response to erythropoietin	2	711	2	18636	0.00774153	0.134823	26.211	7.01316
GO:0046967	cytosol to ER transport	2	711	2	18636	0.00774153	0.134823	26.211	7.01316
GO:1901077	regulation of relaxation of muscle	2	711	2	18636	0.00774153	0.134823	26.211	7.01316
GO:0042772	DNA damage response, signal transduction resulting in transcription	2	711	2	18636	0.00774153	0.134823	26.211	7.01316
GO:0034516	response to vitamin B6	2	711	2	18636	0.00774153	0.134823	26.211	7.01316
GO:2000373	positive regulation of DNA topoisomerase (ATP-hydrolyzing) activity	2	711	2	18636	0.00774153	0.134823	26.211	7.01316
GO:0045622	regulation of T-helper cell differentiation	2	711	2	18636	0.00774153	0.134823	26.211	7.01316
GO:0043420	anthranilate metabolic process	2	711	2	18636	0.00774153	0.134823	26.211	7.01316
GO:0071774	response to fibroblast growth factor	2	711	2	18636	0.00774153	0.134823	26.211	7.01316
GO:0042832	defense response to protozoan	4	711	18	18636	0.00792464	0.137046	5.82466	6.97944
GO:0048247	lymphocyte chemotaxis	3	711	9	18636	0.00856538	0.140279	8.73699	6.86727
GO:0035239	tube morphogenesis	3	711	9	18636	0.00856538	0.140279	8.73699	6.86727
GO:0055089	fatty acid homeostasis	3	711	9	18636	0.00856538	0.140279	8.73699	6.86727
GO:0044598	doxorubicin metabolic process	3	711	9	18636	0.00856538	0.140279	8.73699	6.86727
GO:0044597	daunorubicin metabolic process	3	711	9	18636	0.00856538	0.140279	8.73699	6.86727
GO:2000378	negative regulation of reactive oxygen species metabolic process	3	711	9	18636	0.00856538	0.140279	8.73699	6.86727
GO:0035457	cellular response to interferon-alpha	3	711	9	18636	0.00856538	0.140279	8.73699	6.86727
GO:0009410	response to xenobiotic stimulus	3	711	9	18636	0.00856538	0.140279	8.73699	6.86727
GO:0009987	cellular process	5	711	30	18636	0.00878912	0.142997	4.3685	6.83007
GO:0051881	regulation of mitochondrial membrane potential	4	711	19	18636	0.00931611	0.15058	5.5181	6.74606
GO:0008285	negative regulation of cell proliferation	29	711	460	18636	0.00982193	0.155841	1.65243	6.66978
GO:0043542	endothelial cell migration	5	711	31	18636	0.00990141	0.155841	4.22758	6.65815
GO:0042130	negative regulation of T cell proliferation	5	711	31	18636	0.00990141	0.155841	4.22758	6.65815
GO:0070979	protein K11-linked ubiquitination	5	711	31	18636	0.00990141	0.155841	4.22758	6.65815
GO:0032956	regulation of actin cytoskeleton organization	6	711	44	18636	0.00995668	0.155841	3.57422	6.65012

## Sheet: DownGO_Result
GOID	GOTerm	DifGene	AllDifGene	GeneInGOID	AllGene	P-Value	FDR	Enrichment	(-log2P)
GO:0008152	metabolic process	133	726	848	18636	5.0473e-34	1.12908e-30	4.02598	110.61
GO:0044281	small molecule metabolic process	185	726	1601	18636	2.09366e-30	2.34176e-27	2.96617	98.5918
GO:0055114	oxidation-reduction process	108	726	786	18636	2.57398e-24	1.91933e-21	3.5271	78.3623
GO:0006629	lipid metabolic process	79	726	523	18636	1.15002e-20	6.43151e-18	3.87741	66.2369
GO:0006631	fatty acid metabolic process	42	726	165	18636	9.72525e-19	4.35108e-16	6.53403	59.8349
GO:0006805	xenobiotic metabolic process	40	726	158	18636	7.20852e-18	2.68758e-15	6.49859	56.945
GO:0044255	cellular lipid metabolic process	35	726	176	18636	3.39126e-13	1.08375e-10	5.10471	41.4232
GO:0006635	fatty acid beta-oxidation	20	726	49	18636	7.40468e-13	2.07053e-10	10.4773	40.2966
GO:0034641	cellular nitrogen compound metabolic process	34	726	212	18636	1.23411e-10	3.06744e-08	4.11679	32.9158
GO:0006768	biotin metabolic process	11	726	18	18636	4.10753e-09	9.18854e-07	15.6869	27.8591
GO:0008206	bile acid metabolic process	15	726	47	18636	8.02495e-09	1.63198e-06	8.19237	26.8929
GO:0036101	leukotriene B4 catabolic process	9	726	10	18636	1.0149e-08	1.89194e-06	23.1025	26.5541
GO:0006767	water-soluble vitamin metabolic process	21	726	104	18636	1.13774e-08	1.95779e-06	5.18325	26.3893
GO:0008202	steroid metabolic process	23	726	129	18636	1.85295e-08	2.96076e-06	4.57672	25.6856
GO:0006766	vitamin metabolic process	21	726	113	18636	3.98671e-08	5.94551e-06	4.77042	24.5802
GO:0046951	ketone body biosynthetic process	8	726	10	18636	1.27328e-07	1.7802e-05	20.5355	22.9049
GO:0006691	leukotriene metabolic process	11	726	28	18636	1.39822e-07	1.8399e-05	10.0844	22.7699
GO:0042594	response to starvation	12	726	38	18636	2.68077e-07	3.3316e-05	8.10613	21.8309
GO:0006091	generation of precursor metabolites and energy	15	726	68	18636	4.91496e-07	5.78672e-05	5.66237	20.9563
GO:0010951	negative regulation of endopeptidase activity	16	726	83	18636	1.00131e-06	0.000111996	4.94832	19.9297
GO:0006699	bile acid biosynthetic process	10	726	29	18636	1.36032e-06	0.00013832	8.85152	19.4876
GO:0060612	adipose tissue development	10	726	29	18636	1.36032e-06	0.00013832	8.85152	19.4876
GO:0051289	protein homotetramerization	13	726	55	18636	1.42511e-06	0.000138607	6.06732	19.4205
GO:0006006	glucose metabolic process	20	726	135	18636	1.96578e-06	0.000183227	3.80288	18.9565
GO:0006084	acetyl-CoA metabolic process	6	726	6	18636	2.16711e-06	0.000193913	25.6694	18.8158
GO:0006690	icosanoid metabolic process	7	726	12	18636	3.64048e-06	0.000313221	14.9738	18.0674
GO:0006953	acute-phase response	12	726	52	18636	4.41949e-06	0.000366163	5.92371	17.7877
GO:0006637	acyl-CoA metabolic process	8	726	20	18636	6.43361e-06	0.000514	10.2678	17.2459
GO:0019369	arachidonic acid metabolic process	13	726	65	18636	7.02121e-06	0.000541602	5.13388	17.1198
GO:0008203	cholesterol metabolic process	16	726	100	18636	8.33655e-06	0.000621629	4.10711	16.8721
GO:0007599	hemostasis	12	726	59	18636	1.34605e-05	0.000971325	5.2209	16.1809
GO:0006694	steroid biosynthetic process	12	726	62	18636	2.07595e-05	0.00145122	4.96828	15.5559
GO:0032902	nerve growth factor production	5	726	6	18636	2.88407e-05	0.00189755	21.3912	15.0815
GO:0007354	zygotic determination of anterior/posterior axis, embryo	5	726	6	18636	2.88407e-05	0.00189755	21.3912	15.0815
GO:0006107	oxaloacetate metabolic process	6	726	12	18636	3.577e-05	0.00228621	12.8347	14.7709
GO:0006695	cholesterol biosynthetic process	9	726	37	18636	4.77567e-05	0.00281735	6.24391	14.3539
GO:0046950	cellular ketone body metabolic process	5	726	7	18636	4.78933e-05	0.00281735	18.3353	14.3498
GO:0000038	very long-chain fatty acid metabolic process	7	726	20	18636	4.91178e-05	0.00281735	8.9843	14.3134
GO:0052695	cellular glucuronidation	7	726	20	18636	4.91178e-05	0.00281735	8.9843	14.3134
GO:0019373	epoxygenase P450 pathway	6	726	13	18636	5.0599e-05	0.00282975	11.8474	14.2705
GO:0006099	tricarboxylic acid cycle	9	726	38	18636	5.70805e-05	0.00311437	6.0796	14.0966
GO:0015721	bile acid and bile salt transport	7	726	21	18636	6.33458e-05	0.00337392	8.55647	13.9464
GO:0006954	inflammatory response	30	726	336	18636	8.18011e-05	0.00425556	2.29191	13.5775
GO:0019395	fatty acid oxidation	6	726	15	18636	9.48052e-05	0.00481999	10.2678	13.3647
GO:0006633	fatty acid biosynthetic process	12	726	75	18636	0.000106316	0.0052851	4.10711	13.1993
GO:0045471	response to ethanol	13	726	88	18636	0.000115233	0.00560383	3.79207	13.0832
GO:0044140	negative regulation of growth of symbiont on or near host surface	4	726	4	18636	0.000124061	0.00590477	25.6694	12.9767
GO:0006807	nitrogen compound metabolic process	8	726	33	18636	0.000127382	0.00593652	6.22289	12.9386
GO:0009083	branched-chain amino acid catabolic process	7	726	25	18636	0.000157655	0.00710248	7.18744	12.6309
GO:0006853	carnitine shuttle	5	726	10	18636	0.0001651	0.00710248	12.8347	12.5644
GO:0006554	lysine catabolic process	5	726	10	18636	0.0001651	0.00710248	12.8347	12.5644
GO:0006642	triglyceride mobilization	5	726	10	18636	0.0001651	0.00710248	12.8347	12.5644
GO:0015908	fatty acid transport	6	726	18	18636	0.000213271	0.00880983	8.55647	12.195
GO:0003095	pressure natriuresis	4	726	5	18636	0.000216603	0.00880983	20.5355	12.1727
GO:0032305	positive regulation of icosanoid secretion	4	726	5	18636	0.000216603	0.00880983	20.5355	12.1727
GO:0031325	positive regulation of cellular metabolic process	5	726	11	18636	0.000232658	0.00897336	11.6679	12.0695
GO:0097267	omega-hydroxylase P450 pathway	5	726	11	18636	0.000232658	0.00897336	11.6679	12.0695
GO:0050832	defense response to fungus	5	726	11	18636	0.000232658	0.00897336	11.6679	12.0695
GO:0009636	response to toxic substance	13	726	96	18636	0.000249163	0.00944708	3.47607	11.9706
GO:0032455	nerve growth factor processing	5	726	12	18636	0.000319332	0.0119058	10.6956	11.6127
GO:0046952	ketone body catabolic process	4	726	6	18636	0.000350178	0.0126347	17.1129	11.4796
GO:0051873	killing by host of symbiont cells	4	726	6	18636	0.000350178	0.0126347	17.1129	11.4796
GO:0016126	sterol biosynthetic process	7	726	30	18636	0.000408609	0.0145089	5.98953	11.257
GO:0032940	secretion by cell	5	726	13	18636	0.000428394	0.0147434	9.87285	11.1888
GO:0015939	pantothenate metabolic process	5	726	13	18636	0.000428394	0.0147434	9.87285	11.1888
GO:0010466	negative regulation of peptidase activity	15	726	133	18636	0.000521034	0.0168184	2.89505	10.9063
GO:0001676	long-chain fatty acid metabolic process	6	726	22	18636	0.000524259	0.0168184	7.00075	10.8974
GO:0046487	glyoxylate metabolic process	4	726	7	18636	0.000533799	0.0168184	14.6682	10.8714
GO:0010898	positive regulation of triglyceride catabolic process	4	726	7	18636	0.000533799	0.0168184	14.6682	10.8714
GO:0033539	fatty acid beta-oxidation using acyl-CoA dehydrogenase	4	726	7	18636	0.000533799	0.0168184	14.6682	10.8714
GO:0003091	renal water homeostasis	4	726	7	18636	0.000533799	0.0168184	14.6682	10.8714
GO:0030510	regulation of BMP signaling pathway	5	726	14	18636	0.000563321	0.0175021	9.16765	10.7938
GO:0006869	lipid transport	12	726	92	18636	0.000572379	0.0175399	3.34819	10.7707
GO:0009058	biosynthetic process	9	726	55	18636	0.000646542	0.0195448	4.20045	10.595
GO:0006544	glycine metabolic process	5	726	15	18636	0.000727774	0.0217071	8.55647	10.4242
GO:0001561	fatty acid alpha-oxidation	4	726	8	18636	0.000776753	0.0228631	12.8347	10.3303
GO:0005977	glycogen metabolic process	8	726	46	18636	0.000896354	0.0256779	4.46425	10.1236
GO:0042632	cholesterol homeostasis	9	726	58	18636	0.00090676	0.0256779	3.98319	10.107
GO:0006778	porphyrin-containing compound metabolic process	5	726	16	18636	0.000925577	0.0256779	8.02169	10.0774
GO:0044130	negative regulation of growth of symbiont in host	6	726	25	18636	0.000929776	0.0256779	6.16066	10.0708
GO:0005978	glycogen biosynthetic process	6	726	25	18636	0.000929776	0.0256779	6.16066	10.0708
GO:0070417	cellular response to cold	3	726	3	18636	0.000975323	0.0262867	25.6694	10.0018
GO:0009436	glyoxylate catabolic process	3	726	3	18636	0.000975323	0.0262867	25.6694	10.0018
GO:0051258	protein polymerization	7	726	36	18636	0.00104915	0.02794	4.99128	9.89656
GO:0045722	positive regulation of gluconeogenesis	4	726	9	18636	0.00108847	0.0279874	11.4086	9.84349
GO:0006997	nucleus organization	4	726	9	18636	0.00108847	0.0279874	11.4086	9.84349
GO:0055078	sodium ion homeostasis	4	726	9	18636	0.00108847	0.0279874	11.4086	9.84349
GO:0016125	sterol metabolic process	5	726	17	18636	0.00116069	0.0291738	7.54983	9.7508
GO:0015671	oxygen transport	5	726	17	18636	0.00116069	0.0291738	7.54983	9.7508
GO:0017144	drug metabolic process	6	726	27	18636	0.00131116	0.0322314	5.70432	9.57495
GO:0016486	peptide hormone processing	6	726	27	18636	0.00131116	0.0322314	5.70432	9.57495
GO:0009100	glycoprotein metabolic process	5	726	18	18636	0.00143721	0.0343813	7.13039	9.44251
GO:0042730	fibrinolysis	5	726	18	18636	0.00143721	0.0343813	7.13039	9.44251
GO:0006094	gluconeogenesis	8	726	50	18636	0.00144472	0.0343813	4.10711	9.43499
GO:0051384	response to glucocorticoid	10	726	77	18636	0.00163688	0.0382562	3.33369	9.25483
GO:0030730	sequestering of triglyceride	3	726	4	18636	0.00165885	0.0382562	19.2521	9.2356
GO:0019264	glycine biosynthetic process from serine	3	726	4	18636	0.00165885	0.0382562	19.2521	9.2356
GO:0002544	chronic inflammatory response	4	726	11	18636	0.00195598	0.043322	9.33434	8.99789
GO:0006809	nitric oxide biosynthetic process	4	726	11	18636	0.00195598	0.043322	9.33434	8.99789
GO:0051918	negative regulation of fibrinolysis	4	726	11	18636	0.00195598	0.043322	9.33434	8.99789
GO:0010761	fibroblast migration	4	726	11	18636	0.00195598	0.043322	9.33434	8.99789
GO:0006090	pyruvate metabolic process	6	726	31	18636	0.00241944	0.0507061	4.96828	8.69111
GO:0051262	protein tetramerization	6	726	31	18636	0.00241944	0.0507061	4.96828	8.69111
GO:0001889	liver development	11	726	96	18636	0.00242848	0.0507061	2.94129	8.68573
GO:0006520	cellular amino acid metabolic process	8	726	55	18636	0.00247114	0.0507061	3.73373	8.66061
GO:0007584	response to nutrient	10	726	82	18636	0.00248847	0.0507061	3.13042	8.65052
GO:0008210	estrogen metabolic process	4	726	12	18636	0.00253042	0.0507061	8.55647	8.62641
GO:0042574	retinal metabolic process	5	726	21	18636	0.00255725	0.0507061	6.11177	8.61119
GO:0019557	histidine catabolic process to glutamate and formate	3	726	5	18636	0.00257972	0.0507061	15.4017	8.59857
GO:0019556	histidine catabolic process to glutamate and formamide	3	726	5	18636	0.00257972	0.0507061	15.4017	8.59857
GO:0006534	cysteine metabolic process	3	726	5	18636	0.00257972	0.0507061	15.4017	8.59857
GO:0006545	glycine biosynthetic process	3	726	5	18636	0.00257972	0.0507061	15.4017	8.59857
GO:0006572	tyrosine catabolic process	3	726	5	18636	0.00257972	0.0507061	15.4017	8.59857
GO:0030162	regulation of proteolysis	7	726	43	18636	0.00258404	0.0507061	4.17874	8.59616
GO:0019216	regulation of lipid metabolic process	5	726	22	18636	0.00304174	0.0591684	5.83396	8.36089
GO:0031667	response to nutrient levels	6	726	33	18636	0.00318419	0.0608682	4.66717	8.29486
GO:0042246	tissue regeneration	4	726	13	18636	0.00321075	0.0608682	7.89828	8.28287
GO:0042448	progesterone metabolic process	4	726	13	18636	0.00321075	0.0608682	7.89828	8.28287
GO:0002576	platelet degranulation	12	726	117	18636	0.00364507	0.0685212	2.63276	8.09984
GO:0042167	heme catabolic process	3	726	6	18636	0.00376128	0.0689672	12.8347	8.05456
GO:0015911	plasma membrane long-chain fatty acid transport	3	726	6	18636	0.00376128	0.0689672	12.8347	8.05456
GO:0042866	pyruvate biosynthetic process	3	726	6	18636	0.00376128	0.0689672	12.8347	8.05456
GO:0002526	acute inflammatory response	4	726	14	18636	0.00400571	0.0722643	7.33412	7.96373
GO:0033540	fatty acid beta-oxidation using acyl-CoA oxidase	4	726	14	18636	0.00400571	0.0722643	7.33412	7.96373
GO:0045429	positive regulation of nitric oxide biosynthetic process	6	726	35	18636	0.00411574	0.0730708	4.40047	7.92463
GO:0031663	lipopolysaccharide-mediated signaling pathway	6	726	35	18636	0.00411574	0.0730708	4.40047	7.92463
GO:0050829	defense response to Gram-negative bacterium	5	726	24	18636	0.0042034	0.0740395	5.3478	7.89423
GO:0032868	response to insulin	8	726	61	18636	0.00437162	0.0764009	3.36648	7.83762
GO:0042542	response to hydrogen peroxide	7	726	48	18636	0.00445803	0.077307	3.74346	7.80938
GO:0045599	negative regulation of fat cell differentiation	6	726	36	18636	0.0046504	0.0800227	4.27824	7.74843
GO:0060213	positive regulation of nuclear-transcribed mRNA poly(A) tail shortening	4	726	15	18636	0.00492368	0.0840784	6.84518	7.66605
GO:0006574	valine catabolic process	3	726	7	18636	0.00522319	0.087196	11.0012	7.58085
GO:0006563	L-serine metabolic process	3	726	7	18636	0.00522319	0.087196	11.0012	7.58085
GO:0019626	short-chain fatty acid catabolic process	3	726	7	18636	0.00522319	0.087196	11.0012	7.58085
GO:0051592	response to calcium ion	9	726	78	18636	0.00554774	0.0919281	2.96186	7.49388
GO:0044237	cellular metabolic process	15	726	174	18636	0.0056868	0.0935395	2.21288	7.45817
GO:0006641	triglyceride metabolic process	6	726	38	18636	0.00587026	0.0958523	4.05307	7.41236
GO:0034599	cellular response to oxidative stress	5	726	27	18636	0.00649185	0.103785	4.7536	7.26715
GO:0097503	sialylation	5	726	27	18636	0.00649185	0.103785	4.7536	7.26715
GO:0030522	intracellular receptor signaling pathway	6	726	39	18636	0.00656055	0.103785	3.94914	7.25197
GO:0050830	defense response to Gram-positive bacterium	7	726	52	18636	0.00657881	0.103785	3.4555	7.24796
GO:0042742	defense response to bacterium	11	726	111	18636	0.00658807	0.103785	2.54382	7.24593
GO:0045723	positive regulation of fatty acid biosynthetic process	3	726	8	18636	0.00698171	0.104121	9.62603	7.1622
GO:0006475	internal protein amino acid acetylation	3	726	8	18636	0.00698171	0.104121	9.62603	7.1622
GO:0060416	response to growth hormone	3	726	8	18636	0.00698171	0.104121	9.62603	7.1622
GO:0006547	histidine metabolic process	3	726	8	18636	0.00698171	0.104121	9.62603	7.1622
GO:0006548	histidine catabolic process	3	726	8	18636	0.00698171	0.104121	9.62603	7.1622
GO:0034214	protein hexamerization	3	726	8	18636	0.00698171	0.104121	9.62603	7.1622
GO:0030277	maintenance of gastrointestinal epithelium	3	726	8	18636	0.00698171	0.104121	9.62603	7.1622
GO:0070997	neuron death	3	726	8	18636	0.00698171	0.104121	9.62603	7.1622
GO:0006103	2-oxoglutarate metabolic process	4	726	17	18636	0.00716021	0.105378	6.03986	7.12578
GO:0070328	triglyceride homeostasis	4	726	17	18636	0.00716021	0.105378	6.03986	7.12578
GO:0051412	response to corticosterone	5	726	28	18636	0.00741698	0.108443	4.58383	7.07495
GO:0032602	chemokine production	2	726	2	18636	0.00805024	0.109807	25.6694	6.95675
GO:0035947	regulation of gluconeogenesis by regulation of transcription from RNA polymerase II promoter	2	726	2	18636	0.00805024	0.109807	25.6694	6.95675
GO:0051562	negative regulation of mitochondrial calcium ion concentration	2	726	2	18636	0.00805024	0.109807	25.6694	6.95675
GO:0070488	neutrophil aggregation	2	726	2	18636	0.00805024	0.109807	25.6694	6.95675
GO:0006565	L-serine catabolic process	2	726	2	18636	0.00805024	0.109807	25.6694	6.95675
GO:0019265	glycine biosynthetic process, by transamination of glyoxylate	2	726	2	18636	0.00805024	0.109807	25.6694	6.95675
GO:0019287	isopentenyl diphosphate biosynthetic process, mevalonate pathway	2	726	2	18636	0.00805024	0.109807	25.6694	6.95675
GO:0003050	regulation of systemic arterial blood pressure by atrial natriuretic peptide	2	726	2	18636	0.00805024	0.109807	25.6694	6.95675
GO:2001295	malonyl-CoA biosynthetic process	2	726	2	18636	0.00805024	0.109807	25.6694	6.95675
GO:0019448	L-cysteine catabolic process	2	726	2	18636	0.00805024	0.109807	25.6694	6.95675
GO:0045964	positive regulation of dopamine metabolic process	2	726	2	18636	0.00805024	0.109807	25.6694	6.95675
GO:0032496	response to lipopolysaccharide	14	726	165	18636	0.00831572	0.112741	2.17801	6.90994
GO:0010043	response to zinc ion	5	726	29	18636	0.00842998	0.113602	4.42576	6.89026
GO:0001659	temperature homeostasis	4	726	18	18636	0.00849343	0.113771	5.70432	6.87944
GO:0030850	prostate gland development	3	726	9	18636	0.00905003	0.117023	8.55647	6.78786
GO:2000505	regulation of energy homeostasis	3	726	9	18636	0.00905003	0.117023	8.55647	6.78786
GO:0008228	opsonization	3	726	9	18636	0.00905003	0.117023	8.55647	6.78786
GO:0060009	Sertoli cell development	3	726	9	18636	0.00905003	0.117023	8.55647	6.78786
GO:0044598	doxorubicin metabolic process	3	726	9	18636	0.00905003	0.117023	8.55647	6.78786
GO:0044597	daunorubicin metabolic process	3	726	9	18636	0.00905003	0.117023	8.55647	6.78786
