# Supplementary material for: Transcriptomic analysis of hepatic responses to testosterone deficiency in miniature pigs fed a high-cholesterol diet
Source: BMC Genomics. 2015 Feb 6;16(1):59. doi: 10.1186/s12864-015-1283-0 (PMC4328429; doi:10.1186/s12864-015-1283-0)
Supplement: Additional file 4: — GO enrichment analysis of differentially expressed genes (DEGs) between CMT and CM. [file 12864_2015_1283_MOESM4_ESM.xls]

## Sheet: UpGO_Result
GOID	GOTerm	DifGene	AllDifGene	GeneInGOID	AllGene	P-Value	FDR	Enrichment	(-log2P)
GO:0055114	oxidation-reduction process	145	804	786	18636	3.26806e-39	6.97731e-36	4.27604	127.847
GO:0008152	metabolic process	144	804	848	18636	1.37744e-35	1.47041e-32	3.93607	115.805
GO:0044281	small molecule metabolic process	204	804	1601	18636	6.00154e-33	4.27109e-30	2.95349	107.038
GO:0006629	lipid metabolic process	94	804	523	18636	5.71476e-26	3.05025e-23	4.16603	83.8554
GO:0006631	fatty acid metabolic process	46	804	165	18636	4.71318e-20	2.01253e-17	6.46205	64.2019
GO:0006635	fatty acid beta-oxidation	25	804	49	18636	1.72555e-16	6.14009e-14	11.8261	52.3638
GO:0006805	xenobiotic metabolic process	38	804	158	18636	3.88401e-15	1.18462e-12	5.57472	47.8714
GO:0044255	cellular lipid metabolic process	37	804	176	18636	2.99985e-13	8.00585e-11	4.87288	41.6002
GO:0034641	cellular nitrogen compound metabolic process	40	804	212	18636	7.18976e-13	1.70557e-10	4.37342	40.3391
GO:0006695	cholesterol biosynthetic process	16	804	37	18636	2.86852e-10	6.12429e-08	10.0234	31.699
GO:0008202	steroid metabolic process	27	804	129	18636	4.36085e-10	8.46401e-08	4.85144	31.0947
GO:0008206	bile acid metabolic process	17	804	47	18636	7.45334e-10	1.32607e-07	8.38393	30.3214
GO:0006768	biotin metabolic process	12	804	18	18636	1.16834e-09	1.91877e-07	15.4527	29.6729
GO:0006694	steroid biosynthetic process	18	804	62	18636	4.37783e-09	6.6762e-07	6.72942	27.7671
GO:0008203	cholesterol metabolic process	22	804	100	18636	7.55773e-09	1.07572e-06	5.0994	26.9794
GO:0015908	fatty acid transport	11	804	18	18636	1.12088e-08	1.49568e-06	14.165	26.4108
GO:0006767	water-soluble vitamin metabolic process	22	804	104	18636	1.39699e-08	1.74728e-06	4.90327	26.0931
GO:0006091	generation of precursor metabolites and energy	18	804	68	18636	1.47559e-08	1.74728e-06	6.13565	26.0141
GO:0006953	acute-phase response	16	804	52	18636	1.55495e-08	1.74728e-06	7.13203	25.9386
GO:0006766	vitamin metabolic process	22	804	113	18636	5.0644e-08	5.40624e-06	4.51275	24.235
GO:0016126	sterol biosynthetic process	12	804	30	18636	9.32595e-08	9.48138e-06	9.27164	23.3542
GO:0009083	branched-chain amino acid catabolic process	11	804	25	18636	1.48223e-07	1.43844e-05	10.1988	22.6857
GO:0000038	very long-chain fatty acid metabolic process	10	804	20	18636	2.16605e-07	2.01066e-05	11.5896	22.1384
GO:0046951	ketone body biosynthetic process	8	804	10	18636	2.67959e-07	2.38372e-05	18.5433	21.8315
GO:0001676	long-chain fatty acid metabolic process	10	804	22	18636	4.30609e-07	3.6774e-05	10.536	21.1471
GO:0006699	bile acid biosynthetic process	11	804	29	18636	4.88257e-07	4.00934e-05	8.79207	20.9659
GO:0006006	glucose metabolic process	22	804	135	18636	7.47432e-07	5.70868e-05	3.77734	20.3516
GO:0006099	tricarboxylic acid cycle	12	804	38	18636	7.48679e-07	5.70868e-05	7.31972	20.3491
GO:0006633	fatty acid biosynthetic process	16	804	75	18636	1.09895e-06	8.09058e-05	4.94488	19.7954
GO:0006637	acyl-CoA metabolic process	9	804	20	18636	1.74135e-06	0.000123926	10.4306	19.1314
GO:0036101	leukotriene B4 catabolic process	7	804	10	18636	2.87144e-06	0.000197759	16.2254	18.4098
GO:0042594	response to starvation	11	804	38	18636	4.34176e-06	0.000289677	6.70974	17.8133
GO:0006107	oxaloacetate metabolic process	7	804	12	18636	6.90964e-06	0.000447033	13.5211	17.143
GO:0007599	hemostasis	13	804	59	18636	7.95452e-06	0.000499497	5.10726	16.9398
GO:0015721	bile acid and bile salt transport	8	804	21	18636	1.73906e-05	0.00106083	8.83014	15.8113
GO:0060612	adipose tissue development	9	804	29	18636	2.01421e-05	0.00119454	7.19352	15.5994
GO:0051384	response to glucocorticoid	14	804	77	18636	2.43886e-05	0.00140729	4.21438	15.3234
GO:0044237	cellular metabolic process	22	804	174	18636	2.79318e-05	0.00156933	2.93069	15.1277
GO:0042632	cholesterol homeostasis	12	804	58	18636	3.01164e-05	0.00164868	4.79568	15.0191
GO:2001028	positive regulation of endothelial cell chemotaxis	5	804	6	18636	4.60666e-05	0.00234172	19.3159	14.4059
GO:0032902	nerve growth factor production	5	804	6	18636	4.60666e-05	0.00234172	19.3159	14.4059
GO:0007354	zygotic determination of anterior/posterior axis, embryo	5	804	6	18636	4.60666e-05	0.00234172	19.3159	14.4059
GO:0006690	icosanoid metabolic process	6	804	12	18636	6.16681e-05	0.00306189	11.5896	13.9851
GO:0046487	glyoxylate metabolic process	5	804	7	18636	7.6248e-05	0.0035389	16.5565	13.6789
GO:0006552	leucine catabolic process	5	804	7	18636	7.6248e-05	0.0035389	16.5565	13.6789
GO:0046950	cellular ketone body metabolic process	5	804	7	18636	7.6248e-05	0.0035389	16.5565	13.6789
GO:0009058	biosynthetic process	11	804	55	18636	8.31136e-05	0.00373816	4.63582	13.5546
GO:0051258	protein polymerization	9	804	36	18636	8.40429e-05	0.00373816	5.79478	13.5385
GO:0052695	cellular glucuronidation	7	804	20	18636	9.07047e-05	0.00395213	8.11269	13.4285
GO:0006691	leukotriene metabolic process	8	804	28	18636	9.44033e-05	0.00403102	6.6226	13.3708
GO:0042574	retinal metabolic process	7	804	21	18636	0.000116582	0.00473001	7.72637	13.0664
GO:0001561	fatty acid alpha-oxidation	5	804	8	18636	0.000119635	0.00473001	14.4869	13.0291
GO:0044539	long-chain fatty acid import	5	804	8	18636	0.000119635	0.00473001	14.4869	13.0291
GO:0038033	positive regulation of endothelial cell chemotaxis by VEGF-activated vascular endothelial growth factor receptor signaling pathway	5	804	8	18636	0.000119635	0.00473001	14.4869	13.0291
GO:0030522	intracellular receptor signaling pathway	9	804	39	18636	0.000142049	0.0055141	5.34902	12.7813
GO:0007584	response to nutrient	13	804	82	18636	0.000159661	0.00608709	3.67474	12.6127
GO:0006094	gluconeogenesis	10	804	50	18636	0.000172403	0.00645756	4.63582	12.5019
GO:0008228	opsonization	5	804	9	18636	0.000179696	0.00661466	12.8773	12.4422
GO:0006778	porphyrin-containing compound metabolic process	6	804	16	18636	0.000214639	0.00776702	8.69216	12.1858
GO:0006979	response to oxidative stress	17	804	136	18636	0.000238076	0.00847155	2.89739	12.0363
GO:0006807	nitrogen compound metabolic process	8	804	33	18636	0.000247486	0.00866202	5.61918	11.9804
GO:0030299	intestinal cholesterol absorption	5	804	10	18636	0.00026028	0.00896286	11.5896	11.9076
GO:0016125	sterol metabolic process	6	804	17	18636	0.000280156	0.00949417	8.18086	11.8015
GO:0019369	arachidonic acid metabolic process	11	804	65	18636	0.000302079	0.0100772	3.92262	11.6928
GO:0006572	tyrosine catabolic process	4	804	5	18636	0.000315134	0.0103509	18.5433	11.6317
GO:0051289	protein homotetramerization	10	804	55	18636	0.000338584	0.0109527	4.21438	11.5282
GO:0009100	glycoprotein metabolic process	6	804	18	18636	0.000360384	0.0114839	7.72637	11.4382
GO:0032455	nerve growth factor processing	5	804	12	18636	0.000500164	0.0154112	9.65796	10.9653
GO:0006084	acetyl-CoA metabolic process	4	804	6	18636	0.000507873	0.0154112	15.4527	10.9432
GO:0046952	ketone body catabolic process	4	804	6	18636	0.000507873	0.0154112	15.4527	10.9432
GO:0051412	response to corticosterone	7	804	28	18636	0.000512505	0.0154112	5.79478	10.9301
GO:0006641	triglyceride metabolic process	8	804	38	18636	0.000561481	0.0166495	4.87981	10.7985
GO:0032940	secretion by cell	5	804	13	18636	0.000668816	0.019039	8.91504	10.5461
GO:0015939	pantothenate metabolic process	5	804	13	18636	0.000668816	0.019039	8.91504	10.5461
GO:0042448	progesterone metabolic process	5	804	13	18636	0.000668816	0.019039	8.91504	10.5461
GO:0033539	fatty acid beta-oxidation using acyl-CoA dehydrogenase	4	804	7	18636	0.000771763	0.0211245	13.2452	10.3396
GO:0019626	short-chain fatty acid catabolic process	4	804	7	18636	0.000771763	0.0211245	13.2452	10.3396
GO:0042760	very long-chain fatty acid catabolic process	4	804	7	18636	0.000771763	0.0211245	13.2452	10.3396
GO:0019835	cytolysis	6	804	22	18636	0.000874235	0.0228244	6.32157	10.1597
GO:0034375	high-density lipoprotein particle remodeling	5	804	14	18636	0.000876629	0.0228244	8.27825	10.1557
GO:0033540	fatty acid beta-oxidation using acyl-CoA oxidase	5	804	14	18636	0.000876629	0.0228244	8.27825	10.1557
GO:0030510	regulation of BMP signaling pathway	5	804	14	18636	0.000876629	0.0228244	8.27825	10.1557
GO:0045471	response to ethanol	12	804	88	18636	0.000935077	0.0240529	3.16079	10.0626
GO:0022904	respiratory electron transport chain	14	804	116	18636	0.00109036	0.0277035	2.79748	9.84099
GO:0006475	internal protein amino acid acetylation	4	804	8	18636	0.00111952	0.0277035	11.5896	9.8029
GO:0006544	glycine metabolic process	5	804	15	18636	0.0011289	0.0277035	7.72637	9.79087
GO:0019395	fatty acid oxidation	5	804	15	18636	0.0011289	0.0277035	7.72637	9.79087
GO:0097089	methyl-branched fatty acid metabolic process	3	804	3	18636	0.00129614	0.0304094	23.1791	9.59157
GO:0048698	negative regulation of collateral sprouting in absence of injury	3	804	3	18636	0.00129614	0.0304094	23.1791	9.59157
GO:0002415	immunoglobulin transcytosis in epithelial cells mediated by polymeric immunoglobulin receptor	3	804	3	18636	0.00129614	0.0304094	23.1791	9.59157
GO:0009436	glyoxylate catabolic process	3	804	3	18636	0.00129614	0.0304094	23.1791	9.59157
GO:0006108	malate metabolic process	4	804	9	18636	0.00156391	0.0351469	10.3018	9.32062
GO:1902176	negative regulation of intrinsic apoptotic signaling pathway in response to oxidative stress	4	804	9	18636	0.00156391	0.0351469	10.3018	9.32062
GO:0044598	doxorubicin metabolic process	4	804	9	18636	0.00156391	0.0351469	10.3018	9.32062
GO:0044597	daunorubicin metabolic process	4	804	9	18636	0.00156391	0.0351469	10.3018	9.32062
GO:0006954	inflammatory response	28	804	336	18636	0.00160284	0.0356464	1.93159	9.28516
GO:0008299	isoprenoid biosynthetic process	5	804	17	18636	0.0017889	0.0391741	6.81738	9.12671
GO:0009636	response to toxic substance	12	804	96	18636	0.00182794	0.0391741	2.89739	9.09557
GO:0001889	liver development	12	804	96	18636	0.00182794	0.0391741	2.89739	9.09557
GO:0010951	negative regulation of endopeptidase activity	11	804	83	18636	0.00183485	0.0391741	3.07193	9.09012
GO:0006853	carnitine shuttle	4	804	10	18636	0.0021176	0.04209	9.27164	8.88335
GO:0006559	L-phenylalanine catabolic process	4	804	10	18636	0.0021176	0.04209	9.27164	8.88335
GO:0006656	phosphatidylcholine biosynthetic process	6	804	27	18636	0.00215086	0.04209	5.15091	8.86087
GO:0097503	sialylation	6	804	27	18636	0.00215086	0.04209	5.15091	8.86087
GO:0016486	peptide hormone processing	6	804	27	18636	0.00215086	0.04209	5.15091	8.86087
GO:0009838	abscission	3	804	4	18636	0.00219801	0.04209	17.3843	8.82958
GO:0030730	sequestering of triglyceride	3	804	4	18636	0.00219801	0.04209	17.3843	8.82958
GO:0006568	tryptophan metabolic process	3	804	4	18636	0.00219801	0.04209	17.3843	8.82958
GO:0019264	glycine biosynthetic process from serine	3	804	4	18636	0.00219801	0.04209	17.3843	8.82958
GO:0032401	establishment of melanosome localization	3	804	4	18636	0.00219801	0.04209	17.3843	8.82958
GO:0042730	fibrinolysis	5	804	18	18636	0.002208	0.04209	6.43864	8.82304
GO:0006783	heme biosynthetic process	5	804	18	18636	0.002208	0.04209	6.43864	8.82304
GO:0000096	sulfur amino acid metabolic process	6	804	28	18636	0.00252063	0.0472065	4.96695	8.632
GO:0030301	cholesterol transport	6	804	28	18636	0.00252063	0.0472065	4.96695	8.632
GO:0043691	reverse cholesterol transport	5	804	19	18636	0.00269422	0.0495875	6.09976	8.53592
GO:0051881	regulation of mitochondrial membrane potential	5	804	19	18636	0.00269422	0.0495875	6.09976	8.53592
GO:0097267	omega-hydroxylase P450 pathway	4	804	11	18636	0.00279299	0.0501095	8.42877	8.48397
GO:0033762	response to glucagon	4	804	11	18636	0.00279299	0.0501095	8.42877	8.48397
GO:0051918	negative regulation of fibrinolysis	4	804	11	18636	0.00279299	0.0501095	8.42877	8.48397
GO:0006956	complement activation	6	804	30	18636	0.00340064	0.0586812	4.63582	8.19998
GO:0052697	xenobiotic glucuronidation	3	804	5	18636	0.00340818	0.0586812	13.9075	8.19678
GO:0052696	flavonoid glucuronidation	3	804	5	18636	0.00340818	0.0586812	13.9075	8.19678
GO:0006545	glycine biosynthetic process	3	804	5	18636	0.00340818	0.0586812	13.9075	8.19678
GO:0046683	response to organophosphorus	3	804	5	18636	0.00340818	0.0586812	13.9075	8.19678
GO:0006957	complement activation, alternative pathway	4	804	12	18636	0.00360212	0.061036	7.72637	8.11694
GO:0019430	removal of superoxide radicals	4	804	12	18636	0.00360212	0.061036	7.72637	8.11694
GO:0006869	lipid transport	11	804	92	18636	0.00377103	0.0633949	2.77141	8.05083
GO:0030449	regulation of complement activation	5	804	21	18636	0.00389138	0.0638485	5.51883	8.0055
GO:0006855	drug transmembrane transport	5	804	21	18636	0.00389138	0.0638485	5.51883	8.0055
GO:0006693	prostaglandin metabolic process	5	804	21	18636	0.00389138	0.0638485	5.51883	8.0055
GO:0006090	pyruvate metabolic process	6	804	31	18636	0.00391764	0.0638485	4.48628	7.9958
GO:0006520	cellular amino acid metabolic process	8	804	55	18636	0.00445793	0.0721037	3.37151	7.80941
GO:0019373	epoxygenase P450 pathway	4	804	13	18636	0.00455657	0.073145	7.13203	7.77784
GO:0035924	cellular response to vascular endothelial growth factor stimulus	5	804	22	18636	0.004614	0.0735141	5.26798	7.75977
GO:1901727	positive regulation of histone deacetylase activity	3	804	6	18636	0.00495471	0.0755593	11.5896	7.65698
GO:0034372	very-low-density lipoprotein particle remodeling	3	804	6	18636	0.00495471	0.0755593	11.5896	7.65698
GO:0042167	heme catabolic process	3	804	6	18636	0.00495471	0.0755593	11.5896	7.65698
GO:0015911	plasma membrane long-chain fatty acid transport	3	804	6	18636	0.00495471	0.0755593	11.5896	7.65698
GO:0042866	pyruvate biosynthetic process	3	804	6	18636	0.00495471	0.0755593	11.5896	7.65698
GO:0071395	cellular response to jasmonic acid stimulus	3	804	6	18636	0.00495471	0.0755593	11.5896	7.65698
GO:0031667	response to nutrient levels	6	804	33	18636	0.00512275	0.0770217	4.21438	7.60887
GO:0006730	one-carbon metabolic process	6	804	33	18636	0.00512275	0.0770217	4.21438	7.60887
GO:0006457	protein folding	18	804	202	18636	0.00523182	0.0781115	2.06546	7.57847
GO:0043536	positive regulation of blood vessel endothelial cell migration	5	804	23	18636	0.00542699	0.0804627	5.03894	7.52563
GO:0008610	lipid biosynthetic process	4	804	14	18636	0.00566736	0.0823117	6.6226	7.46311
GO:0043122	regulation of I-kappaB kinase/NF-kappaB signaling	4	804	14	18636	0.00566736	0.0823117	6.6226	7.46311
GO:0016559	peroxisome fission	4	804	14	18636	0.00566736	0.0823117	6.6226	7.46311
GO:0042493	response to drug	26	804	338	18636	0.0059492	0.0858213	1.78301	7.39309
GO:0005977	glycogen metabolic process	7	804	46	18636	0.00612085	0.0877048	3.52726	7.35205
GO:0006958	complement activation, classical pathway	6	804	35	18636	0.00657899	0.0936409	3.97356	7.24792
GO:0006564	L-serine biosynthetic process	3	804	7	18636	0.00686049	0.095733	9.9339	7.18747
GO:0006563	L-serine metabolic process	3	804	7	18636	0.00686049	0.095733	9.9339	7.18747
GO:0051963	regulation of synapse assembly	3	804	7	18636	0.00686049	0.095733	9.9339	7.18747
GO:0044262	cellular carbohydrate metabolic process	4	804	15	18636	0.00694489	0.0962398	6.18109	7.16983
GO:0032355	response to estradiol	9	804	73	18636	0.00698696	0.0962398	2.8577	7.16112
GO:0002576	platelet degranulation	12	804	117	18636	0.00772021	0.105144	2.37734	7.01715
GO:0032868	response to insulin	8	804	61	18636	0.00773189	0.105144	3.03988	7.01496
GO:0050873	brown fat cell differentiation	6	804	37	18636	0.00831373	0.112073	3.75877	6.91029
GO:0046697	decidualization	4	804	16	18636	0.00839889	0.112073	5.79478	6.89559
GO:0006662	glycerol ether metabolic process	4	804	16	18636	0.00839889	0.112073	5.79478	6.89559
GO:0010033	response to organic substance	10	804	90	18636	0.00879499	0.116629	2.57546	6.8291
GO:0006120	mitochondrial electron transport, NADH to ubiquinone	7	804	50	18636	0.00909486	0.116808	3.24507	6.78073
GO:0060416	response to growth hormone	3	804	8	18636	0.00914377	0.116808	8.69216	6.773
GO:0045056	transcytosis	3	804	8	18636	0.00914377	0.116808	8.69216	6.773
GO:0030277	maintenance of gastrointestinal epithelium	3	804	8	18636	0.00914377	0.116808	8.69216	6.773
GO:0033138	positive regulation of peptidyl-serine phosphorylation	8	804	63	18636	0.00914764	0.116808	2.94338	6.77238
GO:0007031	peroxisome organization	5	804	27	18636	0.00969396	0.116808	4.29243	6.6887
GO:0051562	negative regulation of mitochondrial calcium ion concentration	2	804	2	18636	0.00973854	0.116808	23.1791	6.68208
GO:0034373	intermediate-density lipoprotein particle remodeling	2	804	2	18636	0.00973854	0.116808	23.1791	6.68208
GO:1901094	negative regulation of protein homotetramerization	2	804	2	18636	0.00973854	0.116808	23.1791	6.68208
GO:0006601	creatine biosynthetic process	2	804	2	18636	0.00973854	0.116808	23.1791	6.68208
GO:0019265	glycine biosynthetic process, by transamination of glyoxylate	2	804	2	18636	0.00973854	0.116808	23.1791	6.68208
GO:0019287	isopentenyl diphosphate biosynthetic process, mevalonate pathway	2	804	2	18636	0.00973854	0.116808	23.1791	6.68208
GO:0003050	regulation of systemic arterial blood pressure by atrial natriuretic peptide	2	804	2	18636	0.00973854	0.116808	23.1791	6.68208
GO:0033488	cholesterol biosynthetic process via 24,25-dihydrolanosterol	2	804	2	18636	0.00973854	0.116808	23.1791	6.68208
GO:0015680	intracellular copper ion transport	2	804	2	18636	0.00973854	0.116808	23.1791	6.68208
GO:0019448	L-cysteine catabolic process	2	804	2	18636	0.00973854	0.116808	23.1791	6.68208
GO:0045964	positive regulation of dopamine metabolic process	2	804	2	18636	0.00973854	0.116808	23.1791	6.68208

## Sheet: DownGO_Result
GOID	GOTerm	DifGene	AllDifGene	GeneInGOID	AllGene	P-Value	FDR	Enrichment
GO:0060337	type I interferon signaling pathway	31	789	99	18636	1.85465e-15	3.35202e-12	7.39609
GO:0019221	cytokine-mediated signaling pathway	53	789	307	18636	2.38663e-15	3.35202e-12	4.07768
GO:0051607	defense response to virus	39	789	195	18636	1.63662e-13	1.53242e-10	4.72395
GO:0045071	negative regulation of viral genome replication	17	789	32	18636	4.86463e-12	2.90607e-09	12.548
GO:0050776	regulation of immune response	25	789	88	18636	5.17279e-12	2.90607e-09	6.71016
GO:0009615	response to virus	31	789	166	18636	1.88414e-10	8.82092e-08	4.41092
GO:0006805	xenobiotic metabolic process	30	789	158	18636	2.56016e-10	1.02736e-07	4.48477
GO:0045087	innate immune response	72	789	734	18636	2.15126e-09	7.55362e-07	2.31693
GO:0035456	response to interferon-beta	9	789	9	18636	1.10109e-08	3.43663e-06	23.6198
GO:0006955	immune response	43	789	356	18636	1.56628e-08	4.39967e-06	2.85295
GO:0001916	positive regulation of T cell mediated cytotoxicity	12	789	28	18636	4.19226e-08	1.07055e-05	10.1228
GO:0060333	interferon-gamma-mediated signaling pathway	17	789	68	18636	5.74325e-08	1.3444e-05	5.90494
GO:0046597	negative regulation of viral entry into host cell	8	789	9	18636	1.3472e-07	2.91098e-05	20.9954
GO:0035455	response to interferon-alpha	9	789	14	18636	1.53416e-07	3.07819e-05	15.1841
GO:0034341	response to interferon-gamma	11	789	29	18636	4.09099e-07	7.66106e-05	8.95922
GO:0000278	mitotic cell cycle	45	789	438	18636	4.95919e-07	8.70648e-05	2.42669
GO:0007049	cell cycle	61	789	723	18636	2.84993e-06	0.00047091	1.99282
GO:0000082	G1/S transition of mitotic cell cycle	23	789	164	18636	3.10846e-06	0.000485092	3.31253
GO:1901687	glutathione derivative biosynthetic process	10	789	31	18636	4.52184e-06	0.000668518	7.61928
GO:0009607	response to biotic stimulus	8	789	18	18636	6.21019e-06	0.000872221	10.4977
GO:0044281	small molecule metabolic process	110	789	1601	18636	7.62235e-06	0.00101958	1.62285
GO:0017144	drug metabolic process	9	789	27	18636	1.08757e-05	0.00138863	7.87326
GO:0006915	apoptotic process	67	789	877	18636	1.91858e-05	0.00234317	1.80448
GO:0007067	mitosis	33	789	328	18636	2.0387e-05	0.00238613	2.37638
GO:0051301	cell division	40	789	436	18636	2.1839e-05	0.00245383	2.16695
GO:0042738	exogenous drug catabolic process	6	789	10	18636	2.58363e-05	0.00279131	14.1719
GO:0032689	negative regulation of interferon-gamma production	8	789	24	18636	3.3536e-05	0.00348899	7.87326
GO:0007166	cell surface receptor signaling pathway	30	789	294	18636	3.64886e-05	0.00366059	2.41018
GO:0009617	response to bacterium	9	789	34	18636	5.02233e-05	0.00486473	6.25229
GO:0002480	antigen processing and presentation of exogenous peptide antigen via MHC class I, TAP-independent	6	789	12	18636	5.57964e-05	0.00517871	11.8099
GO:0043433	negative regulation of sequence-specific DNA binding transcription factor activity	12	789	64	18636	5.8697e-05	0.00517871	4.42871
GO:0014070	response to organic cyclic compound	17	789	122	18636	5.92281e-05	0.00517871	3.29128
GO:0006749	glutathione metabolic process	9	789	35	18636	6.08392e-05	0.00517871	6.07366
GO:0006260	DNA replication	21	789	179	18636	8.52731e-05	0.00704506	2.77103
GO:0051209	release of sequestered calcium ion into cytosol	9	789	37	18636	8.77936e-05	0.00704606	5.74535
GO:0019882	antigen processing and presentation	10	789	47	18636	9.5541e-05	0.00745485	5.02548
GO:0030336	negative regulation of cell migration	15	789	105	18636	0.00012168	0.00923784	3.37425
GO:0042110	T cell activation	11	789	60	18636	0.000139962	0.0103461	4.33029
GO:0009749	response to glucose	12	789	72	18636	0.000157795	0.0113653	3.93663
GO:0071294	cellular response to zinc ion	4	789	4	18636	0.000168896	0.0118607	23.6198
GO:0071222	cellular response to lipopolysaccharide	14	789	98	18636	0.000201104	0.0137781	3.37425
GO:0070059	intrinsic apoptotic signaling pathway in response to endoplasmic reticulum stress	7	789	24	18636	0.000207814	0.0138988	6.8891
GO:0071276	cellular response to cadmium ion	5	789	10	18636	0.000239398	0.0156388	11.8099
GO:0016045	detection of bacterium	6	789	17	18636	0.000254295	0.0162344	8.33639
GO:0006271	DNA strand elongation involved in DNA replication	8	789	34	18636	0.000261036	0.0162945	5.55759
GO:0006954	inflammatory response	30	789	336	18636	0.000309017	0.0188702	2.10891
GO:0008202	steroid metabolic process	16	789	129	18636	0.000316739	0.0189302	2.92958
GO:0042832	defense response to protozoan	6	789	18	18636	0.000327326	0.0191554	7.87326
GO:0007041	lysosomal transport	5	789	11	18636	0.000336471	0.0192887	10.7363
GO:0051726	regulation of cell cycle	15	789	118	18636	0.000378682	0.0210249	3.00251
GO:0048873	homeostasis of number of cells within a tissue	7	789	27	18636	0.000381726	0.0210249	6.12364
GO:0055114	oxidation-reduction process	56	789	786	18636	0.000395655	0.021373	1.68283
GO:0032480	negative regulation of type I interferon production	8	789	37	18636	0.000427367	0.0226504	5.10698
GO:0008285	negative regulation of cell proliferation	37	789	460	18636	0.000453685	0.0233745	1.89985
GO:0046483	heterocycle metabolic process	4	789	6	18636	0.000474313	0.0233745	15.7465
GO:0006268	DNA unwinding involved in DNA replication	4	789	6	18636	0.000474313	0.0233745	15.7465
GO:0019439	aromatic compound catabolic process	4	789	6	18636	0.000474313	0.0233745	15.7465
GO:0002479	antigen processing and presentation of exogenous peptide antigen via MHC class I, TAP-dependent	12	789	83	18636	0.000503515	0.0243858	3.41491
GO:0009636	response to toxic substance	13	789	96	18636	0.000526819	0.0250819	3.19851
GO:0010332	response to gamma radiation	7	789	29	18636	0.000551358	0.0258127	5.70132
GO:0032703	negative regulation of interleukin-2 production	5	789	13	18636	0.000616307	0.0283804	9.08453
GO:0034641	cellular nitrogen compound metabolic process	21	789	212	18636	0.000676072	0.0306304	2.33969
GO:0072162	metanephric mesenchymal cell differentiation	4	789	7	18636	0.000721198	0.0321418	13.497
GO:0042590	antigen processing and presentation of exogenous peptide antigen via MHC class I	12	789	87	18636	0.000732315	0.0321418	3.2579
GO:0008652	cellular amino acid biosynthetic process	8	789	41	18636	0.000773152	0.033412	4.60874
GO:0009267	cellular response to starvation	7	789	32	18636	0.000912518	0.0382576	5.16683
GO:0010243	response to organonitrogen compound	7	789	32	18636	0.000912518	0.0382576	5.16683
GO:0010033	response to organic substance	12	789	90	18636	0.000955982	0.0394542	3.1493
GO:0051281	positive regulation of release of sequestered calcium ion into cytosol	6	789	23	18636	0.000969149	0.0394542	6.16168
GO:0007094	mitotic spindle assembly checkpoint	8	789	44	18636	0.00115717	0.0441576	4.2945
GO:0000070	mitotic sister chromatid segregation	6	789	24	18636	0.00116974	0.0441576	5.90494
GO:0000083	regulation of transcription involved in G1/S transition of mitotic cell cycle	6	789	24	18636	0.00116974	0.0441576	5.90494
GO:0006935	chemotaxis	16	789	148	18636	0.00121181	0.0441576	2.55349
GO:0072540	T-helper 17 cell lineage commitment	3	789	3	18636	0.00123005	0.0441576	23.6198
GO:0043553	negative regulation of phosphatidylinositol 3-kinase activity	3	789	3	18636	0.00123005	0.0441576	23.6198
GO:0097053	L-kynurenine catabolic process	3	789	3	18636	0.00123005	0.0441576	23.6198
GO:0032078	negative regulation of endodeoxyribonuclease activity	3	789	3	18636	0.00123005	0.0441576	23.6198
GO:0008152	metabolic process	57	789	848	18636	0.00123497	0.0441576	1.58765
GO:0046847	filopodium assembly	7	789	34	18636	0.00124188	0.0441576	4.86289
GO:0042493	response to drug	28	789	338	18636	0.0013444	0.0472052	1.95667
GO:0006979	response to oxidative stress	15	789	136	18636	0.00141168	0.0489557	2.60512
GO:0002474	antigen processing and presentation of peptide antigen via MHC class I	13	789	112	18636	0.00188302	0.0592195	2.74158
GO:0043525	positive regulation of neuron apoptotic process	8	789	48	18636	0.00189003	0.0592195	3.93663
GO:0043627	response to estrogen	9	789	60	18636	0.00193727	0.0592195	3.54297
GO:0032020	ISG15-protein conjugation	4	789	10	18636	0.00198241	0.0592195	9.44791
GO:0051354	negative regulation of oxidoreductase activity	4	789	10	18636	0.00198241	0.0592195	9.44791
GO:0002504	antigen processing and presentation of peptide or polysaccharide antigen via MHC class II	5	789	18	18636	0.00204093	0.0592195	6.56105
GO:0010719	negative regulation of epithelial to mesenchymal transition	5	789	18	18636	0.00204093	0.0592195	6.56105
GO:0007059	chromosome segregation	11	789	86	18636	0.00205426	0.0592195	3.02113
GO:2000553	positive regulation of T-helper 2 cell cytokine production	3	789	4	18636	0.00208712	0.0592195	17.7148
GO:0019941	modification-dependent protein catabolic process	3	789	4	18636	0.00208712	0.0592195	17.7148
GO:0045404	positive regulation of interleukin-4 biosynthetic process	3	789	4	18636	0.00208712	0.0592195	17.7148
GO:1901800	positive regulation of proteasomal protein catabolic process	3	789	4	18636	0.00208712	0.0592195	17.7148
GO:0046600	negative regulation of centriole replication	3	789	4	18636	0.00208712	0.0592195	17.7148
GO:0016098	monoterpenoid metabolic process	3	789	4	18636	0.00208712	0.0592195	17.7148
GO:0002826	negative regulation of T-helper 1 type immune response	3	789	4	18636	0.00208712	0.0592195	17.7148
GO:0006706	steroid catabolic process	3	789	4	18636	0.00208712	0.0592195	17.7148
GO:0060564	negative regulation of mitotic anaphase-promoting complex activity	3	789	4	18636	0.00208712	0.0592195	17.7148
GO:0010757	negative regulation of plasminogen activation	3	789	4	18636	0.00208712	0.0592195	17.7148
GO:0019048	modulation by virus of host morphology or physiology	31	789	401	18636	0.0021211	0.0595818	1.82597
GO:0006461	protein complex assembly	15	789	145	18636	0.00248907	0.0692256	2.44342
GO:0006569	tryptophan catabolic process	4	789	11	18636	0.00261623	0.0713494	8.58901
GO:0045926	negative regulation of growth	4	789	11	18636	0.00261623	0.0713494	8.58901
GO:0051384	response to glucocorticoid	10	789	77	18636	0.00290729	0.0785248	3.0675
GO:0043392	negative regulation of DNA binding	6	789	30	18636	0.00311211	0.0796941	4.72395
GO:0050690	regulation of defense response to virus by virus	7	789	41	18636	0.00317066	0.0796941	4.03264
GO:0009804	coumarin metabolic process	3	789	5	18636	0.00323806	0.0796941	14.1719
GO:0002532	production of molecular mediator involved in inflammatory response	3	789	5	18636	0.00323806	0.0796941	14.1719
GO:0019060	intracellular transport of viral protein in host cell	3	789	5	18636	0.00323806	0.0796941	14.1719
GO:0034340	response to type I interferon	3	789	5	18636	0.00323806	0.0796941	14.1719
GO:0034653	retinoic acid catabolic process	3	789	5	18636	0.00323806	0.0796941	14.1719
GO:2000278	regulation of DNA biosynthetic process	3	789	5	18636	0.00323806	0.0796941	14.1719
GO:0046683	response to organophosphorus	3	789	5	18636	0.00323806	0.0796941	14.1719
GO:0051923	sulfation	3	789	5	18636	0.00323806	0.0796941	14.1719
GO:0090197	positive regulation of chemokine secretion	4	789	12	18636	0.00337615	0.0796941	7.87326
GO:0006882	cellular zinc ion homeostasis	4	789	12	18636	0.00337615	0.0796941	7.87326
GO:0014067	negative regulation of phosphatidylinositol 3-kinase signaling	4	789	12	18636	0.00337615	0.0796941	7.87326
GO:0002230	positive regulation of defense response to virus by host	4	789	12	18636	0.00337615	0.0796941	7.87326
GO:0032237	activation of store-operated calcium channel activity	4	789	12	18636	0.00337615	0.0796941	7.87326
GO:0006974	cellular response to DNA damage stimulus	34	789	470	18636	0.00360143	0.0832793	1.70866
GO:0006270	DNA replication initiation	5	789	21	18636	0.00360352	0.0832793	5.62376
GO:0008283	cell proliferation	31	789	417	18636	0.00361697	0.0832793	1.75591
GO:0009611	response to wounding	9	789	67	18636	0.00377276	0.0861599	3.17281
GO:0006259	DNA metabolic process	7	789	43	18636	0.00400695	0.0907704	3.84508
GO:0090090	negative regulation of canonical Wnt signaling pathway	11	789	95	18636	0.00411061	0.0923736	2.73492
GO:0007010	cytoskeleton organization	14	789	139	18636	0.00421253	0.0938223	2.37897
GO:0043069	negative regulation of programmed cell death	4	789	13	18636	0.00427324	0.0938223	7.26762
GO:0019835	cytolysis	5	789	22	18636	0.00427528	0.0938223	5.36813
GO:0045669	positive regulation of osteoblast differentiation	10	789	83	18636	0.00470922	0.100231	2.84576
GO:0071398	cellular response to fatty acid	3	789	6	18636	0.00471003	0.100231	11.8099
GO:0071360	cellular response to exogenous dsRNA	3	789	6	18636	0.00471003	0.100231	11.8099
GO:0032233	positive regulation of actin filament bundle assembly	3	789	6	18636	0.00471003	0.100231	11.8099
GO:0043066	negative regulation of apoptotic process	40	789	591	18636	0.00502584	0.106147	1.59863
GO:0006536	glutamate metabolic process	4	789	14	18636	0.00531807	0.110945	6.74851
GO:0042632	cholesterol homeostasis	8	789	58	18636	0.00533199	0.110945	3.2579
GO:0032570	response to progesterone	5	789	24	18636	0.00587798	0.121406	4.92079
GO:0071310	cellular response to organic substance	6	789	35	18636	0.00603941	0.122933	4.0491
GO:0051603	proteolysis involved in cellular protein catabolic process	6	789	35	18636	0.00603941	0.122933	4.0491
GO:0006959	humoral immune response	7	789	47	18636	0.00616773	0.124641	3.51784
GO:0031145	anaphase-promoting complex-dependent proteasomal ubiquitin-dependent protein catabolic process	10	789	87	18636	0.0063308	0.125546	2.71492
GO:0006968	cellular defense response	8	789	60	18636	0.00638767	0.125546	3.1493
GO:0031295	T cell costimulation	8	789	60	18636	0.00638767	0.125546	3.1493
GO:0050427	3'-phosphoadenosine 5'-phosphosulfate metabolic process	4	789	15	18636	0.00652068	0.125546	6.29861
GO:0006544	glycine metabolic process	4	789	15	18636	0.00652068	0.125546	6.29861
GO:0050848	regulation of calcium-mediated signaling	3	789	7	18636	0.00652533	0.125546	10.1228
GO:0010759	positive regulation of macrophage chemotaxis	3	789	7	18636	0.00652533	0.125546	10.1228
GO:0009653	anatomical structure morphogenesis	12	789	117	18636	0.00674328	0.128615	2.42254
GO:0006184	GTP catabolic process	21	789	262	18636	0.00679393	0.128615	1.89319
GO:0031100	organ regeneration	7	789	48	18636	0.00682225	0.128615	3.44455
GO:0042127	regulation of cell proliferation	16	789	180	18636	0.00702669	0.131586	2.09954
GO:0032496	response to lipopolysaccharide	15	789	165	18636	0.00737272	0.131872	2.14725
GO:0045893	positive regulation of transcription, DNA-templated	42	789	645	18636	0.00753869	0.131872	1.53803
GO:0043647	inositol phosphate metabolic process	8	789	62	18636	0.00759429	0.131872	3.04771
GO:0030073	insulin secretion	6	789	37	18636	0.00764123	0.131872	3.83023
GO:0006829	zinc ion transport	5	789	26	18636	0.00786175	0.131872	4.54226
GO:0001558	regulation of cell growth	9	789	76	18636	0.00786563	0.131872	2.79708
GO:0046685	response to arsenic-containing substance	4	789	16	18636	0.00789046	0.131872	5.90494
GO:0050679	positive regulation of epithelial cell proliferation	8	789	63	18636	0.00825815	0.131872	2.99934
GO:0008015	blood circulation	7	789	50	18636	0.00828372	0.131872	3.30677
GO:0051297	centrosome organization	6	789	38	18636	0.00854739	0.131872	3.72944
GO:0048545	response to steroid hormone	6	789	38	18636	0.00854739	0.131872	3.72944
GO:0043254	regulation of protein complex assembly	3	789	8	18636	0.00870188	0.131872	8.85741
GO:0010459	negative regulation of heart rate	3	789	8	18636	0.00870188	0.131872	8.85741
GO:0060340	positive regulation of type I interferon-mediated signaling pathway	3	789	8	18636	0.00870188	0.131872	8.85741
GO:0006927	transformed cell apoptotic process	3	789	8	18636	0.00870188	0.131872	8.85741
GO:0035458	cellular response to interferon-beta	3	789	8	18636	0.00870188	0.131872	8.85741
GO:0030261	chromosome condensation	5	789	27	18636	0.00900937	0.131872	4.37403
GO:0006796	phosphate-containing compound metabolic process	5	789	27	18636	0.00900937	0.131872	4.37403
GO:0045368	positive regulation of interleukin-13 biosynthetic process	2	789	2	18636	0.00940321	0.131872	23.6198
GO:0000738	DNA catabolic process, exonucleolytic	2	789	2	18636	0.00940321	0.131872	23.6198
GO:0032608	interferon-beta production	2	789	2	18636	0.00940321	0.131872	23.6198
GO:0043545	molybdopterin cofactor metabolic process	2	789	2	18636	0.00940321	0.131872	23.6198
GO:0021814	cell motility involved in cerebral cortex radial glia guided migration	2	789	2	18636	0.00940321	0.131872	23.6198
GO:2000556	positive regulation of T-helper 1 cell cytokine production	2	789	2	18636	0.00940321	0.131872	23.6198
GO:2000558	positive regulation of immunoglobulin production in mucosal tissue	2	789	2	18636	0.00940321	0.131872	23.6198
GO:2000562	negative regulation of CD4-positive, alpha-beta T cell proliferation	2	789	2	18636	0.00940321	0.131872	23.6198
GO:2000563	positive regulation of CD4-positive, alpha-beta T cell proliferation	2	789	2	18636	0.00940321	0.131872	23.6198
GO:2000566	positive regulation of CD8-positive, alpha-beta T cell proliferation	2	789	2	18636	0.00940321	0.131872	23.6198
GO:0051125	regulation of actin nucleation	2	789	2	18636	0.00940321	0.131872	23.6198
GO:2000518	negative regulation of T-helper 1 cell activation	2	789	2	18636	0.00940321	0.131872	23.6198
GO:2000513	positive regulation of granzyme A production	2	789	2	18636	0.00940321	0.131872	23.6198
GO:0006566	threonine metabolic process	2	789	2	18636	0.00940321	0.131872	23.6198
GO:0072282	metanephric nephron tubule morphogenesis	2	789	2	18636	0.00940321	0.131872	23.6198
GO:0036018	cellular response to erythropoietin	2	789	2	18636	0.00940321	0.131872	23.6198
GO:0046967	cytosol to ER transport	2	789	2	18636	0.00940321	0.131872	23.6198
GO:1901077	regulation of relaxation of muscle	2	789	2	18636	0.00940321	0.131872	23.6198
GO:0060327	cytoplasmic actin-based contraction involved in cell motility	2	789	2	18636	0.00940321	0.131872	23.6198
GO:1900744	regulation of p38MAPK cascade	2	789	2	18636	0.00940321	0.131872	23.6198
GO:0042772	DNA damage response, signal transduction resulting in transcription	2	789	2	18636	0.00940321	0.131872	23.6198
GO:0051299	centrosome separation	2	789	2	18636	0.00940321	0.131872	23.6198
GO:0034516	response to vitamin B6	2	789	2	18636	0.00940321	0.131872	23.6198
GO:0071663	positive regulation of granzyme B production	2	789	2	18636	0.00940321	0.131872	23.6198
GO:2000737	negative regulation of stem cell differentiation	2	789	2	18636	0.00940321	0.131872	23.6198
GO:0035782	mature natural killer cell chemotaxis	2	789	2	18636	0.00940321	0.131872	23.6198
GO:2000392	regulation of lamellipodium morphogenesis	2	789	2	18636	0.00940321	0.131872	23.6198
GO:2000373	positive regulation of DNA topoisomerase (ATP-hydrolyzing) activity	2	789	2	18636	0.00940321	0.131872	23.6198
GO:0045622	regulation of T-helper cell differentiation	2	789	2	18636	0.00940321	0.131872	23.6198
GO:0043420	anthranilate metabolic process	2	789	2	18636	0.00940321	0.131872	23.6198
GO:0046395	carboxylic acid catabolic process	2	789	2	18636	0.00940321	0.131872	23.6198
GO:2000412	positive regulation of thymocyte migration	2	789	2	18636	0.00940321	0.131872	23.6198
GO:0055093	response to hyperoxia	4	789	17	18636	0.00943616	0.131872	5.55759
GO:0019369	arachidonic acid metabolic process	8	789	65	18636	0.00971483	0.135094	2.90705
GO:0010212	response to ionizing radiation	7	789	52	18636	0.00996294	0.137186	3.17958
GO:0030593	neutrophil chemotaxis	7	789	52	18636	0.00996294	0.137186	3.17958
