# Supplementary material for: Transcriptomic analysis of hepatic responses to testosterone deficiency in miniature pigs fed a high-cholesterol diet
Source: BMC Genomics. 2015 Feb 6;16(1):59. doi: 10.1186/s12864-015-1283-0 (PMC4328429; doi:10.1186/s12864-015-1283-0)
Supplement: Additional file 5: — GO enrichment analysis of all significant differentially expressed genes (DEGs) between any groups of pigs. [file 12864_2015_1283_MOESM5_ESM.xls]

## Sheet: Sheet1
GOID	GOTerm	DifGene	AllDifGene	GeneInGOID	AllGene	P-Value	FDR	Enrichment	(-log2P)
GO:0044281	small molecule metabolic process	396	2195	1601	18636	3.77922e-31	1.39209e-27	2.10001	101.062
GO:0008152	metabolic process	254	2195	848	18636	6.25941e-31	1.39209e-27	2.54306	100.334
GO:0055114	oxidation-reduction process	229	2195	786	18636	6.59682e-27	9.78089e-24	2.47361	86.9703
GO:0006805	xenobiotic metabolic process	80	2195	158	18636	2.25305e-21	2.50539e-18	4.29884	68.5886
GO:0006629	lipid metabolic process	155	2195	523	18636	1.14643e-19	1.01987e-16	2.51622	62.9195
GO:0006631	fatty acid metabolic process	67	2195	165	18636	1.63648e-14	1.21318e-11	3.44754	45.7964
GO:0034641	cellular nitrogen compound metabolic process	75	2195	212	18636	1.49854e-13	9.52215e-11	3.00361	42.6015
GO:0008202	steroid metabolic process	51	2195	129	18636	3.99228e-11	2.21971e-08	3.35659	34.544
GO:0044255	cellular lipid metabolic process	58	2195	176	18636	6.4046e-10	3.1653e-07	2.79791	30.5402
GO:0045071	negative regulation of viral genome replication	22	2195	32	18636	8.96822e-09	3.98906e-06	5.83702	26.7325
GO:0006635	fatty acid beta-oxidation	26	2195	49	18636	2.32965e-08	9.42028e-06	4.50501	25.3553
GO:0008203	cholesterol metabolic process	36	2195	100	18636	1.67139e-07	6.04254e-05	3.05647	22.5124
GO:0006955	immune response	83	2195	356	18636	1.76603e-07	6.04254e-05	1.97946	22.433
GO:0006695	cholesterol biosynthetic process	20	2195	37	18636	7.42188e-07	0.000213496	4.5893	20.3617
GO:0006766	vitamin metabolic process	37	2195	113	18636	7.61711e-07	0.000213496	2.77998	20.3243
GO:0006954	inflammatory response	77	2195	336	18636	8.12945e-07	0.000213496	1.94567	20.2303
GO:0006694	steroid biosynthetic process	26	2195	62	18636	8.40701e-07	0.000213496	3.56041	20.1819
GO:0060337	type I interferon signaling pathway	34	2195	99	18636	8.63966e-07	0.000213496	2.91583	20.1425
GO:0009615	response to virus	47	2195	166	18636	9.32051e-07	0.000218198	2.40385	20.0331
GO:0006768	biotin metabolic process	14	2195	18	18636	1.58394e-06	0.000352269	6.60349	19.268
GO:0006767	water-soluble vitamin metabolic process	34	2195	104	18636	2.12707e-06	0.000450534	2.77564	18.8427
GO:0010033	response to organic substance	31	2195	90	18636	2.41846e-06	0.000488969	2.9244	18.6575
GO:0017144	drug metabolic process	16	2195	27	18636	3.84955e-06	0.000744469	5.03123	17.9869
GO:0008206	bile acid metabolic process	21	2195	47	18636	4.20516e-06	0.000779356	3.7935	17.8594
GO:0051607	defense response to virus	50	2195	195	18636	4.66531e-06	0.000830051	2.17698	17.7096
GO:0042632	cholesterol homeostasis	23	2195	58	18636	7.31895e-06	0.0012521	3.36681	17.0599
GO:0051384	response to glucocorticoid	27	2195	77	18636	7.94909e-06	0.00130954	2.97708	16.9408
GO:0050776	regulation of immune response	29	2195	88	18636	9.99805e-06	0.00158826	2.79791	16.6099
GO:0006633	fatty acid biosynthetic process	26	2195	75	18636	1.36118e-05	0.00208776	2.94327	16.1648
GO:0019221	cytokine-mediated signaling pathway	67	2195	307	18636	1.48418e-05	0.00214065	1.85291	16.04
GO:0042493	response to drug	72	2195	338	18636	1.49191e-05	0.00214065	1.80856	16.0325
GO:0006915	apoptotic process	152	2195	877	18636	2.52043e-05	0.0035034	1.47151	15.276
GO:0006544	glycine metabolic process	11	2195	15	18636	3.0802e-05	0.00389059	6.22615	14.9866
GO:0001676	long-chain fatty acid metabolic process	13	2195	22	18636	3.14843e-05	0.00389059	5.01694	14.955
GO:0019835	cytolysis	13	2195	22	18636	3.14843e-05	0.00389059	5.01694	14.955
GO:0019369	arachidonic acid metabolic process	23	2195	65	18636	3.19014e-05	0.00389059	3.00423	14.936
GO:0035456	response to interferon-beta	9	2195	9	18636	3.23633e-05	0.00389059	8.49021	14.9153
GO:0001889	liver development	29	2195	96	18636	3.78487e-05	0.00443029	2.56475	14.6894
GO:0006953	acute-phase response	20	2195	52	18636	3.96612e-05	0.00452341	3.26546	14.6219
GO:0031100	organ regeneration	19	2195	48	18636	4.47824e-05	0.0049798	3.36071	14.4467
GO:1901687	glutathione derivative biosynthetic process	15	2195	31	18636	4.70911e-05	0.00510881	4.10816	14.3742
GO:0036101	leukotriene B4 catabolic process	9	2195	10	18636	5.56969e-05	0.00559765	7.64118	14.132
GO:0046951	ketone body biosynthetic process	9	2195	10	18636	5.56969e-05	0.00559765	7.64118	14.132
GO:0006091	generation of precursor metabolites and energy	23	2195	68	18636	5.63969e-05	0.00559765	2.87169	14.114
GO:0000038	very long-chain fatty acid metabolic process	12	2195	20	18636	5.66309e-05	0.00559765	5.09412	14.1081
GO:0006691	leukotriene metabolic process	14	2195	28	18636	6.35952e-05	0.00614938	4.2451	13.9407
GO:0051289	protein homotetramerization	20	2195	55	18636	7.46177e-05	0.00706169	3.08735	13.7101
GO:0035455	response to interferon-alpha	10	2195	14	18636	8.28897e-05	0.00757304	6.06443	13.5584
GO:0009083	branched-chain amino acid catabolic process	13	2195	25	18636	8.50725e-05	0.00757304	4.41491	13.5209
GO:0006699	bile acid biosynthetic process	14	2195	29	18636	8.51286e-05	0.00757304	4.09872	13.52
GO:0006006	glucose metabolic process	35	2195	135	18636	9.20038e-05	0.00802418	2.20116	13.4079
GO:0042594	response to starvation	16	2195	38	18636	9.81743e-05	0.00839767	3.57482	13.3143
GO:0015908	fatty acid transport	11	2195	18	18636	0.000101999	0.00856024	5.18846	13.2592
GO:0006979	response to oxidative stress	35	2195	136	18636	0.000103961	0.00856332	2.18498	13.2317
GO:0016126	sterol biosynthetic process	14	2195	30	18636	0.000112726	0.00911642	3.9621	13.1149
GO:0060333	interferon-gamma-mediated signaling pathway	22	2195	68	18636	0.000137183	0.0108962	2.74683	12.8316
GO:0046597	negative regulation of viral entry into host cell	8	2195	9	18636	0.000154995	0.0120951	7.54685	12.6555
GO:0051258	protein polymerization	15	2195	36	18636	0.00017562	0.0134683	3.53759	12.4753
GO:0009636	response to toxic substance	27	2195	96	18636	0.000183319	0.0136929	2.38787	12.4134
GO:0006094	gluconeogenesis	18	2195	50	18636	0.000184707	0.0136929	3.05647	12.4025
GO:0009267	cellular response to starvation	14	2195	32	18636	0.000191787	0.0139847	3.71446	12.3482
GO:0006950	response to stress	47	2195	214	18636	0.000213923	0.0153472	1.86467	12.1906
GO:0019373	epoxygenase P450 pathway	9	2195	13	18636	0.000223054	0.0157483	5.87783	12.1303
GO:0006807	nitrogen compound metabolic process	14	2195	33	18636	0.000246675	0.0171439	3.60191	11.9851
GO:0006641	triglyceride metabolic process	15	2195	38	18636	0.000280497	0.0191946	3.3514	11.7997
GO:0010951	negative regulation of endopeptidase activity	24	2195	83	18636	0.000287797	0.0192244	2.455	11.7627
GO:0045087	innate immune response	124	2195	734	18636	0.000289576	0.0192244	1.43431	11.7538
GO:0006271	DNA strand elongation involved in DNA replication	14	2195	34	18636	0.000314518	0.0205732	3.49597	11.6346
GO:0043433	negative regulation of sequence-specific DNA binding transcription factor activity	20	2195	64	18636	0.000390694	0.0248504	2.65319	11.3217
GO:0097267	omega-hydroxylase P450 pathway	8	2195	11	18636	0.000396668	0.0248504	6.17469	11.2998
GO:0006000	fructose metabolic process	8	2195	11	18636	0.000396668	0.0248504	6.17469	11.2998
GO:0001561	fatty acid alpha-oxidation	7	2195	8	18636	0.000433975	0.02681	7.42893	11.1701
GO:0009058	biosynthetic process	18	2195	55	18636	0.00047558	0.028605	2.77861	11.038
GO:0006869	lipid transport	25	2195	92	18636	0.000475893	0.028605	2.30712	11.0371
GO:0008652	cellular amino acid biosynthetic process	15	2195	41	18636	0.000536798	0.0318357	3.10617	10.8633
GO:0014070	response to organic cyclic compound	30	2195	122	18636	0.000582519	0.0336662	2.08776	10.7454
GO:0006690	icosanoid metabolic process	8	2195	12	18636	0.000599954	0.0336662	5.66014	10.7029
GO:0006107	oxaloacetate metabolic process	8	2195	12	18636	0.000599954	0.0336662	5.66014	10.7029
GO:0000082	G1/S transition of mitotic cell cycle	37	2195	164	18636	0.000604193	0.0336662	1.91547	10.6927
GO:0009749	response to glucose	21	2195	72	18636	0.000605508	0.0336662	2.47631	10.6896
GO:0051412	response to corticosterone	12	2195	28	18636	0.000625224	0.0343333	3.63866	10.6433
GO:0030593	neutrophil chemotaxis	17	2195	52	18636	0.000680405	0.0369078	2.77564	10.5213
GO:0006637	acyl-CoA metabolic process	10	2195	20	18636	0.000699618	0.0371276	4.2451	10.4811
GO:0006108	malate metabolic process	7	2195	9	18636	0.00070115	0.0371276	6.60349	10.478
GO:0046483	heterocycle metabolic process	6	2195	6	18636	0.000723992	0.0374456	8.49021	10.4317
GO:0006084	acetyl-CoA metabolic process	6	2195	6	18636	0.000723992	0.0374456	8.49021	10.4317
GO:0034341	response to interferon-gamma	12	2195	29	18636	0.000799485	0.0408748	3.51319	10.2886
GO:0015721	bile acid and bile salt transport	10	2195	21	18636	0.00093551	0.0470037	4.04295	10.062
GO:0043066	negative regulation of apoptotic process	100	2195	591	18636	0.000940496	0.0470037	1.43658	10.0543
GO:0043392	negative regulation of DNA binding	12	2195	30	18636	0.00101245	0.0500375	3.39608	9.94794
GO:0001558	regulation of cell growth	21	2195	76	18636	0.00107933	0.0518196	2.34598	9.85565
GO:0042738	exogenous drug catabolic process	7	2195	10	18636	0.00108346	0.0518196	5.94314	9.85014
GO:0032020	ISG15-protein conjugation	7	2195	10	18636	0.00108346	0.0518196	5.94314	9.85014
GO:0006749	glutathione metabolic process	13	2195	35	18636	0.00110089	0.0520934	3.1535	9.82711
GO:0006520	cellular amino acid metabolic process	17	2195	55	18636	0.0011368	0.0532261	2.62425	9.78081
GO:0007584	response to nutrient	22	2195	82	18636	0.00115127	0.0533423	2.27786	9.76256
GO:0032496	response to lipopolysaccharide	36	2195	165	18636	0.00117684	0.0539646	1.85241	9.73087
GO:0006563	L-serine metabolic process	6	2195	7	18636	0.00122439	0.054833	7.27732	9.67372
GO:0046950	cellular ketone body metabolic process	6	2195	7	18636	0.00122439	0.054833	7.27732	9.67372
GO:0035924	cellular response to vascular endothelial growth factor stimulus	10	2195	22	18636	0.00123276	0.054833	3.85918	9.6639
GO:0009607	response to biotic stimulus	9	2195	18	18636	0.00128672	0.0566668	4.2451	9.60208
GO:0051726	regulation of cell cycle	28	2195	118	18636	0.00136717	0.0596192	2.01462	9.51459
GO:0006569	tryptophan catabolic process	7	2195	11	18636	0.00161187	0.0696077	5.40286	9.27705
GO:0051881	regulation of mitochondrial membrane potential	9	2195	19	18636	0.00171975	0.0735522	4.02168	9.18359
GO:0050427	3'-phosphoadenosine 5'-phosphosulfate metabolic process	8	2195	15	18636	0.00174697	0.0740049	4.52811	9.16093
GO:0006461	protein complex assembly	32	2195	145	18636	0.00181061	0.0749585	1.8737	9.10931
GO:0001916	positive regulation of T cell mediated cytotoxicity	11	2195	28	18636	0.00182004	0.0749585	3.33544	9.10182
GO:0000096	sulfur amino acid metabolic process	11	2195	28	18636	0.00182004	0.0749585	3.33544	9.10182
GO:0042542	response to hydrogen peroxide	15	2195	48	18636	0.00197814	0.0792739	2.65319	8.98164
GO:0043525	positive regulation of neuron apoptotic process	15	2195	48	18636	0.00197814	0.0792739	2.65319	8.98164
GO:0006099	tricarboxylic acid cycle	13	2195	38	18636	0.00200934	0.0792739	2.90454	8.95906
GO:0042157	lipoprotein metabolic process	13	2195	38	18636	0.00200934	0.0792739	2.90454	8.95906
GO:0030162	regulation of proteolysis	14	2195	43	18636	0.00201393	0.0792739	2.76425	8.95577
GO:0051923	sulfation	5	2195	5	18636	0.00208346	0.0812915	8.49021	8.9068
GO:0052695	cellular glucuronidation	9	2195	20	18636	0.0022619	0.087167	3.82059	8.78825
GO:0060612	adipose tissue development	11	2195	29	18636	0.00227324	0.087167	3.22042	8.78103
GO:0090197	positive regulation of chemokine secretion	7	2195	12	18636	0.00232074	0.0874799	4.95262	8.7512
GO:0006882	cellular zinc ion homeostasis	7	2195	12	18636	0.00232074	0.0874799	4.95262	8.7512
GO:0006778	porphyrin-containing compound metabolic process	8	2195	16	18636	0.00237964	0.0889466	4.2451	8.71504
GO:0045471	response to ethanol	22	2195	88	18636	0.00244105	0.0904815	2.12255	8.67828
GO:0005978	glycogen biosynthetic process	10	2195	25	18636	0.00261043	0.0952377	3.39608	8.5815
GO:0043434	response to peptide hormone	16	2195	55	18636	0.00261219	0.0952377	2.46988	8.58053
GO:0000278	mitotic cell cycle	75	2195	438	18636	0.00274768	0.0993634	1.4538	8.50757
GO:0031663	lipopolysaccharide-mediated signaling pathway	12	2195	35	18636	0.00290184	0.104092	2.91093	8.42882
GO:0006270	DNA replication initiation	9	2195	21	18636	0.00293144	0.104312	3.63866	8.41417
GO:0009410	response to xenobiotic stimulus	6	2195	9	18636	0.0029634	0.104613	5.66014	8.39853
GO:0016125	sterol metabolic process	8	2195	17	18636	0.00317843	0.110877	3.99539	8.29747
GO:0032355	response to estradiol	19	2195	73	18636	0.00319072	0.110877	2.20978	8.2919
GO:0015939	pantothenate metabolic process	7	2195	13	18636	0.00324731	0.111969	4.57165	8.26654
GO:2001028	positive regulation of endothelial cell chemotaxis	5	2195	6	18636	0.00348833	0.117546	7.07517	8.16325
GO:0032902	nerve growth factor production	5	2195	6	18636	0.00348833	0.117546	7.07517	8.16325
GO:0007354	zygotic determination of anterior/posterior axis, embryo	5	2195	6	18636	0.00348833	0.117546	7.07517	8.16325
GO:0042981	regulation of apoptotic process	48	2195	257	18636	0.00351699	0.117621	1.58572	8.15144
GO:0005975	carbohydrate metabolic process	80	2195	479	18636	0.00362203	0.12023	1.41799	8.10899
GO:0050830	defense response to Gram-positive bacterium	15	2195	52	18636	0.00373453	0.123046	2.4491	8.06486
GO:0019882	antigen processing and presentation	14	2195	47	18636	0.00393668	0.128753	2.529	7.9888
GO:0010719	negative regulation of epithelial to mesenchymal transition	8	2195	18	18636	0.00417063	0.135409	3.77342	7.90552
GO:0030299	intestinal cholesterol absorption	6	2195	10	18636	0.00432075	0.137277	5.09412	7.8545
GO:0006600	creatine metabolic process	6	2195	10	18636	0.00432075	0.137277	5.09412	7.8545
GO:0006853	carnitine shuttle	6	2195	10	18636	0.00432075	0.137277	5.09412	7.8545
GO:0006536	glutamate metabolic process	7	2195	14	18636	0.00443114	0.13783	4.2451	7.81811
GO:0002526	acute inflammatory response	7	2195	14	18636	0.00443114	0.13783	4.2451	7.81811
GO:0034375	high-density lipoprotein particle remodeling	7	2195	14	18636	0.00443114	0.13783	4.2451	7.81811
GO:0006259	DNA metabolic process	13	2195	43	18636	0.00483035	0.149204	2.56681	7.69366
GO:0030301	cholesterol transport	10	2195	28	18636	0.00500838	0.153636	3.03222	7.64144
GO:0006552	leucine catabolic process	5	2195	7	18636	0.00546286	0.163079	6.06443	7.51613
GO:0006564	L-serine biosynthetic process	5	2195	7	18636	0.00546286	0.163079	6.06443	7.51613
GO:0042760	very long-chain fatty acid catabolic process	5	2195	7	18636	0.00546286	0.163079	6.06443	7.51613
GO:0046487	glyoxylate metabolic process	5	2195	7	18636	0.00546286	0.163079	6.06443	7.51613
GO:0008285	negative regulation of cell proliferation	76	2195	460	18636	0.00555486	0.164468	1.40273	7.49203
GO:0032570	response to progesterone	9	2195	24	18636	0.00590576	0.164468	3.18383	7.40366
GO:0070059	intrinsic apoptotic signaling pathway in response to endoplasmic reticulum stress	9	2195	24	18636	0.00590576	0.164468	3.18383	7.40366
GO:0019395	fatty acid oxidation	7	2195	15	18636	0.00591342	0.164468	3.9621	7.40179
GO:0051918	negative regulation of fibrinolysis	6	2195	11	18636	0.00608655	0.164468	4.63102	7.36016
GO:0050832	defense response to fungus	6	2195	11	18636	0.00608655	0.164468	4.63102	7.36016
GO:0002544	chronic inflammatory response	6	2195	11	18636	0.00608655	0.164468	4.63102	7.36016
GO:0010888	negative regulation of lipid storage	6	2195	11	18636	0.00608655	0.164468	4.63102	7.36016
GO:0006809	nitric oxide biosynthetic process	6	2195	11	18636	0.00608655	0.164468	4.63102	7.36016
GO:0046847	filopodium assembly	11	2195	34	18636	0.00608868	0.164468	2.74683	7.35965
GO:0019264	glycine biosynthetic process from serine	4	2195	4	18636	0.006101	0.164468	8.49021	7.35674
GO:0016098	monoterpenoid metabolic process	4	2195	4	18636	0.006101	0.164468	8.49021	7.35674
GO:0044140	negative regulation of growth of symbiont on or near host surface	4	2195	4	18636	0.006101	0.164468	8.49021	7.35674
GO:0010757	negative regulation of plasminogen activation	4	2195	4	18636	0.006101	0.164468	8.49021	7.35674
GO:0046600	negative regulation of centriole replication	4	2195	4	18636	0.006101	0.164468	8.49021	7.35674
GO:0071294	cellular response to zinc ion	4	2195	4	18636	0.006101	0.164468	8.49021	7.35674
GO:0006935	chemotaxis	30	2195	148	18636	0.00695654	0.186402	1.72099	7.16742
GO:0006986	response to unfolded protein	17	2195	68	18636	0.00710636	0.189276	2.12255	7.13667
GO:0006184	GTP catabolic process	47	2195	262	18636	0.0072354	0.191566	1.52305	7.11071
GO:0009987	cellular process	10	2195	30	18636	0.007386	0.194396	2.83007	7.08099
GO:0042742	defense response to bacterium	24	2195	111	18636	0.00764235	0.199826	1.83572	7.03177
GO:0007049	cell cycle	111	2195	723	18636	0.00768216	0.199826	1.30348	7.02427
GO:0050679	positive regulation of epithelial cell proliferation	16	2195	63	18636	0.00781804	0.202178	2.15624	6.99898
GO:0030968	endoplasmic reticulum unfolded protein response	21	2195	93	18636	0.00804627	0.203852	1.91714	6.95746
GO:0038033	positive regulation of endothelial cell chemotaxis by VEGF-activated vascular endothelial growth factor receptor signaling pathway	5	2195	8	18636	0.0081119	0.203852	5.30638	6.94574
GO:0043254	regulation of protein complex assembly	5	2195	8	18636	0.0081119	0.203852	5.30638	6.94574
GO:0006927	transformed cell apoptotic process	5	2195	8	18636	0.0081119	0.203852	5.30638	6.94574
GO:0044539	long-chain fatty acid import	5	2195	8	18636	0.0081119	0.203852	5.30638	6.94574
GO:0019430	removal of superoxide radicals	6	2195	12	18636	0.00832389	0.208004	4.2451	6.90853
GO:0042574	retinal metabolic process	8	2195	21	18636	0.0085992	0.213683	3.23436	6.86158
GO:0046474	glycerophospholipid biosynthetic process	20	2195	88	18636	0.00899104	0.222179	1.92959	6.7973
GO:0007166	cell surface receptor signaling pathway	51	2195	294	18636	0.00922313	0.226654	1.47279	6.76053
GO:0007599	hemostasis	15	2195	59	18636	0.00972819	0.2302	2.15853	6.68361
GO:0016045	detection of bacterium	7	2195	17	18636	0.0099419	0.2302	3.49597	6.65226
