# Supplementary material for: Transcriptomic analysis of hepatic responses to testosterone deficiency in miniature pigs fed a high-cholesterol diet
Source: BMC Genomics. 2015 Feb 6;16(1):59. doi: 10.1186/s12864-015-1283-0 (PMC4328429; doi:10.1186/s12864-015-1283-0)
Supplement: Additional file 6: — Pathway analysis of all significant differentially expressed genes (DEGs) between any groups of pigs. [file 12864_2015_1283_MOESM6_ESM.xls]

## Sheet: Sheet1
PathwayID	PathwayTerm	DifGene	AllDifGene	GeneInPathwayID	AllGene	P-Value	FDR	Enrichment	(-log2P)
PATH:01100	Metabolic pathways	366	1183	1361	8890	2.49055e-24	7.04826e-22	2.02088	78.4098
PATH:00980	Metabolism of xenobiotics by cytochrome P450	51	1183	90	8890	9.03419e-14	1.12231e-11	4.25838	43.3316
PATH:00830	Retinol metabolism	49	1183	84	8890	1.18972e-13	1.12231e-11	4.38363	42.9344
PATH:00982	Drug metabolism - cytochrome P450	46	1183	82	8890	1.76985e-12	1.25217e-10	4.21562	39.0395
PATH:05204	Chemical carcinogenesis	47	1183	87	8890	2.81678e-12	1.5943e-10	4.05972	38.3691
PATH:00140	Steroid hormone biosynthesis	39	1183	73	8890	2.29158e-10	1.08086e-08	4.01475	32.0229
PATH:03320	PPAR signaling pathway	40	1183	91	8890	1.04891e-08	4.24059e-07	3.30321	26.5065
PATH:01200	Carbon metabolism	47	1183	132	8890	1.1098e-07	3.92591e-06	2.67572	23.1032
PATH:00280	Valine, leucine and isoleucine degradation	29	1183	62	8890	3.6141e-07	1.01799e-05	3.51498	21.3999
PATH:00630	Glyoxylate and dicarboxylate metabolism	23	1183	40	8890	3.71084e-07	1.01799e-05	4.32101	21.3618
PATH:04146	Peroxisome	37	1183	95	8890	3.95687e-07	1.01799e-05	2.92681	21.2691
PATH:00983	Drug metabolism - other enzymes	26	1183	57	8890	2.01416e-06	4.75006e-05	3.4278	18.9214
PATH:00590	Arachidonic acid metabolism	32	1183	86	8890	4.86978e-06	0.000101421	2.7962	17.6477
PATH:00071	Fatty acid degradation	24	1183	53	8890	5.35639e-06	0.000101421	3.40293	17.5103
PATH:01212	Fatty acid metabolism	25	1183	57	8890	5.37566e-06	0.000101421	3.29596	17.5051
PATH:00260	Glycine, serine and threonine metabolism	21	1183	42	8890	6.23045e-06	0.000110201	3.7574	17.2922
PATH:00620	Pyruvate metabolism	23	1183	51	8890	8.74773e-06	0.000145624	3.38902	16.8027
PATH:00053	Ascorbate and aldarate metabolism	18	1183	33	8890	1.13764e-05	0.000178862	4.09898	16.4236
PATH:00100	Steroid biosynthesis	15	1183	24	8890	1.83967e-05	0.000274014	4.69675	15.7302
PATH:00040	Pentose and glucuronate interconversions	18	1183	36	8890	2.77824e-05	0.000393121	3.7574	15.1355
PATH:00650	Butanoate metabolism	16	1183	31	8890	5.68577e-05	0.000766225	3.8786	14.1023
PATH:00500	Starch and sucrose metabolism	25	1183	69	8890	6.9461e-05	0.000893521	2.72275	13.8134
PATH:04064	NF-kappa B signaling pathway	33	1183	111	8890	0.000137551	0.00169248	2.23413	12.8277
PATH:00330	Arginine and proline metabolism	24	1183	69	8890	0.000158629	0.00187049	2.61384	12.6221
PATH:00380	Tryptophan metabolism	21	1183	56	8890	0.00017219	0.0019492	2.81805	12.5037
PATH:00860	Porphyrin and chlorophyll metabolism	20	1183	53	8890	0.000226892	0.00246964	2.83577	12.1057
PATH:00120	Primary bile acid biosynthesis	13	1183	25	8890	0.000260612	0.00273095	3.90769	11.9058
PATH:00640	Propanoate metabolism	17	1183	41	8890	0.000271447	0.00273095	3.11589	11.847
PATH:00591	Linoleic acid metabolism	16	1183	37	8890	0.00027985	0.00273095	3.24964	11.8031
PATH:01230	Biosynthesis of amino acids	27	1183	88	8890	0.00034644	0.00326808	2.30568	11.4951
PATH:04612	Antigen processing and presentation	24	1183	76	8890	0.00050721	0.00463033	2.37309	10.9451
PATH:04610	Complement and coagulation cascades	24	1183	83	8890	0.00139569	0.0123431	2.17295	9.48481
PATH:04110	Cell cycle	35	1183	143	8890	0.00172646	0.0148057	1.83928	9.17797
PATH:00051	Fructose and mannose metabolism	14	1183	38	8890	0.00223301	0.0185865	2.76861	8.80679
PATH:03030	DNA replication	14	1183	39	8890	0.00270864	0.0219013	2.69762	8.52821
PATH:05340	Primary immunodeficiency	14	1183	40	8890	0.0032643	0.025661	2.63018	8.25901
PATH:04621	NOD-like receptor signaling pathway	18	1183	60	8890	0.00373494	0.0285673	2.25444	8.0647
PATH:00270	Cysteine and methionine metabolism	15	1183	46	8890	0.00410726	0.0305883	2.45048	7.92761
PATH:00780	Biotin metabolism	5	1183	6	8890	0.00564037	0.0409288	6.26233	7.46999
PATH:00410	beta-Alanine metabolism	12	1183	35	8890	0.00706958	0.0500172	2.5765	7.14416
PATH:00480	Glutathione metabolism	17	1183	60	8890	0.00754235	0.0520606	2.12919	7.05077
PATH:00061	Fatty acid biosynthesis	5	1183	7	8890	0.00873783	0.0588764	5.36771	6.83851
PATH:05166	HTLV-I infection	60	1183	316	8890	0.0102192	0.0672566	1.42686	6.61257
PATH:04141	Protein processing in endoplasmic reticulum	40	1183	195	8890	0.0114411	0.0735869	1.5415	6.44963
PATH:00020	Citrate cycle (TCA cycle)	12	1183	38	8890	0.0117627	0.073974	2.37309	6.40964
PATH:05321	Inflammatory bowel disease (IBD)	19	1183	75	8890	0.0128884	0.079292	1.90375	6.27778
PATH:00250	Alanine, aspartate and glutamate metabolism	13	1183	45	8890	0.0158887	0.0956703	2.17094	5.97585
PATH:00232	Caffeine metabolism	5	1183	9	8890	0.0180585	0.10647	4.17488	5.79118
PATH:00072	Synthesis and degradation of ketone bodies	6	1183	13	8890	0.018486	0.106766	3.46837	5.75742
PATH:04115	p53 signaling pathway	20	1183	85	8890	0.0203628	0.115253	1.76819	5.61792
PATH:00770	Pantothenate and CoA biosynthesis	7	1183	18	8890	0.0220227	0.122205	2.92242	5.50486
PATH:00310	Lysine degradation	16	1183	65	8890	0.0258522	0.140696	1.8498	5.27357
PATH:05332	Graft-versus-host disease	12	1183	44	8890	0.0278731	0.148215	2.04949	5.16498
PATH:05020	Prion diseases	11	1183	39	8890	0.0287377	0.148215	2.11956	5.12091
PATH:00514	Other types of O-glycan biosynthesis	14	1183	55	8890	0.028805	0.148215	1.91286	5.11754
PATH:00900	Terpenoid backbone biosynthesis	7	1183	20	8890	0.0330222	0.16688	2.63018	4.92042
PATH:00740	Riboflavin metabolism	6	1183	16	8890	0.0373961	0.177922	2.81805	4.74097
PATH:00561	Glycerolipid metabolism	15	1183	63	8890	0.0374416	0.177922	1.78924	4.73921
PATH:04920	Adipocytokine signaling pathway	19	1183	86	8890	0.0374798	0.177922	1.66024	4.73774
PATH:04145	Phagosome	33	1183	171	8890	0.0377219	0.177922	1.45022	4.72845
PATH:04976	Bile secretion	23	1183	110	8890	0.0383835	0.178074	1.57127	4.70337
PATH:05143	African trypanosomiasis	11	1183	42	8890	0.0423041	0.193098	1.96816	4.56306
PATH:03410	Base excision repair	9	1183	32	8890	0.0458985	0.206179	2.11354	4.44541
PATH:05219	Bladder cancer	13	1183	54	8890	0.0471791	0.20862	1.80912	4.40571
PATH:04977	Vitamin digestion and absorption	10	1183	38	8890	0.0502037	0.218579	1.97758	4.31606
PATH:05169	Epstein-Barr virus infection	44	1183	247	8890	0.05142	0.220483	1.33867	4.28153
PATH:00910	Nitrogen metabolism	8	1183	28	8890	0.0544169	0.229851	2.14708	4.1998
PATH:00670	One carbon pool by folate	7	1183	23	8890	0.0554876	0.230926	2.28711	4.17169
PATH:00340	Histidine metabolism	10	1183	39	8890	0.0566653	0.23241	1.92687	4.14139
PATH:05140	Leishmaniasis	16	1183	74	8890	0.0603525	0.243996	1.62482	4.05044
PATH:04964	Proximal tubule bicarbonate reclamation	8	1183	29	8890	0.0625348	0.249258	2.07305	3.9992
PATH:04668	TNF signaling pathway	26	1183	137	8890	0.0674709	0.265198	1.42617	3.88959
PATH:00460	Cyanoamino acid metabolism	4	1183	10	8890	0.0728239	0.28194	3.00592	3.77944
PATH:04950	Maturity onset diabetes of the young	7	1183	25	8890	0.0746984	0.28194	2.10414	3.74278
PATH:05168	Herpes simplex infection	43	1183	249	8890	0.0747191	0.28194	1.29774	3.74238
PATH:05330	Allograft rejection	10	1183	42	8890	0.0792018	0.294922	1.78924	3.65832
PATH:00360	Phenylalanine metabolism	7	1183	26	8890	0.0855946	0.314588	2.02321	3.54634
PATH:04380	Osteoclast differentiation	31	1183	174	8890	0.0878515	0.318743	1.33884	3.50879
PATH:04662	B cell receptor signaling pathway	22	1183	118	8890	0.097646	0.349795	1.40106	3.35629
PATH:04068	FoxO signaling pathway	29	1183	164	8890	0.101699	0.359759	1.32884	3.29763
PATH:00450	Selenocompound metabolism	9	1183	39	8890	0.105028	0.363911	1.73418	3.25116
PATH:00010	Glycolysis / Gluconeogenesis	14	1183	69	8890	0.105444	0.363911	1.52474	3.24545
PATH:04640	Hematopoietic cell lineage	19	1183	102	8890	0.117312	0.399993	1.39981	3.09157
PATH:04940	Type I diabetes mellitus	11	1183	53	8890	0.126703	0.426867	1.55967	2.98048
PATH:00520	Amino sugar and nucleotide sugar metabolism	11	1183	54	8890	0.137178	0.45251	1.53079	2.86588
PATH:00030	Pentose phosphate pathway	7	1183	30	8890	0.137512	0.45251	1.75345	2.86237
PATH:01210	2-Oxocarboxylic acid metabolism	5	1183	19	8890	0.143704	0.465262	1.97758	2.79883
PATH:05150	Staphylococcus aureus infection	11	1183	55	8890	0.148099	0.465262	1.50296	2.75537
PATH:01040	Biosynthesis of unsaturated fatty acids	6	1183	25	8890	0.149884	0.465262	1.80355	2.73809
PATH:00300	Lysine biosynthesis	2	1183	4	8890	0.150366	0.465262	3.7574	2.73345
PATH:01220	Degradation of aromatic compounds	2	1183	4	8890	0.150366	0.465262	3.7574	2.73345
PATH:00760	Nicotinate and nicotinamide metabolism	7	1183	31	8890	0.152448	0.465262	1.69689	2.71361
PATH:04710	Circadian rhythm - mammal	8	1183	37	8890	0.152895	0.465262	1.62482	2.70938
PATH:05134	Legionellosis	15	1183	81	8890	0.154793	0.466026	1.39163	2.69159
PATH:04975	Fat digestion and absorption	10	1183	50	8890	0.162521	0.480573	1.50296	2.62131
PATH:04913	Ovarian steroidogenesis	13	1183	69	8890	0.163021	0.480573	1.41583	2.61687
PATH:05145	Toxoplasmosis	26	1183	155	8890	0.166007	0.48433	1.26055	2.59068
PATH:05142	Chagas disease	22	1183	129	8890	0.172009	0.496719	1.28159	2.53945
PATH:04932	Non-alcoholic fatty liver disease (NAFLD)	31	1183	191	8890	0.180302	0.515409	1.21968	2.47151
PATH:05164	Influenza A	37	1183	233	8890	0.185465	0.524867	1.19334	2.43078
PATH:00130	Ubiquinone and other terpenoid-quinone biosynthesis	3	1183	10	8890	0.190145	0.52756	2.25444	2.39483
PATH:04122	Sulfur relay system	3	1183	10	8890	0.190145	0.52756	2.25444	2.39483
PATH:04726	Serotonergic synapse	25	1183	153	8890	0.201566	0.550695	1.22791	2.31068
PATH:05144	Malaria	12	1183	66	8890	0.202376	0.550695	1.36633	2.30489
PATH:05215	Prostate cancer	19	1183	113	8890	0.207564	0.554185	1.26355	2.26837
PATH:00350	Tyrosine metabolism	9	1183	47	8890	0.207575	0.554185	1.439	2.2683
PATH:05162	Measles	30	1183	189	8890	0.214253	0.56667	1.19282	2.22261
PATH:05323	Rheumatoid arthritis	17	1183	101	8890	0.222265	0.582416	1.26487	2.16965
PATH:03440	Homologous recombination	6	1183	30	8890	0.243838	0.633085	1.50296	2.036
PATH:00564	Glycerophospholipid metabolism	16	1183	97	8890	0.252456	0.649499	1.23955	1.9859
PATH:05130	Pathogenic Escherichia coli infection	11	1183	64	8890	0.263869	0.672747	1.29161	1.92211
PATH:00600	Sphingolipid metabolism	9	1183	51	8890	0.269917	0.682023	1.32614	1.88941
PATH:04062	Chemokine signaling pathway	33	1183	218	8890	0.274966	0.687153	1.13756	1.86267
PATH:04060	Cytokine-cytokine receptor interaction	48	1183	325	8890	0.276804	0.687153	1.10988	1.85307
PATH:02010	ABC transporters	13	1183	79	8890	0.283312	0.693321	1.23661	1.81954
PATH:05212	Pancreatic cancer	15	1183	93	8890	0.286263	0.693321	1.21206	1.80459
PATH:05222	Small cell lung cancer	20	1183	128	8890	0.288717	0.693321	1.17419	1.79227
PATH:05200	Pathways in cancer	64	1183	442	8890	0.289088	0.693321	1.08811	1.79042
PATH:05310	Asthma	5	1183	26	8890	0.29734	0.704507	1.44515	1.74981
PATH:04623	Cytosolic DNA-sensing pathway	16	1183	101	8890	0.299122	0.704507	1.19046	1.74119
PATH:04910	Insulin signaling pathway	26	1183	172	8890	0.305364	0.704507	1.13596	1.7114
PATH:00604	Glycosphingolipid biosynthesis - ganglio series	4	1183	20	8890	0.309873	0.704507	1.50296	1.69025
PATH:00562	Inositol phosphate metabolism	13	1183	81	8890	0.310229	0.704507	1.20608	1.6886
PATH:05133	Pertussis	13	1183	81	8890	0.310229	0.704507	1.20608	1.6886
PATH:05132	Salmonella infection	16	1183	102	8890	0.311178	0.704507	1.17879	1.68419
PATH:00592	alpha-Linolenic acid metabolism	5	1183	27	8890	0.321434	0.721825	1.39163	1.63741
PATH:04917	Prolactin signaling pathway	13	1183	82	8890	0.323928	0.721825	1.19137	1.62625
PATH:04390	Hippo signaling pathway	26	1183	176	8890	0.342801	0.757911	1.11014	1.54456
PATH:04350	TGF-beta signaling pathway	15	1183	98	8890	0.349375	0.758021	1.15022	1.51715
PATH:05416	Viral myocarditis	14	1183	91	8890	0.350599	0.758021	1.15612	1.51211
PATH:05202	Transcriptional misregulation in cancer	31	1183	213	8890	0.3517	0.758021	1.0937	1.50758
PATH:04672	Intestinal immune network for IgA production	8	1183	49	8890	0.353679	0.758021	1.2269	1.49949
PATH:00290	Valine, leucine and isoleucine biosynthesis	3	1183	15	8890	0.356243	0.758021	1.50296	1.48907
PATH:00750	Vitamin B6 metabolism	2	1183	9	8890	0.376921	0.796034	1.66995	1.40767
PATH:00240	Pyrimidine metabolism	17	1183	115	8890	0.383126	0.803146	1.11088	1.38411
PATH:04142	Lysosome	20	1183	137	8890	0.386788	0.804861	1.09705	1.37038
PATH:00790	Folate biosynthesis	3	1183	16	8890	0.389812	0.805231	1.40902	1.35915
PATH:04620	Toll-like receptor signaling pathway	21	1183	146	8890	0.405991	0.832576	1.08089	1.30048
PATH:00603	Glycosphingolipid biosynthesis - globo series	3	1183	17	8890	0.422917	0.861046	1.32614	1.24155
PATH:05203	Viral carcinogenesis	35	1183	251	8890	0.426927	0.863002	1.04788	1.22794
PATH:05160	Hepatitis C	25	1183	179	8890	0.443954	0.891057	1.04955	1.17152
PATH:00062	Fatty acid elongation	4	1183	25	8890	0.448865	0.894569	1.20237	1.15565
PATH:00430	Taurine and hypotaurine metabolism	2	1183	11	8890	0.46228	0.907064	1.36633	1.11316
PATH:00730	Thiamine metabolism	1	1183	4	8890	0.46475	0.907064	1.8787	1.10547
PATH:00785	Lipoic acid metabolism	1	1183	4	8890	0.46475	0.907064	1.8787	1.10547
PATH:05223	Non-small cell lung cancer	10	1183	70	8890	0.468526	0.90817	1.07354	1.0938
PATH:04666	Fc gamma R-mediated phagocytosis	16	1183	116	8890	0.487368	0.931926	1.03652	1.03692
PATH:04727	GABAergic synapse	16	1183	116	8890	0.487368	0.931926	1.03652	1.03692
PATH:04961	Endocrine and other factor-regulated calcium reabsorption	9	1183	65	8890	0.509457	0.967627	1.04051	0.972966
PATH:05012	Parkinson's disease	23	1183	172	8890	0.525097	0.989777	1.00489	0.929345
PATH:03430	Mismatch repair	4	1183	28	8890	0.528114	0.989777	1.07354	0.921078
PATH:04066	HIF-1 signaling pathway	18	1183	136	8890	0.546387	1	0.994605	0.872005
PATH:00230	Purine metabolism	29	1183	220	8890	0.548956	1	0.990586	0.865238
PATH:04930	Type II diabetes mellitus	8	1183	60	8890	0.55423	1	1.00197	0.851444
PATH:04514	Cell adhesion molecules (CAMs)	23	1183	176	8890	0.565717	1	0.982047	0.821847
PATH:04114	Oocyte meiosis	18	1183	138	8890	0.5692	1	0.98019	0.812993
PATH:04210	Apoptosis	15	1183	115	8890	0.569961	1	0.98019	0.811065
PATH:05014	Amyotrophic lateral sclerosis (ALS)	9	1183	69	8890	0.57515	1	0.98019	0.79799
PATH:00190	Oxidative phosphorylation	20	1183	154	8890	0.576138	1	0.975947	0.795513
PATH:00471	D-Glutamine and D-glutamate metabolism	1	1183	6	8890	0.583112	1	1.25247	0.778155
PATH:00524	Butirosin and neomycin biosynthesis	1	1183	6	8890	0.583112	1	1.25247	0.778155
PATH:05010	Alzheimer's disease	29	1183	225	8890	0.593254	1	0.968573	0.753277
PATH:00920	Sulfur metabolism	3	1183	23	8890	0.60347	1	0.98019	0.728647
PATH:05221	Acute myeloid leukemia	9	1183	71	8890	0.606474	1	0.952579	0.721483
PATH:04915	Estrogen signaling pathway	17	1183	134	8890	0.61118	1	0.953369	0.710331
PATH:00601	Glycosphingolipid biosynthesis - lacto and neolacto series	4	1183	32	8890	0.624137	1	0.939349	0.680064
PATH:04724	Glutamatergic synapse	22	1183	175	8890	0.631767	1	0.944717	0.662535
PATH:05218	Melanoma	11	1183	90	8890	0.650727	1	0.918475	0.619875
PATH:05322	Systemic lupus erythematosus	15	1183	122	8890	0.652789	1	0.92395	0.615311
PATH:00531	Glycosaminoglycan degradation	3	1183	25	8890	0.654673	1	0.901775	0.611153
PATH:05214	Glioma	10	1183	83	8890	0.664308	1	0.905397	0.590076
PATH:03050	Proteasome	6	1183	51	8890	0.673394	1	0.884093	0.570477
PATH:00400	Phenylalanine, tyrosine and tryptophan biosynthesis	1	1183	8	8890	0.675283	1	0.939349	0.566436
PATH:04151	PI3K-Akt signaling pathway	56	1183	446	8890	0.67672	1	0.943561	0.563368
PATH:03460	Fanconi anemia pathway	7	1183	60	8890	0.685142	1	0.876726	0.545526
PATH:05161	Hepatitis B	26	1183	213	8890	0.689418	1	0.917299	0.536549
PATH:04660	T cell receptor signaling pathway	17	1183	142	8890	0.695273	1	0.899658	0.524348
PATH:03060	Protein export	3	1183	27	8890	0.70093	1	0.834977	0.512658
PATH:00052	Galactose metabolism	4	1183	36	8890	0.706722	1	0.834977	0.500784
PATH:04622	RIG-I-like receptor signaling pathway	14	1183	119	8890	0.707403	1	0.884093	0.499396
PATH:04630	Jak-STAT signaling pathway	26	1183	218	8890	0.728342	1	0.89626	0.457312
PATH:00510	N-Glycan biosynthesis	7	1183	63	8890	0.728762	1	0.834977	0.45648
PATH:04918	Thyroid hormone synthesis	11	1183	97	8890	0.735286	1	0.852193	0.443623
PATH:05152	Tuberculosis	28	1183	235	8890	0.735524	1	0.89538	0.443156
PATH:00565	Ether lipid metabolism	5	1183	47	8890	0.74589	1	0.799446	0.422965
PATH:04614	Renin-angiotensin system	2	1183	20	8890	0.748607	1	0.751479	0.417719
PATH:04919	Thyroid hormone signaling pathway	18	1183	156	8890	0.749244	1	0.867091	0.416492
PATH:04012	ErbB signaling pathway	13	1183	115	8890	0.750127	1	0.849498	0.414792
PATH:05146	Amoebiasis	18	1183	157	8890	0.757622	1	0.861569	0.400449
PATH:05220	Chronic myeloid leukemia	10	1183	91	8890	0.761037	1	0.825801	0.393961
PATH:04973	Carbohydrate digestion and absorption	6	1183	57	8890	0.764025	1	0.791031	0.388309
PATH:04260	Cardiac muscle contraction	10	1183	92	8890	0.77162	1	0.816825	0.374037
PATH:03018	RNA degradation	9	1183	84	8890	0.777108	1	0.805156	0.363813
PATH:05320	Autoimmune thyroid disease	9	1183	84	8890	0.777108	1	0.805156	0.363813
PATH:04972	Pancreatic secretion	15	1183	135	8890	0.780867	1	0.834977	0.356852
PATH:05120	Epithelial cell signaling in Helicobacter pylori infection	8	1183	76	8890	0.783713	1	0.791031	0.351603
PATH:04650	Natural killer cell mediated cytotoxicity	20	1183	177	8890	0.785289	1	0.849129	0.348704
PATH:05205	Proteoglycans in cancer	31	1183	267	8890	0.786276	1	0.872504	0.346892
PATH:05016	Huntington's disease	27	1183	237	8890	0.801689	1	0.856116	0.318885
PATH:04713	Circadian entrainment	15	1183	138	8890	0.805105	1	0.816825	0.31275
PATH:04970	Salivary secretion	12	1183	113	8890	0.808803	1	0.798031	0.30614
PATH:05216	Thyroid cancer	3	1183	33	8890	0.811195	1	0.683163	0.301879
PATH:04120	Ubiquitin mediated proteolysis	20	1183	181	8890	0.813017	1	0.830364	0.298642
PATH:04728	Dopaminergic synapse	17	1183	156	8890	0.813747	1	0.81892	0.297349
PATH:04722	Neurotrophin signaling pathway	17	1183	157	8890	0.820731	1	0.813704	0.285019
PATH:05110	Vibrio cholerae infection	6	1183	62	8890	0.824098	1	0.727238	0.279112
PATH:05131	Shigellosis	6	1183	62	8890	0.824098	1	0.727238	0.279112
PATH:04750	Inflammatory mediator regulation of TRP channels	15	1183	141	8890	0.827343	1	0.799446	0.273442
PATH:03420	Nucleotide excision repair	5	1183	54	8890	0.837067	1	0.695814	0.256585
PATH:04914	Progesterone-mediated oocyte maturation	11	1183	108	8890	0.838256	1	0.765396	0.254537
PATH:03450	Non-homologous end-joining	1	1183	14	8890	0.846503	1	0.536771	0.240413
PATH:04960	Aldosterone-regulated sodium reabsorption	5	1183	55	8890	0.847594	1	0.683163	0.238556
PATH:04742	Taste transduction	4	1183	46	8890	0.853458	1	0.65346	0.228609
PATH:05210	Colorectal cancer	9	1183	93	8890	0.859011	1	0.727238	0.219251
PATH:04911	Insulin secretion	11	1183	111	8890	0.860165	1	0.744709	0.217315
PATH:04370	VEGF signaling pathway	9	1183	94	8890	0.866397	1	0.719501	0.206899
PATH:04270	Vascular smooth muscle contraction	16	1183	156	8890	0.867871	1	0.770748	0.204448
PATH:00532	Glycosaminoglycan biosynthesis - chondroitin sulfate	2	1183	27	8890	0.870169	1	0.556651	0.200633
PATH:04144	Endocytosis	26	1183	243	8890	0.875375	1	0.804052	0.192027
PATH:04725	Cholinergic synapse	14	1183	140	8890	0.876019	1	0.751479	0.190966
PATH:04512	ECM-receptor interaction	13	1183	132	8890	0.880669	1	0.740093	0.183329
PATH:05031	Amphetamine addiction	8	1183	87	8890	0.881451	1	0.691015	0.182047
PATH:00534	Glycosaminoglycan biosynthesis - heparan sulfate	2	1183	28	8890	0.882257	1	0.536771	0.180729
PATH:05100	Bacterial invasion of epithelial cells	9	1183	97	8890	0.886689	1	0.697249	0.173501
PATH:03008	Ribosome biogenesis in eukaryotes	8	1183	88	8890	0.888163	1	0.683163	0.171104
PATH:04310	Wnt signaling pathway	18	1183	178	8890	0.891268	1	0.759923	0.166069
PATH:00563	Glycosylphosphatidylinositol(GPI)-anchor biosynthesis	2	1183	29	8890	0.893294	1	0.518262	0.162792
PATH:04070	Phosphatidylinositol signaling system	11	1183	117	8890	0.896865	1	0.706519	0.157038
PATH:05030	Cocaine addiction	5	1183	62	8890	0.90643	1	0.606032	0.141732
PATH:00533	Glycosaminoglycan biosynthesis - keratan sulfate	1	1183	18	8890	0.90683	1	0.417488	0.141096
PATH:04530	Tight junction	15	1183	156	8890	0.910896	1	0.722576	0.134642
PATH:04978	Mineral absorption	5	1183	63	8890	0.912965	1	0.596412	0.131369
PATH:00970	Aminoacyl-tRNA biosynthesis	4	1183	54	8890	0.920764	1	0.556651	0.119097
PATH:00511	Other glycan degradation	1	1183	20	8890	0.927406	1	0.37574	0.108727
PATH:04611	Platelet activation	16	1183	171	8890	0.932971	1	0.703139	0.100096
PATH:05213	Endometrial cancer	5	1183	67	8890	0.935245	1	0.560805	0.0965844
PATH:04540	Gap junction	11	1183	126	8890	0.936673	1	0.656053	0.0943826
PATH:04140	Regulation of autophagy	5	1183	69	8890	0.944339	1	0.54455	0.0826236
PATH:04723	Retrograde endocannabinoid signaling	11	1183	129	8890	0.94659	1	0.640796	0.0791886
PATH:04744	Phototransduction	2	1183	36	8890	0.947319	1	0.417488	0.0780779
PATH:05206	MicroRNAs in cancer	28	1183	285	8890	0.950358	1	0.738295	0.0734564
PATH:04150	mTOR signaling pathway	6	1183	81	8890	0.950652	1	0.556651	0.0730108
PATH:04916	Melanogenesis	11	1183	132	8890	0.955118	1	0.626233	0.0662494
PATH:05414	Dilated cardiomyopathy	10	1183	123	8890	0.956914	1	0.610959	0.0635386
PATH:03022	Basal transcription factors	3	1183	53	8890	0.967097	1	0.425366	0.048268
PATH:04010	MAPK signaling pathway	32	1183	332	8890	0.968635	1	0.724317	0.0459755
PATH:04340	Hedgehog signaling pathway	4	1183	66	8890	0.970753	1	0.455442	0.0428245
PATH:04971	Gastric acid secretion	7	1183	99	8890	0.971506	1	0.531349	0.0417058
PATH:04670	Leukocyte transendothelial migration	11	1183	140	8890	0.97225	1	0.590448	0.0406005
PATH:04510	Focal adhesion	25	1183	272	8890	0.972368	1	0.690698	0.0404262
PATH:04974	Protein digestion and absorption	10	1183	131	8890	0.973882	1	0.573648	0.0381818
PATH:04130	SNARE interactions in vesicular transport	2	1183	43	8890	0.97459	1	0.349525	0.0371323
PATH:05211	Renal cell carcinoma	6	1183	90	8890	0.974762	1	0.500986	0.0368777
PATH:05032	Morphine addiction	9	1183	122	8890	0.975742	1	0.55437	0.035429
PATH:04966	Collecting duct acid secretion	1	1183	29	8890	0.976369	1	0.259131	0.034502
PATH:00512	O-Glycan biosynthesis	2	1183	44	8890	0.977139	1	0.341581	0.0333649
PATH:05410	Hypertrophic cardiomyopathy (HCM)	8	1183	113	8890	0.977851	1	0.532021	0.0323141
PATH:04664	Fc epsilon RI signaling pathway	6	1183	92	8890	0.978363	1	0.490095	0.0315586
PATH:05034	Alcoholism	15	1183	184	8890	0.97917	1	0.612619	0.0303695
PATH:04330	Notch signaling pathway	3	1183	59	8890	0.981347	1	0.382108	0.027164
PATH:04912	GnRH signaling pathway	9	1183	126	8890	0.981496	1	0.536771	0.0269458
PATH:04020	Calcium signaling pathway	22	1183	254	8890	0.982536	1	0.650888	0.0254174
PATH:03015	mRNA surveillance pathway	6	1183	96	8890	0.984174	1	0.469675	0.0230154
PATH:04730	Long-term depression	6	1183	96	8890	0.984174	1	0.469675	0.0230154
PATH:04520	Adherens junction	7	1183	107	8890	0.984193	1	0.491622	0.0229868
PATH:05412	Arrhythmogenic right ventricular cardiomyopathy (ARVC)	6	1183	97	8890	0.985378	1	0.464833	0.0212507
PATH:04720	Long-term potentiation	6	1183	102	8890	0.990212	1	0.442047	0.0141911
PATH:05217	Basal cell carcinoma	3	1183	66	8890	0.990549	1	0.341581	0.0136997
PATH:04261	Adrenergic signaling in cardiomyocytes	13	1183	181	8890	0.992516	1	0.539737	0.0108371
PATH:04014	Ras signaling pathway	23	1183	281	8890	0.99284	1	0.61509	0.0103669
PATH:03013	RNA transport	13	1183	185	8890	0.994226	1	0.528067	0.00835426
PATH:04962	Vasopressin-regulated water reabsorption	2	1183	58	8890	0.994949	1	0.259131	0.00730531
PATH:05033	Nicotine addiction	1	1183	45	8890	0.996778	1	0.166995	0.00465575
PATH:04921	Oxytocin signaling pathway	15	1183	215	8890	0.996816	1	0.524288	0.0046004
PATH:04360	Axon guidance	10	1183	170	8890	0.998316	1	0.442047	0.00243212
PATH:04015	Rap1 signaling pathway	20	1183	277	8890	0.998331	1	0.542584	0.00240995
PATH:04721	Synaptic vesicle cycle	2	1183	78	8890	0.999454	1	0.192687	0.000787606
PATH:04022	cGMP-PKG signaling pathway	12	1183	218	8890	0.99975	1	0.413658	0.00036064
PATH:03040	Spliceosome	6	1183	147	8890	0.999808	1	0.306726	0.000276518
PATH:04080	Neuroactive ligand-receptor interaction	16	1183	313	8890	0.999994	1	0.384143	9.14116e-06
PATH:04810	Regulation of actin cytoskeleton	12	1183	269	8890	0.999996	1	0.335232	5.87551e-06
PATH:03010	Ribosome	7	1183	202	8890	0.999996	1	0.260414	5.79863e-06
PATH:04740	Olfactory transduction	2	1183	1367	8890	1	1	0.0109946	3.17196e-10
