# Supplementary material for: Transcriptomic analysis of hepatic responses to testosterone deficiency in miniature pigs fed a high-cholesterol diet
Source: BMC Genomics. 2015 Feb 6;16(1):59. doi: 10.1186/s12864-015-1283-0 (PMC4328429; doi:10.1186/s12864-015-1283-0)
Supplement: Additional file 8: — The genes involving significant profiles. Table lists the differentially expressed genes (DEGs) assigned in each significant expression profile. [file 12864_2015_1283_MOESM8_ESM.xls]

## Sheet: Sheet1
Symbol	AccID	Description	KeggID	BlastAccID	BlastSymbol	BlastDescription	BlastKeggID	Profile	IM	CM	CMT
CYP3A46	NM_001134824.1	Cytochrome P450 3A46v2	ssc:100126281					2	0	-41281.7	-4699.99
LOC100513372	XP_003360703.1	probable 2-oxoglutarate dehydrogenase E1 component DHKTD1, mitochondrial-like	ssc:100513372	NM_018706.6	DHTKD1	Probable 2-oxoglutarate dehydrogenase E1 component DHKTD1, mitochondrial	hsa:55526	2	0	-168.79	-14.33
LOC100627093	XP_003356523.2	cytochrome P450 4X1-like	ssc:100627093	NM_178033.1	CYP4X1	Cytochrome P450 4X1	hsa:260293	2	0	-553.91	3.23
LOC100513356	XP_003127281.1	Uncharacterized protein	ssc:100513356	NM_032040.4	CCDC8	Coiled-coil domain-containing protein 8	hsa:83987	2	0	-17.71	10.35
WBSCR27	XP_005662042.1	Uncharacterized protein	ssc:100526161	NM_152559.2	WBSCR27	Williams Beuren syndrome chromosome region 27	hsa:155368	2	0	-78.02	18.54
ABHD3	XP_005653462.1	abhydrolase domain containing 3	ssc:100524684					2	0	-803.79	-138.1
LOC100521004	XP_005655192.1	SPRY domain-containing SOCS box protein 3-like	ssc:100521004	NM_080861.3	SPSB3	SplA/ryanodine receptor domain and SOCS box containing 3, isoform CRA_d	hsa:90864	2	0	-68.84	-16.58
LOC100515394	XP_003129115.1	Uncharacterized protein	ssc:100515394	NM_001105677.2	UGT2A2	UDP-glucuronosyltransferase 2A1	hsa:574537	2	0	-2432.84	-696.3
LOC100625751	XP_005662464.1	Uncharacterized protein	ssc:100625751	NM_003896.3	ST3GAL5	cDNA FLJ55056, highly similar to Homo sapiens ST3 beta-galactoside alpha-2,3-sialyltransferase 5, transcript variant 1, mRNA	hsa:8869	2	0	-148.04	55.96
IRF3	NM_213770.1	Interferon regulatory factor 3	ssc:396656	NR_045568.1	IRF3	cDNA, FLJ95207, highly similar to Homo sapiens interferon regulatory factor 3 (IRF3), mRNA	hsa:3661	2	0	-186.87	-29.69
CPB2	XP_001929181.1	Uncharacterized protein	ssc:100155038	NM_016413.3	CPB2	Carboxypeptidase B2	hsa:1361	2	0	-4320.95	72.84
FRMD1	XP_005654381.1	Uncharacterized protein	ssc:100514201	NR_110312.1	FRMD1	cDNA FLJ54974, highly similar to FERM domain-containing protein 1	hsa:79981	2	0	-112.45	-19.33
LAMB3	XP_005656816.1	Uncharacterized protein	ssc:100513489	NM_001127641.1	LAMB3	Laminin subunit beta-3	hsa:3914	2	0	-30.4	27.07
ETFDH	UPI0001D34093	Electron transfer flavoprotein-ubiquinone oxidoreductase, mitochondrial		NM_004453.3	ETFDH	Mutant electron-transferring flavoprotein dehydrogenase	hsa:2110	2	0	-425.26	-61.29
CIDEC	NM_001112689.1	Fat specific protein 27	ssc:100127161	NM_022094.3	CIDEC	Cell death activator CIDE-3	hsa:63924	2	0	-43.99	-6.91
SALL1	XP_003127035.1	Uncharacterized protein	ssc:100519899	NM_002968.2	SALL1	cDNA FLJ55320, highly similar to Sal-like protein 1	hsa:6299	2	0	-151.94	-68.28
GLB1L	XP_001928410.1	Uncharacterized protein	ssc:100154356	NM_024506.4	GLB1L	cDNA FLJ54665, highly similar to Homo sapiens galactosidase, beta 1-like (GLB1L), mRNA	hsa:79411	2	0	-97	-45.91
TTC32	XP_003125386.1	tetratricopeptide repeat domain 32	ssc:100516364	NM_001008237.1	TTC32	Tetratricopeptide repeat protein 32	hsa:130502	2	0	-37.08	-10.14
C6H19ORF33	XP_003127155.1	Uncharacterized protein	ssc:100515030					2	0	-145.07	-20.02
HIGD2A	NM_001097469.1	Higd2a	ssc:100037984	NM_138820.2	HIGD2A	HIG1 domain family member 2A, mitochondrial	hsa:192286	2	0	-369.02	117.72
GJB1	XP_003135214.1	Gap junction protein	ssc:100519581	NM_001097642.2	GJB1	Gap junction protein	hsa:2705	2	0	-1153.63	349.8
NUDT19	XP_005655869.1	Uncharacterized protein	ssc:100524317					2	0	-215.53	-83.3
ANGPTL4	NM_001038644.1	Angiopoietin-related protein 4	ssc:397628	NR_104213.1	ANGPTL4	Angiopoietin-related protein 4	hsa:51129	2	0	-565.97	-258.96
LOC100625332	XP_003359065.2	Uncharacterized protein	ssc:100625332	NM_002340.5	LSS	cDNA, FLJ92849, highly similar to Homo sapiens lanosterol synthase (2,3-oxidosqualene-lanosterol cyclase) (LSS), mRNA	hsa:4047	2	0	-123.92	-6.43
ENPP1	XP_005652732.1	Ecto-nucleotide pyrophosphatase/phosphodiesterase 1	ssc:100037271	NM_006208.2	ENPP1	cDNA, FLJ95771, highly similar to Homo sapiens ectonucleotide pyrophosphatase/phosphodiesterase 1 (ENPP1), mRNA	hsa:5167	2	0	-144.06	-27.63
THEGL	XP_005666750.1	theg spermatid protein-like	ssc:100521633	NM_001256475.1	THEGL	theg spermatid protein-like	hsa:100506564	2	0	-7.5	6.88
F9	NM_001164003.1	Coagulation factor IX	ssc:397518	NM_000133.3	F9	Serine protease	hsa:2158	2	0	-2479.78	119.16
AR	NM_214314.2	Androgen receptor	ssc:397582	NM_001011645.2	AR	Androgen receptor splice variant 3	hsa:367	2	0	-54.35	-0.59
PC	NM_214349.1	Uncharacterized protein	ssc:397630	NM_022172.2	PC	cDNA FLJ60715, highly similar to Pyruvate carboxylase, mitochondrial (EC 6.4.1.1)	hsa:5091	2	0	-1207.45	492.75
PAFAH2	XP_005665185.1	Uncharacterized protein	ssc:100623755	NM_000437.3	PAFAH2	cDNA, FLJ94434, highly similar to Homo sapiens platelet-activating factor acetylhydrolase 2, 40kDa (PAFAH2), mRNA	hsa:5051	2	0	-120.65	42.29
LOC102159131	XP_005656854.1	death-associated protein kinase 1-like	ssc:102159131	NM_004938	DAPK1	Death-associated protein kinase beta	hsa:1612	2	0	-61.53	-23.33
KNG1	XP_005652427.1	Uncharacterized protein	ssc:396568	NM_001166451.1	KNG1	cDNA FLJ53075, highly similar to Kininogen-1	hsa:3827	2	0	-5889.38	1389.45
LOC100518952	XP_003123303.2	Uncharacterized protein	ssc:100518952	NM_152491.4	PM20D1	Probable carboxypeptidase PM20D1	hsa:148811	2	0	-3452.18	468.23
CROT	NM_001243217.1	Uncharacterized protein	ssc:100521142	NM_021151.3	CROT	cDNA FLJ56931, highly similar to Peroxisomal carnitine O-octanoyltransferase (EC 2.3.1.137)	hsa:54677	2	0	-2489.63	1294.41
ETFA	NM_001244403.1	Uncharacterized protein	ssc:396615	NM_001127716.1	ETFA	Electron transfer flavoprotein subunit alpha, mitochondrial	hsa:2108	2	0	-1154.42	324.61
SEPX1	NM_001097460.1	Methionine-R-sulfoxide reductase B1	ssc:100037965	NM_016332.2	MSRB1	Methionine-R-sulfoxide reductase B1	hsa:51734	2	0	-703.11	197.9
ST13	XP_003481580.1	suppression of tumorigenicity 13 (colon carcinoma) (Hsp70 interacting protein)	ssc:100624451	NM_003932.4	ST13	cDNA FLJ53687, highly similar to Hsc70-interacting protein	hsa:6767	2	0	-988.05	6.5
BBS12	XP_005658970.1	Uncharacterized protein	ssc:100622680	NM_152618.2	BBS12	Bardet-Biedl syndrome 12 protein	hsa:166379	2	0	-36.08	-9.21
SEPW1	NM_213977.1	Selenoprotein W	ssc:397032	NM_003009.2	SEPW1	Selenoprotein W	hsa:6415	2	0	-1192.22	288.73
AACS	XP_005657363.1	Uncharacterized protein	ssc:100156545	NM_023928.3	AACS	Acetoacetyl-CoA synthetase	hsa:65985	2	0	-398.71	312.76
SESN1	XP_005659430.1	Uncharacterized protein	ssc:100523876	NM_014454.2	SESN1	cDNA FLJ78318, highly similar to Homo sapiens sestrin 1 (SESN1), mRNA	hsa:27244	2	0	-185.2	-34.82
LOC641352	NM_001037147.1	Caspase-15	ssc:641352					2	0	-40.8	-12.9
STBD1	XP_003129141.2	starch binding domain 1	ssc:100522745	NM_003943.4	STBD1	cDNA FLJ34958 fis, clone NTONG2003409, highly similar to Genethonin-1	hsa:8987	2	0	-257.13	39.26
CLUH	XP_005657077.1	Clustered mitochondria protein homolog	ssc:100513375	NM_015229.3	CLUH	Clustered mitochondria protein homolog	hsa:23277	2	0	-213.08	16.04
LOC100625138	XP_005657248.1	Uncharacterized protein	ssc:100625138	NM_002340.5	LSS	cDNA, FLJ92849, highly similar to Homo sapiens lanosterol synthase (2,3-oxidosqualene-lanosterol cyclase) (LSS), mRNA	hsa:4047	2	0	-95.88	23.31
SLC17A4	XP_005665706.1	Uncharacterized protein	ssc:100157358	NM_005495.2	SLC17A4	cDNA FLJ50112, highly similar to Homo sapiens solute carrier family 17 (sodium phosphate), member 4 (SLC17A4), mRNA	hsa:10050	2	0	-133.31	-25.45
STAT3	NM_001044580.1	Signal transducer and activator of transcription 3	ssc:733648	NM_213662.1	STAT3	Signal transducer and activator of transcription 3	hsa:6774	2	0	-148.87	95.83
LOC100152144	XP_005660642.1	proprotein convertase subtilisin/kexin type 6-like	ssc:100152144	NM_138325.2	PCSK6	Proprotein convertase subtilisin/kexin type 6	hsa:5046	2	0	-570.85	388.22
CMBL	NM_001244350.1	Uncharacterized protein	ssc:100625451	NM_138809.3	CMBL	cDNA, FLJ96437	hsa:134147	2	0	-4506.59	3058.73
ABAT	NM_214263.1	4-aminobutyrate aminotransferase, mitochondrial	ssc:397500	NM_020686.5	ABAT	cDNA FLJ56034, highly similar to 4-aminobutyrate aminotransferase, mitochondrial (EC 2.6.1.19)	hsa:18	2	0	-681.72	-185.19
RETSAT	XP_003124992.1	All-trans-retinol 13,14-reductase	ssc:100519138	NM_017750.3	RETSAT	Retinol saturase	hsa:54884	2	0	-244.97	69.68
LOC100623064	XP_005658817.1	Uncharacterized protein	ssc:100623064	NM_033407.3	DOCK7	DOCK7 protein	hsa:85440	2	0	-61	3.06
LOC100155620	NM_001142667.1	Feline leukemia virus subgroup A receptor	ssc:100155620	NM_006996.2	SLC19A2	SLC19A2 solute carrier family 19 member 2	hsa:10560	2	0	-357.19	-134.41
LOC100627396	XP_005658479.1	fibrinogen gamma chain-like	ssc:100627396	NM_021870.2	FGG	Fibrinogen gamma chain, isoform CRA_a	hsa:2266	2	0	-13033.1	10020.4
LOC100623125	XP_005659100.1	NEDD8-activating enzyme E1 regulatory subunit-like	ssc:100623125	NM_003905.3	NAE1	cDNA FLJ40361 fis, clone TESTI2034407, highly similar to NEDD8-activating enzyme E1 regulatory subunit	hsa:8883	2	0	-56.84	-13.47
COL18A1	UPI00025DF767	Uncharacterized protein		NM_130445.2	COL18A1	Collagen, type XVIII, alpha 1, isoform CRA_d	hsa:80781	2	0	-478.89	93.22
PDIA5	XP_003132681.3	Uncharacterized protein	ssc:100518582	NR_028444.1	PDIA5	Protein disulfide-isomerase A5	hsa:10954	2	0	-147.68	79.17
MRRF	XP_003480647.1	Uncharacterized protein	ssc:100515005	NM_199177.2	MRRF	Ribosome-recycling factor, mitochondrial	hsa:92399	2	0	-48.96	32.25
PTOV1	XR_303878.1	prostate tumor overexpressed 1	ssc:100522621	NM_017432.3	PTOV1	Prostate tumor-overexpressed gene 1 protein	hsa:53635	2	0	-143.75	40.1
LOC100518510	XP_005656965.1	Uncharacterized protein	ssc:100518510	NM_006456.2	ST6GALNAC2	Alpha-N-acetylgalactosaminide alpha-2,6-sialyltransferase 2	hsa:10610	2	0	-233.38	-17.2
GNMT	NM_001110419.2	Glycine N-methyltransferase	ssc:397444	NM_018960.4	GNMT	Glycine N-methyltransferase	hsa:27232	2	0	-3334.54	-158.99
KCNJ8	XP_003126482.2	Kir6.1	ssc:100152631	NM_004982.3	KCNJ8	cDNA FLJ75271, highly similar to Human uKATP-1	hsa:3764	2	0	-87.45	9.87
ACP2	NM_001244740.1	Uncharacterized protein	ssc:100513002	NM_001610.2	ACP2	cDNA FLJ52440, highly similar to Lysosomal acid phosphatase (EC 3.1.3.2)	hsa:53	2	0	-196.76	24.28
LOC100155725	XP_005670154.1	D-beta-hydroxybutyrate dehydrogenase, mitochondrial-like	ssc:100155725	NM_203315.2	BDH1	3-hydroxybutyrate dehydrogenase	hsa:622	2	0	-735.89	208.14
CDHR2	XP_003123717.3	Uncharacterized protein	ssc:100525685	NM_017675.4	CDHR2	cDNA, FLJ96007, highly similar to Homo sapiens protocadherin LKC (PC-LKC), mRNA	hsa:54825	2	0	-6.85	6.17
LOC100518580	XP_003132114.3	Uncharacterized protein	ssc:100518580	NM_001281726.1	BTD	cDNA FLJ50907, highly similar to Biotinidase (EC 3.5.1.12)	hsa:686	2	0	-55.83	48.55
LOC100154500	XP_003484000.1	deoxynucleoside triphosphate triphosphohydrolase SAMHD1-like	ssc:100154500	NM_015474.3	SAMHD1	cDNA FLJ51783, highly similar to SAM domain and HD domain-containing protein 1	hsa:25939	2	0	-216.74	-30.83
ACY1	NM_213896.1	Aminoacylase-1	ssc:396930	NM_001198898.1	ACY1	cDNA FLJ60467, moderately similar to Aminoacylase-1 (EC 3.5.1.14)	hsa:95	2	0	-659.4	518.1
DAPK1	XP_003482851.1	Uncharacterized protein	ssc:100516103	NM_004938	DAPK1	Death-associated protein kinase beta	hsa:1612	2	0	-84.52	9.81
JMJD8	XP_003124757.2	jumonji domain containing 8	ssc:100511444	NM_001005920.2	JMJD8	jumonji domain containing 8	hsa:339123	2	0	-105.24	-12.79
SLC38A4	XP_005664217.1	Solute carrier family 38 member 4	ssc:100286742	NM_018018.4	SLC38A4	Sodium-coupled neutral amino acid transporter 4	hsa:55089	2	0	-652.13	261.53
SLC38A3	XP_005669647.1	Uncharacterized protein	ssc:100156039	NM_006841.4	SLC38A3	cDNA FLJ52227, highly similar to System N amino acid transporter 1	hsa:10991	2	0	-795.77	-382.97
LOC100155846	XP_001926661.1	transmembrane protein C9orf123-like	ssc:100155846	NM_033428.1	TMEM261	Transmembrane protein 261	hsa:90871	2	0	-71.5	26.66
SETD7	XP_005656590.1	Uncharacterized protein	ssc:100626704	NM_030648.2	SETD7	Histone-lysine N-methyltransferase SETD7	hsa:80854	2	0	-42.94	11.71
SLC5A9	UPI0001987D48	solute carrier family 5 (sodium/glucose cotransporter), member 9		NM_001135181.1	SLC5A9	Sodium/glucose cotransporter 4	hsa:200010	2	0	-77.7	-35.37
SLC5A6	XP_005662725.1	Uncharacterized protein	ssc:100522014	NR_028323.1	SLC5A6	cDNA FLJ14949 fis, clone PLACE2000341, highly similar to Sodium-dependent multivitamin transporter	hsa:8884	2	0	-233.55	-94.57
LOC100625039	XR_309618.1	bcl-2-like protein 11-like	ssc:100625039	NM_207003.2	BCL2L11	Bcl-2-like protein 11	hsa:10018	2	0	-34.44	-9.2
LOC100625070	XP_003361935.1	elongation factor Ts, mitochondrial-like	ssc:100625070	NM_005726.5	TSFM	cDNA FLJ60259, highly similar to Elongation factor Ts, mitochondrial	hsa:10102	2	0	-121.73	6.96
MTX1	NM_001039750.1	Metaxin-1	ssc:664654	NM_198883.2	MTX1	Metaxin-1	hsa:4580	2	0	-103.81	19.21
MFSD1	XP_003358698.2	Uncharacterized protein	ssc:100621077	NR_110328.1	MFSD1	cDNA FLJ53755, highly similar to Homo sapiens major facilitator superfamily domain containing 1 (MFSD1), mRNA	hsa:64747	2	0	-208.26	-57.73
SLC16A4	XP_005663633.1	Uncharacterized protein	ssc:100512346	NM_004696.2	SLC16A4	Monocarboxylate transporter 5	hsa:9122	2	0	-18.12	8.36
LOC100738314	XP_005657990.1	probable phospholipid-transporting ATPase IG-like	ssc:100738314	NM_173694.4	ATP11C	Probable phospholipid-transporting ATPase IG	hsa:286410	2	0	-77.16	-37.14
SERPINA5	XP_005666478.1	Uncharacterized protein	ssc:100153513	NM_000624.5	SERPINA5	cDNA FLJ38812 fis, clone LIVER2006469, highly similar to PLASMA SERINE PROTEASE INHIBITOR	hsa:5104	2	0	-5076.33	-1612.42
CORIN	XP_003482424.1	Uncharacterized protein	ssc:100738048	NM_006587.3	CORIN	cDNA FLJ59644, highly similar to Atrial natriuteric peptide-converting enzyme(EC 3.4.21.-)	hsa:10699	2	0	-49.27	9.13
LOC100627890	XP_005660655.1	Uncharacterized protein	ssc:100627890	NM_018161.4	NADSYN1	cDNA FLJ40627 fis, clone THYMU2014183, highly similar to Glutamine-dependent NAD(+) synthetase (EC 6.3.5.1)	hsa:55191	2	0	-79.37	-35.93
LOC100738350	XP_005653900.1	TBC1 domain family member 10B-like	ssc:100738350	NM_024719.3	GRTP1	cDNA FLJ55860, highly similar to Homo sapiens growth hormone regulated TBC protein 1 (GRTP1), mRNA	hsa:79774	2	0	-108.51	30.78
TPCN2	XP_005660661.1	Uncharacterized protein	ssc:100523421	NM_139075.3	TPCN2	cDNA FLJ58483, highly similar to Homo sapiens two pore segment channel 2 (TPCN2), mRNA	hsa:219931	2	0	-68.66	57.84
IL21	NM_214415.1	Interleukin-21	ssc:403123	NM_021803.3	IL21	Interleukin-21	hsa:59067	2	0	-10.27	8.71
IL1B	NM_214055.1	Interleukin-1 beta	ssc:397122	NM_000576.2	IL1B	Interleukin-1 beta	hsa:3553	2	0	-24.01	-6.51
LOC100627956	XP_005674327.1	acyl-CoA dehydrogenase family member 10-like	ssc:100627956					2	0	-49.84	36.34
LOC100738388	XP_005657677.1	NAD(P) transhydrogenase, mitochondrial-like	ssc:100738388	NM_182977.2	NNT	cDNA FLJ61320, highly similar to NAD(P) transhydrogenase, mitochondrial (EC 1.6.1.2)	hsa:23530	2	0	-450.36	-73.2
ECHS1	NM_001190175.1	Uncharacterized protein	ssc:100156927	NM_004092.3	ECHS1	Enoyl-CoA hydratase, mitochondrial	hsa:1892	2	0	-3478.77	1029.22
MTFR1	XP_005663114.1	Uncharacterized protein	ssc:100522611	NM_014637.3	MTFR1	Uncharacterized protein	hsa:9650	2	0	-53.13	39.09
LOC100620603	XP_003361863.2	bile acyl-CoA synthetase-like	ssc:100620603	NM_012254.2	SLC27A5	cDNA FLJ55741, moderately similar to Bile acyl-CoA synthetase (EC 6.2.1.7)	hsa:10998	2	0	-4624.32	-1208.91
LOC100152415	XP_001926513.4	spartin-like	ssc:100152415	NM_015087.4	SPG20	Spartin	hsa:23111	2	0	-34.55	26
LOC100627844	XP_003356524.2	Uncharacterized protein	ssc:100627844	NM_000778.3	CYP4A11	cDNA FLJ60759, highly similar to Cytochrome P450 4A11 (EC 1.14.15.3)	hsa:1579	2	0	-1009.73	-16
TERF2	XP_003126956.2	Uncharacterized protein	ssc:100517762	NM_005652.4	TERF2	Telomeric repeat-binding factor 2	hsa:7014	2	0	-173.77	34.18
SGPL1	XP_005657469.1	Uncharacterized protein	ssc:100525187	NM_003901.3	SGPL1	Sphingosine-1-phosphate lyase 1	hsa:8879	2	0	-287.4	-142.81
SERPINF1	NM_001078662.1	Uncharacterized protein	ssc:780402	NM_002615.5	SERPINF1	Pigment epithelium-derived factor	hsa:5176	2	0	-3229.09	1241.71
HSDL2	NM_001197021.2	Uncharacterized protein	ssc:100155587	NR_036651.1	HSDL2	cDNA, FLJ94174	hsa:84263	2	0	-158.35	67.29
ADAMTSL4	XP_005663561.1	Uncharacterized protein	ssc:100514576	NM_025008.4	ADAMTSL4	cDNA FLJ78748, highly similar to Homo sapiens ADAMTS-like 4, mRNA	hsa:54507	2	0	-210.46	-46.62
TM7SF2	XP_005660770.1	Uncharacterized protein	ssc:100514510	NR_102367.1	TM7SF2	cDNA FLJ60622, highly similar to Delta(14)-sterol reductase (EC 1.3.1.70)	hsa:7108	2	0	-566.51	-84.93
NYNRIN	XP_005666290.1	NYN domain and retroviral integrase containing	ssc:100155701	NM_025081.2	NYNRIN	Protein NYNRIN	hsa:57523	2	0	-42.1	-18.42
INHBC	XP_003355541.2	inhibin, beta C	ssc:100620084	NM_005538.3	INHBC	cDNA, FLJ95746, highly similar to Homo sapiens inhibin, beta C (INHBC), mRNA	hsa:3626	2	0	-109.91	104.83
INHBA	NM_214028.1	Inhibin beta A chain	ssc:397093	NM_002192.2	INHBA	Inhibin, beta A (Activin A, activin AB alpha polypeptide), isoform CRA_a	hsa:3624	2	0	-45.35	16.43
CHCHD10	XP_001929503.1	Uncharacterized protein	ssc:100152325	NM_213720.1	CHCHD10	Coiled-coil-helix-coiled-coil-helix domain-containing protein 10, mitochondrial	hsa:400916	2	0	-1241.94	349.69
NAT8	XP_003125054.1	Uncharacterized protein	ssc:100516363	NM_016347.2	NAT8B	Probable N-acetyltransferase 8B	hsa:51471	2	0	-4986.06	241.05
NDUFA9	XP_003126608.2	Uncharacterized protein	ssc:100524622	NM_005002.4	NDUFA9	NADH dehydrogenase [ubiquinone] 1 alpha subcomplex subunit 9, mitochondrial	hsa:4704	2	0	-181.64	45.26
NDUFA3	XP_005664878.1	Uncharacterized protein	ssc:100520312	NM_004542.3	NDUFA3	NADH dehydrogenase [ubiquinone] 1 alpha subcomplex subunit 3	hsa:4696	2	0	-147.55	13.08
NDUFA2	XP_003124094.2	NADH dehydrogenase (ubiquinone) 1 alpha subcomplex, 2, 8kDa	ssc:100520950	NR_033697.1	NDUFA2	NADH dehydrogenase [ubiquinone] 1 alpha subcomplex subunit 2	hsa:4695	2	0	-407.75	128.78
GBE1	XP_005670346.1	Glucan 1,4-alpha-branching enzyme 1	ssc:100156209	NM_000158.3	GBE1	cDNA FLJ57129, highly similar to 1,4-alpha-glucan branching enzyme (EC 2.4.1.18)	hsa:2632	2	0	-344.16	192.08
AHCY	NM_001011727.1	Adenosylhomocysteinase	ssc:497050	NM_001161766.1	AHCY	Adenosylhomocysteinase	hsa:191	2	0	-631.82	15.58
CYP27A1	NM_001243304.1	Cytochrome P450	ssc:100126282					2	0	-2482.64	-120.98
PRPSAP1	XP_005656978.1	Uncharacterized protein	ssc:100517776	NM_002766.2	PRPSAP1	Phosphoribosyl pyrophosphate synthase-associated protein 1	hsa:5635	2	0	-108.84	35.4
LOC102162987	XP_005662171.1	Uncharacterized protein	ssc:102162987	NM_001171.5	ABCC6	ATP-binding cassette, sub-family C (CFTR/MRP), member 6	hsa:368	2	0	-210.49	-99.46
NDUFV1	XP_003122487.1	Uncharacterized protein	ssc:100522783	NM_007103.3	NDUFV1	NADH dehydrogenase [ubiquinone] flavoprotein 1, mitochondrial	hsa:4723	2	0	-194.31	49.3
GAMT	XP_005661457.1	Uncharacterized protein	ssc:100625146	NM_138924.2	GAMT	cDNA FLJ52994, highly similar to Guanidinoacetate N-methyltransferase (EC2.1.1.2)	hsa:2593	2	0	-2469.79	1449.54
GATM	NM_001128442.1	Glycine amidinotransferase, mitochondrial	ssc:100126844	NM_001482.2	GATM	Glycine amidinotransferase, mitochondrial	hsa:2628	2	0	-2441.74	-268.47
RNF128	XP_003135339.3	Uncharacterized protein	ssc:100515872	NM_194463.1	RNF128	RNF128 protein	hsa:79589	2	0	-251.06	85.83
RNF125	XR_304091.1	Uncharacterized protein	ssc:100517591					2	0	-94.12	-43
LOC100627520	XP_003361134.2	inaD-like protein-like	ssc:100627520					2	0	-42.08	22.18
LOC100627523	XP_003361299.1	Uncharacterized protein	ssc:100627523	NM_006944.2	SPP2	Secreted phosphoprotein 24	hsa:6694	2	0	-3329.97	-779.9
LOC100738003	XP_005658279.1	25-hydroxycholesterol 7-alpha-hydroxylase-like	ssc:100738003	NM_004820.3	CYP7B1	25-hydroxycholesterol 7-alpha-hydroxylase	hsa:9420	2	0	-112.31	-17.63
GALM	NM_214406.1	Aldose 1-epimerase	ssc:399536	NM_138801.2	GALM	Aldose 1-epimerase	hsa:130589	2	0	-564.37	68
GAL3ST1	NM_001244429.1	Uncharacterized protein	ssc:100155265	NM_004861.1	GAL3ST1	cDNA, FLJ93581, highly similar to Homo sapiens galactose-3-O-sulfotransferase 1 (GAL3ST1), mRNA	hsa:9514	2	0	-29.02	9.82
AIG1	XP_001924509.2	Uncharacterized protein	ssc:100151943	NM_016108.3	AIG1	Androgen-induced gene 1 protein	hsa:51390	2	0	-247.04	-26.06
POU2AF1	NM_001244060.1	Uncharacterized protein	ssc:100512063	NM_006235.2	POU2AF1	POU domain class 2-associating factor 1	hsa:5450	2	0	-43.09	16.33
CISH	XP_005674662.1	cytokine inducible SH2-containing protein	ssc:100518866	NM_145071.2	CISH	Cytokine-inducible inhibitor of signalling type IV	hsa:1154	2	0	-286.94	-90.4
FNBP1	XP_005654630.1	Uncharacterized protein	ssc:100154729	NM_015033.2	FNBP1	cDNA FLJ59670, highly similar to Homo sapiens formin binding protein 1 (FNBP1), mRNA	hsa:23048	2	0	-106.36	-48.47
ASGR1	NM_001244458.1	Uncharacterized protein	ssc:100625649	NM_001671.4	ASGR1	Asialoglycoprotein receptor 1	hsa:432	2	0	-1427.04	910.81
GP36B	XP_005661508.1	Uncharacterized protein	ssc:397594	NM_006816.2	LMAN2	cDNA FLJ75774, highly similar to Homo sapiens lectin, mannose-binding 2 (LMAN2), mRNA	hsa:10960	2	0	-365.4	248.23
MARCO	NM_001256366.1	Uncharacterized protein	ssc:100516298	NM_006770.3	MARCO	cDNA FLJ56989, highly similar to Macrophage receptor MARCO	hsa:8685	2	0	-330.87	-96.55
MAT1A	NM_001243187.1	S-adenosylmethionine synthase	ssc:100156922	NM_000429.2	MAT1A	S-adenosylmethionine synthase isoform type-1	hsa:4143	2	0	-2608.19	1328.58
LOC102160511	XP_005654676.1	uncharacterized LOC102160511	ssc:102160511					2	0	-62.35	-10.56
CDO1	NM_001167643.1	Uncharacterized protein	ssc:100312964	NM_001801.2	CDO1	Cysteine dioxygenase type 1	hsa:1036	2	0	-4552.15	3188.88
ZFAND2B	ZFAND2B	Uncharacterized protein	ssc:100157982	NM_138802.2	ZFAND2B	cDNA FLJ78328	hsa:130617	2	0	-79.89	13.9
LOC100152943	XP_005665631.1	Uncharacterized protein	ssc:100152943	NM_032744.3	ADTRP	Androgen-dependent TFPI-regulating protein	hsa:84830	2	0	-153.86	58.22
MYO6	NM_214021.1	Unconventional myosin-VI	ssc:397085	NM_004999.3	MYO6	Unconventional myosin-VI	hsa:4646	2	0	-31.71	6.23
EMP2	XP_003481093.1	Uncharacterized protein	ssc:100739825	NM_001424.4	EMP2	Epithelial membrane protein 2	hsa:2013	2	0	-59.33	-23.6
STIM1	NM_001130974.1	Stromal interaction molecule 1	ssc:100171399	NM_003156.3	STIM1	Stromal interaction molecule 1	hsa:6786	2	0	-96.18	-17.67
GCDH	XP_003123377.1	Glutaryl-CoA dehydrogenase, mitochondrial	ssc:100522477	NR_102317.1	GCDH	cDNA FLJ59956, highly similar to Glutaryl-CoA dehydrogenase, mitochondrial (EC 1.3.99.7)	hsa:2639	2	0	-211.88	106.91
SLC10A1	XP_001927730.1	Uncharacterized protein	ssc:100153302	NM_003049.3	SLC10A1	cDNA, FLJ94688, highly similar to Homo sapiens solute carrier family 10 (sodium/bile acid cotransporter family), member 1 (SLC10A1), mRNA	hsa:6554	2	0	-1254.06	-77.23
CCL4	NM_213779.1	CCL4	ssc:396668	NM_002984.2	CCL4	C-C motif chemokine 4	hsa:6351	2	0	-711.8	46.95
CCL8	NM_001164515.1	Chemokine ligand 8	ssc:100302703	NM_005623.2	CCL8	Chemokine (C-C motif) ligand 8, isoform CRA_a	hsa:6355	2	0	-79.36	13.59
TEX33	XP_005663871.1	testis expressed 33	ssc:100152026	NM_178552.3	TEX33	testis expressed 33	hsa:339669	2	0	-31.48	3.86
MYO1B	XP_003133601.4	Uncharacterized protein	ssc:100517198	NM_012223.3	MYO1B	Myosin IB, isoform CRA_a	hsa:4430	2	0	-200.23	-52.35
DHRS7	NM_001244160.1	Uncharacterized protein	ssc:100152785	NM_016029.2	DHRS7	Dehydrogenase/reductase SDR family member 7	hsa:51635	2	0	-729.15	-99.95
DHRS4	NM_214019.2	Dehydrogenase/reductase SDR family member 4	ssc:397082	NM_021004.3	DHRS4	cDNA FLJ54180, highly similar to Homo sapiens dehydrogenase/reductase (SDR family) member 4 (DHRS4), mRNA	hsa:10901	2	0	-1577.41	89.63
LOC102167481	XP_005654940.1	cytochrome P450 4F6-like	ssc:102167481	NM_001199209.1	CYP4F3	cDNA FLJ56100, highly similar to Cytochrome P450 4F2 (EC 1.14.13.30)	hsa:4051	2	0	-176.22	82.71
LOC102160306	XP_005653420.1	uncharacterized LOC102160306	ssc:102160306					2	0	-17.42	-4.48
LOC100620357	XP_005654942.1	Uncharacterized protein	ssc:100620357	NM_001199209.1	CYP4F3	cDNA FLJ56100, highly similar to Cytochrome P450 4F2 (EC 1.14.13.30)	hsa:4051	2	0	-433.01	-170.54
LOC100513945	XP_005668259.1	Uncharacterized protein	ssc:100513945	NM_024693.4	ECHDC3	Enoyl-CoA hydratase domain-containing protein 3, mitochondrial	hsa:79746	2	0	-485.72	-161.95
ALS2	XP_005658033.1	Uncharacterized protein	ssc:100626864	NM_020919.3	ALS2	cDNA FLJ75533, highly similar to Homo sapiens amyotrophic lateral sclerosis 2 (juvenile) (ALS2), mRNA	hsa:57679	2	0	-28.48	16.81
PTGDS	NM_214228.1	Prostaglandin-H2 D-isomerase	ssc:397456					2	0	-45.49	-13.63
MAN2C1	XP_005666197.1	Uncharacterized protein	ssc:100156538	NM_006715.3	MAN2C1	Alpha-mannosidase 2C1	hsa:4123	2	0	-78.07	-16.62
AMACR	XP_003133921.1	Uncharacterized protein	ssc:100512020	NM_203382.2	AMACR	cDNA FLJ77378, highly similar to Homo sapiens alpha-methylacyl-CoA racemase (AMACR), transcript variant 2, mRNA	hsa:23600	2	0	-2499.5	118.01
SGMS1	NM_001097438.2	Phosphatidylcholine:ceramide cholinephosphotransferase 1	ssc:100037303	NM_147156.3	SGMS1	Phosphatidylcholine:ceramide cholinephosphotransferase 1	hsa:259230	2	0	-159.5	43.33
SLC30A5	NM_001137624.1	Solute carrier family 30 member 5	ssc:100171388	NM_024055.4	SLC30A5	Zinc transporter 5	hsa:64924	2	0	-107.47	32.63
LOC100620478	XP_005656873.1	Uncharacterized protein	ssc:100620478	NR_046172.1	RAB18	cDNA FLJ51678, highly similar to Ras-related protein Rab-18	hsa:22931	2	0	-123.15	122.04
REEP5	XP_003480935.1	receptor accessory protein 5	ssc:100516959	NM_005669.4	REEP5	Receptor expression-enhancing protein 5	hsa:7905	2	0	-64.16	34.77
CES1	NM_214246.1	Triacylglycerol hydrolase	ssc:397478					2	0	-5937.11	2760.19
FAXDC2	XP_005672659.1	Uncharacterized protein	ssc:100525263	NM_032385.3	FAXDC2	Fatty acid hydroxylase domain-containing protein 2	hsa:10826	2	0	-300.96	34.47
TM4SF5	XP_003131959.3	Uncharacterized protein	ssc:100513308	NM_003963.2	TM4SF5	Transmembrane 4 L6 family member 5	hsa:9032	2	0	-330.29	67.31
SYNGR1	NM_001244066.1	Uncharacterized protein	ssc:100626046	NM_145738.2	SYNGR1	Synaptogyrin-1	hsa:9145	2	0	-168.01	-27.98
RSC1A1	NM_213793.1	Regulatory solute carrier protein family 1 member 1	ssc:396699	NM_006511.1	RSC1A1	Regulatory solute carrier protein family 1 member 1	hsa:6248	2	0	-126.94	-38.46
PAPLN	XP_003482334.1	Uncharacterized protein	ssc:100523451	NM_173462.3	PAPLN	cDNA FLJ45428 fis, clone BRHIP3038735, highly similar to Homo sapiens papilin, proteoglycan-like sulfated glycoprotein (PAPLN), mRNA	hsa:89932	2	0	-45.52	-4.94
SLC6A12	XP_005664149.1	Transporter	ssc:100512716	NM_003044.4	SLC6A12	Sodium- and chloride-dependent betaine transporter	hsa:6539	2	0	-123.09	70.53
PDHB	NM_001244398.1	Uncharacterized protein	ssc:100516042	NR_033384.1	PDHB	Pyruvate dehydrogenase E1 component subunit beta, mitochondrial	hsa:5162	2	0	-403.32	40.95
RASSF6	XP_005666799.1	Uncharacterized protein	ssc:100525351	NM_201431.2	RASSF6	Ras association domain-containing protein 6	hsa:166824	2	0	-130.81	-29.24
LOC100524171	XP_003131669.3	Uncharacterized protein	ssc:100524171	NM_021213.3	PCTP	Phosphatidylcholine transfer protein, isoform CRA_a	hsa:58488	2	0	-142.76	1.91
FUT1	NM_214068.2	Galactoside 2-alpha-L-fucosyltransferase 1	ssc:397138	NM_000148.3	FUT1	Truncated alpha-2 fucosyltransferase 1	hsa:2523	2	0	-70.31	56.6
PTPMT1	NM_001244377.1	Uncharacterized protein	ssc:100514336	NM_175732.2	PTPMT1	Phosphatidylglycerophosphatase and protein-tyrosine phosphatase 1	hsa:114971	2	0	-105.18	64.28
LOC100524254	XP_005663823.1	NADH-cytochrome b5 reductase 3	ssc:100524254	NM_007326.4	CYB5R3	NADH-cytochrome b5 reductase 3 membrane-bound form	hsa:1727	2	0	-1083.21	229.45
LOC100524239	XP_003123044.1	Uncharacterized protein	ssc:100524239	NM_006830.3	UQCR11	Cytochrome b-c1 complex subunit 10	hsa:10975	2	0	-368.25	185.17
LOC102164492	XP_005672085.1	3-hydroxyisobutyryl-CoA hydrolase, mitochondrial-like	ssc:102164492	NM_198047.2	HIBCH	3-hydroxyisobutyryl-CoA hydrolase, mitochondrial	hsa:26275	2	0	-168.17	13.4
CD163	NM_213976.1	CD163	ssc:397031	NM_203416.3	CD163	Scavenger receptor cysteine-rich type 1 protein M130	hsa:9332	2	0	-396.25	80.75
SH3YL1	NM_001244340.1	Uncharacterized protein	ssc:100625380					2	0	-57.46	-5.08
CD151	NM_001243865.1	Uncharacterized protein	ssc:100511619	NM_139030.3	CD151	CD151 antigen variant	hsa:977	2	0	-91.16	22.53
TSPAN4	XP_005652829.1	Uncharacterized protein	ssc:100513456	NM_003271.4	TSPAN4	Tetraspanin-4	hsa:7106	2	0	-163.36	-13.44
TSPAN5	XP_003357118.1	Uncharacterized protein	ssc:100622240	NM_005723.3	TSPAN5	cDNA FLJ52496, highly similar to Tetraspanin-5	hsa:10098	2	0	-27.98	17.46
PDP2	XP_005659101.1	Uncharacterized protein	ssc:100623511	NM_020786.2	PDP2	[Pyruvate dehydrogenase [acetyl-transferring]]-phosphatase 2, mitochondrial	hsa:57546	2	0	-46.8	-4.22
LOC100736917	XP_005669333.1	Uncharacterized protein	ssc:100736917	NM_001281726.1	BTD	cDNA FLJ50907, highly similar to Biotinidase (EC 3.5.1.12)	hsa:686	2	0	-132.38	-35.1
MDH2	NM_001244153.1	Malate dehydrogenase, mitochondrial	ssc:397039	NR_104165.1	MDH2	cDNA FLJ52880, highly similar to Malate dehydrogenase, mitochondrial (EC 1.1.1.37)	hsa:4191	2	0	-478.75	47.88
PCCA	XP_005668570.1	propionyl CoA carboxylase, alpha polypeptide	ssc:100524103	NM_001178004.1	PCCA	cDNA, FLJ96567, highly similar to Homo sapiens propionyl Coenzyme A carboxylase, alpha polypeptide(PCCA), mRNA	hsa:5095	2	0	-364.89	140.7
PCCB	NM_213901.1	Propionyl-CoA carboxylase beta chain, mitochondrial	ssc:100158147	NM_001178014.1	PCCB	cDNA FLJ50917, highly similar to Propionyl-CoA carboxylase beta chain, mitochondrial (EC 6.4.1.3)	hsa:5096	2	0	-412.05	254.22
GCHFR	NM_001243443.1	Uncharacterized protein	ssc:100153745	NM_005258.2	GCHFR	GTP cyclohydrolase 1 feedback regulatory protein	hsa:2644	2	0	-250.52	223.78
LOC100736962	XP_005653313.1	Uncharacterized protein	ssc:100736962	NM_001266.4	CES1	cDNA FLJ57637, highly similar to Liver carboxylesterase 1 (EC 3.1.1.1)	hsa:1066	2	0	-4595.42	3842.81
RFXAP	XP_005668404.1	Uncharacterized protein	ssc:100155648	NM_000538.3	RFXAP	Regulatory factor X-associated protein	hsa:5994	2	0	-38.35	10.88
LOC100736997	XP_005666889.1	lipopolysaccharide-responsive and beige-like anchor protein-like	ssc:100736997					2	0	-36.65	-5.75
FAM20A	XP_005656990.1	Uncharacterized protein	ssc:100522273	NR_027751.1	FAM20A	Family with sequence similarity 20, member A	hsa:54757	2	0	-267.26	17.56
SEC16B	XP_005656797.1	SEC16 homolog B (S. cerevisiae)	ssc:102164898	NM_033127.2	SEC16B	Protein transport protein Sec16B	hsa:89866	2	0	-91.36	31.96
PCSK6	XP_005660641.1	Uncharacterized protein	ssc:102164742	NM_138325.2	PCSK6	Proprotein convertase subtilisin/kexin type 6	hsa:5046	2	0	-367.68	296.76
CD247	NM_214155.2	T-cell surface glycoprotein CD3 zeta chain	ssc:397302	NM_198053.2	CD247	CD247 transcript variant 2	hsa:919	2	0	-154.23	62.96
C-FLIP	NM_001001628.1	FLICE-like inhibitory protein short form	ssc:414381	NM_003879.5	CFLAR	cDNA FLJ56698, highly similar to CASP8 and FADD-like apoptosis regulator	hsa:8837	2	0	-76.77	24.05
PCK1	NM_001123158.1	Phosphoenolpyruvate carboxykinase 1 (Soluble)	ssc:100144531	NM_002591.3	PCK1	Phosphoenolpyruvate carboxykinase, cytosolic [GTP]	hsa:5105	2	0	-8751.84	-4265.85
GLRX5	XP_001929028.1	Uncharacterized protein	ssc:100154744	NM_016417.2	GLRX5	Glutaredoxin-related protein 5, mitochondrial	hsa:51218	2	0	-525.45	-62.77
SLC26A11	NM_001135966.1	Solute carrier family 26 member 11	ssc:100191010	NM_173626.3	SLC26A11	Sodium-independent sulfate anion transporter	hsa:284129	2	0	-57.44	2.47
IBA57	NM_001244830.1	Uncharacterized protein	ssc:100513524	NM_001010867.2	IBA57	Chromosome 1 open reading frame 69	hsa:200205	2	0	-58.18	46.6
RARRES1	XP_003358695.1	retinoic acid receptor responder (tazarotene induced) 1	ssc:100620650	NM_206963.1	RARRES1	Retinoic acid receptor responder protein 1	hsa:5918	2	0	-676.39	-165.16
LOC100738911	XP_005655945.1	Uncharacterized protein	ssc:100738911	NM_001164783.1	BCKDHA	cDNA, FLJ93812, highly similar to Homo sapiens branched chain keto acid dehydrogenase E1, alphapolypeptide (maple syrup urine disease) (BCKDHA), mRNA	hsa:593	2	0	-884.51	187.78
TUBGCP4	XP_001926046.4	Uncharacterized protein	ssc:100155361	NM_014444.3	TUBGCP4	Gamma-tubulin complex component 4	hsa:27229	2	0	-32.31	6.44
NDUFA10	XP_003133833.1	Uncharacterized protein	ssc:100521478	NM_004544.3	NDUFA10	cDNA FLJ76144, highly similar to Homo sapiens NADH dehydrogenase (ubiquinone) 1 alpha subcomplex, 10, 42kDa (NDUFA10), mRNA	hsa:4705	2	0	-269.27	69.53
TNFAIP3	NM_001267890.1	Uncharacterized protein	ssc:100622156	NM_006290.3	TNFAIP3	Truncated tumor necrosis factor alpha-induced protein 3	hsa:7128	2	0	-98.58	-47.71
TNFAIP1	XP_003483115.1	Uncharacterized protein	ssc:100737417	NM_021137.4	TNFAIP1	BTB/POZ domain-containing adapter for CUL3-mediated RhoA degradation protein 2	hsa:7126	2	0	-364.77	-137.5
LOC100736786	XP_003484161.2	6-phosphofructo-2-kinase/fructose-2,6-bisphosphatase 1-like	ssc:100736786	NR_073450.1	PFKFB1	6-phosphofructo-2-kinase/fructose-2,6-bisphosphatase 1	hsa:5207	2	0	-35.5	35.11
SEC23A	XP_005666248.1	Uncharacterized protein	ssc:100155766	NM_006364.2	SEC23A	cDNA FLJ55960, highly similar to Protein transport protein Sec23A	hsa:10484	2	0	-55.56	24.46
SORT1	XP_005663671.1	Uncharacterized protein	ssc:100157862	NM_002959.5	SORT1	cDNA FLJ76489, highly similar to Homo sapiens sortilin 1 (SORT1), mRNA	hsa:6272	2	0	-32.22	-10.38
A1BG	XP_003128180.1	Alpha-1B-glycoprotein	ssc:100516980	NM_130786.3	A1BG	Alpha-1B-glycoprotein	hsa:1	2	0	-7690.77	-3331.86
LOC100524027	XP_003128005.3	Uncharacterized protein	ssc:100524027	NM_033407.3	DOCK7	DOCK7 protein	hsa:85440	2	0	-110.51	-26.44
AKR7A2	NM_001243822.1	Uncharacterized protein	ssc:100511331	NM_003689.3	AKR7A2	Aflatoxin B1 aldehyde reductase member 2	hsa:8574	2	0	-1435.72	540.71
PBLD	XP_003483533.1	Uncharacterized protein	ssc:100737003	NM_022129.3	PBLD	cDNA, FLJ92572, highly similar to Homo sapiens MAWD binding protein (MAWBP), mRNA	hsa:64081	2	0	-539.27	449.57
DEF8	XP_005653273.1	Uncharacterized protein	ssc:100523845	NM_207514.2	DEF8	Differentially-expressed in FDCP 8 homolog	hsa:54849	2	0	-120.88	-56.28
DMBX1	XP_003356526.1	Uncharacterized protein	ssc:100524381	NM_172225.1	DMBX1	Diencephalon/mesencephalon homeobox protein 1	hsa:127343	2	0	-88.48	6.97
GRHPR	XP_005660307.1	Uncharacterized protein	ssc:100154014	NM_012203.1	GRHPR	GRHPR protein	hsa:9380	2	0	-980.84	-194.51
APCS	NM_213887.1	Serum amyloid P-component	ssc:396921					2	0	-6030.85	2324.94
ABHD14B	XP_005669680.1	Uncharacterized protein	ssc:100621118	NM_032750.2	ABHD14B	cDNA FLJ52511, highly similar to Abhydrolase domain-containing protein 14B	hsa:84836	2	0	-231.63	220.1
CHST7	XP_003135097.2	Uncharacterized protein	ssc:100521649	NM_019886.3	CHST7	Carbohydrate sulfotransferase 7	hsa:56548	2	0	-27.04	-12.5
FKBP5	XP_001929450.5	Peptidyl-prolyl cis-trans isomerase	ssc:100155423	NM_004117.3	FKBP5	Peptidyl-prolyl cis-trans isomerase FKBP5	hsa:2289	2	0	-321.17	-56.8
FGL1	XP_005672704.1	Uncharacterized protein	ssc:100516651	NM_201553.1	FGL1	Fibrinogen-like protein 1	hsa:2267	2	0	-1639.71	1195.87
PARG	XP_005671279.1	Uncharacterized protein	ssc:100522038	NM_003631.2	PARG	cDNA FLJ60257, highly similar to Poly(ADP-ribose) glycohydrolase (EC 3.2.1.143)	hsa:8505	2	0	-50.49	34.38
SHMT2	XP_005658600.1	Serine hydroxymethyltransferase	ssc:397181	NM_148918.2	SHMT1	cDNA FLJ60988, highly similar to Serine hydroxymethyltransferase, cytosolic (EC 2.1.2.1)	hsa:6470	2	0	-707.93	-171.86
TET3	XP_005662509.1	Uncharacterized protein	ssc:100520484	NM_144993.1	TET3	Putative methylcytosine dioxygenase	hsa:200424	2	0	-43.01	-3.73
LOC102162014	XP_005661582.1	acyl-coenzyme A thioesterase 12-like	ssc:102162014	NM_130767.2	ACOT12	Acyl-coenzyme A thioesterase 12	hsa:134526	2	0	-228.46	182.96
PHB2	NM_001243556.1	Uncharacterized protein	ssc:100627467	NM_001267700.1	PHB2	cDNA FLJ60175, highly similar to Prohibitin-2	hsa:11331	2	0	-939.59	531.93
KLHL3	XP_005661737.1	Uncharacterized protein	ssc:100519539	NM_017415.2	KLHL3	Kelch-like protein 3	hsa:26249	2	0	-58.54	-27.16
ALDH2	NM_001044611.2	Mitochondrial aldehyde dehydrogenase 2	ssc:733685	NM_001204889.1	ALDH2	ALDH2	hsa:217	2	0	-2946.92	152.05
MAOB	NM_001001864.1	Amine oxidase [flavin-containing] B	ssc:414909	NM_000898.4	MAOB	cDNA FLJ51821, highly similar to Amine oxidase (flavin-containing) B (EC 1.4.3.4)	hsa:4129	2	0	-2429.2	-68.86
MCCC1	XP_003358745.1	Uncharacterized protein	ssc:100624482	NM_020166.3	MCCC1	cDNA FLJ54709, highly similar to Methylcrotonoyl-CoA carboxylase subunit alpha, mitochondrial (EC 6.4.1.4)	hsa:56922	2	0	-158.14	144.23
SLC22A18	XP_005674633.1	solute carrier family 22, member 18	ssc:100737463	NM_183233.2	SLC22A18	Solute carrier family 22 member 18	hsa:5002	2	0	-350.38	63.3
PPAPDC1B	XP_005671829.1	Uncharacterized protein	ssc:100152049	NM_032483.3	PPAPDC1B	cDNA FLJ76676, highly similar to Homo sapiens phosphatidic acid phosphatase type 2 domain containing 1B, mRNA	hsa:84513	2	0	-29.14	27.45
PHYH	NM_001113447.1	Uncharacterized protein	ssc:100134962	NM_006214.3	PHYH	Phytanoyl-CoA dioxygenase, peroxisomal	hsa:5264	2	0	-4898.05	1289.35
LOC100738661	XP_003483567.1	uncharacterized LOC100738661	ssc:100738661	NM_018245.2	OGDHL	2-oxoglutarate dehydrogenase-like, mitochondrial	hsa:55753	2	0	-45.94	8.75
ARAF	NM_214329.1	Serine/threonine-protein kinase A-Raf	ssc:397601	NM_001654.4	ARAF	cDNA FLJ59256, highly similar to A-Raf proto-oncogene serine/threonine-protein kinase (EC 2.7.11.1)	hsa:369	2	0	-134.12	38.37
HPRT1	NM_001032376.2	Hypoxanthine-guanine phosphoribosyltransferase 1	ssc:397351	NM_000194.2	HPRT1	Hypoxanthine-guanine phosphoribosyltransferase	hsa:3251	2	0	-665.18	309.13
PHYHIPL	NM_001244581.1	Uncharacterized protein	ssc:100525186					2	0	-15.81	-2.33
DNASE2B	XP_005658435.1	Uncharacterized protein	ssc:100620625	NM_058248.1	DNASE2B	Deoxyribonuclease II beta	hsa:58511	2	0	-622.74	501.58
LOC100738804	XP_003481936.1	coiled-coil domain-containing protein 8-like	ssc:100738804	NM_032040.4	CCDC8	Coiled-coil domain-containing protein 8	hsa:83987	2	0	-16.06	9.57
LOC100620952	XP_005658149.1	Uncharacterized protein	ssc:100620952	NM_002858.3	ABCD3	cDNA FLJ53353, highly similar to ATP-binding cassette sub-family D member 3	hsa:5825	2	0	-97.03	-47.16
SFTPA1	NM_214265.1	Pulmonary surfactant protein A	ssc:397503	NM_005411.4	SFTPA1	cDNA FLJ54288, moderately similar to Pulmonary surfactant-associated protein A1	hsa:653509	2	0	-18.82	10.22
FIBP	NM_001244509.1	Uncharacterized protein	ssc:100525557	NM_198897.1	FIBP	cDNA FLJ59856, moderately similar to Acidic fibroblast growth factor intracellular-binding protein	hsa:9158	2	0	-111.47	-12.78
ARSG	XP_005656991.1	Uncharacterized protein	ssc:100521576	NM_014960.4	ARSG	cDNA FLJ59825, highly similar to Arylsulfatase G (EC 3.1.6.-)	hsa:22901	2	0	-92.94	-11.35
CREB3L3	XP_005661395.1	Uncharacterized protein	ssc:100522979	NM_032607.2	CREB3L3	CREB3L3 protein	hsa:84699	2	0	-1156.48	461.43
LOC100738771	XP_005663709.1	glycogen debranching enzyme-like	ssc:100738771	NM_000646.2	AGL	Glycogen debranching enzyme	hsa:178	2	0	-53.82	4.3
LOC100738761	XP_005661379.1	Uncharacterized protein	ssc:100738761	NM_015015.2	KDM4B	cDNA FLJ44906 fis, clone BRAMY3007078, highly similar to JmjC domain-containing histone demethylation protein 3B	hsa:23030	2	0	-66.96	45.11
RILP	XP_003131869.2	Uncharacterized protein	ssc:100525077	NM_031430.2	RILP	Rab-interacting lysosomal protein	hsa:83547	2	0	-154.97	3.06
LOC100738724	XP_003482257.1	24-hydroxycholesterol 7-alpha-hydroxylase-like	ssc:100738724	NM_016593.4	CYP39A1	cDNA FLJ53106, highly similar to Cytochrome P450 39A1 (EC 1.14.13.99)	hsa:51302	2	0	-107.42	-49.38
VNN3	XP_001925491.1	Uncharacterized protein	ssc:100152784	NM_004666.2	VNN1	cDNA, FLJ95014, highly similar to Homo sapiens vanin 1 (VNN1), mRNA	hsa:8876	2	0	-480.94	-106.64
ITPKA	XP_003121630.1	Uncharacterized protein	ssc:100516235	NM_002220.2	ITPKA	Inositol-trisphosphate 3-kinase A	hsa:3706	2	0	-83.63	76.29
ASB4	XP_003130204.2	Uncharacterized protein	ssc:100523325	NM_145872.2	ASB4	Ankyrin repeat and SOCS box protein 4	hsa:51666	2	0	-67.74	54.67
SULT1C2	XP_003354749.1	Uncharacterized protein	ssc:100623541	NM_176825.2	SULT1C2	Sulfotransferase 1C2	hsa:6819	2	0	-79.39	-22.18
SERPINA3-2	NM_213787.1	Uncharacterized protein	ssc:396686	NM_001085.4	SERPINA3	cDNA FLJ35730 fis, clone TESTI2003131, highly similar to ALPHA-1-ANTICHYMOTRYPSIN	hsa:12	2	0	-10899.4	8055.5
LOC102166829	XP_005668257.1	probable 2-oxoglutarate dehydrogenase E1 component DHKTD1, mitochondrial-like	ssc:102166829	NM_018706.6	DHTKD1	Probable 2-oxoglutarate dehydrogenase E1 component DHKTD1, mitochondrial	hsa:55526	2	0	-120.78	19.61
PANK1	XP_005671326.1	Uncharacterized protein	ssc:100154650	NM_148978.2	PANK1	cDNA FLJ43439 fis, clone OCBBF2030354, highly similar to Pantothenate kinase 1 (EC 2.7.1.33)	hsa:53354	2	0	-170.4	125.83
CD302	NM_001110425.1	CD302 antigen	ssc:100126280	NM_001198760.1	LY75-CD302	LY75-CD302 readthrough	hsa:100526664	2	0	-306.14	182.45
CALML4	NM_001244619.1	Uncharacterized protein	ssc:100519528	NR_104583.1	CALML4	Calmodulin-like protein 4	hsa:91860	2	0	-37.4	7.22
LOC102162578	XP_005672466.1	membrane-associated transporter protein-like	ssc:102162578	NM_016180.3	SLC45A2	Membrane-associated transporter protein	hsa:51151	2	0	-35.97	19.61
METAP1D	XP_003133521.2	Methionine aminopeptidase	ssc:100522284	NM_199227.1	METAP1D	Methionine aminopeptidase 1D, mitochondrial	hsa:254042	2	0	-40.03	22.1
RIBC1	XP_005673704.1	RIB43A domain with coiled-coils 1	ssc:100739016	NM_144968.3	RIBC1	RIB43A domain with coiled-coils 1	hsa:158787	2	0	-44.54	-4.86
LOC100738453	XP_005656961.1	alpha-N-acetylgalactosaminide alpha-2,6-sialyltransferase 2-like	ssc:100738453	NM_006456.2	ST6GALNAC2	Alpha-N-acetylgalactosaminide alpha-2,6-sialyltransferase 2	hsa:10610	2	0	-46.46	-17.02
PTRHD1	XP_003125380.1	Uncharacterized protein	ssc:100514763	NM_001013663.1	PTRHD1	Putative peptidyl-tRNA hydrolase PTRHD1	hsa:391356	2	0	-67.72	14.13
LOC102166903	XP_005665068.1	vacuolar protein sorting-associated protein 13D-like	ssc:102166903	NM_018156.2	VPS13D	vacuolar protein sorting 13 homolog D (S. cerevisiae)	hsa:55187	2	0	-15.17	3.76
KLF15	NM_001134349.2	Kruppel-like factor 15	ssc:100174957	NM_014079.3	KLF15	Krueppel-like factor 15	hsa:28999	2	0	-489.67	-164.77
ATF5	XP_005664813.1	Uncharacterized protein	ssc:100523675	NM_012068.5	ATF5	cDNA FLJ77831, highly similar to Homo sapiens leucine-zipper protein	hsa:22809	2	0	-774.37	456.11
GADD45B	XP_005654758.1	Uncharacterized protein	ssc:100621090	NM_015675.3	GADD45B	Growth arrest and DNA damage-inducible protein GADD45 beta	hsa:4616	2	0	-321.32	-77.32
LOC102166965	XP_005671014.1	nidogen-1-like	ssc:102166965	NM_002508.2	NID1	cDNA FLJ51241, highly similar to Nidogen-1	hsa:4811	2	0	-159.9	-76.34
PECR	XP_005672242.1	Uncharacterized protein	ssc:100312978	NM_018441.5	PECR	cDNA FLJ55082, highly similar to Peroxisomal trans-2-enoyl-CoA reductase (EC 1.3.1.38)	hsa:55825	2	0	-922.46	359.66
LOC102162518	XP_005657243.1	collagen alpha-1(XVIII) chain-like	ssc:102162518	NM_130445.2	COL18A1	Collagen, type XVIII, alpha 1, isoform CRA_d	hsa:80781	2	0	-732.47	-68.15
HSD3B7	XP_005655142.1	Uncharacterized protein	ssc:100525281	NM_025193.3	HSD3B7	3 beta-hydroxysteroid dehydrogenase type 7	hsa:80270	2	0	-286.51	-20.03
KIAA1033	XP_005664243.1	KIAA1033	ssc:100737665	NM_015275.1	KIAA1033	KIAA1033 protein	hsa:23325	2	0	-55.46	-8.49
PEMT	NM_214365.1	Uncharacterized protein	ssc:397654	NM_148173.1	PEMT	Phosphatidylethanolamine N-methyltransferase	hsa:10400	2	0	-778.47	202.29
GLYAT	XP_005660937.1	Uncharacterized protein	ssc:100517514	NM_201648.2	GLYAT	Glycine-N-acyltransferase	hsa:10249	2	0	-5763.63	275.99
MAGED1	NM_001001860.1	Melanoma-associated antigen D1	ssc:414852	NM_006986.3	MAGED1	Melanoma-associated antigen D1	hsa:9500	2	0	-228.34	-5.28
LOC100738592	XP_005658692.1	histone-lysine N-methyltransferase SUV39H2-like	ssc:100738592	NR_034181.1	SUV39H2	Histone-lysine N-methyltransferase SUV39H2	hsa:79723	2	0	-84.94	-15.3
LOC102157430	XP_005668510.1	von Willebrand factor A domain-containing protein 8-like	ssc:102157430	NM_015058.1	VWA8	von Willebrand factor A domain-containing protein 8	hsa:23078	2	0	-170.98	13.51
PEX5	XP_005655751.1	Uncharacterized protein	ssc:100512963	NM_001131026.1	PEX5	Peroxisomal targeting signal 1 receptor	hsa:5830	2	0	-84.86	61.76
ERP44	NM_001137629.1	Thioredoxin domain-containing 4	ssc:100192437	NM_015051.1	ERP44	Endoplasmic reticulum resident protein 44	hsa:23071	2	0	-197.73	163.41
MORC1	XP_005654123.1	Uncharacterized protein	ssc:100620480	NM_014429.3	MORC1	cDNA FLJ57672, highly similar to Homo sapiens MORC family CW-type zinc finger 1 (MORC1), mRNA	hsa:27136	2	0	-119.78	36.24
LOC102157557	XP_005668511.1	von Willebrand factor A domain-containing protein 8-like	ssc:102157557	NM_015058.1	VWA8	von Willebrand factor A domain-containing protein 8	hsa:23078	2	0	-163.65	75.44
ACADS	NM_213898.1	Short-chain-specific acyl-CoA dehydrogenase, mitochondrial	ssc:396932	NM_000017.2	ACADS	cDNA FLJ51323, highly similar to Short-chain specific acyl-CoA dehydrogenase, mitochondrial (EC 1.3.99.2)	hsa:35	2	0	-878.38	-118.22
ACADL	NM_213897.1	Long-chain specific acyl-CoA dehydrogenase, mitochondrial	ssc:396931	NM_001608.3	ACADL	cDNA FLJ57502, highly similar to Long-chain specific acyl-CoA dehydrogenase, mitochondrial (EC 1.3.99.13)	hsa:33	2	0	-1026.43	833.34
ACACA	NM_001114269.1	Acetyl-CoA carboxylase alpha	ssc:397324	NM_198839.1	ACACA	Acetyl-CoA carboxylase 1	hsa:31	2	0	-92.72	-17.49
ACACB	NM_001206399.1	Acetyl-coenzyme A carboxylase beta	ssc:100154993	NM_001093.3	ACACB	cDNA FLJ60369, highly similar to Acetyl-CoA carboxylase 2 (EC 6.4.1.2)	hsa:32	2	0	-12.82	-1.94
ACAD9	XP_005657143.1	Uncharacterized protein	ssc:100621922	NR_033426.1	ACAD9	cDNA FLJ59879, highly similar to Acyl-CoA dehydrogenase family member 9, mitochondrial (EC 1.3.99.-)	hsa:28976	2	0	-122.17	62.59
C13H21ORF33	XP_005657222.1	chromosome 13 open reading frame, human C21orf33	ssc:100623793	NM_198155.3	C21orf33	ES1 protein homolog, mitochondrial	hsa:8209	2	0	-538.01	-46.81
LOC102159831	XP_005658802.1	bile acyl-CoA synthetase-like	ssc:102159831	NM_012254.2	SLC27A5	cDNA FLJ55741, moderately similar to Bile acyl-CoA synthetase (EC 6.2.1.7)	hsa:10998	2	0	-4076.12	-900.82
C13H21ORF91	XP_005670358.1	chromosome 13 open reading frame, human C21orf91	ssc:100736918	NM_017447.3	C21orf91	chromosome 21 open reading frame 91	hsa:54149	2	0	-51.95	16.98
ACAT1	XP_005667359.1	Uncharacterized protein	ssc:100626793	NM_000019.3	ACAT1	Acetyl-CoA acetyltransferase, mitochondrial	hsa:38	2	0	-1890.55	158.51
LOC100511862	XP_005661464.1	Uncharacterized protein	ssc:100511862	NR_024247.1	MUM1	Melanoma ubiquitous mutated protein	hsa:84939	2	0	-77.25	-10.66
SPATA4	NM_001177923.1	Spermatogenesis associated 4	ssc:100415926	NM_144644.2	SPATA4	Spermatogenesis associated 4, isoform CRA_a	hsa:132851	2	0	-137.9	-9.29
LOC100511825	XP_005653655.1	2-hydroxyacylsphingosine 1-beta-galactosyltransferase-like	ssc:100511825					2	0	-117.7	48.67
LOC100622162	XP_003360142.3	Uncharacterized protein	ssc:100622162	NM_019841	TRPV5	Transient receptor potential cation channel subfamily V member 5	hsa:56302	2	0	-18.34	-6.6
A2M	XP_001925235.3	Uncharacterized protein	ssc:403166	NM_000014.4	A2M	Alpha-2-macroglobulin	hsa:2	2	0	-4882.57	2145.59
COASY	NM_213789.1	Bifunctional coenzyme A synthase	ssc:396688	NM_025233.6	COASY	Bifunctional coenzyme A synthase	hsa:80347	2	0	-126.42	38.27
FMO1	NM_214064.1	Flavin-containing monooxygenase 1	ssc:397132	NM_002021.2	FMO1	Dimethylaniline monooxygenase [N-oxide-forming]	hsa:2326	2	0	-9298.99	438.29
TIMP-3	XP_003126121.3	Tissue inhibitor of metalloproteinase-3	ssc:396775	NM_000362.4	TIMP3	cDNA FLJ51917, highly similar to Metalloproteinase inhibitor 3	hsa:7078	2	0	-297.69	104.95
CHCHD3	NM_001244176.1	Uncharacterized protein	ssc:414383					2	0	-93.75	59.04
NUDT2	NM_214309.2	Bis(5'-nucleosyl)-tetraphosphatase [asymmetrical]	ssc:397577	NM_147173.2	NUDT2	Bis(5'-nucleosyl)-tetraphosphatase [asymmetrical]	hsa:318	2	0	-107.98	48.46
BTD	XP_003483177.1	biotinidase	ssc:100737147	NM_001281726.1	BTD	cDNA FLJ50907, highly similar to Biotinidase (EC 3.5.1.12)	hsa:686	2	0	-56.27	48.36
HOMER2	XP_005666167.1	Uncharacterized protein	ssc:100156419	NM_199332.2	HOMER2	Homer protein homolog 2	hsa:9455	2	0	-148.12	2.15
LOC100521794	XP_003127045.4	phosphorylase b kinase regulatory subunit beta-like	ssc:100521794	NM_001031835.2	PHKB	cDNA FLJ41698 fis, clone HCHON2003532, highly similar to Phosphorylase b kinase regulatory subunit beta	hsa:5257	2	0	-47.85	8.79
LOC100156757	XP_003481671.1	apolipoprotein F-like	ssc:100156757	NM_001638.2	APOF	Apolipoprotein F	hsa:319	2	0	-1362.94	436.52
LOC102157710	XP_005655523.1	choline transporter-like protein 3-like	ssc:102157710	NM_152369.4	SLC44A3	cDNA FLJ50210, highly similar to Choline transporter-like protein 3	hsa:126969	2	0	-26.31	15.21
LOC100155367	XP_003131104.3	Uncharacterized protein	ssc:100155367	NM_021033.6	RAP2A	Ras-related protein Rap-2a	hsa:5911	2	0	-50.11	-0.97
AHR	XP_005667723.1	Aryl hydrocarbon receptor	ssc:396654	NM_001621.4	AHR	Aryl hydrocarbon receptor	hsa:196	2	0	-114.69	86.97
MLXIPL	XP_003481050.2	Uncharacterized protein	ssc:100170769	NM_032994.2	MLXIPL	Williams-Beuren syndrome chromosome region 14 protein 2	hsa:51085	2	0	-250.76	5.97
AFM	XP_005666796.1	Uncharacterized protein	ssc:100628071	NM_001133.2	AFM	Afamin	hsa:173	2	0	-1912.03	-679.9
AFP	NM_214317.1	Alpha-fetoprotein	ssc:397586	NM_001134.2	AFP	cDNA FLJ51509, highly similar to Alpha-fetoprotein	hsa:174	2	0	-25.27	-1.72
ACO	XP_003358014.1	Acyl-CoA oxidase	ssc:396771	NM_007292.5	ACOX1	Peroxisomal acyl-coenzyme A oxidase 1	hsa:51	2	0	-428.29	-209.58
TRIP12	XP_005658090.1	Thyroid hormone receptor interactor 12	ssc:100622166	NM_004238.2	TRIP12	E3 ubiquitin-protein ligase TRIP12	hsa:9320	2	0	-608.06	255.64
RCE1	XP_005654708.1	Uncharacterized protein	ssc:100514389	NM_005133.2	RCE1	CAAX prenyl protease 2	hsa:9986	2	0	-143.3	30.43
NUCB1	NM_001244488.1	Uncharacterized protein	ssc:100512538	NM_006184.5	NUCB1	cDNA FLJ77770, highly similar to Homo sapiens nucleobindin 1 (NUCB1), mRNA	hsa:4924	2	0	-701.18	393.51
LOC100624914	XP_005658752.1	ATP-dependent (S)-NAD(P)H-hydrate dehydratase-like	ssc:100624914	NR_040104.1	CARKD	ATP-dependent (S)-NAD(P)H-hydrate dehydratase	hsa:55739	2	0	-103.88	-31.64
RCL1	XP_001926472.1	Uncharacterized protein	ssc:100154484	NM_005772.4	RCL1	RNA 3'-terminal phosphate cyclase-like protein	hsa:10171	2	0	-620.09	-133.1
AUH	XP_005657252.1	Uncharacterized protein	ssc:100155020	NM_001698.2	AUH	Methylglutaconyl-CoA hydratase, mitochondrial	hsa:549	2	0	-125.64	11.88
LOC100524679	XP_005655748.1	ovostatin homolog 2-like	ssc:100524679	NM_173498.1	OVOS2	Putative uncharacterized protein DKFZp686C0338	hsa:144203	2	0	-21.76	-4.6
ATG16L1	NM_001190273.1	Uncharacterized protein	ssc:100462746	NM_198890.2	ATG16L1	Autophagy-related protein 16-1	hsa:55054	2	0	-72.05	-34.14
LOC100524613	XP_003124603.2	cytochrome b-c1 complex subunit 2, mitochondrial-like	ssc:100524613	NM_003366.2	UQCRC2	Cytochrome b-c1 complex subunit 2, mitochondrial	hsa:7385	2	0	-396.2	85.84
GABRQ	XP_001927219.1	Uncharacterized protein	ssc:100153018	NM_018558.3	GABRQ	Gamma aminobutyric acid receptor beta4 subunit-like	hsa:55879	2	0	-9.86	7.41
CTSL	NM_213892.1	Cathepsin L1	ssc:396926	NM_001333.3	CTSV	cDNA, FLJ93235, highly similar to Homo sapiens cathepsin L2 (CTSL2), mRNA	hsa:1515	2	0	-3252.26	801.31
LOC102157978	XP_005672362.1	secreted phosphoprotein 24-like	ssc:102157978	NM_006944.2	SPP2	Secreted phosphoprotein 24	hsa:6694	2	0	-2311.21	-488.06
LOC100624868	XP_003359452.2	Uncharacterized protein	ssc:100624868	NM_004052.2	BNIP3	cDNA FLJ60537, highly similar to BCL2/adenovirus E1B 19 kDa protein-interacting protein 3	hsa:664	2	0	-400.37	175
ALMS1	XP_005662522.1	Uncharacterized protein	ssc:100516187	NM_015120.4	ALMS1	Alstrom syndrome protein 1	hsa:7840	2	0	-26.6	-0.15
LOC100524545	XP_005652536.1	proprotein convertase subtilisin/kexin type 6-like	ssc:100524545	NM_138325.2	PCSK6	Proprotein convertase subtilisin/kexin type 6	hsa:5046	2	0	-548.81	341.59
VWA8	XP_005668509.1	von Willebrand factor A domain containing 8	ssc:100511470	NM_015058.1	VWA8	von Willebrand factor A domain-containing protein 8	hsa:23078	2	0	-146.3	20.23
CUX2	XP_005670707.1	Uncharacterized protein	ssc:100153673	NM_015267.3	CUX2	Homeobox protein cut-like 2	hsa:23316	2	0	-195.99	55.33
C1QTNF1	XP_005658522.1	Uncharacterized protein	ssc:100217377	NR_049769.1	C1QTNF1	cDNA FLJ77787	hsa:114897	2	0	-66.76	16.7
AP1M1	NM_001243917.1	Uncharacterized protein	ssc:100511918	NM_032493.3	AP1M1	cDNA FLJ14622 fis, clone NT2RP2000147, highly similar to Adaptor-related protein complex 1 mu-1 subunit	hsa:8907	2	0	-81.45	38.21
LOC100624780	XP_005659147.1	uncharacterized LOC100624780	ssc:100624780	NM_005326.4	HAGH	cDNA FLJ50821, highly similar to Homo sapiens hydroxyacylglutathione hydrolase (HAGH), transcript variant 1, mRNA	hsa:3029	2	0	-165.37	-0.16
TUFM	XP_003124563.2	Elongation factor Tu	ssc:100516488	NM_003321.4	TUFM	Elongation factor Tu, mitochondrial	hsa:7284	2	0	-259.44	43.22
C17H20ORF196	XR_308640.1	chromosome 17 open reading frame, human C20orf196	ssc:100626119					2	0	-24.77	-9.93
FASN	NM_001099930.1	Fatty acid synthase	ssc:397561	NM_004104.4	FASN	Fatty acid synthase	hsa:2194	2	0	-120.05	-52.42
TPST1	NM_001244291.1	Uncharacterized protein	ssc:100517581	NM_003596.3	TPST1	Protein-tyrosine sulfotransferase 1	hsa:8460	2	0	-224.46	100.58
AGMAT	XP_005665089.1	Uncharacterized protein	ssc:100519548	NM_024758.4	AGMAT	Agmatinase, mitochondrial	hsa:79814	2	0	-1677.91	421.46
LOC100521392	XP_005668104.1	Uncharacterized protein	ssc:100521392	NR_104108.1	SIGMAR1	HCG20471, isoform CRA_d	hsa:10280	2	0	-378.94	-88.07
UBAP2	XP_005668126.1	ubiquitin associated protein 2	ssc:100525603	NM_020867.1	UBAP2	ubiquitin associated protein 2	hsa:55833	2	0	-92.05	-27.61
AGPAT2	NM_001130534.1	1-acylglycerol-3-phosphate O-acyltransferase 2	ssc:100170768					2	0	-397.2	108.42
C18H7ORF58	XP_005673279.1	Uncharacterized protein	ssc:100511847	NM_024913.4	CPED1	Cadherin-like and PC-esterase domain-containing protein 1	hsa:79974	2	0	-76.11	-30.36
MKS1	XP_005669049.1	Uncharacterized protein	ssc:100514538	NM_017777.3	MKS1	Meckel syndrome type 1 protein	hsa:54903	2	0	-129.66	-46.71
FBP2	NM_001167632.2	Uncharacterized protein	ssc:100134828	NM_003837.3	FBP2	Fructose-1,6-bisphosphatase isozyme 2	hsa:8789	2	0	-13.49	10.17
TPRKB	NM_001144846.1	TP53RK binding protein	ssc:100240744	NM_016058.2	TPRKB	cDNA FLJ76394, highly similar to Homo sapiens CGI-121 protein (CGI-121), mRNA	hsa:51002	2	0	-181.52	31.24
LOC100516621	XP_005656332.1	pro-neuregulin-4, membrane-bound isoform-like	ssc:100516621	NM_138573.3	NRG4	Pro-neuregulin-4, membrane-bound isoform	hsa:145957	2	0	-176.09	20.93
LOC100622330	XP_005658532.1	malate dehydrogenase, mitochondrial-like	ssc:100622330	NR_104165.1	MDH2	cDNA FLJ52880, highly similar to Malate dehydrogenase, mitochondrial (EC 1.1.1.37)	hsa:4191	2	0	-294.82	28.1
LOC100516628	XP_005656564.1	Uncharacterized protein	ssc:100516628	NM_001074.2	UGT2B7	UDP-glucuronosyltransferase 2B7	hsa:7364	2	0	-724.33	487.44
PTDSS1	XP_005663012.1	Uncharacterized protein	ssc:100156809	NM_014754.1	PTDSS1	cDNA FLJ75839, highly similar to Homo sapiens phosphatidylserine synthase 1 (PTDSS1), mRNA	hsa:9791	2	0	-242.86	17.52
LOC100516643	XP_005669522.1	serine protease 44-like	ssc:100516643	XP_003960378.2	PRSS44	Serine protease 44	hsa:729756	2	0	-16.7	-4.38
NR1H4	NM_001287412.1	Uncharacterized protein	ssc:100153960	NM_005123.3	NR1H4	cDNA, FLJ93416, highly similar to Homo sapiens nuclear receptor subfamily 1, group H, member 4 (NR1H4), mRNA	hsa:9971	2	0	-378.02	-65.43
BUD13	XP_005667434.1	BUD13 homolog (S. cerevisiae)	ssc:100521913	NM_032725.3	BUD13	BUD13 homolog	hsa:84811	2	0	-181.38	-84.67
LOC100156145	NM_001136510.1	Uncharacterized protein	ssc:100156145	NR_037570.2	NFS1	Cysteine desulfurase, mitochondrial	hsa:9054	2	0	-181.81	48.29
LOC102164780	XP_005668403.1	spartin-like	ssc:102164780	NM_015087.4	SPG20	Spartin	hsa:23111	2	0	-32.32	-0.19
UROC1	NM_001244219.1	Uncharacterized protein	ssc:100157217	NM_144639.2	UROC1	Urocanate hydratase	hsa:131669	2	0	-787.48	91.45
IZUMO1	XP_005664743.1	Uncharacterized protein	ssc:100524565	NM_182575.2	IZUMO1	Izumo sperm-egg fusion protein 1	hsa:284359	2	0	-34.09	-4.15
LEAP2	NM_213788.1	Liver-expressed antimicrobial peptide 2	ssc:396687	NM_052971.2	LEAP2	Liver-expressed antimicrobial peptide 2 isoform	hsa:116842	2	0	-367.26	251.94
SEPHS2	NM_001093735.1	Selenide, water dikinase 2	ssc:100037302	NM_012248.3	SEPHS2	Selenophosphate synthetase 2	hsa:22928	2	0	-742.02	170.78
FCN2	NM_213868.1	Ficolin-2	ssc:396881	NM_002003.3	FCN1	Ficolin-1	hsa:2219	2	0	-655.49	488.19
FCN1	NM_214160.2	Ficolin-1	ssc:397316	NM_002003.3	FCN1	Ficolin-1	hsa:2219	2	0	-46.01	32.4
MBTPS1	XP_005664378.1	MBTPS1	ssc:100516674	NM_201268.1	MBTPS1	cDNA FLJ33893 fis, clone CTONG2007681, highly similar to Membrane-bound transcription factor site 1 protease (EC 3.4.21.-)	hsa:8720	2	0	-203.67	58.87
CYP4F55	NM_001244636.1	Uncharacterized protein	ssc:100620559	NM_001199209.1	CYP4F3	cDNA FLJ56100, highly similar to Cytochrome P450 4F2 (EC 1.14.13.30)	hsa:4051	2	0	-481.1	-7.22
PCID2	XP_003131150.1	Uncharacterized protein	ssc:100518091	NM_018386.3	PCID2	PCI domain-containing protein 2	hsa:55795	2	0	-203.9	-28.18
GRTP1	XP_003131151.3	Uncharacterized protein	ssc:100518272	NM_024719.3	GRTP1	cDNA FLJ55860, highly similar to Homo sapiens growth hormone regulated TBC protein 1 (GRTP1), mRNA	hsa:79774	2	0	-146.58	121.13
IGFALS	NM_001048186.2	Uncharacterized protein	ssc:397322	NR_027389.1	IGFALS	Insulin-like growth factor-binding protein complex acid labile subunit	hsa:3483	2	0	-383.4	79.18
PREP	NM_001004050.1	Prolyl endopeptidase	ssc:445540	NM_002726.4	PREP	cDNA, FLJ94921, highly similar to Homo sapiens prolyl endopeptidase (PREP), mRNA	hsa:5550	2	0	-181.68	46.31
PTPLAD1	XP_003121777.1	Uncharacterized protein	ssc:100154613	NM_016395.2	PTPLAD1	Very-long-chain (3R)-3-hydroxyacyl-[acyl-carrier protein] dehydratase 3	hsa:51495	2	0	-894.34	119.61
DDRGK1	NM_001190212.1	Uncharacterized protein	ssc:100155894	NM_023935.1	DDRGK1	DDRGK domain-containing protein 1	hsa:65992	2	0	-387.58	41.84
IVD	NM_001167635.1	Isovaleryl Coenzyme A dehydrogenase	ssc:100156047	NM_002225.3	IVD	Isovaleryl-CoA dehydrogenase, mitochondrial	hsa:3712	2	0	-589.49	506.72
APOC4	NM_001174132.2	Uncharacterized protein	ssc:100381253	NM_001646.2	APOC4	Apolipoprotein C-IV	hsa:346	2	0	-3983.44	1148.15
LOC100624058	XP_003361114.1	Uncharacterized protein	ssc:100624058	NM_004279.2	PMPCB	cDNA FLJ78497	hsa:9512	2	0	-108.4	44.3
LOC100522130	XP_005662358.1	Uncharacterized protein	ssc:100522130	NM_016044.2	FAHD2A	Fumarylacetoacetate hydrolase domain-containing protein 2A	hsa:51011	2	0	-540.66	-185.4
IYD	NM_214416.1	Iodotyrosine dehalogenase 1	ssc:403124	NM_203395.2	IYD	Iodotyrosine dehalogenase 1 isoform G	hsa:389434	2	0	-866.73	364.84
UGT1A6	NM_001278750.1	UDP-glucuronosyltransferase 1A1	ssc:100152603	NM_205862.1	UGT1A6	UDP-glucuronosyltransferase 1-6	hsa:54578	2	0	-123.4	-0.09
UGT1A3	XP_005672352.1	Uncharacterized protein	ssc:100511479	NM_019075.2	UGT1A10	UDP-glucuronosyltransferase 1A4	hsa:54575	2	0	-196.68	6.3
LOC100514752	XP_005654710.1	Uncharacterized protein	ssc:100514752	NM_022172.2	PC	cDNA FLJ60715, highly similar to Pyruvate carboxylase, mitochondrial (EC 6.4.1.1)	hsa:5091	2	0	-538.49	354.8
KEL	XP_005673165.1	Uncharacterized protein	ssc:100511542	NM_000420.2	KEL	Kell blood group protein	hsa:3792	2	0	-17.7	-5.01
PMPCB	XP_003130289.1	Uncharacterized protein	ssc:100514358	NM_004279.2	PMPCB	cDNA FLJ78497	hsa:9512	2	0	-130.48	58.19
LOC100512656	XP_005663968.1	Uncharacterized protein	ssc:100512656	NM_003708.3	RDH16	Retinol dehydrogenase 16	hsa:8608	2	0	-1101.84	227.55
PRDX1	XP_005665529.1	Uncharacterized protein	ssc:100512476	NM_181697.2	PRDX1	cDNA, FLJ92164, highly similar to Homo sapiens peroxiredoxin 1 (PRDX1), mRNA	hsa:5052	2	0	-862.57	466.67
SOAT2	XP_003126232.2	O-acyltransferase	ssc:100515544	NM_003578.3	SOAT2	Sterol O-acyltransferase 2	hsa:8435	2	0	-70.09	30.56
LOC100516934	XP_005658183.1	ras-like protein family member 10A-like	ssc:100516934	NM_033315.3	RASL10B	Ras-like protein family member 10B	hsa:91608	2	0	-43.59	8.8
LOC100516938	XP_005670347.1	Uncharacterized protein	ssc:100516938	NM_000158.3	GBE1	cDNA FLJ57129, highly similar to 1,4-alpha-glucan branching enzyme (EC 2.4.1.18)	hsa:2632	2	0	-564.96	113.05
HDDC2	XP_005659270.1	Uncharacterized protein	ssc:100514692	NM_016063.2	HDDC2	HD domain containing 2, isoform CRA_b	hsa:51020	2	0	-42.92	4.8
UGT2A1	XP_005656567.1	UDP glucuronosyltransferase 2 family, polypeptide A1, complex locus	ssc:100624788	NM_006798.3	UGT2A1	UDP-glucuronosyltransferase 2A1	hsa:10941	2	0	-1010.76	85.06
LOC100514665	XP_003129113.3	UDP-glucuronosyltransferase 2B18-like	ssc:100514665	NM_001074.2	UGT2B7	UDP-glucuronosyltransferase 2B7	hsa:7364	2	0	-82.91	16.28
LOC100514666	XP_003129178.3	fibrinogen alpha chain-like	ssc:100514666	NM_021871.2	FGA	cDNA FLJ78367, highly similar to Homo sapiens fibrinogen, A alpha polypeptide (FGA), transcriptvariant alpha, mRNA	hsa:2243	2	0	-18182.8	15413.6
TMPRSS2	XP_005670425.1	Transmembrane protease, serine 2	ssc:100739292	NM_005656.3	TMPRSS2	Transmembrane protease serine 2	hsa:7113	2	0	-29.59	16.1
HGD	XP_003361929.1	Uncharacterized protein	ssc:100624241	NM_000187.3	HGD	cDNA FLJ78087, highly similar to Homo sapiens homogentisate 1,2-dioxygenase (homogentisate oxidase) (HGD), mRNA	hsa:3081	2	0	-1459.61	595.43
ITIH4	NM_001001537.1	Inter-alpha-trypsin inhibitor heavy chain H4	ssc:396799	NM_002218.4	ITIH4	Inter-alpha (Globulin) inhibitor H4 (Plasma Kallikrein-sensitive glycoprotein)	hsa:3700	2	0	-7556.24	5480.76
LOC100522408	XP_005673188.1	uncharacterized LOC100522408	ssc:100522408	NM_001130929.1	C7orf73	Uncharacterized protein C7orf73	hsa:647087	2	0	-134.72	99.77
SAA4	XP_003122987.1	Serum amyloid A protein	ssc:100526034	NM_001199744.1	SAA2-SAA4	SAA2-SAA4 readthrough	hsa:100528017	2	0	-194.25	118.82
SMC1A	XP_005673708.1	Structural maintenance of chromosomes protein	ssc:100523938	NM_006306.3	SMC1A	cDNA FLJ77162, highly similar to Homo sapiens SMC1 structural maintenance of chromosomes 1-like 1 (SMC1L1), mRNA	hsa:8243	2	0	-282.63	-30.29
DNAJC17	XP_001929418.1	Uncharacterized protein	ssc:100156179	NM_018163.2	DNAJC17	DnaJ homolog subfamily C member 17	hsa:55192	2	0	-51	18.27
ALDH6A1	XP_005656458.1	Uncharacterized protein	ssc:100153301	NM_005589.3	ALDH6A1	cDNA FLJ51820, highly similar to Methylmalonate-semialdehyde dehydrogenase[acylating], mitochondrial (EC 1.2.1.27)	hsa:4329	2	0	-436.11	101.68
HPN	XP_005664551.1	Uncharacterized protein	ssc:100624088	NM_182983.2	HPN	Truncated hepsin serine protease	hsa:3249	2	0	-888.04	332.68
HPD	NM_214224.1	4-hydroxyphenylpyruvate dioxygenase	ssc:397443	NM_002150.2	HPD	4-hydroxyphenylpyruvate dioxygenase	hsa:3242	2	0	-6869.62	2643.03
TIMM50	XP_003355956.2	Uncharacterized protein	ssc:100623818					2	0	-170.74	22.2
BMP6	NM_001168001.1	Bone morphogenetic protein 6	ssc:100155536	NM_001718.4	BMP6	BMP6 protein	hsa:654	2	0	-198.6	-93.87
HRG	NM_001244639.1	Uncharacterized protein	ssc:100152095	NM_000412.3	HRG	cDNA, FLJ93914, highly similar to Homo sapiens histidine-rich glycoprotein (HRG), mRNA	hsa:3273	2	0	-10772.8	-353.54
TIMM8A	XP_003135287.1	Uncharacterized protein	ssc:100517443	NM_032696.1	TIMM8A	Mitochondrial import inner membrane translocase subunit Tim8 A	hsa:1678	2	0	-143.79	50.32
SLC27A2	NM_001278777.1	Uncharacterized protein	ssc:494011	NM_003645.3	SLC27A2	cDNA FLJ41911 fis, clone PEBLM2008605, highly similar to Very-long-chain acyl-CoA synthetase (EC 6.2.1.-)	hsa:11001	2	0	-360.35	226.83
PACSIN3	XP_003122859.1	Uncharacterized protein	ssc:100512824	NM_016223.4	PACSIN3	cDNA FLJ61415, highly similar to Protein kinase C and casein kinase substratein neurons protein 3	hsa:29763	2	0	-81.62	30.85
LOC100514471	XP_003128483.1	Uncharacterized protein	ssc:100514471	NM_004277.4	SLC25A27	Solute carrier family 25, member 27, isoform CRA_a	hsa:9481	2	0	-89.75	-22.37
LOC100514459	XP_005663969.1	Serine hydroxymethyltransferase	ssc:100514459	NR_048562.1	SHMT2	Serine hydroxymethyltransferase, mitochondrial	hsa:6472	2	0	-123.81	87.48
S100A10	XP_005663495.1	Uncharacterized protein	ssc:100515138	NM_002966.2	S100A10	S100 calcium binding protein A10 (Annexin II ligand, calpactin I, light polypeptide (P11)), isoform CRA_b	hsa:6281	2	0	-889.98	-197.12
FGA	XP_005666863.1	Fibrinogen alpha chain	ssc:100626178	NM_021871.2	FGA	cDNA FLJ78367, highly similar to Homo sapiens fibrinogen, A alpha polypeptide (FGA), transcriptvariant alpha, mRNA	hsa:2243	2	0	-27447	22451.9
FGB	NM_001244113.1	Fibrinogen beta chain	ssc:100514354	NM_005141.4	FGB	FGB protein	hsa:2244	2	0	-25631.3	20822.8
FGG	NM_001244524.1	Uncharacterized protein	ssc:403164	NM_021870.2	FGG	Fibrinogen gamma chain, isoform CRA_a	hsa:2266	2	0	-15134.8	14576.8
CCBL2	XP_005663771.1	Uncharacterized protein	ssc:100157176	NM_001008662.2	CCBL2	HCG23341, isoform CRA_d	hsa:56267	2	0	-231.55	130.71
EIF4EBP3	NM_001202520.1	Uncharacterized protein	ssc:100529254	NM_003732.2	EIF4EBP3	Eukaryotic translation initiation factor 4E-binding protein 3	hsa:8637	2	0	-786.57	-234.43
GOLM1	XP_005656864.1	Golgi membrane protein 1	ssc:100517183	NM_177937.2	GOLM1	cDNA PSEC0257 fis, clone NT2RP3003642, highly similar to golgi phosphoprotein 2	hsa:51280	2	0	-78.04	-2.92
BCKDHA	NM_001123083.1	Branched chain keto acid dehydrogenase E1 alpha polypeptide	ssc:100142666	NM_001164783.1	BCKDHA	cDNA, FLJ93812, highly similar to Homo sapiens branched chain keto acid dehydrogenase E1, alphapolypeptide (maple syrup urine disease) (BCKDHA), mRNA	hsa:593	2	0	-1256.33	233.9
BCKDHB	NM_001123219.1	Branched chain keto acid dehydrogenase E1 beta polypeptide	ssc:100142669	NM_183050.2	BCKDHB	cDNA FLJ52151, highly similar to 2-oxoisovalerate dehydrogenase subunit beta, mitochondrial (EC 1.2.4.4)	hsa:594	2	0	-199.88	148.44
GHR	NM_214254.2	Growth hormone receptor protein	ssc:397488	NM_001242462.1	GHR	Growth hormone-binding protein	hsa:2690	2	0	-325.41	72.11
LRRC23	XP_005652653.1	leucine rich repeat containing 23	ssc:100155745	NM_201650.2	LRRC23	Leucine-rich repeat-containing protein 23	hsa:10233	2	0	-26.75	-3.43
CYP4A24	NM_214424.1	Cytochrome P450 4A25	ssc:403326					2	0	-1067.04	-39.93
CYP4A21	NM_214425.1	Taurochenodeoxycholic 6 alpha-hydroxylase	ssc:403327	NM_000778.3	CYP4A11	cDNA FLJ60759, highly similar to Cytochrome P450 4A11 (EC 1.14.15.3)	hsa:1579	2	0	-3304.54	381.36
XYLB	XYLB	Uncharacterized protein	ssc:100628009	NM_005108.3	XYLB	cDNA FLJ10343 fis, clone NT2RM2000951, highly similar to Xylulose kinase (EC 2.7.1.17)	hsa:9942	2	0	-360.44	-128.93
FUK	XP_005658574.1	Uncharacterized protein	ssc:100625448	NM_145059.2	FUK	cDNA, FLJ96668, Homo sapiens fucokinase (FUK), mRNA	hsa:197258	2	0	-58.31	1.07
PSMD8	XP_005664641.1	Uncharacterized protein	ssc:100515483	NM_002812.4	PSMD8	cDNA FLJ52462, moderately similar to Mus musculus proteasome (prosome, macropain) 26S subunit, non-ATPase, 8 (Psmd8), mRNA	hsa:5714	2	0	-271.43	171.14
ACOX2	XP_005669744.1	Acyl-coenzyme A oxidase	ssc:100516877	NM_003500.3	ACOX2	cDNA FLJ58373, highly similar to Acyl-coenzyme A oxidase 2, peroxisomal (EC 1.17.99.3)	hsa:8309	2	0	-851.62	284.89
ACOX1	NM_001101028.1	Palmitoyl acyl-CoA oxidase 1	ssc:100113422					2	0	-1102.62	-420.74
CCDC71L	XP_005667787.1	coiled-coil domain containing 71-like	ssc:100518922	NM_175884.4	CCDC71L	coiled-coil domain containing 71-like	hsa:168455	2	0	-71.79	32
DBI	NM_214119.1	Acyl-CoA-binding protein	ssc:397212	NR_104221.1	DBI	Diazepam binding inhibitor, splice form 1A(2)	hsa:1622	2	0	-1542.87	479.82
HOPX	NM_213792.2	Homeodomain-only protein	ssc:396692	NM_139212.3	HOPX	Homeodomain-only protein	hsa:84525	2	0	-356.94	-39.8
PPARD	NM_214152.2	Peroxisome proliferator-activated receptor delta	ssc:397297	NM_177435.2	PPARD	cDNA FLJ52879, highly similar to Peroxisome proliferator-activated receptordelta	hsa:5467	2	0	-101.14	-31.93
DDT	NM_001243557.1	D-dopachrome tautomerase	ssc:100155535	NM_001355.3	DDT	D-dopachrome decarboxylase	hsa:1652	2	0	-981.95	594.18
ENTPD5	XP_005656455.1	Uncharacterized protein	ssc:100154506	NM_001249.2	ENTPD5	Ectonucleoside triphosphate diphosphohydrolase 5	hsa:957	2	0	-324.36	25.55
CTH	NM_001044585.1	Cystathionine gamma-lyase	ssc:733654	NM_153742.4	CTH	Cystathionine gamma-lyase	hsa:1491	2	0	-894.01	-417.2
LOC100156879	XP_005669579.1	Uncharacterized protein	ssc:100156879	NM_003365.2	UQCRC1	cDNA FLJ51625, highly similar to Ubiquinol-cytochrome-c reductase complex coreprotein I, mitochondrial (EC 1.10.2.2)	hsa:7384	2	0	-538.35	232.19
DNPEP	NM_001185186.1	Uncharacterized protein	ssc:100153171	NM_012100.2	DNPEP	cDNA FLJ56420, highly similar to Aspartyl aminopeptidase (EC 3.4.11.21)	hsa:23549	2	0	-113.26	16.29
DNPH1	XP_005666078.1	Uncharacterized protein	ssc:100157902	NM_199184.1	DNPH1	2'-deoxynucleoside 5'-phosphate N-hydrolase 1	hsa:10591	2	0	-198.54	-53.12
CCS	NM_001001866.1	Copper chaperone for superoxide dismutase	ssc:414913	NM_005125.1	CCS	Copper chaperone for superoxide dismutase	hsa:9973	2	0	-553.49	146.81
LOC100626199	XP_005663966.1	Uncharacterized protein	ssc:100626199	NM_003708.3	RDH16	Retinol dehydrogenase 16	hsa:8608	2	0	-415.51	82.74
LOC100626193	XP_003361230.2	cerebellar degeneration-related protein 2-like	ssc:100626193	NM_001802.1	CDR2	Cerebellar degeneration-related protein 2	hsa:1039	2	0	-182.23	-62.28
CFH	NM_214281.2	Uncharacterized protein	ssc:397525	NM_001014975.2	CFH	Complement factor H	hsa:3075	2	0	-2369.42	868.85
FOLR2	NM_213853.1	folate receptor 2 (fetal)	ssc:396853	NM_001113536.1	FOLR2	Folate receptor beta	hsa:2350	2	0	-2232.17	102.69
EBP	NM_001167646.1	Uncharacterized protein	ssc:100312968	NM_006579.2	EBP	3-beta-hydroxysteroid-Delta(8),Delta(7)-isomerase	hsa:10682	2	0	-144.64	134.69
LOC100156972	ZNF664	Uncharacterized protein	ssc:100156972	NM_152437.2	ZNF664	ZNF664 protein	hsa:144348	2	0	-82.04	41.33
BRCA2	XP_005658632.1	Breast and ovarian cancer susceptibility 2	ssc:100153762					2	0	-64.9	-9.97
LOC100737089	XP_005672574.1	Uncharacterized protein	ssc:100737089	NM_024055.4	SLC30A5	Zinc transporter 5	hsa:64924	2	0	-45.15	8.16
LOC100737057	XP_005669343.1	Uncharacterized protein	ssc:100737057	NM_001281726.1	BTD	cDNA FLJ50907, highly similar to Biotinidase (EC 3.5.1.12)	hsa:686	2	0	-59.21	40.61
ZFYVE1	ZFYVE1	Uncharacterized protein	ssc:100154908	NM_178441.2	ZFYVE1	Zinc finger FYVE domain-containing protein 1	hsa:53349	2	0	-81.06	-13.24
ARMC12	XP_005665973.1	armadillo repeat containing 12	ssc:100157423	NM_145028.4	ARMC12	armadillo repeat containing 12	hsa:221481	2	0	-19.46	17.18
DYM	XP_003480372.1	dymeclin	ssc:100738627	NM_017653.3	DYM	Dymeclin	hsa:54808	2	0	-105.34	-15.61
LOC100514082	XP_003121229.3	ensconsin-like	ssc:100514082	NM_003980.4	MAP7	cDNA, FLJ93207, highly similar to Homo sapiens microtubule-associated protein 7 (MAP7), mRNA	hsa:9053	2	0	-90.83	-35.83
F12	NM_214242.1	Coagulation factor XII	ssc:397474					2	0	-8790.28	-2327.65
DSC2	XP_005674251.1	Uncharacterized protein	ssc:100623651	NM_024422.3	DSC2	cDNA FLJ76245, highly similar to Homo sapiens desmocollin 2 (DSC2), transcript variant Dsc2a, mRNA	hsa:1824	2	0	-86.58	-5.73
MGST3	NM_001044556.1	Microsomal glutathione S-transferase 3	ssc:733607	NM_004528.3	MGST3	Microsomal glutathione S-transferase 3 variant	hsa:4259	2	0	-1858.67	-165.17
LOC100737035	XP_003480402.1	Uncharacterized protein	ssc:100737035	NM_000236.2	LIPC	LIPC protein	hsa:3990	2	0	-369.64	248.75
LOC100626039	XP_005658424.1	spastin-like	ssc:100626039	NM_199436.1	SPAST	cDNA FLJ56937, highly similar to Spastin	hsa:6683	2	0	-30.33	-4.87
LOC100737013	XP_005653310.1	Uncharacterized protein	ssc:100737013	NM_001266.4	CES1	cDNA FLJ57637, highly similar to Liver carboxylesterase 1 (EC 3.1.1.1)	hsa:1066	2	0	-6703.38	759.44
LOC100626394	XP_005658250.1	monocarboxylate transporter 5-like	ssc:100626394	NM_004696.2	SLC16A4	Monocarboxylate transporter 5	hsa:9122	2	0	-9.17	6.28
AGXT2	NM_001244884.1	Uncharacterized protein	ssc:100513890	NM_031900.3	AGXT2	cDNA, FLJ95543, highly similar to Homo sapiens alanine-glyoxylate aminotransferase 2 (AGXT2), nuclear gene encoding mitochondrial protein, mRNA	hsa:64902	2	0	-2828.61	1332
DIO1	NM_001001627.1	Type I iodothyronine deiodinase	ssc:414380	NM_213593.3	DIO1	Iodothyronine deiodinase type 1 splice variant a	hsa:1733	2	0	-1481.04	108.36
SLC46A3	NM_001243471.1	Solute carrier family 46, member 3	ssc:100154155	NM_181785.3	SLC46A3	cDNA FLJ36613 fis, clone TRACH2016347, weakly similar to Heme carrier protein 1	hsa:283537	2	0	-312.06	-86.54
ATHL1	XP_005653042.1	Uncharacterized protein	ssc:100518005	NM_025092.4	ATHL1	cDNA FLJ51482	hsa:80162	2	0	-35.53	24.27
LOC100739494	XP_005659671.1	very long-chain acyl-CoA synthetase-like	ssc:100739494	NM_003645.3	SLC27A2	cDNA FLJ41911 fis, clone PEBLM2008605, highly similar to Very-long-chain acyl-CoA synthetase (EC 6.2.1.-)	hsa:11001	2	0	-76.43	29.89
C7H15ORF27	XP_001928867.3	chromosome 7 open reading frame, human C15orf27	ssc:100152648	NM_152335.2	C15orf27	Transmembrane protein C15orf27	hsa:123591	2	0	-19.23	-6.09
PIM1	XP_005665984.1	Uncharacterized protein	ssc:100157844	NM_002648.3	PIM1	cDNA FLJ61426, highly similar to Proto-oncogene serine/threonine-protein kinase Pim-1 (EC 2.7.11.1)	hsa:5292	2	0	-70.83	-10.08
SDR9C7	XP_003355526.2	Uncharacterized protein	ssc:100626104	NM_148897.2	SDR9C7	Short-chain dehydrogenase/reductase family 9C member 7	hsa:121214	2	0	-111.01	22.13
SPR	XP_003125080.1	Uncharacterized protein	ssc:100521367	NM_003124.4	SPR	Sepiapterin reductase	hsa:6697	2	0	-557.93	-136.04
LOC100739320	XP_005672360.1	Uncharacterized protein	ssc:100739320	NM_000463.2	UGT1A1	UDP-glucuronosyltransferase 1 family polypeptide A1s	hsa:54658	2	0	-401.96	25.15
SMS	XP_005673552.1	Uncharacterized protein	ssc:100153052	NM_004595.4	SMS	Spermine synthase	hsa:6611	2	0	-179.17	66.74
LOC100739304	XP_005668311.1	isopentenyl-diphosphate Delta-isomerase 1-like	ssc:100739304	NM_004508.2	IDI1	Isopentenyl-diphosphate Delta-isomerase 1	hsa:3422	2	0	-25.48	23.8
RDH11	XP_005656404.1	Uncharacterized protein	ssc:100154684	NM_016026.3	RDH11	Retinol dehydrogenase 11	hsa:51109	2	0	-149.92	100.79
RDH10	XP_005658545.1	Retinol dehydrogenase 10	ssc:100127136	NM_172037.4	RDH10	Retinol dehydrogenase 10	hsa:157506	2	0	-271.17	-48.78
FAM174B	XR_304585.1	family with sequence similarity 174, member B	ssc:100521100	NM_207446.2	FAM174B	Membrane protein FAM174B	hsa:400451	2	0	-39.73	-13.21
FAM173A	XP_003124753.1	family with sequence similarity 173, member A	ssc:100526101	NM_023933.2	FAM173A	Protein FAM173A	hsa:65990	2	0	-80.04	26.98
LOC102166076	XP_005672353.1	UDP-glucuronosyltransferase 1-6-like	ssc:102166076	NM_205862.1	UGT1A6	UDP-glucuronosyltransferase 1-6	hsa:54578	2	0	-202.86	-31.5
RHBDD3	XP_005657420.1	Uncharacterized protein	ssc:100158098	NM_012265.1	RHBDD3	Rhomboid domain-containing protein 3	hsa:25807	2	0	-52.04	21.53
VKORC1L1	XP_003124493.1	vitamin K epoxide reductase complex, subunit 1-like 1	ssc:100518062	NM_173517.4	VKORC1L1	Vitamin K epoxide reductase complex subunit 1-like protein 1	hsa:154807	2	0	-58.77	23.45
LOC102166306	XP_005666805.1	alpha-fetoprotein-like	ssc:102166306	NM_001134.2	AFP	cDNA FLJ51509, highly similar to Alpha-fetoprotein	hsa:174	2	0	-387.51	116.28
LOC100739659	XP_003484219.1	lanosterol 14-alpha demethylase-like	ssc:100739659	NM_001146152.1	CYP51A1	Lanosterol 14-alpha demethylase	hsa:1595	2	0	-14.4	11.41
CIDE-B	NM_001112688.1	Cell death-inducing DFFA-like effector B variant 1	ssc:100127160	NM_014430.2	CIDEB	cDNA FLJ16433 fis, clone BRACE3013936, highly similar to Cell death activator CIDE-B	hsa:27141	2	0	-785.21	123.43
PITRM1	XP_005674609.1	Uncharacterized protein	ssc:100521215	NM_014968.1	PITRM1	Presequence protease, mitochondrial	hsa:10531	2	0	-80.22	22.52
PLG	NM_001044590.2	Plasminogen	ssc:733660	NM_001168338.1	PLG	cDNA, FLJ93426, highly similar to Homo sapiens plasminogen (PLG), mRNA	hsa:5340	2	0	-8593.97	6534.18
ACSM3	XP_005662155.1	Uncharacterized protein	ssc:100512220	NM_202000.2	ACSM3	cDNA FLJ77928, highly similar to Homo sapiens acyl-CoA synthetase medium-chain family member 3 (ACSM3), transcript variant 1, mRNA	hsa:6296	2	0	-114.67	21.53
ACSM4	NM_001243022.1	Uncharacterized protein	ssc:100512595	NM_001080454.1	ACSM4	Acyl-coenzyme A synthetase ACSM4, mitochondrial	hsa:341392	2	0	-4705.43	3880.78
LOC100626559	XP_005660597.1	Uncharacterized protein	ssc:100626559	NM_152572.2	AK8	Adenylate kinase 8	hsa:158067	2	0	-30.4	-10.66
LTC4S	XP_003123693.2	Uncharacterized protein	ssc:100520063	NM_145867.1	LTC4S	cDNA, FLJ92310, Homo sapiens leukotriene C4 synthase (LTC4S), transcript variant 2,mRNA	hsa:4056	2	0	-1064.7	11.36
PPL	XP_003124688.3	Uncharacterized protein	ssc:100512773	NM_002705.4	PPL	Periplakin	hsa:5493	2	0	-71.61	63.15
ACSS2	NM_001143695.1	Acyl-CoA synthetase short-chain family member 2	ssc:100153866	NM_139274.1	ACSS2	cDNA FLJ40707 fis, clone THYMU2026835, highly similar to Acetyl-coenzyme A synthetase, cytoplasmic (EC 6.2.1.1)	hsa:55902	2	0	-90	-32.72
SYCE2	XP_005652945.1	synaptonemal complex central element protein 2	ssc:100739824	NM_001105578.1	SYCE2	Synaptonemal complex central element protein 2	hsa:256126	2	0	-189.67	-27.45
DFFA	XP_003127611.1	Uncharacterized protein	ssc:100523126	NM_213566.1	DFFA	DNA fragmentation factor subunit alpha	hsa:1676	2	0	-118.95	23.47
TTC23L	XP_005672475.1	tetratricopeptide repeat domain 23-like	ssc:100513120	NM_144725.3	TTC23L	tetratricopeptide repeat domain 23-like	hsa:153657	2	0	-58.63	36.08
CCDC53	XP_005674181.1	coiled-coil domain containing 53	ssc:102165500	NM_016053.2	CCDC53	WASH complex subunit CCDC53	hsa:51019	2	0	-275.82	113.09
LOC100739500	XP_003481823.2	acyl-CoA synthetase family member 3, mitochondrial-like	ssc:100739500	NR_104293.1	ACSF3	Acyl-CoA synthetase family member 3, mitochondrial	hsa:197322	2	0	-65.67	50.96
TSC22D3	XP_005657963.1	TSC22 domain family protein 3	ssc:100517321	NM_198057.2	TSC22D3	cDNA, FLJ92096, highly similar to Homo sapiens delta sleep inducing peptide, immunoreactor (DSIPI), mRNA	hsa:1831	2	0	-470.56	-122.03
VCAM1	NM_213891.1	Uncharacterized protein	ssc:396925	NM_080682.2	VCAM1	Vascular cell adhesion protein 1	hsa:7412	2	0	-309.08	-101.22
LOC100739534	XP_005656684.1	uncharacterized LOC100739534	ssc:100739534	NM_006235.2	POU2AF1	POU domain class 2-associating factor 1	hsa:5450	2	0	-28.22	0.98
LOC100739531	XP_005658896.1	guanine nucleotide-binding protein G(q) subunit alpha-like	ssc:100739531	NM_002072.4	GNAQ	cDNA FLJ50831, highly similar to Guanine nucleotide-binding protein G(q) subunit alpha	hsa:2776	2	0	-90.45	-35.42
UAP1	XP_005663209.1	Uncharacterized protein	ssc:100156649	NM_003115.4	UAP1	UDP-N-acetylhexosamine pyrophosphorylase	hsa:6675	2	0	-102.46	19.96
OCLN	NM_001163647.2	Uncharacterized protein	ssc:397236	NM_002538.3	OCLN	cDNA FLJ77961, highly similar to Homo sapiens occludin (OCLN), mRNA	hsa:100506658	2	0	-119.68	-44.98
P4HA1	NM_001097435.1	Procollagen-proline 2-oxoglutarate-4-dioxygenase	ssc:100037299	NM_001142596.1	P4HA1	Prolyl 4-hydroxylase subunit alpha-1	hsa:5033	2	0	-389.11	-124.71
FLVCR2	NM_001142840.1	Feline leukemia virus subgroup C cellular receptor family member 2	ssc:100217391	NM_017791.2	FLVCR2	Feline leukemia virus subgroup C receptor-related protein 2	hsa:55640	2	0	-43.07	27.33
MRPL19	XP_003354803.1	Uncharacterized protein	ssc:100625069	NM_014763.3	MRPL19	cDNA FLJ76832, highly similar to Homo sapiens mitochondrial ribosomal protein L19 (MRPL19), mRNA	hsa:9801	2	0	-68.6	56.57
HAO2	XP_005655467.1	Uncharacterized protein	ssc:100522133	NM_016527.2	HAO2	Hydroxyacid oxidase 2	hsa:51179	2	0	-527.39	12.39
HAMP	NM_214117.1	Hepcidin	ssc:397207	NM_021175.2	HAMP	Hepcidin antimicrobial peptide	hsa:57817	2	0	-2358.62	-1153.16
HAO1	NM_001243431.1	Uncharacterized protein	ssc:100627803	NM_017545.2	HAO1	cDNA, FLJ94465, Homo sapiens hydroxyacid oxidase (glycolate oxidase) 1 (HAO1),mRNA	hsa:54363	2	0	-645.48	460.29
BDH1	XP_005670153.1	Uncharacterized protein	ssc:100511473	NM_203315.2	BDH1	3-hydroxybutyrate dehydrogenase	hsa:622	2	0	-650.28	59.92
DECR2	XP_005655183.1	Uncharacterized protein	ssc:100524368	NM_020664.3	DECR2	Peroxisomal 2,4-dienoyl-CoA reductase	hsa:26063	2	0	-417.13	-4.47
DECR1	NM_001190232.2	Uncharacterized protein	ssc:503544	NM_001359.1	DECR1	2,4-dienoyl-CoA reductase, mitochondrial	hsa:1666	2	0	-882.49	304.21
RHBDL1	XP_005662298.1	Uncharacterized protein	ssc:102164926	np_003952	np_003952			2	0	-31.62	17.05
PLS3	XP_005673903.1	Uncharacterized protein	ssc:100158187	NM_005032.6	PLS3	cDNA FLJ61108, highly similar to Plastin-3	hsa:5358	2	0	-103.2	60.41
CYP39A1	NM_001101027.1	Cytochrome P450	ssc:100113410	NM_016593.4	CYP39A1	cDNA FLJ53106, highly similar to Cytochrome P450 39A1 (EC 1.14.13.99)	hsa:51302	2	0	-137.3	-56.45
SUCLG1	NM_214409.2	Succinyl-CoA ligase [ADP/GDP-forming] subunit alpha, mitochondrial	ssc:399539	NM_003849.3	SUCLG1	cDNA FLJ76284, highly similar to Homo sapiens succinate-CoA ligase, GDP-forming, alpha subunit (SUCLG1), mRNA	hsa:8802	2	0	-1719.49	380.7
ND1	UPI0002AD6AC2	NADH-ubiquinone oxidoreductase chain 1	ssc:808501	YP_003024026.1	ND1	NADH-ubiquinone oxidoreductase chain 1	hsa:4535	2	0	-9342.89	-992.97
RORA	XP_005659598.1	Uncharacterized protein	ssc:100156637	NM_134262.2	RORA	Retinoid-related orphan receptor alpha	hsa:6095	2	0	-94.56	-5.58
ZBED3	ZBED3	Uncharacterized protein	ssc:100521776	NM_032367.2	ZBED3	Zinc finger BED domain-containing protein 3	hsa:84327	2	0	-28.58	-1.16
PMVK	NM_001168416.1	Phosphomevalonate kinase	ssc:100152301	NM_006556.3	PMVK	Phosphomevalonate kinase	hsa:10654	2	0	-457.84	21.96
NNT	XP_003133978.3	Uncharacterized protein	ssc:100526144	NM_182977.2	NNT	cDNA FLJ61320, highly similar to NAD(P) transhydrogenase, mitochondrial (EC 1.6.1.2)	hsa:23530	2	0	-529.11	-18.13
LOC100739029	XP_005669430.1	caspase-14-like	ssc:100739029	NM_012114.2	CASP14	cDNA, FLJ94644, Homo sapiens caspase 14, apoptosis-related cysteine protease(CASP14), mRNA	hsa:23581	2	0	-43.22	-11.29
LOC100626871	XP_003361443.2	fatty acid hydroxylase domain-containing protein 2-like	ssc:100626871	NM_032385.3	FAXDC2	Fatty acid hydroxylase domain-containing protein 2	hsa:10826	2	0	-143.35	22.47
LOC100626689	XP_005658428.1	lysosomal acid phosphatase-like	ssc:100626689	NM_001610.2	ACP2	cDNA FLJ52440, highly similar to Lysosomal acid phosphatase (EC 3.1.3.2)	hsa:53	2	0	-96.19	18.12
OGDHL	XP_003133157.2	Uncharacterized protein	ssc:100521870	NM_018245.2	OGDHL	2-oxoglutarate dehydrogenase-like, mitochondrial	hsa:55753	2	0	-321.85	69.26
KPNA5	XP_005654450.1	Importin subunit alpha	ssc:397220	NM_002269.2	KPNA5	Importin subunit alpha-6	hsa:3841	2	0	-24.73	-6.55
PEX14	XP_003127609.1	Uncharacterized protein	ssc:100522811	NM_004565.2	PEX14	cDNA FLJ51918, highly similar to Peroxisomal membrane protein PEX14	hsa:5195	2	0	-73.61	21.38
TP53INP2	XP_005672928.1	Uncharacterized protein	ssc:100152247	NM_021202.1	TP53INP2	Tumor protein p53-inducible nuclear protein 2	hsa:58476	2	0	-164.51	-34.91
PSEN2	NM_001078666.1	Presenilin-2	ssc:780410	NM_012486.2	PSEN2	Presenilin 2 (Alzheimer disease 4), isoform CRA_b	hsa:5664	2	0	-60.14	-19.4
LOC102161691	XP_005672700.1	microtubule-associated tumor suppressor 1 homolog	ssc:102161691	NM_020749.4	MTUS1	Microtubule-associated tumor suppressor 1	hsa:57509	2	0	-80.13	24.3
OTC	NM_001164002.2	Ornithine carbamoyltransferase, mitochondrial	ssc:397438	NM_000531.5	OTC	Ornithine carbamoyltransferase, mitochondrial	hsa:5009	2	0	-1659.68	127.45
WIBG	XP_005663942.1	Uncharacterized protein	ssc:100151875	NM_032345.2	WIBG	Partner of Y14 and mago	hsa:84305	2	0	-142.59	-69.15
SMEK1	XP_005666456.1	Uncharacterized protein	ssc:100157672	NM_032560.4	SMEK1	Serine/threonine-protein phosphatase 4 regulatory subunit 3A	hsa:55671	2	0	-100.2	41.02
SUCNR1	XP_005674529.1	succinate receptor 1	ssc:100739158	NM_033050.4	SUCNR1	Succinate receptor 1	hsa:56670	2	0	-20.79	1.64
PPAT	XP_003129071.2	phosphoribosyl pyrophosphate amidotransferase	ssc:100521102	NM_002703.4	PPAT	Amidophosphoribosyltransferase	hsa:5471	2	0	-67.53	-29.12
UBXN8	NM_001244745.1	UBX domain protein 8	ssc:100513050	NM_005671.3	UBXN8	UBX domain-containing protein 8	hsa:7993	2	0	-258.09	-1.18
LOC100519232	XP_003134677.3	UPF0606 protein KIAA1549-like	ssc:100519232	NM_020910.2	KIAA1549	UPF0606 protein KIAA1549	hsa:57670	2	0	-9.34	-4.03
SLC22A3	XP_003121154.1	Solute carrier family 22 member 3	ssc:100142677	NM_021977.3	SLC22A3	Solute carrier family 22 member 3	hsa:6581	2	0	-235.54	224.88
LOC100739251	XP_005673865.1	PWWP domain-containing protein MUM1L1-like	ssc:100739251	NM_152423.4	MUM1L1	melanoma associated antigen (mutated) 1-like 1	hsa:139221	2	0	-71.61	-1.44
SLC22A7	NM_001044617.1	Solute carrier family 22 member 7	ssc:733693	NM_153320.2	SLC22A7	Solute carrier family 22 member 7	hsa:10864	2	0	-815.71	740.81
BAG3	XP_001929035.2	Uncharacterized protein	ssc:100156989	NM_004281.3	BAG3	BAG family molecular chaperone regulator 3	hsa:9531	2	0	-624.94	-193.35
SLC45A2	XP_003483857.1	Membrane-associated transporter protein	ssc:606748	NM_016180.3	SLC45A2	Membrane-associated transporter protein	hsa:51151	2	0	-55.44	5.95
CNNM2	XR_299465.1	Uncharacterized protein	ssc:100155831	NM_199077.2	CNNM2	Metal transporter CNNM2	hsa:54805	2	0	-28.48	-5.7
LOC100739101	XP_003480812.1	Uncharacterized protein	ssc:100739101	NM_001199209.1	CYP4F3	cDNA FLJ56100, highly similar to Cytochrome P450 4F2 (EC 1.14.13.30)	hsa:4051	2	0	-917.44	-214.85
ACVR1	XP_005671910.1	Activin A receptor type I	ssc:100152307	NM_001111067.2	ACVR1	cDNA FLJ60721, highly similar to Activin receptor type-1 (EC 2.7.11.30)	hsa:90	2	0	-102.37	-13.08
LOC100519130	XP_005654892.1	Uncharacterized protein	ssc:100519130	NM_152491.4	PM20D1	Probable carboxypeptidase PM20D1	hsa:148811	2	0	-2663.73	65.56
LOC100626911	XP_005663975.1	serine hydroxymethyltransferase, mitochondrial-like	ssc:100626911	NR_048562.1	SHMT2	Serine hydroxymethyltransferase, mitochondrial	hsa:6472	2	0	-138.05	93.18
LOC100514955	XP_005658130.1	CB1 cannabinoid receptor-interacting protein 1-like	ssc:100514955	NM_015463.2	CNRIP1	cannabinoid receptor interacting protein 1	hsa:25927	2	0	-58.53	-24.45
MSMO1	NM_213752.1	Methylsterol monooxygenase 1	ssc:396590	NM_006745.4	MSMO1	Methylsterol monooxygenase 1	hsa:6307	2	0	-139.95	88.85
LOC100739187	XP_003480678.1	proprotein convertase subtilisin/kexin type 6-like	ssc:100739187	NM_138325.2	PCSK6	Proprotein convertase subtilisin/kexin type 6	hsa:5046	2	0	-379.74	276.12
LOC100739184	XP_003483308.1	Uncharacterized protein	ssc:100739184	NM_001086.2	AADAC	Arylacetamide deacetylase	hsa:13	2	0	-235.84	139.92
LOC100625881	XP_003481867.1	phosphorylase b kinase regulatory subunit beta-like	ssc:100625881	NM_001031835.2	PHKB	cDNA FLJ41698 fis, clone HCHON2003532, highly similar to Phosphorylase b kinase regulatory subunit beta	hsa:5257	2	0	-76.4	27.61
HSPA14	NM_001243393.1	Uncharacterized protein	ssc:100510924	NR_103464.1	HSPA14	Heat shock 70kDa protein 14 isoform 1 variant 3	hsa:51182	2	0	-96.62	-14.19
ZBTB16	ZBTB16	Uncharacterized protein	ssc:100625290	NM_006006.4	ZBTB16	Zinc finger and BTB domain-containing protein 16	hsa:7704	2	0	-54.09	10.24
ECI1	NM_001285973.1	Uncharacterized protein	ssc:100738177	NM_001919.3	ECI1	Enoyl-CoA delta isomerase 1, mitochondrial	hsa:1632	2	0	-2111.25	1276.5
ZBTB47	ZBTB47	Uncharacterized protein	ssc:100523512	NM_145166.3	ZBTB47	Zinc finger and BTB domain-containing protein 47	hsa:92999	2	0	-47.07	-4.32
ECSIT	XP_005674697.1	Uncharacterized protein	ssc:100519412	NM_016581.4	ECSIT	Evolutionarily conserved-signaling intermediate in Toll pathway, mitochondrial	hsa:51295	2	0	-62.37	58.08
ESRRA	NM_001170521.1	ERRa	ssc:100322868	NM_004451.4	ESRRA	Steroid hormone receptor ERR1	hsa:2101	2	0	-166.09	114.95
LOC102158184	XP_005670116.1	peroxisomal bifunctional enzyme-like	ssc:102158184	NM_001966.3	EHHADH	EHHADH protein	hsa:1962	2	0	-936.47	258.66
MRPS27	XP_003134081.1	Uncharacterized protein	ssc:100519229	NM_015084.2	MRPS27	cDNA FLJ54799, highly similar to Mitochondrial 28S ribosomal protein S27	hsa:23107	2	0	-148.87	38.91
SORD	NM_001244162.1	Sorbitol dehydrogenase	ssc:100158181	NR_034039.1	SORD	cDNA FLJ60282, highly similar to Sorbitol dehydrogenase (EC 1.1.1.14)	hsa:6652	2	0	-13325.2	-3948.52
SLC25A47	XP_005656524.1	Uncharacterized protein	ssc:100515556	NM_207117.2	SLC25A47	Solute carrier family 25 member 47	hsa:283600	2	0	-2395.15	-1115.03
SLC25A38	XP_005669429.1	Uncharacterized protein	ssc:100622220	NM_017875.2	SLC25A38	Solute carrier family 25 member 38	hsa:54977	2	0	-42.25	25.51
SLC25A27	NM_001195115.1	Uncoupling protein 4 transcript 2	ssc:100157774	NM_004277.4	SLC25A27	Solute carrier family 25, member 27, isoform CRA_a	hsa:9481	2	0	-254.97	-70.02
SLC25A21	XP_005666258.1	Uncharacterized protein	ssc:100515265	NM_030631.3	SLC25A21	Mitochondrial 2-oxodicarboxylate carrier	hsa:89874	2	0	-60.13	16.61
SLC25A20	XP_003483226.1	Uncharacterized protein	ssc:100524459	NM_000387.5	SLC25A20	cDNA FLJ53016, highly similar to Mitochondrial carnitine/acylcarnitine carrier protein	hsa:788	2	0	-157.75	-32.17
SLC25A17	XP_003126052.1	Uncharacterized protein	ssc:100517713	NR_104238.1	SLC25A17	cDNA FLJ57410, highly similar to Peroxisomal membrane protein PMP34	hsa:10478	2	0	-291.97	-25.74
CYP2D25	NM_214394.1	Vitamin D(3) 25-hydroxylase	ssc:397687	NM_001025161.2	CYP2D6	Nonfunctional cytochrome P450 family 2 subfamily D polypeptide 6	hsa:1565	2	0	-4787.9	-1468.02
LOC102158263	XP_005666860.1	Fibrinogen alpha chain	ssc:102158263	NM_021871.2	FGA	cDNA FLJ78367, highly similar to Homo sapiens fibrinogen, A alpha polypeptide (FGA), transcriptvariant alpha, mRNA	hsa:2243	2	0	-14254.4	11832.5
ECH1	NM_001044607.2	Peroxisomal enoyl coenzyme A hydratase 1	ssc:733679	NM_001398.2	ECH1	cDNA FLJ57619, highly similar to Delta 3,5-delta 2,4-dienoyl-CoA isomerase, mitochondrial (EC 5.3.3.-)	hsa:1891	2	0	-1180.48	625.43
NUDFV2	NM_001097475.1	NDUFV2	ssc:100037991	NM_021074.4	NDUFV2	cDNA FLJ78041, highly similar to Homo sapiens NADH dehydrogenase (ubiquinone) flavoprotein 2, 24kDa (NDUFV2), mRNA	hsa:4729	2	0	-209.87	133.27
LOC102165517	XP_005667969.1	nascent polypeptide-associated complex subunit alpha, muscle-specific form-like	ssc:102165517					2	0	-1258.24	-306.54
PINK1	XP_005665148.1	Uncharacterized protein	ssc:100515613	NM_032409.2	PINK1	Serine/threonine-protein kinase PINK1, mitochondrial	hsa:65018	2	0	-332.75	20.51
SOD1	NM_001190422.1	Superoxide dismutase [Cu-Zn]	ssc:397036	NM_000454.4	SOD1	Superoxide dismutase [Cu-Zn]	hsa:6647	2	0	-6361.91	-800.09
CYP2C36	XP_005658962.1	Cytochrome P450 2C36	ssc:403110	NM_001128925.1	CYP2C18	Cytochrome P450 2C18	hsa:1562	2	0	-21456	17853.2
CYP2C33	NM_214414.1	Uncharacterized protein	ssc:403107	NM_030878.1	CYP2C8	cDNA FLJ59467, highly similar to Cytochrome P450 2C8 (EC 1.14.14.1)	hsa:1558	2	0	-34147.7	-12113.4
CYP2C32	XP_003359352.1	Cytochrome P450 2C32	ssc:403106	NM_001128925.1	CYP2C18	Cytochrome P450 2C18	hsa:1562	2	0	-4544.72	1222.53
NINL	XP_005657723.1	Uncharacterized protein	ssc:100519522	NM_025176.4	NINL	Ninein-like protein	hsa:22981	2	0	-18.33	-3.89
MOCS1	XP_005666001.1	Uncharacterized protein	ssc:100154835	NR_033233.1	MOCS1	Molybdenum cofactor biosynthesis protein A	hsa:4337	2	0	-73.17	56.84
CYP2C42	NM_001167835.1	Cytochrome P450 2C42	ssc:403111	NM_001128925.1	CYP2C18	Cytochrome P450 2C18	hsa:1562	2	0	-60.56	7.46
CYP2C49	NM_214420.1	Uncharacterized protein	ssc:403215	NM_001128925.1	CYP2C18	Cytochrome P450 2C18	hsa:1562	2	0	-13394.5	2065.25
LOC102161142	XP_005666627.1	serine hydroxymethyltransferase, mitochondrial-like	ssc:102161142	NR_048562.1	SHMT2	Serine hydroxymethyltransferase, mitochondrial	hsa:6472	2	0	-52.22	43.96
RPL3L	XP_005658938.1	ribosomal protein L3-like	ssc:100622679	NM_005061.2	RPL3L	cDNA, FLJ93657, highly similar to Homo sapiens ribosomal protein L3-like (RPL3L), mRNA	hsa:6123	2	0	-44.56	-5.59
CELSR2	XP_005674678.1	cadherin, EGF LAG seven-pass G-type receptor 2	ssc:100736791	NM_001408.2	CELSR2	cDNA FLJ45845 fis, clone OCBBF2004478, highly similar to Homo sapiens cadherin, EGF LAG seven-pass G-type receptor 2 (CELSR2) mRNA	hsa:1952	2	0	-30.07	-3.89
CD93	XP_003359965.2	Uncharacterized protein	ssc:100155660	NM_012072.3	CD93	cDNA FLJ60144, highly similar to Complement component C1q receptor	hsa:22918	2	0	-92.31	9.12
LOC102161205	XP_005660659.1	carnitine O-palmitoyltransferase 1, liver isoform-like	ssc:102161205	NM_001876.3	CPT1A	cDNA, FLJ95058, highly similar to Homo sapiens carnitine palmitoyltransferase 1A (liver) (CPT1A),nuclear gene encoding mitochondrial protein, mRNA	hsa:1374	2	0	-226.37	-17.73
LOC100621414	XP_005658440.1	Uncharacterized protein	ssc:100621414					2	0	-85.31	80.42
LOC102165643	XP_005666155.1	methylmalonyl-CoA mutase, mitochondrial-like	ssc:102165643	NM_000255.3	MUT	cDNA, FLJ92992, highly similar to Homo sapiens methylmalonyl Coenzyme A mutase (MUT), nuclear gene encoding mitochondrial protein, mRNA	hsa:4594	2	0	-130.05	128.87
PM20D2	XP_001928624.1	Uncharacterized protein	ssc:100157591	NM_001010853.2	PM20D2	Peptidase M20 domain-containing protein 2	hsa:135293	2	0	-43.01	3.55
PM20D1	NM_001243465.1	peptidase M20 domain containing 1	ssc:100627595	NM_152491.4	PM20D1	Probable carboxypeptidase PM20D1	hsa:148811	2	0	-122.91	37.49
LOC102167904	XP_005667417.1	inverted formin-2-like	ssc:102167904					2	0	-14.06	8.76
LOC100151901	XP_005670957.1	glutathione S-transferase theta-4-like	ssc:100151901	XP_003960867.1	LOC100652871	glutathione S-transferase theta-4-like	hsa:100652871	2	0	-384.02	200.99
HOGA1	NM_001190169.1	Uncharacterized protein	ssc:100153961					2	0	-262.64	56.3
ECHDC2	XP_005665473.1	Uncharacterized protein	ssc:100519847	NM_018281.3	ECHDC2	Enoyl-CoA hydratase domain-containing protein 2, mitochondrial	hsa:55268	2	0	-1427.53	-62.54
PLBD2	XP_001925814.4	Uncharacterized protein	ssc:100156824	NM_173542.3	PLBD2	Putative phospholipase B-like 2	hsa:196463	2	0	-371.98	42.63
KATNB1	XP_005664454.1	Uncharacterized protein	ssc:100514649	NM_005886.2	KATNB1	Katanin p80 WD40 repeat-containing subunit B1	hsa:10300	2	0	-43.98	-8.24
TRABD	XP_005653248.1	TraB domain containing	ssc:100519151	NM_025204.2	TRABD	TraB domain containing	hsa:80305	2	0	-74.44	33.15
FBXW5	XP_005652787.1	Uncharacterized protein	ssc:100514029	NM_178226.1	FBXW5	F-box/WD repeat-containing protein 5	hsa:54461	2	0	-89.91	28.16
RAB6A	XP_003129682.2	RAB6A, member RAS oncogene family	ssc:100514172	NM_198896.1	RAB6A	cDNA FLJ51066, highly similar to Ras-related protein Rab-6A	hsa:5870	2	0	-78.55	30.3
SPP2	NM_213780.1	Secreted phosphoprotein 24	ssc:396669	NM_006944.2	SPP2	Secreted phosphoprotein 24	hsa:6694	2	0	-2064.62	-526.05
ACOT12	XP_003480920.1	Uncharacterized protein	ssc:100738062	NM_130767.2	ACOT12	Acyl-coenzyme A thioesterase 12	hsa:134526	2	0	-316.64	63.71
LOC100621987	XP_003360730.1	dymeclin-like	ssc:100621987	NM_017653.3	DYM	Dymeclin	hsa:54808	2	0	-82.98	3.32
RHOBTB1	XP_005671076.1	Uncharacterized protein	ssc:100153330	NR_024555.1	RHOBTB1	Rho-related BTB domain-containing protein 1	hsa:9886	2	0	-50.17	25.61
RHOBTB3	XP_003354270.1	Uncharacterized protein	ssc:100523594	NM_014899.3	RHOBTB3	Rho-related BTB domain-containing protein 3	hsa:22836	2	0	-208.58	-18.16
CPT1A	NM_001129805.1	Uncharacterized protein	ssc:399527	NM_001876.3	CPT1A	cDNA, FLJ95058, highly similar to Homo sapiens carnitine palmitoyltransferase 1A (liver) (CPT1A),nuclear gene encoding mitochondrial protein, mRNA	hsa:1374	2	0	-478.57	-19.26
ULK1	XP_005670584.1	Uncharacterized protein	ssc:100151990	NM_003565.2	ULK1	Serine/threonine-protein kinase ULK1	hsa:8408	2	0	-272.23	-127.87
LDLR	NM_001206354.2	Low-density lipoprotein receptor	ssc:396801	NM_001195803.1	LDLR	Low density lipoprotein	hsa:3949	2	0	-34.95	30.56
MRPL3	XP_001925073.2	Uncharacterized protein	ssc:100156322	NM_007208.3	MRPL3	cDNA FLJ51883, highly similar to Mitochondrial 39S ribosomal protein L3	hsa:11222	2	0	-86.84	49.29
MRPL4	XP_005654912.1	Uncharacterized protein	ssc:100511369	NM_146388.1	MRPL4	39S ribosomal protein L4, mitochondrial	hsa:51073	2	0	-126.93	73.14
LOC100739745	XP_003484078.1	Uncharacterized protein	ssc:100739745	NM_001127500.1	MET	MET protein	hsa:4233	2	0	-64.34	37.96
LOC100739748	XP_003480826.1	Uncharacterized protein	ssc:100739748	NR_102317.1	GCDH	cDNA FLJ59956, highly similar to Glutaryl-CoA dehydrogenase, mitochondrial (EC 1.3.99.7)	hsa:2639	2	0	-179.4	66.14
LDHD	XP_005664401.1	Uncharacterized protein	ssc:100523064	NM_194436.2	LDHD	Probable D-lactate dehydrogenase, mitochondrial	hsa:197257	2	0	-514.64	123.95
LOC100739739	XP_003482986.2	Uncharacterized protein	ssc:100739739	NM_004104.4	FASN	Fatty acid synthase	hsa:2194	2	0	-198.8	-66.36
LOC100739719	XP_005669968.1	tetraspanin-6-like	ssc:100739719	NM_003270.3	TSPAN6	cDNA FLJ90591 fis, clone PLACE1001081, highly similar to Tetraspanin-6	hsa:7105	2	0	-275.96	249.45
LOC100621810	XP_003361730.2	Uncharacterized protein	ssc:100621810	NM_002742.2	PRKD1	Serine/threonine-protein kinase D1	hsa:5587	2	0	-365	39.15
TSEN34	XP_003127450.2	Uncharacterized protein	ssc:100518973	NM_024075.4	TSEN34	cDNA FLJ54848, highly similar to tRNA-splicing endonuclease subunit Sen34 (EC 3.1.27.9)	hsa:79042	2	0	-117.77	13.45
VTN	NM_214104.1	Vitronectin	ssc:397192	NM_000638.3	VTN	cDNA FLJ51266, highly similar to Vitronectin	hsa:7448	2	0	-15144	-2715.91
HADH	NM_214331.1	Hydroxyacyl-coenzyme A dehydrogenase, mitochondrial	ssc:397604	NM_005327.4	HADH	cDNA, FLJ95242, highly similar to Homo sapiens L-3-hydroxyacyl-Coenzyme A dehydrogenase, short chain (HADHSC), mRNA	hsa:3033	2	0	-1162.99	76.15
DPY19L1	XP_005657836.1	Uncharacterized protein	ssc:100525550	NM_015283.1	DPY19L1	Probable C-mannosyltransferase DPY19L1	hsa:23333	2	0	-85.67	26.75
DUSP14	XP_003483102.1	Uncharacterized protein	ssc:100623524	NM_007026.2	DUSP14	Dual specificity protein phosphatase 14	hsa:11072	2	0	-124.98	6.39
LCAT	NM_001164856.1	Lecithin cholesterol acyltransferase	ssc:100303723	NM_000229.1	LCAT	Phosphatidylcholine-sterol acyltransferase	hsa:3931	2	0	-811.8	342.94
LOC102161004	XP_005672261.1	Uncharacterized protein	ssc:102161004	NM_022572.4	PNKD	Probable hydrolase PNKD	hsa:25953	2	0	-80.59	-1.38
LDLRAD4	XP_005665323.1	low density lipoprotein receptor class A domain containing 4	ssc:100622189	NM_181483.3	LDLRAD4	Low-density lipoprotein receptor class A domain-containing protein 4	hsa:753	2	0	-59.05	-1.1
LOC102158419	XP_005658682.1	bile acyl-CoA synthetase-like	ssc:102158419	NM_012254.2	SLC27A5	cDNA FLJ55741, moderately similar to Bile acyl-CoA synthetase (EC 6.2.1.7)	hsa:10998	2	0	-7570.37	-1473.74
UOX	NM_214270.1	Uricase	ssc:397510					2	0	-3332.51	-67.76
LOC102158446	XP_005655944.1	stress response protein NST1-like	ssc:102158446					2	0	-17.41	-4.32
GTF2F2	NM_001243628.1	Uncharacterized protein	ssc:100626869	NM_004128.2	GTF2F2	General transcription factor IIF subunit 2	hsa:2963	2	0	-226.05	36.38
C7H6ORF106	NM_001243026.1	chromosome 6 open reading frame 106 ortholog	ssc:100512239	NM_024294.3	C6orf106	Uncharacterized protein C6orf106	hsa:64771	2	0	-293.91	250.93
UPB1	XP_001929289.1	Uncharacterized protein	ssc:100155919	NM_016327.2	UPB1	UPB1 protein	hsa:51733	2	0	-1826.99	631.66
ATP5B	XP_001929445.2	ATP synthase subunit beta	ssc:100157156	NM_001686.3	ATP5B	ATP synthase subunit beta, mitochondrial	hsa:506	2	0	-1150.09	551.09
LOC102165403	XP_005666959.1	Uncharacterized protein	ssc:102165403	NM_003360.3	UGT8	cDNA FLJ52624, highly similar to 2-hydroxyacylsphingosine1-beta-galactosyltransferase (EC 2.4.1.45)	hsa:7368	2	0	-166.11	28.84
TNF	NM_214022.1	Tumor necrosis factor alpha	ssc:397086	NM_000594.3	TNF	Tumor necrosis factor alpha	hsa:7124	2	0	-87.22	38.59
ADAD1	XP_005666952.1	Uncharacterized protein	ssc:100624194	NM_139243.3	ADAD1	Adenosine deaminase domain-containing protein 1	hsa:132612	2	0	-47.79	9.57
SPATA33	XP_005653287.1	spermatogenesis associated 33	ssc:102160842	NR_073516.1	SPATA33	Spermatogenesis-associated protein 33	hsa:124045	2	0	-10.88	4.94
FAM107A	NM_001252206.1	Uncharacterized protein	ssc:100516512	NM_007177.3	FAM107A	Protein FAM107A	hsa:11170	2	0	-38.45	18.93
LOC102158584	XP_005674229.1	sterol 26-hydroxylase, mitochondrial-like	ssc:102158584	NM_000784.3	CYP27A1	Sterol 26-hydroxylase, mitochondrial	hsa:1593	2	0	-4016.47	-375.71
TFG	XP_003358886.2	Uncharacterized protein	ssc:414406	NM_006070.5	TFG	Protein TFG	hsa:10342	2	0	-170.67	71.45
LOC102158562	XP_005658684.1	androgen-dependent TFPI-regulating protein-like	ssc:102158562	NM_032744.3	ADTRP	Androgen-dependent TFPI-regulating protein	hsa:84830	2	0	-34.54	17.79
TMEM186	XP_003124653.1	Uncharacterized protein	ssc:100521260	NM_015421.3	TMEM186	Transmembrane protein 186	hsa:25880	2	0	-33.62	16.97
LOC100737243	XP_003482298.1	serine/threonine-protein kinase D1-like	ssc:100737243	NM_002742.2	PRKD1	Serine/threonine-protein kinase D1	hsa:5587	2	0	-163.7	77.45
AIFM1	XR_309285.1	Uncharacterized protein	ssc:100524062	NM_145813.2	AIFM1	Apoptosis-inducing factor 1, mitochondrial	hsa:9131	2	0	-74.82	68.55
SPHK1	XP_005656977.1	Uncharacterized protein	ssc:100519210	NM_182965.2	SPHK1	cDNA FLJ16332 fis, clone SYNOV2016837, highly similar to Sphingosine kinase 1 (EC 2.7.1.-)	hsa:8877	2	0	-13.78	4.04
B9D2	XP_003127202.2	Uncharacterized protein	ssc:100511384	NM_030578.3	B9D2	B9 domain-containing protein 2	hsa:80776	2	0	-59.07	37.62
TMEM164	XP_003135358.3	transmembrane protein 164	ssc:100520165	NM_032227.3	TMEM164	Transmembrane protein 164	hsa:84187	2	0	-19.37	6.32
TMEM160	XP_003127289.1	Uncharacterized protein	ssc:100514771	NM_017854.1	TMEM160	Transmembrane protein 160	hsa:54958	2	0	-61.7	-9.39
C5H12ORF29	NM_001243635.1	uncharacterized protein C12orf29 homolog	ssc:100157029	NM_001009894.2	C12orf29	chromosome 12 open reading frame 29	hsa:91298	2	0	-180.44	-85.48
NSMF	XP_003122392.1	NMDA receptor synaptonuclear signaling and neuronal migration factor	ssc:100514943	NM_015537.4	NSMF	Nasal embryonic LHRH factor, isoform CRA_d	hsa:26012	2	0	-189.68	-69.36
PPM1F	XP_001926892.2	Uncharacterized protein	ssc:100152687	NM_014634.3	PPM1F	Phosphatase 2C motif	hsa:9647	2	0	-44.8	34.46
ADHFE1	XP_003125651.1	Uncharacterized protein	ssc:100521620	NM_144650.2	ADHFE1	cDNA FLJ59475, highly similar to Homo sapiens alcohol dehydrogenase, iron containing, 1 (ADHFE1), mRNA	hsa:137872	2	0	-306.33	-6.62
LOC100520008	XP_003123370.2	guanine nucleotide-binding protein G(I)/G(S)/G(O) subunit gamma-12-like	ssc:100520008	xp_003846342	xp_003846342			2	0	-18.4	-7.35
LIAS	NM_001243462.1	Lipoic acid synthetase	ssc:100627627	NM_194451.2	LIAS	cDNA FLJ52129, moderately similar to Lipoic acid synthetase, mitochondrial	hsa:11019	2	0	-57.13	36.33
LOC100737294	XP_003482991.1	Solute carrier family 26, member 11	ssc:100737294	NM_173626.3	SLC26A11	Sodium-independent sulfate anion transporter	hsa:284129	2	0	-57.26	2.91
PLA2G12A	XP_003129303.1	Uncharacterized protein	ssc:100517106	NM_030821.4	PLA2G12A	Phospholipase A2, group XIIA, isoform CRA_a	hsa:81579	2	0	-225.78	-15.82
LOC100737167	XP_005674351.1	Peptidyl-prolyl cis-trans isomerase	ssc:100737167	NM_004117.3	FKBP5	Peptidyl-prolyl cis-trans isomerase FKBP5	hsa:2289	2	0	-27.54	-11.76
LOC100037951	NM_001097448.1	Complement component C9	ssc:100037951					2	0	-5941.34	3503.09
LOC100037955	NM_001097452.1	complement component C8G	ssc:100037955	NM_000606.2	C8G	Complement component C8 gamma chain	hsa:733	2	0	-1131.37	668.64
LOC100515296	XP_003122452.1	Uncharacterized protein	ssc:100515296	NM_183233.2	SLC22A18	Solute carrier family 22 member 18	hsa:5002	2	0	-351.63	53.93
LOC780439	NM_001078688.1	Superoxide dismutase [Cu-Zn]	ssc:780439	NM_003102.2	SOD3	Extracellular superoxide dismutase [Cu-Zn]	hsa:6649	2	0	-53.12	12.89
LOC100623642	XP_003359491.2	Uncharacterized protein	ssc:100623642	NM_002980.2	SCTR	cDNA, FLJ95481, highly similar to Homo sapiens secretin receptor (SCTR), mRNA	hsa:6344	2	0	-61.22	-12
LOC100522988	XP_005662465.1	lactosylceramide alpha-2,3-sialyltransferase-like	ssc:100522988	NM_003896.3	ST3GAL5	cDNA FLJ55056, highly similar to Homo sapiens ST3 beta-galactoside alpha-2,3-sialyltransferase 5, transcript variant 1, mRNA	hsa:8869	2	0	-150.02	85.29
LOC100623616	XP_003361590.2	arylacetamide deacetylase-like	ssc:100623616	NM_001086.2	AADAC	Arylacetamide deacetylase	hsa:13	2	0	-1223.05	532.62
ACAD11	XP_001924800.2	Uncharacterized protein	ssc:100153698	NM_032169.4	ACAD11	cDNA FLJ59005, highly similar to Homo sapiens acyl-CoA dehydrogenase, mRNA	hsa:84129	2	0	-411.13	-81.95
PROCR	NM_001163406.1	Endothelial protein C receptor	ssc:654289	NM_006404.4	PROCR	Endothelial protein C receptor	hsa:10544	2	0	-19.41	9.97
LOC100737190	XP_005672396.1	period circadian protein homolog 2-like	ssc:100737190	NM_022817.2	PER2	cDNA FLJ60515, highly similar to Period circadian protein 2	hsa:8864	2	0	-34.47	-14.71
DYNC1I1	XP_003130207.2	dynein, cytoplasmic 1, intermediate chain 1	ssc:100523985					2	0	-44.56	35.61
ARID5B	XP_001925114.1	AT rich interactive domain 5B (MRF1-like)		NM_032199.2	ARID5B	AT-rich interactive domain-containing protein 5B	hsa:84159	2	0	-34.97	-9.46
RRAGD	NM_001243623.1	Uncharacterized protein	ssc:100156654	NM_021244.4	RRAGD	Ras-related GTP-binding protein D	hsa:58528	2	0	-42.92	-19.38
TMEM38B	NM_001190164.1	Uncharacterized protein	ssc:100153669					2	0	-92.97	28.88
SIK1	XP_005657221.1	Uncharacterized protein	ssc:100621265	NM_173354.3	SIK1	Serine/threonine-protein kinase SIK1	hsa:150094	2	0	-456.62	-207.64
LOC100520228	XP_003135261.1	small integral membrane protein 1-like	ssc:100520228	NM_001288583.1	SMIM1	Small integral membrane protein 1	hsa:388588	2	0	-45.04	17.19
IQCF3	XP_003360762.2	IQ motif containing F3	ssc:100627611	NM_001207023.1	IQCF3	IQ motif containing F3	hsa:401067	2	0	-13.97	11.16
PROX1	NM_001128490.1	Prospero-related homeobox 1	ssc:100169702	NM_002763.4	PROX1	cDNA FLJ51261, highly similar to Homeobox prospero-like protein PROX1	hsa:5629	2	0	-114.86	-5.81
EXOSC9	XP_005666953.1	Uncharacterized protein	ssc:100521809	NM_005033.2	EXOSC9	cDNA FLJ55260, highly similar to Exosome complex exonuclease RRP45 (EC 3.1.13.-)	hsa:5393	2	0	-107.44	-47.06
SUV39H2	NM_001039747.1	Suppressor of variegation 3-9-like protein 2	ssc:664651	NR_034181.1	SUV39H2	Histone-lysine N-methyltransferase SUV39H2	hsa:79723	2	0	-76.4	-10.43
PRR18	XP_003353208.1	proline rich 18	ssc:100623263	NM_175922.3	PRR18	proline rich 18	hsa:285800	2	0	-24.4	8.3
PRR16	XP_005655053.1	proline rich 16	ssc:100524363	NM_016644.1	PRR16	proline rich 16	hsa:51334	2	0	-85.97	28.39
LOC100737319	XP_005667722.1	Uncharacterized protein	ssc:100737319	NM_001621.4	AHR	Aryl hydrocarbon receptor	hsa:196	2	0	-43.85	15.83
BLVRB	XP_003355965.1	Uncharacterized protein	ssc:100625219	NM_000713.2	BLVRB	Flavin reductase (NADPH)	hsa:645	2	0	-931.09	537.52
BLVRA	XP_005673405.1	Uncharacterized protein	ssc:100515289	NM_001253823.1	BLVRA	Biliverdin reductase A	hsa:644	2	0	-471.82	55.02
LOC100737308	XP_005670152.1	D-beta-hydroxybutyrate dehydrogenase, mitochondrial-like	ssc:100737308	NM_203315.2	BDH1	3-hydroxybutyrate dehydrogenase	hsa:622	2	0	-419.29	130.68
PLIN3	NM_001031778.1	Perilipin-3	ssc:595103	NM_005817.4	PLIN3	Perilipin-3	hsa:10226	2	0	-450.61	45.32
SAMHD1	XP_003361483.1	Uncharacterized protein	ssc:100625064	NM_015474.3	SAMHD1	cDNA FLJ51783, highly similar to SAM domain and HD domain-containing protein 1	hsa:25939	2	0	-196.39	-63.87
LOC102158993	XP_005659872.1	zinc finger protein 407-like	ssc:102158993	NM_017757.2	ZNF407	Zinc finger protein 407	hsa:55628	2	0	-74.07	32.55
SPG20	XP_005668402.1	spastic paraplegia 20 (Troyer syndrome)	ssc:100739245	NM_015087.4	SPG20	Spartin	hsa:23111	2	0	-61.49	21.36
LOC100157748	XP_005670723.1	Uncharacterized protein	ssc:100157748	NM_025247.5	ACAD10	Acyl-CoA dehydrogenase family member 10	hsa:80724	2	0	-42.79	15.69
LOC102158932	XP_005668556.1	ras-related protein Rab-37-like	ssc:102158932	NM_021033.6	RAP2A	Ras-related protein Rap-2a	hsa:5911	2	0	-71.05	-21.52
LOC100520136	XP_003355700.2	Uncharacterized protein	ssc:100520136	NM_015275.1	KIAA1033	KIAA1033 protein	hsa:23325	2	0	-69.5	-1.22
HSD17B4	NM_214306.1	Uncharacterized protein	ssc:397574	NM_001199292.1	HSD17B4	cDNA, FLJ92803, highly similar to Homo sapiens hydroxysteroid (17-beta) dehydrogenase 4 (HSD17B4), mRNA	hsa:3295	2	0	-3144.86	149.7
HSD17B6	XP_005663953.1	Uncharacterized protein	ssc:100620470	NM_003725.3	HSD17B6	cDNA, FLJ93962, highly similar to Homo sapiens hydroxysteroid (17-beta) dehydrogenase 6 (HSD17B6), mRNA	hsa:8630	2	0	-2072.36	1098.26
HSD17B8	NM_001130730.1	Estradiol 17-beta-dehydrogenase 8	ssc:100154372	NM_014234.4	HSD17B8	Estradiol 17-beta-dehydrogenase 8	hsa:7923	2	0	-309.15	-70.71
HMGCL	XP_005656111.1	Uncharacterized protein	ssc:100621218	NM_001166059.1	HMGCL	3-hydroxymethyl-3-methylglutaryl-Coenzyme A lyase (Hydroxymethylglutaricaciduria), isoform CRA_b	hsa:3155	2	0	-490.49	85.42
TMEM261	XP_003480568.2	transmembrane protein 261	ssc:100738878	NM_033428.1	TMEM261	Transmembrane protein 261	hsa:90871	2	0	-38	11.9
LOC100510960	XP_003126039.1	single-pass membrane protein with aspartate-rich tail 1, mitochondrial-like	ssc:100510960	NM_033318.4	SMDT1	Single-pass membrane protein with aspartate-rich tail 1, mitochondrial	hsa:91689	2	0	-78.25	42.28
ABCD3	NM_001244133.1	Uncharacterized protein	ssc:100626343	NM_002858.3	ABCD3	cDNA FLJ53353, highly similar to ATP-binding cassette sub-family D member 3	hsa:5825	2	0	-195.44	-52.7
TMEM220	XP_003132045.1	transmembrane protein 220	ssc:100518038	NM_001004313.1	TMEM220	Transmembrane protein 220	hsa:388335	2	0	-82.7	-24.85
ACADSB	XP_001926332.2	Uncharacterized protein	ssc:100154810	NM_001609.3	ACADSB	cDNA FLJ57418, highly similar to Short/branched chain specific acyl-CoAdehydrogenase, mitochondrial (EC 1.3.99.-)	hsa:36	2	0	-1414.38	906.68
ISOC2	XP_005664902.1	Uncharacterized protein	ssc:100518558	NM_024710.2	ISOC2	Isochorismatase domain-containing protein 2, mitochondrial	hsa:79763	2	0	-189.79	57.88
CHAC1	XP_005659810.1	Uncharacterized protein	ssc:100524723	NM_024111.3	CHAC1	Cation transport regulator-like protein 1	hsa:79094	2	0	-277.97	-9.03
TMEM91	XP_003355980.2	Uncharacterized protein	ssc:100511932	NM_001098825.1	TMEM91	Transmembrane protein 91	hsa:641649	2	0	-25.7	0.06
LOC100522678	XP_003127050.1	Cytochrome b-c1 complex subunit Rieske, mitochondrial	ssc:100522678	NM_006003.2	UQCRFS1	Cytochrome b-c1 complex subunit Rieske, mitochondrial	hsa:7386	2	0	-192.38	182.64
TMEM66	XP_001924810.1	Uncharacterized protein	ssc:100154322	NM_016127.5	TMEM66	cDNA FLJ37067 fis, clone BRACE2015262, highly similar to Transmembrane protein 66	hsa:51669	2	0	-400	177.05
TBC1D17	XP_003127382.1	Uncharacterized protein	ssc:100519431	NM_024682.2	TBC1D17	TBC1 domain family, member 17	hsa:79735	2	0	-88.16	-12.25
LOC100517803	XP_003480745.1	Uncharacterized protein	ssc:100517803	NM_201648.2	GLYAT	Glycine-N-acyltransferase	hsa:10249	2	0	-6498.85	3939.68
IKBKG	NM_001113053.1	Uncharacterized protein	ssc:100127355	NM_003639.4	IKBKG	NF-kappa-B essential modulator	hsa:8517	2	0	-89.35	27.79
SLC1A1	NM_001164649.1	Glutamate transporter	ssc:397003					2	0	-33.98	29.47
LOC100510899	XP_003125029.3	protein eva-1 homolog A-like	ssc:100510899	NM_032181.2	EVA1A	Protein eva-1 homolog A	hsa:84141	2	0	-1591.27	1045.08
SLC1A2	XP_005661053.1	Uncharacterized protein	ssc:100627068	NM_004171.3	SLC1A2	cDNA FLJ16454 fis, clone BRAWH3005292, highly similar to Excitatory amino acid transporter 2	hsa:6506	2	0	-117.07	-34.92
STARD4	NM_001143726.1	StAR-related lipid transfer domain-containing 4	ssc:100233203	NM_139164.1	STARD4	cDNA FLJ77652, highly similar to Homo sapiens START domain containing 4, sterol regulated (STARD4), mRNA	hsa:134429	2	0	-147.93	23.54
GSTZ1	NM_001243638.1	Uncharacterized protein	ssc:100626791	NM_145871.2	GSTZ1	cDNA, FLJ96690, highly similar to Homo sapiens glutathione transferase zeta 1 (maleylacetoacetate isomerase) (GSTZ1), transcript variant 1, mRNA	hsa:2954	2	0	-586.86	449.18
TRPC1	NM_001145751.1	Transient receptor potential channel subfamily C member 1	ssc:100156938					2	0	-63.72	7.52
LOC100623140	XP_003360792.1	sodium/bile acid cotransporter-like	ssc:100623140	NM_003049.3	SLC10A1	cDNA, FLJ94688, highly similar to Homo sapiens solute carrier family 10 (sodium/bile acid cotransporter family), member 1 (SLC10A1), mRNA	hsa:6554	2	0	-1043.41	-92.12
C2H19ORF24	XP_003123037.1	Uncharacterized protein	ssc:100523046	NM_017914.3	C19orf24	Uncharacterized membrane protein C19orf24	hsa:55009	2	0	-129.1	101.67
SC5D	XP_003129992.1	Uncharacterized protein	ssc:100520925	NM_006918.4	SC5D	Lathosterol oxidase	hsa:6309	2	0	-254.95	-118.91
PFKFB1	NM_001143721.1	Uncharacterized protein	ssc:100233197	NR_073450.1	PFKFB1	6-phosphofructo-2-kinase/fructose-2,6-bisphosphatase 1	hsa:5207	2	0	-73.54	55.38
BTG3	NM_001097517.1	Protein BTG3	ssc:100048957	NM_006806.4	BTG3	Protein BTG3	hsa:10950	2	0	-205.96	90.95
TRPV5	XP_003484049.1	transient receptor potential cation channel, subfamily V, member 5	ssc:100737610	NM_019841	TRPV5	Transient receptor potential cation channel subfamily V member 5	hsa:56302	2	0	-16.87	1.33
NFIL3	XP_005657254.1	Uncharacterized protein	ssc:100153822	NM_005384.2	NFIL3	Nuclear factor interleukin 3 regulated protein	hsa:4783	2	0	-522.57	-89.66
ST3GAL2	XP_005658555.1	Uncharacterized protein	ssc:100627772	NM_006927.3	ST3GAL2	cDNA, FLJ93488, highly similar to Homo sapiens ST3 beta-galactoside alpha-2,3-sialyltransferase 2 (ST3GAL2), mRNA	hsa:6483	2	0	-275.94	83.79
LOC100737604	XP_003481799.2	FYVE, RhoGEF and PH domain-containing protein 6-like	ssc:100737604	NM_018351.3	FGD6	FGD6 protein	hsa:55785	2	0	-57.57	4.57
LOC100522521	XP_005670905.1	up-regulated during skeletal muscle growth protein 5-like	ssc:100522521	NM_032747.3	USMG5	Up-regulated during skeletal muscle growth protein 5	hsa:84833	2	0	-72.26	18.87
CARKD	NM_001243422.1	carbohydrate kinase domain containing	ssc:100153456	NR_040104.1	CARKD	ATP-dependent (S)-NAD(P)H-hydrate dehydratase	hsa:55739	2	0	-262.95	5.2
SDSL	XP_005670735.1	Uncharacterized protein	ssc:100154365	NM_138432.2	SDSL	Serine dehydratase-like	hsa:113675	2	0	-635.37	78.16
LOC100157370	XP_001925219.2	proprotein convertase subtilisin/kexin type 6-like	ssc:100157370	NM_138325.2	PCSK6	Proprotein convertase subtilisin/kexin type 6	hsa:5046	2	0	-383.13	278.34
LOC100737875	XP_003480736.1	Uncharacterized protein	ssc:100737875	NM_001039752.3	SLC22A10	cDNA FLJ60017, highly similar to Solute carrier family 22 member 10	hsa:387775	2	0	-883.62	190.56
LOC100737877	XP_003484241.1	calcineurin-like phosphoesterase domain-containing protein 1-like	ssc:100737877					2	0	-47.02	-10.67
KCTD9	XP_003132863.3	Uncharacterized protein	ssc:100521867	NM_017634.3	KCTD9	cDNA FLJ60779, highly similar to BTB/POZ domain-containing protein KCTD9	hsa:54793	2	0	-37.32	4.91
LOC100517616	XP_003133882.2	Uncharacterized protein	ssc:100517616	NM_000030.2	AGXT	Alanine:glyoxylate aminotransferase	hsa:189	2	0	-1362.11	-362.77
LOC100157394	XP_005653883.1	propionyl-CoA carboxylase alpha chain, mitochondrial-like	ssc:100157394	NM_001178004.1	PCCA	cDNA, FLJ96567, highly similar to Homo sapiens propionyl Coenzyme A carboxylase, alpha polypeptide(PCCA), mRNA	hsa:5095	2	0	-138.55	45.67
ELMO3	XR_303768.1	Uncharacterized protein	ssc:100522492	NM_024712.3	ELMO3	Engulfment and cell motility protein 3	hsa:79767	2	0	-102.02	-2.99
LOC100517530	XP_003127023.2	liver carboxylesterase-like	ssc:100517530	XP_003403927.4	LOC100653057	liver carboxylesterase 1-like	hsa:100653057	2	0	-4946.72	1912.14
FBLN1	XP_005663793.1	Uncharacterized protein	ssc:100519144	NM_006487.2	FBLN1	Fibulin-1	hsa:2192	2	0	-352.73	-108.44
LOC100737917	XP_003483230.1	inter-alpha-trypsin inhibitor heavy chain H4-like	ssc:100737917	NM_002218.4	ITIH4	Inter-alpha (Globulin) inhibitor H4 (Plasma Kallikrein-sensitive glycoprotein)	hsa:3700	2	0	-7713.36	6485.18
LOC100157421	XP_005670345.1	1,4-alpha-glucan-branching enzyme-like	ssc:100157421	NM_000158.3	GBE1	cDNA FLJ57129, highly similar to 1,4-alpha-glucan branching enzyme (EC 2.4.1.18)	hsa:2632	2	0	-285.06	-50.35
CCL3L1	NM_001009579.1	CCL3L1	ssc:494459	NM_001001437.3	CCL3L3	chemokine (C-C motif) ligand 3-like 3	hsa:414062	2	0	-559.03	122.07
LOC100621248	XP_003362128.1	Uncharacterized protein	ssc:100621248	NM_002076.3	GNS	cDNA FLJ75883, highly similar to Homo sapiens glucosamine (N-acetyl)-6-sulfatase (Sanfilippo disease IIID) (GNS), mRNA	hsa:2799	2	0	-568.76	206.85
LIPG	NM_001243029.1	Uncharacterized protein	ssc:100155736	NM_006033.2	LIPG	cDNA FLJ77993, highly similar to Homo sapiens endothelial lipase mRNA	hsa:9388	2	0	-783.99	-300.34
LIPC	NM_001143714.1	Hepatic lipase	ssc:100233189	NM_000236.2	LIPC	LIPC protein	hsa:3990	2	0	-376.22	295.47
STARD10	NM_001243805.1	Uncharacterized protein	ssc:100511029	NM_006645.2	STARD10	cDNA FLJ38349 fis, clone FEBRA1000057, highly similar to PCTP-like protein	hsa:10809	2	0	-409.82	141.09
LOC100623445	XP_005656036.1	transmembrane protein 52-like	ssc:100623445	NM_178545.3	TMEM52	Transmembrane protein 52	hsa:339456	2	0	-40.38	28.23
LOC100623474	XP_005655616.1	dnaJ homolog subfamily C member 22-like	ssc:100623474	NM_024902.2	DNAJC22	DnaJ homolog subfamily C member 22	hsa:79962	2	0	-193.65	37.76
LOC733634	NM_001044569.1	Uncharacterized protein	ssc:733634	NM_001353.5	AKR1C1	Aldo-keto reductase family 1 member C1	hsa:1645	2	0	-4531.85	2249.23
LOC733635	NM_001044570.1	Uncharacterized protein	ssc:733635	NM_001353.5	AKR1C1	Aldo-keto reductase family 1 member C1	hsa:1645	2	0	-680.21	517.86
LAPTM4B	XP_005655413.1	Uncharacterized protein	ssc:100522993	NM_018407.4	LAPTM4B	Lysosomal-associated transmembrane protein 4B	hsa:55353	2	0	-495.52	-155.81
TMEM63B	XP_005666114.1	Uncharacterized protein	ssc:100151872	NM_018426.1	TMEM63B	Transmembrane protein 63B	hsa:55362	2	0	-124.66	22.88
HSPB2	XP_003129916.2	Uncharacterized protein	ssc:100520143	NM_001541.3	HSPB2	Heat shock 27kDa protein 2, isoform CRA_a	hsa:3316	2	0	-262.56	241.03
2014-03-01	1-Mar							2	0	-1111.54	-14.11
2014-03-06	6-Mar			NM_005885.3	MARCH6	cDNA FLJ10108 fis, clone HEMBA1002609, highly similar to Homo sapiens membrane-associated ring finger (C3HC4) 6 (MARCH6), mRNA	hsa:10299	2	0	-319.68	127.83
RN5-8S	NR_046250.1	5.8S ribosomal RNA	ssc:100861536					2	0	-518.11	225.89
TRNA-GLY	TRNA-GLY							2	0	-110.72	-47.15
TRNA-ASP	TRNA-ASP							2	0	-51.5	44.11
LOC100625645	XP_005658547.1	A-kinase anchor protein 7 isoform gamma-like	ssc:100625645	NM_138633.2	AKAP7	A-kinase anchor protein 7 isoform gamma	hsa:9465	5	0	68.94	-57.69
LOC100154768	XP_005671676.1	2-amino-3-carboxymuconate-6-semialdehyde decarboxylase-like	ssc:100154768	NM_138326.2	ACMSD	cDNA FLJ43018 fis, clone BRTHA2017353	hsa:130013	5	0	96.6	-29.55
SLC6A8	NM_001177327.1	Transporter	ssc:100302506	NM_005629.3	SLC6A8	Sodium-and chloride-dependent creatine transporter 1 isoform 2	hsa:6535	5	0	119.54	-8.2
HELLS	XP_005657492.1	Uncharacterized protein	ssc:100154547	NM_018063	HELLS	Lymphoid-specific helicase	hsa:3070	5	0	20.43	0.13
ATP8B1	XP_003121763.2	Uncharacterized protein	ssc:100153006	NM_005603.4	ATP8B1	Probable phospholipid-transporting ATPase IC	hsa:5205	5	0	53.06	20.91
EEF1E1	NM_001243545.1	Uncharacterized protein	ssc:100155141	NM_004280.4	EEF1E1	HCG15559, isoform CRA_d	hsa:9521	5	0	16.78	4.88
SLC13A3	XP_003484024.1	solute carrier family 13 (sodium-dependent dicarboxylate transporter), member 3	ssc:100738810	NM_022829.5	SLC13A3	cDNA FLJ59488, highly similar to Solute carrier family 13 member 3	hsa:64849	5	0	21.41	-15.8
LOC100521013	XP_003126541.1	Uncharacterized protein	ssc:100521013	NR_036693.2	CLEC2D	C-type lectin domain family 2 member D	hsa:29121	5	0	135.24	55.52
APITD1	NM_001204935.1	Uncharacterized protein	ssc:100522376	NR_036462.1	APITD1	Centromere protein S	hsa:378708	5	0	10.64	-9.99
LOC100627004	XP_005655099.1	Uncharacterized protein	ssc:100627004	NM_003641.3	IFITM1	Interferon-induced transmembrane protein 1	hsa:8519	5	0	2172.4	-419.18
NLRC5	NM_001278781.1	NOD4	ssc:100135667	NM_032206.4	NLRC5	Protein NLRC5	hsa:84166	5	0	44.23	-11.68
ENPEP	NM_214017.1	Glutamyl aminopeptidase	ssc:397080	NM_001977.3	ENPEP	cDNA, FLJ93950, highly similar to Homo sapiens glutamyl aminopeptidase (aminopeptidase A) (ENPEP), mRNA	hsa:2028	5	0	29.52	-6.43
LOC100625781	XP_003361074.1	protein odd-skipped-related 1-like	ssc:100625781	NM_145260.2	OSR1	Protein odd-skipped-related 1	hsa:130497	5	0	9.5	-0.7
ISG20	NM_001005351.2	Uncharacterized protein	ssc:448855	NM_002201.4	ISG20	Interferon-stimulated gene 20 kDa protein	hsa:3669	5	0	217.62	11.79
ISG15	NM_001128469.1	Uncharacterized protein	ssc:100145895	NM_005101.3	ISG15	Ubiquitin-like protein ISG15	hsa:9636	5	0	941.93	36.04
LOC100625723	XP_005658379.1	histone RNA hairpin-binding protein-like	ssc:100625723	NM_006527.2	SLBP	Stem-loop (Histone) binding protein, isoform CRA_d	hsa:7884	5	0	43.32	14.26
ORC6	XP_005659019.1	Uncharacterized protein	ssc:100624779	NR_037620.1	ORC6	cDNA FLJ11884 fis, clone HEMBA1007194, highly similar to Origin recognition complex subunit 6	hsa:23594	5	0	20.28	-6.64
LOC100513263	XP_005660693.1	cardiotrophin-like cytokine factor 1-like	ssc:100513263					5	0	8.86	-3.09
E2F1	XP_001926915.3	Uncharacterized protein	ssc:100153846	NM_005225.2	E2F1	Transcription factor E2F1	hsa:1869	5	0	19.81	-0.58
IRG6	NM_213817.1	Radical S-adenosyl methionine domain-containing protein 2	ssc:396752	NM_080657.4	RSAD2	cDNA, FLJ93063, highly similar to Homo sapiens viperin (cig5), mRNA	hsa:91543	5	0	265.85	-4.2
IRF7	NM_001097428.1	Interferon regulatory factor 7	ssc:100037289	NM_004031.2	IRF7	cDNA FLJ61529, highly similar to Interferon regulatory factor 7	hsa:3665	5	0	105.83	2.29
IRF8	NM_001252427.1	Uncharacterized protein	ssc:396645					5	0	131.91	-2.31
EREG	XP_005666827.1	Uncharacterized protein	ssc:100620969	NM_001432.2	EREG	Proepiregulin	hsa:2069	5	0	24.74	-3.08
TAGLN	NM_001244150.1	transgelin	ssc:397021	NM_003186.3	TAGLN	Transgelin	hsa:6876	5	0	137.25	-62.77
LAMB1	XP_005667793.1	Uncharacterized protein	ssc:396707	NM_002291.2	LAMB1	Laminin subunit beta-1	hsa:3912	5	0	48.38	-31.53
DDIT3	NM_001144845.1	DNA-damage-inducible transcript 3	ssc:100240743	NM_004083.5	DDIT3	DNA damage-inducible transcript 3 protein	hsa:1649	5	0	23.33	-4.81
PBD-2	NM_214442.2	Uncharacterized protein	ssc:404699	NM_005218.3	DEFB1	Beta-defensin 1	hsa:1672	5	0	400.33	95.3
STX7	XP_001926511.1	Uncharacterized protein	ssc:100153196	NM_003569.2	STX7	cDNA FLJ53760, highly similar to Syntaxin-7	hsa:8417	5	0	52.15	11.43
ORM1	XP_005660429.1	Alpha-1-acid glycoprotein	ssc:396901	NM_000608.2	ORM2	cDNA FLJ56763, weakly similar to Alpha-1-acid glycoprotein 2	hsa:5005	5	0	1968	-1117.77
LOC100515404	XP_003130868.1	Uncharacterized protein	ssc:100515404	NM_032817.5	ITIH5	Inter-alpha-trypsin inhibitor heavy chain H5	hsa:80760	5	0	26.72	-3.1
SALL2	XP_001929087.1	Uncharacterized protein		NM_005407.1	SALL2	cDNA FLJ59576, highly similar to Sal-like protein 2	hsa:6297	5	0	19.59	0.57
CRIP3	XP_001926813.1	Uncharacterized protein	ssc:100154285	NM_206922.2	CRIP3	Cysteine-rich protein 3	hsa:401262	5	0	14.76	2.99
CSF1	NM_001244523.1	Uncharacterized protein	ssc:100513084	NM_172212.2	CSF1	cDNA FLJ60891, highly similar to Macrophage colony-stimulating factor 1	hsa:1435	5	0	13.08	-8.1
TTC22	XP_003356503.1	tetratricopeptide repeat domain 22	ssc:100620707	NM_017904.3	TTC22	tetratricopeptide repeat domain 22	hsa:55001	5	0	26.49	0.66
STOM	XP_003122151.2	Uncharacterized protein	ssc:100510998	NR_073037.1	STOM	cDNA FLJ61192, highly similar to Erythrocyte band 7 integral membrane protein	hsa:2040	5	0	319.47	-183.07
CSAD	XP_005652616.1	Uncharacterized protein	ssc:100515377	NM_015989.4	CSAD	cDNA, FLJ96274, highly similar to Homo sapiens cysteine sulfinic acid decarboxylase (CSAD), mRNA	hsa:51380	5	0	79.26	-7.64
PIK3R4	XP_003483171.1	Phosphoinositide 3-kinase regulatory subunit 4	ssc:100516293	NM_014602.2	PIK3R4	cDNA, FLJ94957, highly similar to Homo sapiens phosphoinositide-3-kinase, regulatory subunit 4, p150 (PIK3R4), mRNA	hsa:30849	5	0	46.65	3.27
SLA-7	NM_213768.1	MHC class I antigen	ssc:396650	NM_002116.7	HLA-A	Truncated MHC class I antigen	hsa:3105	5	0	534.19	71.54
SLA-8	NM_001113703.1	MHC class I antigen	ssc:100135036	NM_002116.7	HLA-A	Truncated MHC class I antigen	hsa:3105	5	0	185	30.72
ZDHHC2	ZDHHC2	Palmitoyltransferase	ssc:100516118	NM_016353.4	ZDHHC2	cDNA FLJ10746 fis, clone NT2RP3001679, highly similar to Palmitoyltransferase ZDHHC2 (EC 2.3.1.-)	hsa:51201	5	0	9.07	2.71
SLA-1	NM_001097427.1	MHC class I antigen	ssc:100037288	NM_002116.7	HLA-A	Truncated MHC class I antigen	hsa:3105	5	0	12970	-1623.49
SLA-3	NM_001097427.1	MHC class I antigen	ssc:100037288	NM_002116.7	HLA-A	Truncated MHC class I antigen	hsa:3105	5	0	1619.28	158.84
METTL21B	XP_003360784.1	Uncharacterized protein	ssc:100622256	NM_206914.1	METTL21B	Protein-lysine methyltransferase METTL21B	hsa:25895	5	0	13.37	4.9
LOC102159011	XP_005654121.1	T-cell surface protein tactile-like	ssc:102159011	NM_198196.2	CD96	T-cell surface protein tactile	hsa:10225	5	0	7.32	-4
TADA1	XP_005663200.1	Uncharacterized protein	ssc:100155439	NM_053053.3	TADA1	cDNA FLJ77638, highly similar to Homo sapiens SPT3-associated factor 42 (STAF42), mRNA	hsa:117143	5	0	11.04	-9.34
IL22RA1	XP_003360894.1	Uncharacterized protein	ssc:100623299	NM_021258.3	IL22RA1	Interleukin-22 receptor subunit alpha-1	hsa:58985	5	0	51.52	10.61
MTMR7	XP_005672699.1	Uncharacterized protein	ssc:100516469	NM_004686.4	MTMR7	cDNA FLJ57279, highly similar to Myotubularin-related protein 7 (EC 3.1.3.-)	hsa:9108	5	0	23.92	-2.22
MCOLN3	XP_005658256.1	mucolipin 3	ssc:100049666	NM_018298.10	MCOLN3	Mucolipin-3	hsa:55283	5	0	38.46	3.87
LOC100625379	XP_005658031.1	germ cell-less protein-like 1-like	ssc:100625379					5	0	17.59	5.84
NAA50	NM_001244807.1	Uncharacterized protein	ssc:100513438	NM_025146.2	NAA50	N-alpha-acetyltransferase 50	hsa:80218	5	0	34.27	5
GRAMD1B	XP_005667502.1	GRAM domain containing 1B	ssc:100512979	NM_020716.2	GRAMD1B	GRAM domain-containing protein 1B	hsa:57476	5	0	15.54	-0.11
RNASEH2B	NM_001244492.1	Uncharacterized protein	ssc:100625239					5	0	31.59	-11.87
HSP70	NM_213766.1	Heat shock 70kDa protein 1A	ssc:396648					5	0	23.15	9.08
LOC100625556	XP_005663202.1	immunoglobulin-like domain-containing receptor 2-like	ssc:100625556	NM_199351.2	ILDR2	Immunoglobulin-like domain-containing receptor 2	hsa:387597	5	0	19.19	-6.21
LOC102159153	XP_005660991.1	MAP kinase-activating death domain protein-like	ssc:102159153	NM_130476.2	MADD	MAP kinase-activating death domain protein	hsa:8567	5	0	17.85	7.55
KIF12	XP_005660422.1	Uncharacterized protein	ssc:100156816	NM_138424.1	KIF12	Kinesin-like protein KIF12	hsa:113220	5	0	28.21	4.83
KIF4A	XP_005657876.1	Uncharacterized protein	ssc:100152604	NM_012310.4	KIF4A	cDNA FLJ14204 fis, clone NT2RP3003138, highly similar to Chromosome-associated kinesin KIF4A	hsa:24137	5	0	9.33	0.28
ZBP1	NM_001123216.1	Uncharacterized protein	ssc:100144524	NM_030776.2	ZBP1	cDNA FLJ76162, highly similar to Homo sapiens Z-DNA binding protein 1 (ZBP1), mRNA	hsa:81030	5	0	107.61	-6.72
LOC100515628	XP_003133256.2	Uncharacterized protein	ssc:100515628	NM_002775.4	HTRA1	cDNA FLJ35157 fis, clone PLACE6011156, highly similar to Serine protease HTRA1 (EC 3.4.21.-)	hsa:5654	5	0	67.57	-8.2
TIMP1	NM_213857.1	Metalloproteinase inhibitor 1	ssc:396862	NM_003254.2	TIMP1	cDNA FLJ90373 fis, clone NT2RP2004606, highly similar to Metalloproteinase inhibitor 1	hsa:7076	5	0	16.81	-5.58
TTC7A	XP_005653102.1	Uncharacterized protein	ssc:100522733	NM_020458	TTC7A	Tetratricopeptide repeat protein 7A	hsa:57217	5	0	16.75	3.13
SLC39A5	XP_005655671.1	Uncharacterized protein	ssc:100155542	NM_173596.2	SLC39A5	cDNA FLJ57549, highly similar to Zinc transporter ZIP5	hsa:283375	5	0	347.99	-53.31
GLDC	XP_001925488.2	glycine dehydrogenase (decarboxylating)	ssc:100155425	NM_000170.2	GLDC	Glycine dehydrogenase [decarboxylating], mitochondrial	hsa:2731	5	0	266.37	20.91
CTPS1	XP_005656258.1	CTP synthase	ssc:100525292	NM_001905.2	CTPS1	CTP synthase 1	hsa:1503	5	0	10.36	3.94
LOC100511489	XP_003121665.1	mitotic checkpoint serine/threonine-protein kinase BUB1 beta-like	ssc:100511489	NM_001211.5	BUB1B	Mitotic checkpoint serine/threonine-protein kinase BUB1 beta	hsa:701	5	0	15.17	1.4
LOC100154313	XP_005670954.1	glutathione S-transferase theta-1-like	ssc:100154313	NM_000853.2	GSTT1	Glutathione S-transferase theta-1	hsa:2952	5	0	79.76	-21.25
LOC100515993	XP_005654584.1	disabled homolog 2-interacting protein-like	ssc:100515993	NM_138709.2	DAB2IP	cDNA FLJ42619 fis, clone BRACE3015027, highly similar to Homo sapiens DAB2 interacting protein (DAB2IP), transcript variant 1, mRNA	hsa:153090	5	0	9.59	-4.47
GLUL	NM_213909.1	Glutamine synthetase	ssc:396944	NM_002065.5	GLUL	cDNA FLJ57219, highly similar to Glutamine synthetase (EC 6.3.1.2)	hsa:2752	5	0	1888.57	-814.95
GLTP	NM_213822.1	Glycolipid transfer protein	ssc:396765	NM_016433.3	GLTP	Glycolipid transfer protein	hsa:51228	5	0	54.6	17.02
SLC2A8	XP_005660497.1	Solute carrier family 2 member 8	ssc:100125551	NR_073416.1	SLC2A8	Solute carrier family 2, facilitated glucose transporter member 8	hsa:29988	5	0	25.67	8.27
LOC100627492	XP_005659033.1	SAGA-associated factor 29 homolog	ssc:100627492	NM_138414.2	CCDC101	SAGA-associated factor 29 homolog	hsa:112869	5	0	60.93	-25.78
LOC100627476	XP_005667661.1	Uncharacterized protein	ssc:100627476	NM_001259.6	CDK6	cDNA, FLJ94044, Homo sapiens cyclin-dependent kinase 6 (CDK6), mRNA	hsa:1021	5	0	9.77	-1.94
STAT1	NM_213769.1	Signal transducer and activator of transcription 1	ssc:396655					5	0	634.4	63.08
LOC100627431	XP_005658254.1	FYVE, RhoGEF and PH domain-containing protein 3-like	ssc:100627431	NM_033086.2	FGD3	cDNA FLJ75503	hsa:89846	5	0	14.75	-0.62
LOC100627432	XP_003361133.2	uncharacterized LOC100627432	ssc:100627432	NM_178814.2	AP1S3	AP-1 complex subunit sigma-3	hsa:130340	5	0	11.79	4.96
CDKN1A	XP_001929593.1	Uncharacterized protein	ssc:100152215	NR_037150.1	CDKN1A	cDNA FLJ54803, highly similar to Cyclin-dependent kinase inhibitor 1	hsa:1026	5	0	127.55	-57.96
RIPK4	XP_003132829.1	Uncharacterized protein	ssc:100518276	NM_020639.2	RIPK4	cDNA FLJ50981, highly similar to Receptor-interacting serine/threonine-protein kinase 4 (EC 2.7.11.1)	hsa:54101	5	0	17.92	0.31
THBS1	NM_001244536.1	Uncharacterized protein	ssc:492313	NM_003246.2	THBS1	THBS1 protein	hsa:7057	5	0	49.22	-28.61
FXYD2	NM_001014427.1	Uncharacterized protein	ssc:541593	NM_021603.3	FXYD2	Sodium/potassium-transporting ATPase subunit gamma	hsa:486	5	0	22.45	-6.98
FXYD6	XP_005656693.1	Uncharacterized protein	ssc:102158732	NM_022003.3	FXYD6	FXYD domain-containing ion transport regulator 6	hsa:53826	5	0	29.99	-17.36
LOC100154269	XP_003133229.4	Uncharacterized protein	ssc:100154269	NM_130439.3	MXI1	cDNA FLJ61042, highly similar to MAX-interacting protein 1	hsa:4601	5	0	16.37	-10.5
GM2A	XP_003134190.1	Uncharacterized protein	ssc:100515283	NM_001167607.1	GM2A	Ganglioside GM2 activator	hsa:2760	5	0	563.69	127.47
YEATS2	YEATS2	Uncharacterized protein	ssc:100512193	NM_018023.4	YEATS2	YEATS domain-containing protein 2	hsa:55689	5	0	17.52	-3.8
PLSCR1	NM_001246213.1	Phospholipid scramblase 1	ssc:100620055					5	0	190.12	-29.15
LOC100625270	XP_005658030.1	alpha-N-acetylneuraminide alpha-2,8-sialyltransferase-like	ssc:100625270	NM_003034.3	ST8SIA1	cDNA FLJ51992, highly similar to Alpha-N-acetylneuraminidealpha-2,8-sialyltransferase (EC 2.4.99.8)	hsa:6489	5	0	20.47	-3.06
LOC100625271	XP_003360808.2	EH domain-binding protein 1-like	ssc:100625271	NM_015252.3	EHBP1	EH domain-binding protein 1	hsa:23301	5	0	30.93	-23.89
SPATS2L	NM_001177916.1	spermatogenesis associated, serine-rich 2-like	ssc:100415809	NM_015535.2	SPATS2L	SPATS2-like protein	hsa:26010	5	0	220.76	-49.59
LOC100627304	XP_005658588.1	1-phosphatidylinositol 4,5-bisphosphate phosphodiesterase gamma-2-like	ssc:100627304	NM_002661.3	PLCG2	cDNA FLJ57018, highly similar to 1-phosphatidylinositol-4,5-bisphosphatephosphodiesterase gamma 2 (EC 3.1.4.11)	hsa:5336	5	0	120.57	24.57
SLC51B	XP_005658627.1	Uncharacterized protein	ssc:100525144	NM_178859.3	SLC51B	Organic solute transporter subunit beta	hsa:123264	5	0	181.13	-12.35
SYBU	XP_005655398.1	Uncharacterized protein	ssc:100157483	NM_017786.5	SYBU	Syntabulin	hsa:55638	5	0	22.56	-18.59
MT1A	NM_001001266.2	Metallothionein-1A	ssc:397417	NM_175617.3	MT1E	Metallothionein-1E	hsa:4493	5	0	22939.5	-9540.36
FCRL1	XP_005663297.1	Fc receptor-like 1	ssc:100152824	NM_052938.4	FCRL1	Fc receptor-like protein 1	hsa:115350	5	0	11.21	-4.15
MAPKAPK2	XP_003130510.3	Uncharacterized protein	ssc:100521986	NM_032960.3	MAPKAPK2	MAP kinase-activated protein kinase 2	hsa:9261	5	0	33.62	-10.46
ZAP70	ZAP70	zeta-chain (TCR) associated protein kinase 70kDa	ssc:100524930	NM_207519.1	ZAP70	cDNA FLJ60205, highly similar to Tyrosine-protein kinase ZAP-70 (EC 2.7.10.2)	hsa:7535	5	0	16.43	4.17
CD300C	NM_001244303.1	CD300c molecule	ssc:100514248	NM_006678.4	CD300C	CMRF35-like molecule 6	hsa:10871	5	0	51.36	5.6
SLC37A1	XP_005654135.1	Uncharacterized protein	ssc:100519174	NM_018964.3	SLC37A1	Glycerol-3-phosphate transporter	hsa:54020	5	0	27.52	-5.56
CDHR4	XP_005669638.1	Uncharacterized protein	ssc:100513757	NM_001007540.2	CDHR4	Cadherin-related family member 4	hsa:389118	5	0	10.18	-1.81
CDHR5	XP_005652842.1	Uncharacterized protein	ssc:100514561	NM_031265.1	CDHR5	cDNA FLJ53522, highly similar to Homo sapiens mucin and cadherin-like (MUCDHL), transcript variant 3, mRNA	hsa:53841	5	0	217.22	-62.32
KCNK5	XP_001928289.1	Uncharacterized protein	ssc:100154866	NM_003740.3	KCNK5	cDNA, FLJ95055, highly similar to Homo sapiens potassium channel, subfamily K, member 5 (KCNK5), mRNA	hsa:8645	5	0	29.12	13.14
LOC100511647	XP_005666527.1	Glutathione S-transferase	ssc:100511647	NM_000847.4	GSTA3	Glutathione S-transferase A3	hsa:2940	5	0	1426.67	-1260.03
LOC100513059	XR_300964.1	E3 ubiquitin-protein ligase NEDD4-like	ssc:100513059	NR_104302.1	NEDD4	E3 ubiquitin-protein ligase NEDD4	hsa:4734	5	0	15.21	1.4
LOC100152327	NM_001243319.1	immunoglobulin lambda-like polypeptide 5	ssc:100152327	NM_001256296.1	IGLL5	Immunoglobulin lambda-like polypeptide 5	hsa:100423062	5	0	114.18	-75.19
MSR1	NM_001243874.1	Uncharacterized protein	ssc:100511665	NM_138716.2	MSR1	Macrophage scavenger receptor types I and II	hsa:4481	5	0	139.91	-16.45
MTPN	NM_001256778.1	myotrophin	ssc:100521697	NM_145808.3	MTPN	Myotrophin	hsa:136319	5	0	123.4	19.39
RGS10	UPI00003E2069	Regulator of G-protein signalling 10		NM_002925.3	RGS10	Regulator of G-protein signaling 10	hsa:6001	5	0	15.95	-9.98
PTPRU	XP_005653451.1	Uncharacterized protein	ssc:100515955	NM_133178.3	PTPRU	cDNA FLJ37530 fis, clone BRCAN2012713, highly similar to Receptor-type tyrosine-protein phosphatase U (EC 3.1.3.48)	hsa:10076	5	0	20.62	-1.61
ANKRD33	XP_003355436.1	Uncharacterized protein	ssc:100522737	NM_182608.3	ANKRD33	C12orf7	hsa:341405	5	0	36.02	-1.93
ABRACL	XP_003353244.1	ABRA C-terminal like	ssc:100525723	NM_021243.2	ABRACL	ABRA C-terminal like	hsa:58527	5	0	35.6	-1.1
CNN2	Z19539	Calponin-2	ssc:397565	NM_201277.1	CNN2	cDNA FLJ52495, highly similar to Calponin-2	hsa:1265	5	0	167.28	28.02
LOC100627103	XP_005654519.1	1-phosphatidylinositol 4,5-bisphosphate phosphodiesterase beta-2-like	ssc:100627103	NM_004573.2	PLCB2	PLCB2 protein	hsa:5330	5	0	13.15	-4.03
ZFP36L2	ZFP36L2	Uncharacterized protein	ssc:100513591	NM_018310.3	BRF2	cDNA FLJ51823, highly similar to Homo sapiens BRF2, subunit of RNA polymerase III transcription initiation factor, BRF1-like (BRF2), mRNA	hsa:55290	5	0	80.93	-80.45
LOC100152216	XR_297129.1	UPF0690 protein C1orf52-like	ssc:100152216	NR_024113.1	C1orf52	chromosome 1 open reading frame 52	hsa:148423	5	0	10.69	-2.56
PSMC3IP	XP_005668858.1	Uncharacterized protein	ssc:100521397	NR_045671.1	PSMC3IP	Homologous-pairing protein 2 homolog	hsa:29893	5	0	10.04	2.8
SH3BGR	NM_001244236.1	Uncharacterized protein	ssc:100626262	NM_007341.2	SH3BGR	SH3 domain-binding glutamic acid-rich protein	hsa:6450	5	0	30.07	-0.16
GNB2	XP_003481037.1	Uncharacterized protein	ssc:100516546	NM_005273.3	GNB2	Guanine nucleotide-binding protein G(I)/G(S)/G(T) subunit beta-2	hsa:2783	5	0	123.44	3.4
NFKBIE	XP_005666125.1	nuclear factor of kappa light polypeptide gene enhancer in B-cells inhibitor, epsilon	ssc:100153486	NM_004556.2	NFKBIE	cDNA FLJ61640, highly similar to NF-kappa-B inhibitor epsilon	hsa:4794	5	0	24.7	6.12
MFSD6	NM_001097457.1	Major facilitator superfamily domain-containing protein 6	ssc:100037960	NM_017694.3	MFSD6	cDNA FLJ52807	hsa:54842	5	0	16.54	-2.01
SLC16A5	XP_005668671.1	Solute carrier family 16, member 5 (Monocarboxylic acid transporter 6)	ssc:100514790	NM_004695.3	SLC16A5	cDNA FLJ35193 fis, clone PLACE6017431, highly similar to Monocarboxylate transporter 6	hsa:9121	5	0	150.99	-32.91
LOC100738329	XP_005665127.1	eukaryotic translation initiation factor 4 gamma 3-like	ssc:100738329	NM_003760.4	EIF4G3	cDNA FLJ59298, highly similar to Eukaryotic translation initiation factor 4 gamma 3	hsa:8672	5	0	17.05	-14.93
SLC35E3	XP_003126414.1	Uncharacterized protein	ssc:100515832	NM_018656.2	SLC35E3	Solute carrier family 35 member E3	hsa:55508	5	0	19.71	1.79
LOC100738308	XP_003483753.2	Uncharacterized protein	ssc:100738308	NM_139266.2	STAT1	Uncharacterized protein	hsa:6772	5	0	350.91	20.39
LOC100738359	XP_003484254.2	Uncharacterized protein	ssc:100738359	NM_000762.5	CYP2A6	Cytochrome P450 2A6	hsa:1548	5	0	6021.45	1134.42
TMSB15A	XP_003135306.1	Uncharacterized protein	ssc:100522845	NM_194324.2	TMSB15B	Thymosin beta-15B	hsa:286527	5	0	41.2	0.36
C3H16ORF54	XP_005655153.1	chromosome 3 open reading frame, human C16orf54	ssc:100623246	NM_175900.3	C16orf54	Transmembrane protein C16orf54	hsa:283897	5	0	13.54	-4.86
CKMT2	NM_001044551.2	Uncharacterized protein	ssc:733602	NM_001825.2	CKMT2	cDNA, FLJ93805, highly similar to Homo sapiens creatine kinase, mitochondrial 2 (sarcomeric) (CKMT2), nuclear gene encoding mitochondrial protein, mRNA	hsa:1160	5	0	9.5	-5.41
CHN2	XP_005673339.1	Uncharacterized protein	ssc:100514933	NM_004067.2	CHN2	cDNA, FLJ93489, Homo sapiens chimerin (chimaerin) 2 (CHN2), mRNA	hsa:1124	5	0	83.05	5.99
LOC100518322	XP_005667321.1	centrosomal protein of 57 kDa-like	ssc:100518322	NM_014679.4	CEP57	Centrosomal protein of 57 kDa	hsa:9702	5	0	30.24	10.95
CMPK2	XP_005662825.1	Uncharacterized protein	ssc:100623872	NR_046236.1	CMPK2	Mitochondrial cytidine monophosphate (UMP-CMP) kinase 2	hsa:129607	5	0	221.35	-18.13
C1H14ORF105	XP_005660053.1	chromosome 1 open reading frame, human C14orf105	ssc:100513515	NM_018168.3	C14orf105	chromosome 14 open reading frame 105	hsa:55195	5	0	11.51	-1.02
EPHB4	XP_003124419.1	Uncharacterized protein	ssc:100517028	NM_004444.4	EPHB4	cDNA FLJ57009, highly similar to Ephrin type-B receptor 4 (EC 2.7.10.1)	hsa:2050	5	0	19.47	-13.38
IL4R	NM_214340.1	Interleukin-4 receptor subunit alpha	ssc:397614					5	0	22.13	-18.43
MPHOSPH10	XP_005659862.1	Uncharacterized protein	ssc:100153310	NM_005791.2	MPHOSPH10	cDNA FLJ32300 fis, clone PROST2002227, highly similar to U3 small nucleolar ribonucleoprotein protein MPP10	hsa:10199	5	0	27.01	6.29
LOC100627774	XP_005658649.1	cytoplasmic phosphatidylinositol transfer protein 1-like	ssc:100627774	NM_181671.2	PITPNC1	cDNA FLJ77092, highly similar to Homo sapiens phosphatidylinositol transfer protein, cytoplasmic 1 (PITPNC1), transcript variant 2, mRNA	hsa:26207	5	0	34.53	-15.52
STMN1	NM_001009582.1	Stathmin	ssc:494463	NM_203401.1	STMN1	Stathmin	hsa:3925	5	0	160.74	-0.96
OSCP1	XP_003361915.1	organic solute carrier partner 1	ssc:100622140	NM_206837.2	OSCP1	Protein OSCP1	hsa:127700	5	0	14.35	-4.59
CYP26A1	XP_003483578.1	Cytochrome P450	ssc:100124374	NM_057157.2	CYP26A1	Cytochrome P450 26A1	hsa:1592	5	0	53.92	-17.42
LOC100620601	XP_003361771.2	importin subunit alpha-1-like	ssc:100620601	NM_002266.2	KPNA2	Importin subunit alpha-1	hsa:3838	5	0	96.42	-11.53
DHX58	NM_001199132.1	LGP2	ssc:100524520	NM_024119.2	DHX58	cDNA FLJ40350 fis, clone TESTI2033441, highly similar to Probable ATP-dependent helicase LGP2 (EC 3.6.1.-)	hsa:79132	5	0	107.36	-9.01
LOC102167096	LOC102167096	Ig kappa chain C region, B allele-like						5	0	39.19	-27.66
GBP1	NM_001128473.1	Guanylate binding protein 1	ssc:100151938	NM_002053.2	GBP1	cDNA FLJ51602, highly similar to Interferon-induced guanylate-binding protein 1	hsa:2633	5	0	113.43	-17.78
GBP5	XP_001929321.1	Uncharacterized protein		NM_052942.3	GBP5	Guanylate-binding protein 5	hsa:115362	5	0	14.24	5.54
GBP6	XP_005663763.1	Uncharacterized protein	ssc:100523310	NM_198460.2	GBP6	cDNA FLJ77935, highly similar to Homo sapiens guanylate binding protein family, member 6 (GBP6), mRNA	hsa:163351	5	0	13.56	-9.15
GBP7	XP_005663773.1	Uncharacterized protein	ssc:100155195	NM_052941.4	GBP4	cDNA FLJ51459, highly similar to Guanylate-binding protein 4	hsa:115361	5	0	40.24	-1.99
CMKLR1	NM_001123100.1	Chemokine-like receptor 1	ssc:780421	NM_004072.2	CMKLR1	Chemokine-like receptor 1	hsa:1240	5	0	33.58	0.79
INHBB	NM_001164842.1	Inhibin beta B chain	ssc:397490					5	0	49.7	-6.22
NAV3	XP_005655801.1	neuron navigator 3	ssc:100622883	NM_014903.5	NAV3	cDNA FLJ54651, highly similar to Homo sapiens neuron navigator 3 (NAV3), mRNA	hsa:89795	5	0	3.68	-3.24
LOC100152729	XP_001929591.1	Uncharacterized protein	ssc:100152729	NM_005978.3	S100A2	Protein S100-A2	hsa:6273	5	0	566.01	0.66
EML2	XP_005659027.1	echinoderm microtubule associated protein like 2	ssc:100626537	NR_034098.1	EML2	Echinoderm microtubule-associated protein-like 2	hsa:24139	5	0	17.98	4.09
TGFBR3L	XP_005661318.1	transforming growth factor, beta receptor III-like	ssc:100520601	NM_001195259.1	TGFBR3L	Transforming growth factor-beta receptor type 3-like protein	hsa:100507588	5	0	8.25	-2.3
LOC100627705	XP_003359943.1	Fatty acid-binding protein, heart	ssc:100627705	NM_004102.3	FABP3	Fatty acid-binding protein, heart	hsa:2170	5	0	20.25	9.3
NAGS	NM_001097520.1	N-acetylglutamate synthase	ssc:100048960	NM_153006.2	NAGS	N-acetylglutamate synthase long form	hsa:162417	5	0	298.08	52.36
LOC100620700	XP_005659086.1	uncharacterized LOC100620700	ssc:100620700	NM_006602.2	TCFL5	Transcription factor-like 5 protein	hsa:10732	5	0	63.97	28.54
OBFC2A	NM_001244491.1	Uncharacterized protein	ssc:100155066	NR_045623.1	NABP1	SOSS complex subunit B2	hsa:64859	5	0	23.42	-2.98
LOC100738014	XP_003483752.1	inositol polyphosphate 1-phosphatase-like	ssc:100738014	NM_002194.3	INPP1	cDNA FLJ36241 fis, clone THYMU2001622, highly similar to Inositol polyphosphate 1-phosphatase (EC 3.1.3.57)	hsa:3628	5	0	13.56	5.77
GNPNAT1	NM_001243376.1	Uncharacterized protein	ssc:100152942	NM_198066.3	GNPNAT1	Glucosamine 6-phosphate N-acetyltransferase	hsa:64841	5	0	111.34	40.9
RNF145	XP_003134150.3	Uncharacterized protein	ssc:100520283					5	0	61.4	11.97
LOC100518095	XP_005670428.1	interferon-induced GTP-binding protein Mx1-like	ssc:100518095	NM_002462.4	MX1	Interferon-induced GTP-binding protein Mx1, N-terminally processed	hsa:4599	5	0	289.62	65.49
LOC100620893	XP_003361773.1	Uncharacterized protein	ssc:100620893	NM_015341.4	NCAPH	cDNA FLJ51440, highly similar to Condensin complex subunit 2	hsa:23397	5	0	10.6	1.01
LOC100738066	XP_005665812.1	HLA class I histocompatibility antigen, B-40 alpha chain-like	ssc:100738066	xp_003846540	xp_003846540			5	0	86.82	31.38
C14H10ORF116	NM_001243503.1	chromosome 10 open reading frame 116 ortholog	ssc:100154721	NM_006829.2	ADIRF	Adipogenesis regulatory factor	hsa:10974	5	0	12.06	2.38
RNF213	XP_005668644.1	Uncharacterized protein	ssc:100626814	NM_020954.3	RNF213	E3 ubiquitin-protein ligase RNF213	hsa:57674	5	0	89.02	-18.42
PPP1R1B	XP_005653983.1	Protein phosphatase 1 regulatory subunit 1B	ssc:100736966	NM_181505.3	PPP1R1B	cDNA FLJ45635 fis, clone COLON2001829, highly similar to Dopamine- and cAMP-regulated neuronal phosphoprotein	hsa:84152	5	0	66.07	14.76
LOC100620173	XP_005658433.1	Uncharacterized protein	ssc:100620173	NM_022844.2	MYH11	Myosin heavy chain 11 smooth muscle isoform	hsa:4629	5	0	6.56	-6.11
OLR1	NM_213805.1	Lectin-like oxidized low-density lipoprotein receptor-1	ssc:396724	NM_002543.3	OLR1	cDNA FLJ52117, highly similar to Oxidized low-density lipoprotein receptor 1	hsa:4973	5	0	41.59	-8.19
CDK1	NM_001159304.2	Uncharacterized protein	ssc:100155762	NM_033379.4	CDK1	cDNA FLJ50170, highly similar to Cell division control protein 2 homolog (EC 2.7.11.22)	hsa:983	5	0	31.57	6.07
MYRF	XP_005660869.1	Uncharacterized protein	ssc:100520659	NM_013279.2	MYRF	Myelin regulatory factor	hsa:745	5	0	14.65	-2.43
ASH2L	NM_001243568.1	Uncharacterized protein	ssc:100627423	NR_049736.1	ASH2L	cDNA FLJ57157, highly similar to Set1/Ash2 histone methyltransferase complex subunit ASH2	hsa:9070	5	0	18.06	-3.11
PRSS35	XP_005659463.1	Uncharacterized protein	ssc:100156168	NM_153362.2	PRSS35	Inactive serine protease 35	hsa:167681	5	0	49.23	-7.38
OCSTAMP	XP_005674653.1	osteoclast stimulatory transmembrane protein	ssc:100519807	NM_080721.2	OCSTAMP	Osteoclast stimulatory transmembrane protein	hsa:128506	5	0	7.14	-5.93
HERC5	XP_005667057.1	Uncharacterized protein	ssc:100518083	NM_016323.3	HERC5	cDNA FLJ35836 fis, clone TESTI2006624, highly similar to HECT domain and RCC1-like domain-containing protein 5	hsa:51191	5	0	89.44	-8.06
HERC6	XP_003360755.1	Uncharacterized protein	ssc:100626657					5	0	108.44	-22.07
MT-2B	XP_003355856.1	Metallothionein-2A	ssc:396827	NM_005953.3	MT2A	Metallothionein-2	hsa:4502	5	0	16981.8	-6390.27
CCR1	NM_001001621.1	Chemokine (C-C motif) receptor 1	ssc:414374	NM_001295.2	CCR1	C-C chemokine receptor type 1	hsa:1230	5	0	42.24	-7.45
GCLC	XP_003482212.1	Uncharacterized protein	ssc:100522018	NM_001498.3	GCLC	cDNA FLJ58227, highly similar to Glutamate--cysteine ligase catalytic subunit (EC 6.3.2.2)	hsa:2729	5	0	287.6	10.6
CCNF	XP_003124788.3	Uncharacterized protein	ssc:100518243	NM_001761.2	CCNF	Cyclin-F	hsa:899	5	0	10.15	-0.87
LOC100513619	XP_005668657.1	E3 ubiquitin-protein ligase RNF213-like	ssc:100513619	NM_020954.3	RNF213	E3 ubiquitin-protein ligase RNF213	hsa:57674	5	0	55.02	-15.02
CCN2	NM_213833.1	Connective tissue growth factor	ssc:100152141	NM_001901.2	CTGF	cDNA, FLJ96197, highly similar to Homo sapiens connective tissue growth factor (CTGF), mRNA	hsa:1490	5	0	163.53	18.14
ENC1	XP_003123749.1	Uncharacterized protein	ssc:100517459	NR_046318.1	ENC1	Ectoderm-neural cortex protein 1	hsa:8507	5	0	37.86	-5.85
LOC100513601	NM_001246242.1	MHC class I antigen	ssc:100513601	NM_002116.7	HLA-A	Truncated MHC class I antigen	hsa:3105	5	0	12793.1	-1496.81
CCL2	NM_214214.1	CCL2	ssc:397422	NM_002982.3	CCL2	C-C motif chemokine 2	hsa:6347	5	0	87.37	21.73
RCAN1	NM_001243913.1	Uncharacterized protein	ssc:100511902	NM_203418.2	RCAN1	cDNA FLJ54923, highly similar to Calcipressin-1	hsa:1827	5	0	33.29	3.2
RCAN3	XP_003127754.3	Uncharacterized protein	ssc:100522144	NM_013441.3	RCAN3	Regulator of calcineurin 3 isoform 1a,2,3,4	hsa:11123	5	0	15.32	-2.43
LOC100513647	NM_001244869.1	uncharacterized LOC100513647	ssc:100513647					5	0	62.78	-2.27
PNAS-5	XP_003128900.1	Uncharacterized protein	ssc:414404	NM_017816.2	LYAR	Cell growth-regulating nucleolar protein	hsa:55646	5	0	14.1	-5.08
KYNU	XP_005654213.1	Kynureninase	ssc:100521160	NM_003937.2	KYNU	Kynureninase	hsa:8942	5	0	151.03	1.04
TNFSF13B	NM_001097498.1	B-cell activating factor	ssc:100038026	NM_006573.4	TNFSF13B	B-lymphocyte stimulator	hsa:10673	5	0	16.3	4.51
LOC100513684	XP_003132850.3	docking protein 2-like	ssc:100513684	NM_201349.1	DOK2	cDNA FLJ75779, highly similar to Homo sapiens docking protein 2, 56kDa (DOK2), transcript variant 1, mRNA	hsa:9046	5	0	40.66	0.99
MYO16	XP_001925002.1	myosin XVI		NM_015011.1	MYO16	cDNA FLJ55616, highly similar to Homo sapiens myosin heavy chain Myr 8 (MYR8), mRNA	hsa:23026	5	0	9.83	-6.5
BCAS4	NM_001123082.1	breast carcinoma amplified sequence 4	ssc:100141422	NM_198799	BCAS4	Breast carcinoma-amplified sequence 4	hsa:55653	5	0	12.41	-5.54
RAB3IP	XP_005664031.1	RAB3A interacting protein	ssc:100152578	NR_103520.1	RAB3IP	Rab-3A-interacting protein	hsa:117177	5	0	55.69	20.82
LOC100620339	XP_003362122.2	granulocyte-macrophage colony-stimulating factor receptor subunit alpha-like	ssc:100620339	NR_027760.1	CSF2RA	Granulocyte-macrophage colony-stimulating factor receptor subunit alpha	hsa:1438	5	0	82.23	20.79
TAP2	NM_001206441.1	Transporter 2, ATP-binding cassette, sub-family B (MDR/TAP)	ssc:733650	NM_018833.2	TAP2	Truncated antigen peptide transporter 2	hsa:6891	5	0	100.94	3.19
TAP1	NM_001044581.1	Uncharacterized protein	ssc:733649	NM_000593.5	TAP1	cDNA, FLJ94363, highly similar to Homo sapiens transporter 1, ATP-binding cassette, sub-family B(MDR/TAP) (TAP1), mRNA	hsa:6890	5	0	130.66	-2.21
LOC102167466	LOC102167466	Ig lambda chain V region 4A-like		XP_001719673.4	LOC651536	immunoglobulin iota chain-like	hsa:651536	5	0	57.75	-10.16
LOC100620361	XP_005674287.1	Uncharacterized protein	ssc:100620361	NM_006144.3	GZMA	Granzyme A	hsa:3001	5	0	15.61	-0.55
SCAMP1	NM_214245.1	Secretory carrier-associated membrane protein 1	ssc:397477	NM_052822.2	SCAMP1	cDNA FLJ76605, highly similar to Homo sapiens secretory carrier membrane protein 1 (SCAMP1), transcript variant 1, mRNA	hsa:9522	5	0	16.82	2.08
LOC100513976	XP_005661808.1	uncharacterized LOC100513976	ssc:100513976					5	0	77.29	-18.94
ARHGEF40	XP_005659058.1	Uncharacterized protein	ssc:100623088					5	0	12.66	-6.92
GFER	XP_003124774.1	Uncharacterized protein	ssc:100515774	NM_005262.2	GFER	Growth factor, augmenter of liver regeneration (ERV1 homolog, S. cerevisiae), isoform CRA_a	hsa:2671	5	0	21.82	-17.71
ARHGEF16	XP_005665015.1	Uncharacterized protein	ssc:100625324	NM_014448.3	ARHGEF16	cDNA FLJ38665 fis, clone HLUNG2003378, highly similar to Rho guanine nucleotide exchange factor 16	hsa:27237	5	0	46.63	-9.81
LOC100620305	XP_003354523.3	Uncharacterized protein	ssc:100620305	NM_005273.3	GNB2	Guanine nucleotide-binding protein G(I)/G(S)/G(T) subunit beta-2	hsa:2783	5	0	124.64	20.38
LOC100620458	XP_003361141.2	granzyme A-like	ssc:100620458	NM_006144.3	GZMA	Granzyme A	hsa:3001	5	0	11.14	-6.95
ASF1B	NM_001137625.1	ASF1B	ssc:100192434	NM_018154.2	ASF1B	cDNA FLJ52174, highly similar to Homo sapiens ASF1 anti-silencing function 1 homolog B (S. cerevisiae) (ASF1B), mRNA	hsa:55723	5	0	12.52	2.23
PKD1L3	XR_309594.1	polycystic kidney disease 1-like 3	ssc:102158206					5	0	19.94	-1.31
EXTL1	XP_005665190.1	Uncharacterized protein	ssc:100623848	NM_004455.2	EXTL1	Exostosin-like 1	hsa:2134	5	0	241.76	-202.62
SLC30A1	NM_001139470.1	Solute carrier family 30 member 1	ssc:503660	NM_021194.2	SLC30A1	Putative zinc transporter 1	hsa:7779	5	0	37.67	3.21
LOC102160403	XP_005654496.1	cysteine-rich protein 1-like	ssc:102160403	NM_001311.4	CRIP1	Cysteine-rich protein 1	hsa:1396	5	0	13.46	5.23
CDKAL1	XP_005665680.1	Uncharacterized protein	ssc:100512355	NM_017774.3	CDKAL1	Threonylcarbamoyladenosine tRNA methylthiotransferase	hsa:54901	5	0	17.7	-7.51
LOC102167339	LOC102167339	Ig lambda chain V region 4A-like		XP_001719673.4	LOC651536	immunoglobulin iota chain-like	hsa:651536	5	0	54.95	-9.37
REEP4	XP_005657290.1	receptor accessory protein 4	ssc:100153624	NM_025232.2	REEP4	Receptor expression-enhancing protein 4	hsa:80346	5	0	51.49	5.53
RAD51D	XR_306544.1	RAD51 homolog D (S. cerevisiae)	ssc:100626849	NR_037712.1	RAD51D	cDNA FLJ55763, highly similar to DNA repair protein RAD51 homolog 4	hsa:5892	5	0	18.56	6.95
MAP4K4	XP_003124919.2	Uncharacterized protein	ssc:100516547	NR_027767.1	TNIK	TRAF2 and NCK-interacting protein kinase	hsa:23043	5	0	49.67	7.8
CDC20	NM_001123094.1	Cell division cycle protein 20 homolog	ssc:397379	NM_001255.2	CDC20	cDNA FLJ59100, highly similar to Cell division cycle protein 20 homolog	hsa:991	5	0	26.76	2.78
AMBN	NM_214037.1	Ameloblastin	ssc:397102	NM_016519.5	AMBN	AMBN protein	hsa:258	5	0	50.64	7.79
TM4SF4	XP_003132528.2	Uncharacterized protein	ssc:100522400	NM_004617.3	TM4SF4	cDNA FLJ31015 fis, clone HLUNG2000281, highly similar to Transmembrane 4 L6 family member 4	hsa:7104	5	0	590.38	-76.71
TM4SF1	XP_003132526.1	Uncharacterized protein	ssc:100522035	NM_014220.2	TM4SF1	Transmembrane 4 L6 family member 1	hsa:4071	5	0	226.29	-9.23
FOXA3	XP_003127277.1	Uncharacterized protein	ssc:100512416	NM_004497.2	FOXA3	Hepatocyte nuclear factor 3-gamma	hsa:3171	5	0	141.28	31.66
TGFA	NM_214251.1	Protransforming growth factor alpha	ssc:397484					5	0	20.06	-4.32
NCAPH	XP_005662383.1	non-SMC condensin I complex, subunit H	ssc:100739475	NM_015341.4	NCAPH	cDNA FLJ51440, highly similar to Condensin complex subunit 2	hsa:23397	5	0	14.54	0.7
TSNAX	NM_001243607.1	Uncharacterized protein	ssc:100156036	NM_005999.2	TSNAX	Translin-associated protein X	hsa:7257	5	0	25.05	-4.95
MT-III	NM_214056.1	Metallothionein-3	ssc:397123	NM_005954.2	MT3	Metallothionein-3	hsa:4504	5	0	5319.58	-2430.92
FOXS1	XP_003134430.1	forkhead box S1	ssc:100524116	NM_004118.3	FOXS1	Forkhead box protein S1	hsa:2307	5	0	43.89	-1.92
OSBPL7	XP_003131588.2	Uncharacterized protein	ssc:100520764	NM_145798.2	OSBPL7	Oxysterol-binding protein-related protein 7	hsa:114881	5	0	12.31	-3.52
PYCR1	XP_003360607.1	Uncharacterized protein	ssc:100620951	NM_153824.2	PYCR1	Truncated pyrroline-5-carboxylate reductase 1	hsa:5831	5	0	39.94	-7.8
FOXM1	XP_005664140.1	Uncharacterized protein	ssc:100511565	NM_202003.2	FOXM1	cDNA FLJ77127, highly similar to Homo sapiens forkhead box M1 (FOXM1), transcript variant 3, mRNA	hsa:2305	5	0	8.58	-0.97
LOC102162349	XP_005667988.1	WD repeat-containing protein 64-like	ssc:102162349	NM_144625.4	WDR64	WD repeat domain 64	hsa:128025	5	0	27.68	7.03
RASL11A	XP_003482916.1	Uncharacterized protein	ssc:100736950	NM_206827.1	RASL11A	Ras-like protein family member 11A	hsa:387496	5	0	25.24	1.97
FOXP4	XP_001926882.1	Uncharacterized protein	ssc:100153907	NM_138457.2	FOXP4	Forkhead box protein P4	hsa:116113	5	0	12.22	-8.91
PAQR9	XP_005669976.1	Uncharacterized protein	ssc:100516760	NM_198504.2	PAQR9	Progestin and adipoQ receptor family member 9	hsa:344838	5	0	42.96	9.01
PAQR7	NM_213739.1	Membrane progestin receptor alpha	ssc:396558	NM_178422.5	PAQR7	PAQR7 protein	hsa:164091	5	0	139.06	27.27
VRK1	NM_001243688.1	Uncharacterized protein	ssc:100157930	NM_003384.2	VRK1	cDNA FLJ75441, highly similar to Homo sapiens vaccinia related kinase 1 (VRK1), mRNA	hsa:7443	5	0	12.17	-2.81
LOC102166770	XP_005660166.1	Uncharacterized protein	ssc:102166770	NM_000170.2	GLDC	Glycine dehydrogenase [decarboxylating], mitochondrial	hsa:2731	5	0	105.02	-26.48
LOC100736977	XP_005665750.1	HLA class I histocompatibility antigen, A-3 alpha chain-like	ssc:100736977	NM_002127.5	HLA-G	MHC class I antigen	hsa:3135	5	0	2185.95	919.7
RND3	NM_214296.1	Rho-related GTP-binding protein RhoE	ssc:397559					5	0	58.9	-0.15
RNF2	XP_005667883.1	Uncharacterized protein	ssc:100517846	NM_007212.3	RNF2	E3 ubiquitin-protein ligase RING2	hsa:6045	5	0	18.07	-4.92
FEN1	XP_003122675.1	Uncharacterized protein	ssc:100517749	NM_004111.5	FEN1	cDNA FLJ51365, highly similar to Flap endonuclease 1 (EC 3.1.-.-)	hsa:2237	5	0	31.1	8.5
LOC100524143	XP_003126553.3	transmembrane protein 52B-like	ssc:100524143	NM_153022.3	TMEM52B	Transmembrane protein 52B	hsa:120939	5	0	38.92	-14.71
LOC100622991	XP_003360998.2	enhancer of filamentation 1-like	ssc:100622991	NR_073131.1	NEDD9	Enhancer of filamentation 1 p55	hsa:4739	5	0	13.17	-3.17
FAM26F	NM_001258434.1	family with sequence similarity 26, member F	ssc:100158219					5	0	37.42	-4.78
PCSK9	XP_005653495.1	Uncharacterized protein	ssc:100620501	NM_174936.3	PCSK9	cDNA FLJ57533, highly similar to Proprotein convertase subtilisin/kexin type 9 (EC 3.4.21.-)	hsa:255738	5	0	133.85	-82.63
ANK3	XP_005671069.1	Uncharacterized protein	ssc:100154687	NM_020987.3	ANK3	cDNA FLJ78657, highly similar to Homo sapiens ankyrin 3, node of Ranvier (ankyrin G) (ANK3), transcript variant 2, mRNA	hsa:288	5	0	20.26	2.32
TOPOII	NM_213884.1	DNA topoisomerase 2-alpha	ssc:396917	NM_001067.3	TOP2A	DNA topoisomerase 2-alpha	hsa:7153	5	0	13.17	-1.7
LOC102164565	XP_005659016.1	NFX1-type zinc finger-containing protein 1-like	ssc:102164565	NM_021035.2	ZNFX1	NFX1-type zinc finger-containing protein 1	hsa:57169	5	0	70.61	-11.82
CD276	XP_005674373.1	Uncharacterized protein	ssc:100153704	NM_025240.2	CD276	cDNA FLJ78639	hsa:80381	5	0	33.85	-5.96
PCNA	XP_003359931.1	Proliferating cell nuclear antigen	ssc:692192	NM_182649.1	PCNA	Proliferating cell nuclear antigen	hsa:5111	5	0	44.77	3.35
AQP7	NM_001113438.1	Aquaporin 7	ssc:100126283	NM_001170.1	AQP7	cDNA FLJ52223, highly similar to Aquaporin-7	hsa:364	5	0	19.24	-1.99
SCGB1A1	XP_003353880.1	secretoglobin, family 1A, member 1 (uteroglobin)	ssc:100623111	NM_003357.4	SCGB1A1	Uteroglobin	hsa:7356	5	0	162.95	-9.78
SERINC2	NM_001244148.1	Uncharacterized protein	ssc:100626004	NM_178865.4	SERINC2	Serine incorporator 2, isoform CRA_b	hsa:347735	5	0	52.95	-38.8
LOC100158003	XP_001928233.1	Tubulin alpha-1A chain	ssc:100158003	NM_032704.3	TUBA1C	cDNA FLJ55956, highly similar to Tubulin alpha-6 chain	hsa:84790	5	0	24.51	4.2
LOC100736820	XP_005656167.1	inositol monophosphatase 2-like	ssc:100736820	NM_014214.2	IMPA2	Inositol monophosphatase 2	hsa:3613	5	0	28.46	2.01
LOC100736878	LOC100736878	Ig kappa chain V-II region RPMI 6410-like		xp_003403926	xp_003403926			5	0	106.27	-36.73
VPS36	XP_005668434.1	Uncharacterized protein	ssc:100513172	NM_016075.3	VPS36	Vacuolar protein-sorting-associated protein 36	hsa:51028	5	0	29.55	-2.6
LOC100736863	XP_003480651.1	uncharacterized LOC100736863	ssc:100736863					5	0	21.93	4.1
TNFAIP8	NM_001244505.1	Tumor necrosis factor alpha-induced protein 8	ssc:100524014	NM_014350.3	TNFAIP8	Tumor necrosis factor alpha-induced protein 8	hsa:25816	5	0	24.33	-3.7
SEC31B	XP_003125635.4	SEC31 homolog B (S. cerevisiae)	ssc:100513277	NM_198138.1	SEC31B	Protein transport protein Sec31B	hsa:25956	5	0	13.97	-9.01
LOC100526118	XP_003128840.1	Glutathione S-transferase	ssc:100526118	NM_145740.3	GSTA1	Glutathione S-transferase A1	hsa:2938	5	0	617.16	-177.62
LOC100622890	XP_003357726.1	Uncharacterized protein	ssc:100622890	NM_004078.2	CSRP1	cDNA FLJ77815, highly similar to Homo sapiens cysteine and glycine-rich protein 1 (CSRP1), mRNA	hsa:1465	5	0	251.09	69.59
LOC102162159	XP_005663919.1	nck-associated protein 1-like	ssc:102162159	NM_005337.4	NCKAP1L	cDNA, FLJ94667, highly similar to Homo sapiens hematopoietic protein 1 (HEM1), mRNA	hsa:3071	5	0	29	6.73
LOC102162186	LOC102162186	T-cell receptor beta chain V region C5-like						5	0	11.99	2.69
WDFY4	XP_001926773.4	WDFY family member 4	ssc:100157904	NM_020945.1	WDFY4	WD repeat- and FYVE domain-containing protein 4	hsa:57705	5	0	15.1	4.71
ILDR2	XP_005658206.1	Uncharacterized protein	ssc:100514957	NM_199351.2	ILDR2	Immunoglobulin-like domain-containing receptor 2	hsa:387597	5	0	33.14	-12.77
LAPTM5	XP_003356310.1	Uncharacterized protein	ssc:100624193	NM_006762.2	LAPTM5	cDNA FLJ57504, highly similar to Lysosomal-associated multitransmembrane protein	hsa:7805	5	0	273.79	-67.79
ZDHHC19	ZDHHC19	Palmitoyltransferase	ssc:100512740	NM_144637.2	ZDHHC19	Probable palmitoyltransferase ZDHHC19	hsa:131540	5	0	7.74	-0.15
BCL2L12	XP_005664812.1	BCL2-like 12 (proline rich)	ssc:100521559					5	0	10.76	-8.04
EPCAM	NM_214419.1	Epithelial cell adhesion molecule	ssc:403163	NM_002354.2	EPCAM	Epithelial cell adhesion molecule	hsa:4072	5	0	26.05	4.85
ZNF385C	ZNF385C	Uncharacterized protein	ssc:100622424	NM_001242704.1	ZNF385C	Zinc finger protein 385C	hsa:201181	5	0	12.51	-0.25
FAM46C	XR_303156.1	family with sequence similarity 46, member C	ssc:100525341					5	0	33.93	-2.96
FAM46A	XP_003121442.1	family with sequence similarity 46, member A	ssc:100156873	NM_017633.2	FAM46A	family with sequence similarity 46, member A	hsa:55603	5	0	29.55	6.69
TFEC	XP_003484079.1	Uncharacterized protein	ssc:100517204	NM_012252.3	TFEC	cDNA FLJ55256, highly similar to Homo sapiens transcription factor EC (TFEC), transcript variant 1, mRNA	hsa:22797	5	0	18.04	7.13
LOC100736706	XP_003481082.2	Uncharacterized protein	ssc:100736706	NM_000336.2	SCNN1B	Nasal epithelial sodium channel beta subunit	hsa:6338	5	0	14.01	4.19
LOC100736744	XP_003481688.2	phosphatidylinositol 5-phosphate 4-kinase type-2 gamma-like	ssc:100736744	NM_024779.4	PIP4K2C	cDNA PSEC0253 fis, clone NT2RP3003368, highly similar to Homo sapiens phosphatidylinositol-4-phosphate 5-kinase, type II, gamma (PIP5K2C), mRNA	hsa:79837	5	0	20.53	7.12
KIAA1407	XP_005670263.1	KIAA1407 ortholog	ssc:100514921	NM_020817.1	KIAA1407	KIAA1407	hsa:57577	5	0	6.28	-6.09
LOC100736695	XP_005663125.1	aspartyl/asparaginyl beta-hydroxylase-like	ssc:100736695	NM_032468.4	ASPH	cDNA FLJ77157, highly similar to Homo sapiens aspartate beta-hydroxylase (ASPH), transcript variant 3, mRNA	hsa:444	5	0	13.17	-0.29
TESC	XP_005657370.1	Uncharacterized protein	ssc:100155189	NR_031766.2	TESC	Calcineurin B homologous protein 3	hsa:54997	5	0	14.03	2.69
LOC100738974	XP_003480344.2	sex comb on midleg-like protein 4-like	ssc:100738974	NM_198081.4	SCML4	cDNA FLJ55567, highly similar to Homo sapiens sex comb on midleg-like 4 (SCML4), mRNA	hsa:256380	5	0	29.46	-4.85
TEX2	XR_306459.1	Uncharacterized protein	ssc:100525949	NM_018469	TEX2	cDNA FLJ33837 fis, clone CTONG2004487, highly similar to Testis-expressed sequence 2 protein	hsa:55852	5	0	34.8	7.9
INPP1	NM_001245012.1	Uncharacterized protein	ssc:100514878	NM_002194.3	INPP1	cDNA FLJ36241 fis, clone THYMU2001622, highly similar to Inositol polyphosphate 1-phosphatase (EC 3.1.3.57)	hsa:3628	5	0	24.24	2.27
MGAM	XP_005657787.1	maltase-glucoamylase (alpha-glucosidase)	ssc:102160115	NM_004668.2	MGAM	Maltase-glucoamylase, intestinal	hsa:8972	5	0	20.55	-16.17
PALM3	XP_003123409.3	Uncharacterized protein	ssc:100513460	NM_001145028.1	PALM3	Paralemmin-3	hsa:342979	5	0	134.51	-36.2
CACNA2D1	NM_214183.1	Voltage-dependent calcium channel alpha-2 delta subunit	ssc:397377	NM_000722.2	CACNA2D1	Putative uncharacterized protein CACNA2D1	hsa:781	5	0	30.42	-12.55
PYGO1	XP_005654498.1	Uncharacterized protein	ssc:100156479	NM_015617.2	PYGO1	Pygopus homolog 1	hsa:26108	5	0	13.2	-7.85
LOC100738647	XP_005662178.1	glutamine synthetase-like	ssc:100738647	NM_002065.5	GLUL	cDNA FLJ57219, highly similar to Glutamine synthetase (EC 6.3.1.2)	hsa:2752	5	0	112.88	-46.48
PALB2	XP_005656820.1	Uncharacterized protein	ssc:100523630	NM_024675.3	PALB2	Partner and localizer of BRCA2	hsa:79728	5	0	16.81	2.67
LOC100738612	XP_003482797.2	cyclic AMP-dependent transcription factor ATF-3-like	ssc:100738612	NM_004024.4	ATF3	Cyclic AMP-dependent transcription factor ATF-3	hsa:467	5	0	45.97	-40.97
LOC100738604	XP_005668300.1	Uncharacterized protein	ssc:100738604	NM_003739.5	AKR1C3	cDNA FLJ58390, highly similar to Aldo-keto reductase family 1 member C3homolog (EC 1.-.-.-)	hsa:8644	5	0	242.58	-25.22
C5H12ORF5	XP_005655767.1	Uncharacterized protein	ssc:100154112	NM_020375.2	C12orf5	Fructose-2,6-bisphosphatase TIGAR	hsa:57103	5	0	59.75	14.09
TLR2	NM_213761.1	Toll-like receptor 2 mutant	ssc:396623	NM_003264.3	TLR2	Toll-like receptor 2	hsa:7097	5	0	28.8	9.06
PARP14	XP_005670231.1	Uncharacterized protein	ssc:100153948	NM_017554.2	PARP14	Poly [ADP-ribose] polymerase 14	hsa:54625	5	0	112.9	-12.81
PARP12	XP_003134663.1	Uncharacterized protein	ssc:100515805	NM_022750.2	PARP12	Zinc finger CCCH type domain containing 1	hsa:64761	5	0	70.05	0.73
ANXA1	NM_001163998.1	Annexin A1	ssc:396942	NM_000700.1	ANXA1	Annexin A1	hsa:301	5	0	147.76	-30.27
DDX58	NM_213804.2	DEAD/H (Asp-Glu-Ala-Asp/His) box polypeptide	ssc:396723	NM_014314.3	DDX58	cDNA FLJ13599 fis, clone PLACE1009925, highly similar to Probable ATP-dependent RNA helicase DDX58 (EC 3.6.1.-)	hsa:23586	5	0	238.94	-19.95
DDX60	XP_005657343.1	Uncharacterized protein	ssc:100158037	NM_017631.5	DDX60	Probable ATP-dependent RNA helicase DDX60	hsa:55601	5	0	80.44	-7.67
LOC100620987	XP_005658262.1	trehalase-like	ssc:100620987	NM_007180.2	TREH	cDNA FLJ34662 fis, clone KIDNE2018996, highly similar to TREHALASE (EC 3.2.1.28)	hsa:11181	5	0	16.49	-3.17
ARL3	NM_001031785.1	ADP-ribosylation factor-like protein 3	ssc:595114	NM_004311.3	ARL3	ADP-ribosylation factor-like protein 3	hsa:403	5	0	80.15	16.35
LOC102164135	XP_005660856.1	uteroglobin-like	ssc:102164135	NM_003357.4	SCGB1A1	Uteroglobin	hsa:7356	5	0	72.33	-5.34
ARSB	XP_005661568.1	arylsulfatase B	ssc:102158016	NM_198709.2	ARSB	cDNA FLJ76497, highly similar to Homo sapiens arylsulfatase B (ARSB), transcript variant 2, mRNA	hsa:411	5	0	25.7	-18.4
VSIG10	XP_001924462.2	V-set and immunoglobulin domain containing 10	ssc:100153531	NM_019086.5	VSIG10	V-set and immunoglobulin domain-containing protein 10	hsa:54621	5	0	28.59	-12.23
PADI2	XP_003356214.1	Uncharacterized protein	ssc:100621356	NM_007365.2	PADI2	cDNA FLJ61278, highly similar to Protein-arginine deiminase type-2 (EC 3.5.3.15)	hsa:11240	5	0	9.01	0.92
TLE1	XP_005660236.1	Uncharacterized protein	ssc:100524475	NM_005077.3	TLE1	cDNA FLJ59241, highly similar to Transducin-like enhancer protein 1	hsa:7088	5	0	90.11	37.46
LOC102162699	XP_005672219.1	Uncharacterized protein	ssc:102162699					5	0	17.5	-10.66
IFIT5	XP_001925987.2	Uncharacterized protein	ssc:100151816	NM_012420.2	IFIT5	Interferon-induced protein with tetratricopeptide repeats 5	hsa:24138	5	0	96.87	12.13
IFIT1	NM_001244363.1	Uncharacterized protein	ssc:100153038	NM_001548.4	IFIT1	cDNA FLJ35494 fis, clone SMINT2008720, highly similar to Interferon-induced protein with tetratricopeptide repeats 1	hsa:3434	5	0	539.48	-9.11
IFIT2	XP_005671321.1	Uncharacterized protein	ssc:100155467	NM_001547.4	IFIT2	cDNA FLJ60157, highly similar to Interferon-induced protein with tetratricopeptide repeats 2	hsa:3433	5	0	116.9	11.95
IFIT3	NM_001204395.1	Interferon-stimulated protein 60	ssc:100154248	NM_001549.4	IFIT3	cDNA FLJ53454, highly similar to Interferon-induced protein with tetratricopeptide repeats 3	hsa:3437	5	0	335.7	-9.05
LOC102164100	XP_005671632.1	Uncharacterized protein	ssc:102164100	NM_002417.4	MKI67	Antigen KI-67	hsa:4288	5	0	10.89	-0.93
SORBS3	XP_005670469.1	Uncharacterized protein	ssc:100153623	NM_005775.4	SORBS3	cDNA FLJ60912, highly similar to Vinexin	hsa:10174	5	0	57.59	-11.78
SULT1A1	NM_213765.1	Phenol-sulfating phenol sulfotransferase 1	ssc:396640	NM_001017391.1	SULT1A4	Sulfotransferase 1A3/1A4	hsa:445329	5	0	1665.61	-85.91
MCM2	XP_003483287.1	Uncharacterized protein	ssc:100519111	NR_073375.1	MCM2	cDNA FLJ46429 fis, clone THYMU3014372, highly similar to DNA replication licensing factor MCM2	hsa:4171	5	0	28.25	0.12
MCM4	XP_003481449.2	Uncharacterized protein	ssc:100156398	NM_182746.2	MCM4	Minichromosome maintenance protein 4	hsa:4173	5	0	62.8	-7.47
MCM3	XP_001924848.1	Uncharacterized protein	ssc:100154824	NM_002388.4	MCM3	cDNA, FLJ93378, highly similar to Homo sapiens MCM3 minichromosome maintenance deficient 3 (S. cerevisiae) (MCM3), mRNA	hsa:4172	5	0	30.58	5.99
FJX1	XP_003353946.1	Uncharacterized protein	ssc:100626682	NM_014344.3	FJX1	Four-jointed box protein 1	hsa:24147	5	0	34.74	4.56
RHOQ	XP_005662632.1	Uncharacterized protein	ssc:100523840	NM_012249.3	RHOQ	Ras homolog gene family, member Q, isoform CRA_b	hsa:23433	5	0	24.68	4.8
LOC100738435	XP_003483181.2	uncharacterized LOC100738435	ssc:100738435	NM_182666.2	UBE2E1	Ubiquitin-conjugating enzyme E2 E1	hsa:7324	5	0	38.84	16.45
LOC100738484	LOC100738484	Ig lambda chain C region-like		NM_001256296.1	IGLL5	Immunoglobulin lambda-like polypeptide 5	hsa:100423062	5	0	176.95	25.95
OATV1	NM_214344.1	Uncharacterized protein	ssc:397621	NM_005074.3	SLC17A1	Sodium-dependent phosphate transport protein 1	hsa:6568	5	0	245.39	-113.94
ATL3	XP_005660824.1	Uncharacterized protein	ssc:100512265	NM_015459.3	ATL3	cDNA FLJ58636, moderately similar to Atlastin	hsa:25923	5	0	38.37	16.32
LIMK1	LIMK1	LIM domain kinase 1		NM_016735.1	LIMK1	cDNA FLJ75611, highly similar to Homo sapiens LIM domain kinase 1 (LIMK1), transcript variant 1, mRNA	hsa:3984	5	0	13.24	3.58
MBD2	XP_005674618.1	Uncharacterized protein	ssc:100739818					5	0	28.77	-15.85
FAM83F	XP_005663834.1	family with sequence similarity 83, member F	ssc:100155438	NM_138435.2	FAM83F	family with sequence similarity 83, member F	hsa:113828	5	0	41.34	1.25
FAM212B	XP_005663614.1	family with sequence similarity 212, member B	ssc:100153198	NM_198926.2	FAM212B	family with sequence similarity 212, member B	hsa:55924	5	0	30.6	-1.21
FAM81A	XP_005659606.1	family with sequence similarity 81, member A	ssc:100156658	NM_152450.2	FAM81A	family with sequence similarity 81, member A	hsa:145773	5	0	60.67	-16.4
IFI44	NM_001246205.1	Uncharacterized protein	ssc:100525523	NM_006417.4	IFI44	Interferon-induced protein 44	hsa:10561	5	0	242.58	66.07
PEPD	XP_005653330.1	Uncharacterized protein	ssc:100511084	NM_001166057.1	PEPD	PEPD protein	hsa:5184	5	0	159.84	-51.35
UNC5D	XP_005671842.1	Uncharacterized protein	ssc:100156454	NM_080872.2	UNC5D	cDNA FLJ16019 fis, clone BRAMY2001473, highly similar to Netrin receptor UNC5D	hsa:137970	5	0	10.05	-1.05
UNC5B	NM_001044549.1	Uncharacterized protein	ssc:733600	NM_170744.4	UNC5B	Netrin receptor UNC5B	hsa:219699	5	0	27.67	-2.08
H2AFZ	NM_001123122.1	Histone H2A	ssc:100141311	NM_002106.3	H2AFZ	Histone H2A.Z	hsa:3015	5	0	175.64	36.11
LOC100738589	XP_005660660.1	uncharacterized LOC100738589	ssc:100738589	NM_053056.2	CCND1	cDNA FLJ51281, highly similar to G1/S-specific cyclin-D1	hsa:595	5	0	24.93	5.86
LIN7A	XP_005664343.1	Uncharacterized protein	ssc:100511198	NM_004664.2	LIN7A	Protein lin-7 homolog A	hsa:8825	5	0	15.65	-9.23
MORC3	XP_003132812.1	Uncharacterized protein	ssc:100513379	NM_015358.2	MORC3	MORC3 protein	hsa:23515	5	0	15.76	-8.85
LOC102157538	XP_005674188.1	uncharacterized LOC102157538	ssc:102157538					5	0	9.7	-3.08
LMNB1	XP_005661663.1	Uncharacterized protein	ssc:100513342	NM_005573.3	LMNB1	cDNA FLJ50934, highly similar to Lamin-B1	hsa:4001	5	0	55.66	8.09
C9H1ORF21	XP_005667877.1	chromosome 9 open reading frame, human C1orf21	ssc:100516567	NM_030806.3	C1orf21	chromosome 1 open reading frame 21	hsa:81563	5	0	19.84	-15.71
ACAA2	NM_001167638.1	Acetyl-Coenzyme A acyltransferase 2	ssc:100312959	NM_006111.2	ACAA2	cDNA, FLJ95265, highly similar to Homo sapiens acetyl-Coenzyme A acyltransferase 2 (mitochondrial 3-oxoacyl-Coenzyme A thiolase) (ACAA2), nuclear gene encoding mitochondrial protein, mRNA	hsa:10449	5	0	1978.57	-904.34
EGLN3	XP_001928542.3	Uncharacterized protein	ssc:100152368	NM_022073.3	EGLN3	Egl nine-like protein 3 isoform	hsa:112399	5	0	26.44	-3.07
RFC3	NM_001190192.1	Uncharacterized protein	ssc:100156440	NM_181558.2	RFC3	cDNA FLJ60629, highly similar to Replication factor C subunit 3	hsa:5983	5	0	19.5	1.99
RBM22	XP_003361854.1	Uncharacterized protein	ssc:100626366	NM_018047.2	RBM22	Pre-mRNA-splicing factor RBM22	hsa:55696	5	0	84.39	-53.68
LOC100622265	XP_003361733.1	uncharacterized LOC100622265	ssc:100622265	NM_058169.3	LOH12CR1	loss of heterozygosity, 12, chromosomal region 1	hsa:118426	5	0	15.3	2.67
YWHAH	YWHAH	Uncharacterized protein	ssc:100155504	NM_003405.3	YWHAH	14-3-3 protein eta	hsa:7533	5	0	98.88	30.15
RFX5	XP_005663513.1	Uncharacterized protein	ssc:100517711	NM_001025603.1	RFX5	cDNA, FLJ92591, highly similar to Homo sapiens regulatory factor X, 5 (influences HLA class IIexpression) (RFX5), mRNA	hsa:5993	5	0	24.63	-2.37
POLA2	XP_005660767.1	DNA polymerase alpha subunit B	ssc:100513971	NM_002689.2	POLA2	cDNA FLJ37250 fis, clone BRAMY2006809, highly similar to DNA polymerase subunit alpha B	hsa:23649	5	0	20.56	5.89
C9H11ORF82	XP_003129764.3	Uncharacterized protein	ssc:100517842	NM_145018.3	C11orf82	cDNA FLJ61316	hsa:220042	5	0	9.69	0.93
UBE2E2	XP_005657121.1	Uncharacterized protein	ssc:100738400	NM_152653.3	UBE2E2	Ubiquitin-conjugating enzyme E2 E2	hsa:7325	5	0	50.89	11.58
LASS4	NM_001167631.1	Longevity assurance-like protein 4	ssc:100127167	NM_024552.2	CERS4	Ceramide synthase 4	hsa:79603	5	0	150.54	9.22
POLD1	XP_005664840.1	DNA polymerase	ssc:100525752	NR_046402.1	POLD1	DNA polymerase delta catalytic subunit	hsa:5424	5	0	18.89	4.1
POLD2	NM_001244996.1	Uncharacterized protein	ssc:100514809	NM_006230.3	POLD2	cDNA FLJ78293, highly similar to Homo sapiens polymerase (DNA directed), delta 2, regulatory subunit 50kDa (POLD2), mRNA	hsa:5425	5	0	17.95	-2.11
NUAK1	XP_003126141.3	Uncharacterized protein	ssc:100523669	NM_014840.2	NUAK1	NUAK family SNF1-like kinase 1	hsa:9891	5	0	14.22	-3.71
IL27RA	NM_001243884.1	interleukin 27 receptor, alpha	ssc:100511742	NM_004843.3	IL27RA	Interleukin-27 receptor subunit alpha	hsa:9466	5	0	49.67	-4.23
BIRC3	XP_005667334.1	baculoviral IAP repeat containing 3	ssc:100622590	NM_182962.2	BIRC3	Baculoviral IAP repeat-containing protein 3	hsa:330	5	0	83.72	24.22
LOC100622160	XP_005657697.1	leukocyte immunoglobulin-like receptor subfamily B member 3-like	ssc:100622160	NM_006864	LILRB3	Leukocyte immunoglobulin-like receptor subfamily B member 3	hsa:11025	5	0	9.14	1.74
LOC100524999	XP_005656631.1	placenta-specific gene 8 protein-like	ssc:100524999	NM_016619.2	PLAC8	Placenta-specific gene 8 protein	hsa:51316	5	0	214.79	39.27
MAD2L2	XP_003482001.1	MAD2 mitotic arrest deficient-like 2 (yeast)	ssc:100736650	NM_006341.3	MAD2L2	Mitotic spindle assembly checkpoint protein MAD2B	hsa:10459	5	0	82.9	9.05
LOC100524940	XP_005653491.1	Uncharacterized protein	ssc:100524940	NM_000775.2	CYP2J2	cDNA, FLJ96434, highly similar to Homo sapiens cytochrome P450, family 2, subfamily J, polypeptide 2 (CYP2J2), mRNA	hsa:1573	5	0	56.06	-20.78
LOC100524949	XP_003130654.3	uncharacterized LOC100524949	ssc:100524949	NM_004433.4	ELF3	ETS-related transcription factor Elf-3	hsa:1999	5	0	14.26	-1.24
RELB	XP_005659055.1	Uncharacterized protein	ssc:100622609	NM_006509.3	RELB	cDNA FLJ75649, highly similar to Homo sapiens v-rel reticuloendotheliosis viral oncogene homolog B, nuclear factor of kappa light polypeptide gene enhancer in B-cells 3 (avian) (RELB), mRNA	hsa:5971	5	0	42.45	16.09
CLEC7A	NM_001145866.1	C-type lectin domain family 7, member A	ssc:100038025	NM_197954.2	CLEC7A	C-type lectin domain family 7 member A	hsa:64581	5	0	13.35	-0.74
LOC102157604	XP_005662314.1	FYVE, RhoGEF and PH domain-containing protein 3-like	ssc:102157604	NM_033086.2	FGD3	cDNA FLJ75503	hsa:89846	5	0	15.4	2.12
LOC102157611	XP_005674347.1	interferon regulatory factor 4-like	ssc:102157611	NR_046000	IRF4	Interferon regulatory factor 4	hsa:3662	5	0	22.25	0.15
UBE2L6	NM_001246215.1	Uncharacterized protein	ssc:100514753	NM_198183.2	UBE2L6	Ubiquitin/ISG15-conjugating enzyme E2 L6	hsa:9246	5	0	676.97	-46.51
LYPD6B	XP_005671657.1	LY6/PLAUR domain containing 6B	ssc:100621830	NM_177964.3	LYPD6B	Ly6/PLAUR domain-containing protein 6B	hsa:130576	5	0	7.63	-6.96
BAX	XP_005664767.1	Uncharacterized protein	ssc:396633	NR_027882.1	BAX	Apoptosis regulator BAX	hsa:581	5	0	137.41	30.5
MESP2	XP_005653586.1	Uncharacterized protein	ssc:100153433	NM_001039958.1	MESP2	Mesoderm posterior protein 2	hsa:145873	5	0	11.75	4.83
CA2	XP_001927840.1	Uncharacterized protein	ssc:100154873	NM_000067.2	CA2	Carbonic anhydrase 2	hsa:760	5	0	266.76	-132.29
CA3	NM_001008688.1	Putative uncharacterized protein	ssc:494016	NM_005181.3	CA3	cDNA FLJ52895, highly similar to Carbonic anhydrase 3 (EC 4.2.1.1)	hsa:761	5	0	1246.05	-435.42
VCPIP1	XP_003355093.1	Uncharacterized protein	ssc:100621816	NM_025054.4	VCPIP1	Deubiquitinating protein VCIP135	hsa:80124	5	0	19.87	-0.74
LOC100524810	XP_003127266.1	carcinoembryonic antigen-related cell adhesion molecule 7-like	ssc:100524810	NM_001205280.1	IGSF23	Immunoglobulin superfamily member 23	hsa:147710	5	0	64.36	0.19
P2RY14	XP_003132536.1	Uncharacterized protein	ssc:100524220	NM_014879.3	P2RY14	Purinergic receptor P2Y, G-protein coupled, 14, isoform CRA_a	hsa:9934	5	0	9.57	-7.21
LOC100521704	XP_005654518.1	Uncharacterized protein	ssc:100521704	NM_001211.5	BUB1B	Mitotic checkpoint serine/threonine-protein kinase BUB1 beta	hsa:701	5	0	10.62	-0.49
CD2	NM_213776.1	Uncharacterized protein	ssc:396662	NM_001767.3	CD2	cDNA FLJ59767, highly similar to T-cell surface antigen CD2	hsa:914	5	0	31.72	-28.36
CD9	NM_214006.1	Uncharacterized protein	ssc:397067	NM_001769.3	CD9	cDNA FLJ56697, highly similar to CD9 antigen	hsa:928	5	0	66.4	-3.75
LOC102157735	XP_005659905.1	uncharacterized LOC102157735	ssc:102157735					5	0	5.34	-3.04
TMPO	NM_001244228.1	Uncharacterized protein	ssc:100512350	NM_003276.2	TMPO	Thymopentin	hsa:7112	5	0	17.78	6.75
LOC102157722	XP_005658236.1	unconventional myosin-XVI-like	ssc:102157722					5	0	25.83	-13.06
SCML1	XP_005673526.1	sex comb on midleg-like 1 (Drosophila)	ssc:100521306	NM_006746.5	SCML1	Sex comb on midleg-like protein 1	hsa:6322	5	0	13.25	-4.4
AEN	XP_005660090.1	Uncharacterized protein	ssc:100522657	NM_022767.3	AEN	Apoptosis-enhancing nuclease	hsa:64782	5	0	72.55	-21.71
LOC100524797	XP_003124887.2	Uncharacterized protein	ssc:100524797	NR_015355.3	NEURL1B	E3 ubiquitin-protein ligase NEURL1B	hsa:54492	5	0	22.55	0.41
PQLC3	XR_298268.1	PQ loop repeat containing 3	ssc:100525694	NR_104231.1	PQLC3	PQ-loop repeat-containing protein 3	hsa:130814	5	0	18.72	5.46
CRABP1	NM_001128492.1	Uncharacterized protein	ssc:100169745	NM_004378.2	CRABP1	Cellular retinoic acid-binding protein 1	hsa:1381	5	0	18.9	0.92
PTTG1	XP_005672624.1	Securin	ssc:397015	NM_004219.3	PTTG1	Securin	hsa:9232	5	0	10.84	-1.87
SLA-DMA	NM_001113705.1	Uncharacterized protein	ssc:445528	NM_006120.3	HLA-DMA	HLA class II histocompatibility antigen, DM alpha chain	hsa:3108	5	0	124.68	18.6
LOC102157831	XP_005660423.1	alpha-1-acid glycoprotein-like	ssc:102157831	NM_000608.2	ORM2	cDNA FLJ56763, weakly similar to Alpha-1-acid glycoprotein 2	hsa:5005	5	0	5007.16	-2628.05
NUSAP1	XP_005659780.1	nucleolar and spindle associated protein 1	ssc:102164917	NM_018454.7	NUSAP1	cDNA FLJ78441, highly similar to Homo sapiens nucleolar and spindle associated protein 1 (NUSAP1),mRNA	hsa:51203	5	0	17.51	0.42
LOC100624915	XP_005658985.1	DNA replication licensing factor MCM5-like	ssc:100624915					5	0	22.92	4.42
LOC100521659	XP_005662529.1	Uncharacterized protein	ssc:100521659	NM_019885.3	CYP26B1	Cytochrome P450 26B1	hsa:56603	5	0	17.37	0.77
PHF23	NM_001244314.1	Uncharacterized protein	ssc:100625554					5	0	24.67	-1.96
TSPO	NM_213753.1	Translocator protein	ssc:396592	NR_046308.1	TSPO	Putative peripheral benzodiazepine receptor-related protein	hsa:706	5	0	55.47	-17.27
LITAF	XP_003124641.1	Uncharacterized protein	ssc:100518302	NR_024320.1	LITAF	Lipopolysaccharide-induced tumor necrosis factor-alpha factor	hsa:9516	5	0	124.14	-15.92
LOC102159457	XP_005656855.1	sal-like protein 3-like	ssc:102159457					5	0	10.24	2.22
TCEA3	XP_005658122.1	transcription elongation factor A (SII), 3	ssc:100624383	NM_003196.1	TCEA3	cDNA FLJ53745, highly similar to Transcription elongation factor A protein 3	hsa:6920	5	0	120.19	44.36
CTSB	NM_001097458.1	Cathepsin B	ssc:100037961	NM_147783.2	CTSB	cDNA FLJ78235	hsa:1508	5	0	1848.44	-706.65
MITF	NM_001038001.1	Microphtalmia-associated transcription factor isoform A	ssc:414902					5	0	28.58	10.8
CKAP2	XP_005668436.1	Uncharacterized protein	ssc:100515274	NM_018204.4	CKAP2	Cytoskeleton-associated protein 2	hsa:26586	5	0	7.69	-0.23
DIRAS3	NM_001044598.2	DIRAS3	ssc:733668	NM_004675.2	DIRAS3	GTP-binding protein Di-Ras3	hsa:9077	5	0	7.97	-3.51
LOC100516289	XP_005668266.1	Uncharacterized protein	ssc:100516289	NM_004566.3	PFKFB3	cDNA FLJ54727, highly similar to 6-phosphofructo-2-kinase/fructose-2,6-biphosphatase 3	hsa:5209	5	0	71.28	5.16
MCM10	XP_003361288.2	minichromosome maintenance complex component 10	ssc:100626098					5	0	12.49	-0.04
TACC3	XP_003128852.1	Uncharacterized protein	ssc:100513802	NM_006342.2	TACC3	Transforming acidic coiled-coil-containing protein 3	hsa:10460	5	0	13.41	2.59
TACC2	NM_001258352.1	Uncharacterized protein	ssc:100152804	NM_206862.2	TACC2	Transforming acidic coiled-coil-containing protein 2	hsa:10579	5	0	9.63	-0.07
UTP18	XP_003131644.2	Uncharacterized protein	ssc:100517967	NM_016001.2	UTP18	U3 small nucleolar RNA-associated protein 18 homolog	hsa:51096	5	0	19.09	-5.09
TCF19	NM_001167591.1	Transcription factor 19	ssc:100152381	NM_007109.2	TCF19	Transcription factor 19 isoform 2	hsa:6941	5	0	28.18	-0.7
RFTN1	XP_005669346.1	Uncharacterized protein	ssc:100155924	NM_015150.1	RFTN1	Raftlin	hsa:23180	5	0	15.48	6.29
TOPBP1	XP_005669904.1	topoisomerase (DNA) II binding protein 1	ssc:100626645	NM_007027.3	TOPBP1	Topoisomerase (DNA) II binding protein 1	hsa:11073	5	0	30.2	9.02
GNPTAB	XP_005664263.1	Uncharacterized protein	ssc:100523554	NM_024312.4	GNPTAB	N-acetylglucosamine-1-phosphotransferase subunit alpha	hsa:79158	5	0	17.14	-3.44
BUB1B	XP_005654517.1	BUB1 mitotic checkpoint serine/threonine kinase B	ssc:102164975	NM_001211.5	BUB1B	Mitotic checkpoint serine/threonine-protein kinase BUB1 beta	hsa:701	5	0	12.65	4.55
UBE2A	XP_001927333.1	Uncharacterized protein	ssc:100154142	NM_181777.1	UBE2A	cDNA FLJ51703, highly similar to Ubiquitin-conjugating enzyme E2 A (EC 6.3.2.19)	hsa:7319	5	0	52.76	9.51
UBE2C	XP_001928868.2	Uncharacterized protein	ssc:100153133	NR_104037.1	UBE2C	cDNA, FLJ92217, highly similar to Homo sapiens ubiquitin-conjugating enzyme E2C (UBE2C), mRNA	hsa:11065	5	0	22.43	-0.62
UBE2T	XP_005668057.1	Uncharacterized protein	ssc:100525658	NM_014176.3	UBE2T	Ubiquitin-conjugating enzyme E2 T	hsa:29089	5	0	12.86	4.83
GUCA1A	XP_003482237.1	Uncharacterized protein	ssc:100739200	NM_000409.3	GUCA1A	Guanylyl cyclase-activating protein 1	hsa:2978	5	0	14.15	1.58
KIAA1644	XP_005663800.1	KIAA1644 ortholog	ssc:100522865	NM_001099294.1	KIAA1644	Uncharacterized protein KIAA1644	hsa:85352	5	0	15.05	0.47
RAI2	XP_005673527.1	retinoic acid induced 2	ssc:100154649	NR_033349.1	RAI2	Retinoic acid-induced protein 2	hsa:10742	5	0	95.6	-11.44
LOC100516384	XP_003129759.3	Uncharacterized protein	ssc:100516384	NM_001364.3	DLG2	Disks large homolog 2	hsa:1740	5	0	10.31	0.16
LOC100624749	XP_005659064.1	PDZ and LIM domain protein 7-like	ssc:100624749	NR_103804.1	PDLIM7	PDZ and LIM domain protein 7	hsa:9260	5	0	24.33	7.61
LOC100624785	XP_005665596.1	tubulin beta-2A chain-like	ssc:100624785	NM_001069.2	TUBB2A	TUBB2A protein	hsa:7280	5	0	77.83	24.05
LOC100624598	XP_003362266.1	meiosis-specific with OB domain-containing protein-like	ssc:100624598					5	0	16.39	-1.46
LOC102159680	XP_005659070.1	adenylosuccinate synthetase isozyme 1-like	ssc:102159680	NM_199165.1	ADSSL1	cDNA FLJ38805 fis, clone LIVER2005625, highly similar to Adenylosuccinate synthetase isozyme 1 (EC 6.3.4.4)	hsa:122622	5	0	13.89	-3.41
LOC102159655	XP_005663563.1	histone H2A type 2-A-like	ssc:102159655	NM_003516.2	HIST2H2AA3	Histone H2A type 2-A	hsa:8337	5	0	10.8	-4.06
LOC100622420	XP_005667838.1	dynamin-3-like	ssc:100622420	NM_015569.4	DNM3	cDNA FLJ31717 fis, clone NT2RI2006640, highly similar to Dynamin-3 (EC 3.6.5.5)	hsa:26052	5	0	14.53	-1.11
C18H7ORF41	NM_001244785.1	chromosome 7 open reading frame 41 ortholog	ssc:100513191	NM_152793.2	MTURN	maturin, neural progenitor differentiation regulator homolog (Xenopus)	hsa:222166	5	0	40.42	-9.68
AGPAT9	XP_005656627.1	Uncharacterized protein	ssc:100524266	NM_032717.4	AGPAT9	Glycerol-3-phosphate acyltransferase 3	hsa:84803	5	0	32.32	-8.4
TREH	XP_003357369.1	Uncharacterized protein	ssc:100623094	NM_007180.2	TREH	cDNA FLJ34662 fis, clone KIDNE2018996, highly similar to TREHALASE (EC 3.2.1.28)	hsa:11181	5	0	31.29	-2.82
LOC100624650	XP_003360420.1	60S ribosomal protein L9-like	ssc:100624650	NM_001024921.2	RPL9	Ribosomal protein L9, isoform CRA_d	hsa:6133	5	0	344.45	-189.63
SCIMP	XP_003358266.1	Uncharacterized protein	ssc:100525536	NM_207103.3	SCIMP	DTFT5783, isoform CRA_c	hsa:388325	5	0	17.19	3.18
PDE4B	NM_001130019.1	cAMP-dependent 3',5'-cyclic phosphodiesterase 4B	ssc:100037941	NM_002600.3	PDE4B	cDNA FLJ56619, highly similar to cAMP-specific 3',5'-cyclic phosphodiesterase4B (EC 3.1.4.17)	hsa:5142	5	0	23.62	-2.28
LOC100521274	XP_005665093.1	protein FAM131C-like	ssc:100521274	NM_182623.2	FAM131C	family with sequence similarity 131, member C	hsa:348487	5	0	42.67	-28.83
IL20RB	XP_005669927.1	Uncharacterized protein	ssc:100620875	NM_144717.3	IL20RB	Interleukin-20 receptor subunit beta	hsa:53833	5	0	23.18	-1.25
YDJC	NM_001243562.1	Uncharacterized protein	ssc:100155573	NM_001017965.1	YDJC	UPF0249 protein ydjC homolog	hsa:150223	5	0	11.08	-3.9
DCLRE1B	XP_003125885.1	Uncharacterized protein	ssc:100516672	NM_022836.3	DCLRE1B	5' exonuclease Apollo	hsa:64858	5	0	8.87	-2.95
CYP4V2	XP_005671802.1	Cytochrome P450	ssc:100113469	NM_207352.3	CYP4V2	CYP4V2 protein	hsa:285440	5	0	517.93	-220.62
LOC100514810	NM_001244997.1	PCNA-associated factor	ssc:100514810	NR_109934.1	KIAA0101	PCNA-associated factor	hsa:9768	5	0	54.9	-1.1
HMMR	UPI00028F4B29	Uncharacterized protein		NM_012485.2	HMMR	cDNA FLJ53375, highly similar to Hyaluronan mediated motility receptor	hsa:3161	5	0	13.35	2.33
C2CD2L	XP_005667480.1	C2CD2-like	ssc:100518141	NM_014807.3	C2CD2L	C2 domain-containing protein 2-like	hsa:9854	5	0	10.56	-6.06
MPZL2	NM_001244821.1	Uncharacterized protein	ssc:100513488	NM_144765.2	MPZL2	Myelin protein zero-like protein 2	hsa:10205	5	0	19.6	-1.04
LOC100522150	XP_005665852.1	uncharacterized LOC100522150	ssc:100522150	NR_029462.1	LST1	Leukocyte-specific transcript 1 protein	hsa:7940	5	0	62.88	-7.66
PRNP	NM_001008687.1	Major prion protein	ssc:494014	NM_183079.2	PRNP	Major prion protein	hsa:5621	5	0	38.73	-15.15
LOC100624086	XP_005663572.1	Histone H2A	ssc:100624086	NM_003516.2	HIST2H2AA3	Histone H2A type 2-A	hsa:8337	5	0	13.42	-2.01
APOBEC3F	NM_001097446.1	APOBEC3F	ssc:100037939					5	0	12.17	-8.82
LOC100514721	XP_005667162.1	C2 domain-containing protein 3-like	ssc:100514721	NM_015531.5	C2CD3	C2 domain-containing protein 3	hsa:26005	5	0	16.85	5.48
KLRK1	NM_213813.2	NKG2-D type II integral membrane protein	ssc:396737	NM_007360.3	KLRK1	NKG2-D type II integral membrane protein	hsa:22914	5	0	56.88	-3.24
SH2D4A	XP_005654286.1	SH2 domain containing 4A	ssc:100518097	NM_022071.3	SH2D4A	SH2 domain-containing protein 4A	hsa:63898	5	0	34.07	-5.1
LOC100514709	XP_003125309.3	small ubiquitin-related modifier 1-like	ssc:100514709	NM_003352.4	SUMO1	SMT3 suppressor of mif two 3 homolog 1 (Yeast), isoform CRA_b	hsa:7341	5	0	28.43	9.7
LOC100514785	NM_001271715.1	laminin subunit gamma-1	ssc:100514785	NM_002293.3	LAMC1	Laminin subunit gamma-1	hsa:3915	5	0	27.26	-3.06
LOC100153525	XP_005674207.1	triggering receptor expressed on myeloid cells 2-like	ssc:100153525	NM_018965.3	TREM2	cDNA, FLJ92504, Homo sapiens triggering receptor expressed on myeloid cells 2(TREM2), mRNA	hsa:54209	5	0	16.65	-3.48
SOAT1	XP_003357604.2	O-acyltransferase	ssc:100628166	NR_045530.1	SOAT1	Sterol O-acyltransferase 1	hsa:6646	5	0	13.18	-2.43
GIMAP4	XP_003134607.2	Uncharacterized protein	ssc:100518347	NM_018326.2	GIMAP4	cDNA FLJ52464, highly similar to GTPase, IMAP family member 4	hsa:55303	5	0	126.93	-28.12
GIMAP8	XP_005657771.1	Uncharacterized protein	ssc:100736760	NM_175571.2	GIMAP8	GTPase IMAP family member 8	hsa:155038	5	0	25.23	-7.13
TYMS	NM_001243579.1	Thymidylate synthase	ssc:100627209					5	0	417.63	-1.41
LOC100624310	XP_005667412.1	tetratricopeptide repeat protein 12-like	ssc:100624310	NM_017868.3	TTC12	tetratricopeptide repeat domain 12	hsa:54970	5	0	6.25	-3.01
UHRF1	XP_005661378.1	Uncharacterized protein	ssc:100511003	NM_013282.3	UHRF1	cDNA FLJ60383, highly similar to Ubiquitin-like PHD and RING fingerdomain-containing protein 1 (EC 6.3.2.-)	hsa:29128	5	0	19.72	0.67
LOC100624307	XP_003362152.2	serine hydrolase-like protein 2-like	ssc:100624307	NR_104301.1	SERHL2	cDNA FLJ60497, highly similar to Serine hydrolase-like protein (EC 3.1.-.-)	hsa:253190	5	0	80.47	-10.17
GLS	XP_005672094.1	Uncharacterized protein	ssc:399525	NM_014905.4	GLS	cDNA FLJ75476, highly similar to Homo sapiens glutaminase (GLS), mRNA	hsa:2744	5	0	20.14	3.17
WEE1	XR_301770.1	Uncharacterized protein	ssc:100521487	NM_003390.3	WEE1	Wee1-like protein kinase	hsa:7465	5	0	14.16	-5.85
GP9	NM_001141989.1	glycoprotein IX (platelet)	ssc:100216312	NM_000174.3	GP9	Platelet glycoprotein IX	hsa:2815	5	0	9.95	2.98
HAUS1	NM_001185166.1	Uncharacterized protein	ssc:100152640	NR_026978.1	HAUS1	HAUS augmin-like complex subunit 1	hsa:115106	5	0	33.85	14.46
KCNMA1	NM_214219.1	Calcium-activated potassium channel subunit alpha-1	ssc:397434	NM_002247.3	KCNMA1	KCNMA1 protein	hsa:3778	5	0	28.49	-12.18
GPR19	XP_005659112.1	G-protein-coupled receptor 4	ssc:100625907	NM_006143.2	GPR19	G protein-coupled receptor 19	hsa:2842	5	0	6.05	-2.16
HAUS7	XP_005674050.1	Uncharacterized protein	ssc:100518818	NR_073156.1	HAUS7	HAUS augmin-like complex subunit 7	hsa:55559	5	0	15.8	-1.19
PRKAB2	NM_001243683.1	Uncharacterized protein	ssc:100157793	NR_103871.1	PRKAB2	cDNA FLJ50408, highly similar to 5'-AMP-activated protein kinase subunit beta-2	hsa:5565	5	0	21.81	-5.56
SFRP1	XP_003359916.2	Uncharacterized protein	ssc:100621622	NM_003012.4	SFRP1	cDNA FLJ77519, highly similar to Homo sapiens secreted frizzled related protein mRNA	hsa:6422	5	0	16.25	-7.14
ID1	NM_001244700.1	Inhibitor of DNA binding 1, dominant negative helix-loop-helix protein	ssc:100522839	NM_181353.2	ID1	DNA-binding protein inhibitor ID-1	hsa:3397	5	0	31.43	-2.78
ID4	NM_001123130.1	Inhibitor of DNA binding 4, dominant negative helix-loop-helix protein	ssc:100144508	NM_001546.3	ID4	DNA-binding protein inhibitor ID-4	hsa:3400	5	0	9.49	-7.03
DOK2	NM_001185102.1	Uncharacterized protein	ssc:100152025	NM_201349.1	DOK2	cDNA FLJ75779, highly similar to Homo sapiens docking protein 2, 56kDa (DOK2), transcript variant 1, mRNA	hsa:9046	5	0	63.4	-11.8
NDRG1	XP_005662896.1	Uncharacterized protein	ssc:100156071	NM_006096.3	NDRG1	cDNA FLJ42719 fis, clone BRAMY3010492, highly similar to Protein NDRG1	hsa:10397	5	0	50.24	3.12
MICAL2	XP_005661181.1	Methionine sulfoxide oxidase MICAL2	ssc:100519075	NM_014632.3	MICAL2	cDNA FLJ58307, moderately similar to Protein MICAL-2	hsa:9645	5	0	18.66	-3.29
ATAD2	XR_302830.1	Uncharacterized protein	ssc:100155780	NM_014109.3	ATAD2	ATPase family AAA domain-containing protein 2	hsa:29028	5	0	12.77	0.2
CLIC1	XP_003128024.1	Chloride intracellular channel protein 1	ssc:594847	NM_001288.4	CLIC1	Chloride intracellular channel protein 1	hsa:1192	5	0	31.43	2.63
CLIC2	NM_001244428.1	Uncharacterized protein	ssc:100516055	NM_001289.5	CLIC2	Chloride intracellular channel 2	hsa:1193	5	0	83.18	35.79
LOC100514562	XP_003122519.1	uncharacterized LOC100514562	ssc:100514562	NM_001136485.1	C11orf86	chromosome 11 open reading frame 86	hsa:254439	5	0	20.14	-3.7
ARHGAP8	NM_001204383.1	Uncharacterized protein	ssc:100533202	NM_181334.4	PRR5-ARHGAP8	PRR5-ARHGAP8 fusion	hsa:553158	5	0	43.37	4.6
CLIP2	XP_003124472.4	Uncharacterized protein	ssc:100512954	NM_032421.2	CLIP2	Cytoplasmic linker 2	hsa:7461	5	0	17.22	-5.14
WDYHV1	XP_001928540.1	Uncharacterized protein	ssc:100158199	NM_018024.2	WDYHV1	cDNA FLJ51795	hsa:55093	5	0	28.93	-22.46
CYP2E1	NM_214421.1	Cytochrome P450 2E1	ssc:403216	NM_000773.3	CYP2E1	cDNA FLJ75676, highly similar to Homo sapiens cytochrome P450, family 2, subfamily E, polypeptide 1(CYP2E1), mRNA	hsa:1571	5	0	11397.5	-3093.73
ARRDC3	XP_003123831.3	Uncharacterized protein	ssc:100520233	NM_020801.2	ARRDC3	Arrestin domain-containing protein 3	hsa:57561	5	0	245.41	108.02
S100A16	NM_001190208.1	Uncharacterized protein	ssc:100155146	NM_080388.1	S100A16	Protein S100-A16	hsa:140576	5	0	68.46	-5.4
FABP5	NM_001039746.2	Fatty acid binding protein 5	ssc:574074	NM_001444.2	FABP5	Fatty acid binding protein 5 (Psoriasis-associated)	hsa:2171	5	0	44.41	-40.27
MFSD12	XP_005654766.1	major facilitator superfamily domain containing 12	ssc:100519240	NM_174983.4	MFSD12	Major facilitator superfamily domain-containing protein 12	hsa:126321	5	0	62.6	-23.55
CCBL1	XP_005660561.1	Uncharacterized protein	ssc:100515071	NR_109829.1	CCBL1	Cysteine conjugate-beta lyase cytoplasmic (Glutamine transaminase K, kyneurenine aminotransferase), isoform CRA_a	hsa:883	5	0	30.31	-29.59
ITGB3	NM_214002.1	Integrin beta	ssc:397063	NM_000212.2	ITGB3	Integrin beta	hsa:3690	5	0	81.26	-4.72
LOC100628179	XP_003353684.3	disabled homolog 2-interacting protein-like	ssc:100628179	NM_138709.2	DAB2IP	cDNA FLJ42619 fis, clone BRACE3015027, highly similar to Homo sapiens DAB2 interacting protein (DAB2IP), transcript variant 1, mRNA	hsa:153090	5	0	12.62	-4.45
GPNMB	NM_001098584.1	glycoprotein (transmembrane) nmb	ssc:100049669					5	0	6449.38	1135.45
CYP1A1	NM_214412.1	Uncharacterized protein	ssc:403103	NM_000499.3	CYP1A1	cDNA, FLJ94514, Homo sapiens cytochrome P450, family 1, subfamily A, polypeptide 1(CYP1A1), mRNA	hsa:1543	5	0	1055.1	-493.81
BLNK	XP_001928268.1	Uncharacterized protein	ssc:100152350	NR_047683.1	BLNK	B-cell linker protein	hsa:29760	5	0	11.97	-7.19
LOC100523970	XP_003127615.1	mitotic spindle assembly checkpoint protein MAD2B-like	ssc:100523970	NM_006341.3	MAD2L2	Mitotic spindle assembly checkpoint protein MAD2B	hsa:10459	5	0	72.88	0.01
LOC100628001	XP_003356329.1	MARCKS-related protein-like	ssc:100628001	NR_052852.1	MARCKSL1	MARCKS-related protein	hsa:65108	5	0	37.97	7.91
MUTYH	XP_005665530.1	Uncharacterized protein	ssc:100513867	NM_012222.2	MUTYH	cDNA FLJ53724, highly similar to A/G-specific adenine DNA glycosylase (EC 3.2.2.-)	hsa:4595	5	0	17.35	2.6
PRIM1	NM_001243669.1	DNA primase	ssc:100157576	NM_000946.2	PRIM1	DNA primase small subunit	hsa:5557	5	0	24.88	12.17
LOC100153163	XP_003128354.1	Uncharacterized protein	ssc:100153163	NM_005931	MICB	cDNA, FLJ94967, Homo sapiens MHC class I polypeptide-related sequence B (MICB),mRNA	hsa:4277	5	0	33.79	3.96
DLGAP5	XP_005660042.1	Uncharacterized protein	ssc:100511173	NM_014750.4	DLGAP5	cDNA FLJ78771, highly similar to Homo sapiens discs, large homolog 7 (Drosophila), mRNA	hsa:9787	5	0	10.04	1.6
LOC100153159	XP_005665918.1	Uncharacterized protein	ssc:100153159	NM_014464.3	TINAG	Tubulointerstitial nephritis antigen	hsa:27283	5	0	13.44	-5.04
ACPL2	XP_005669967.1	Uncharacterized protein	ssc:100515055	NM_152282.4	ACPL2	cDNA FLJ50551, highly similar to Homo sapiens acid phosphatase-like 2 (ACPL2), mRNA	hsa:92370	5	0	22.4	-9.73
HNRNPA3	XP_005672037.1	Uncharacterized protein	ssc:100516520	NM_194247.2	HNRNPA3	Heterogeneous nuclear ribonucleoprotein A3, isoform CRA_a	hsa:220988	5	0	213.42	62.39
FUS	NM_001287420.1	Uncharacterized protein	ssc:100522185	NR_028388.2	FUS	cDNA FLJ78268, highly similar to Homo sapiens fusion (involved in t(12;16) in malignant liposarcoma), transcript variant 1, mRNA	hsa:2521	5	0	125.79	-90.77
LOC100153094	XP_001929405.1	Uncharacterized protein	ssc:100153094	NM_000853.2	GSTT1	Glutathione S-transferase theta-1	hsa:2952	5	0	468.69	-135.24
FRK	XP_001925827.2	Uncharacterized protein	ssc:100157810	NM_002031.2	FRK	cDNA, FLJ93829, highly similar to Homo sapiens fyn-related kinase (FRK), mRNA	hsa:2444	5	0	4.78	-4.42
SLC29A3	XP_001925666.2	Uncharacterized protein	ssc:100153166	NR_033414.1	SLC29A3	Equilibrative nucleoside transporter 3	hsa:55315	5	0	22.76	-2.32
ARMCX6	XP_005657913.1	armadillo repeat containing, X-linked 6	ssc:100520992	NR_033670.1	ARMCX6	Protein ARMCX6	hsa:54470	5	0	18.03	1.8
PSMB9	NM_001037961.1	Uncharacterized protein	ssc:654294	NM_148954.2	PSMB9	Proteasome subunit beta type-9	hsa:5698	5	0	191.38	-11.95
PSMB8	NM_213935.1	Proteasome (Prosome, macropain) subunit, beta type, 8 (Large multifunctional protease 7)	ssc:396975					5	0	234.7	-16.62
PSMA5	NM_001144901.1	Uncharacterized protein	ssc:497063					5	0	394.23	184.39
EFNA5	XP_005661627.1	Uncharacterized protein	ssc:100513721	NM_001962.2	EFNA5	Ephrin-A5	hsa:1946	5	0	8.71	0.32
LOC100514231	NM_001244939.1	Uncharacterized protein	ssc:100514231	NR_024537.1	GSTM3	Brain type mu-glutathione S-transferase	hsa:2947	5	0	473.46	-275.79
ENTPD3	XP_005669433.1	Uncharacterized protein	ssc:100623360	NM_001248.2	ENTPD3	Ectonucleoside triphosphate diphosphohydrolase 3, isoform CRA_a	hsa:956	5	0	16.08	0.06
PDZK1IP1	NM_001001769.1	PDZK1-interacting protein 1	ssc:414756	NM_005764.3	PDZK1IP1	PDZK1-interacting protein 1	hsa:10158	5	0	264.99	24
LOC100626100	XP_005658642.1	fizzy-related protein homolog	ssc:100626100	NM_016263.3	FZR1	Fizzy-related protein homolog	hsa:51343	5	0	18.36	8.65
RILPL1	XP_005670643.1	Uncharacterized protein	ssc:100152494	NM_178314.3	RILPL1	RILP-like protein 1	hsa:353116	5	0	46	-1.17
LOC100626194	XP_005658513.1	protein naked cuticle homolog 1-like	ssc:100626194	NM_033119.4	NKD1	Protein naked cuticle homolog 1	hsa:85407	5	0	14.47	-6.02
SLA-DQA1	NM_001130224.1	MHC class II antigen alpha chain	ssc:100153387	NM_002122.3	HLA-DQA1	cDNA FLJ51239, moderately similar to HLA class II histocompatibility antigen, DQ(W3) alpha chain	hsa:3117	5	0	506.14	244.71
LOC100626165	XP_003361992.1	carbonyl reductase [NADPH] 1-like	ssc:100626165	NM_001757.3	CBR1	Carbonyl reductase [NADPH] 1	hsa:873	5	0	167.2	-63.78
CENPH	XP_003483889.1	Uncharacterized protein	ssc:100736772	NM_022909.3	CENPH	Centromere protein H, isoform CRA_b	hsa:64946	5	0	15.26	6.55
CENPK	XP_005672540.1	Uncharacterized protein	ssc:100512688	NM_022145.4	CENPK	Centromere protein K	hsa:64105	5	0	12.63	2.49
CENPO	XP_003125379.1	Uncharacterized protein	ssc:100514574	NM_024322.2	CENPO	Centromere protein O	hsa:79172	5	0	13.86	-0.42
LOC100626134	XP_005659068.1	potassium voltage-gated channel subfamily KQT member 1-like	ssc:100626134	NR_040711.2	KCNQ1	Potassium voltage-gated channel isoform 1	hsa:3784	5	0	47.72	-5.56
BRCA1	XP_005657016.1	Breast cancer type 1 susceptibility protein homolog	ssc:100049662	NR_027676.1	BRCA1	cDNA FLJ58524, highly similar to Homo sapiens breast cancer 1, early onset (BRCA1), transcript variant BRCA1-delta 11b, mRNA	hsa:672	5	0	9.16	-0.19
NUF2	XP_005655437.1	Uncharacterized protein	ssc:100152590	NM_145697.2	NUF2	Kinetochore protein Nuf2	hsa:83540	5	0	15.94	3.52
CDC42EP5	XP_003127481.2	CDC42 effector protein (Rho GTPase binding) 5	ssc:100525753	NM_145057.3	CDC42EP5	Cdc42 effector protein 5	hsa:148170	5	0	23.18	-4.46
CDC42EP1	XP_003481602.1	Uncharacterized protein	ssc:100738372	NM_152243.2	CDC42EP1	Cdc42 effector protein 1	hsa:11135	5	0	37.62	2.19
SYNPO	XP_005658874.1	synaptopodin	ssc:100624154	NM_007286.5	SYNPO	Synaptopodin	hsa:11346	5	0	70.24	-12.13
AVPI1	XP_001929095.1	Uncharacterized protein	ssc:100155615	NM_021732.2	AVPI1	Arginine vasopressin-induced protein 1	hsa:60370	5	0	69.01	14.23
CXCL9	NM_001114289.2	Chemokine C-X-C motif ligand 9	ssc:100135681	NM_002416.1	CXCL9	cDNA, FLJ92117, highly similar to Homo sapiens chemokine (C-X-C motif) ligand 9 (CXCL9), mRNA	hsa:4283	5	0	599.73	44.6
CABLES1	XP_005665371.1	Uncharacterized protein	ssc:100526114	NR_023359.1	CABLES1	CDK5 and Abl enzyme substrate 1	hsa:91768	5	0	19.92	0.8
LOC100737015	XP_003482215.1	Uncharacterized protein	ssc:100737015	NM_002263.3	KIFC1	cDNA FLJ53841, highly similar to Kinesin-like protein KIFC1	hsa:3833	5	0	18.05	2.18
RGN	NM_001077220.1	Uncharacterized protein	ssc:768107	NM_152869.3	RGN	Regucalcin	hsa:9104	5	0	1513.62	-277.29
PIGR	NM_214159.1	Polymeric immunoglobulin receptor	ssc:397315					5	0	176.29	-18.15
LOC100626400	XP_003361608.1	Uncharacterized protein	ssc:100626400	NM_005764.3	PDZK1IP1	PDZK1-interacting protein 1	hsa:10158	5	0	180.62	-31.78
B4GALT5	XP_003134538.1	Uncharacterized protein	ssc:100522653	NM_004776.3	B4GALT5	Beta-1,4-galactosyltransferase 5	hsa:9334	5	0	36.73	-12.47
PIM2	XP_003360359.1	Uncharacterized protein	ssc:100621339	NM_006875.3	PIM2	Serine/threonine-protein kinase pim-2	hsa:11040	5	0	8.06	-5.01
MARCKSL1	XP_003127806.1	Uncharacterized protein	ssc:100518914	NR_052852.1	MARCKSL1	MARCKS-related protein	hsa:65108	5	0	37.97	7.91
SRI	NM_001244143.1	Uncharacterized protein	ssc:100514123	NM_198901.1	SRI	Sorcin	hsa:6717	5	0	200.3	55.56
APEX2	XP_005673728.1	Uncharacterized protein	ssc:100519003	NM_014481.3	APEX2	cDNA FLJ50898, highly similar to DNA-(apurinic or apyrimidinic site) lyase 2(EC 4.2.99.18)	hsa:27301	5	0	44.87	18.01
LOC100626247	XP_003354456.1	Uncharacterized protein	ssc:100626247	NM_003641.3	IFITM1	Interferon-induced transmembrane protein 1	hsa:8519	5	0	701.34	-62.2
LOC100739300	XP_003481871.1	uncharacterized LOC100739300	ssc:100739300	NM_001166057.1	PEPD	PEPD protein	hsa:5184	5	0	47.21	-14.91
STK38L	XP_003126469.3	Uncharacterized protein	ssc:100516734	NM_015000.3	STK38L	cDNA FLJ51774, highly similar to Serine/threonine-protein kinase 38-like (EC 2.7.11.1)	hsa:23012	5	0	16.57	6.51
GPALPP1	XP_005668490.1	GPALPP motifs containing 1	ssc:100155483	NM_018559.2	GPALPP1	GPALPP motifs containing 1	hsa:55425	5	0	22.18	-14.12
SYK	NM_001104952.1	Uncharacterized protein	ssc:100125540	NM_003177.5	SYK	cDNA FLJ90539 fis, clone OVARC1000255, highly similar to Tyrosine-protein kinase SYK (EC 2.7.10.2)	hsa:6850	5	0	13.73	-5.05
CLSPN	XP_003484375.1	Uncharacterized protein	ssc:100525928	NM_022111.3	CLSPN	Claspin	hsa:63967	5	0	14.18	-0.59
CADM1	XP_005667424.1	Uncharacterized protein	ssc:100524756	NM_014333.3	CADM1	CADM1 protein	hsa:23705	5	0	13.77	-4.73
STS	XP_005673443.1	Uncharacterized protein	ssc:448816	NM_000351.4	STS	Steryl-sulfatase	hsa:412	5	0	9.2	-4.88
LOC100519368	NM_001267073.1	4-1BB variant 1	ssc:100519368	NM_001561.5	TNFRSF9	Tumor necrosis factor receptor superfamily member 9	hsa:3604	5	0	10.63	-0.48
LOC100519366	XR_298538.1	Uncharacterized protein	ssc:100519366	NM_001863.4	COX6B1	Cytochrome c oxidase subunit 6B1	hsa:1340	5	0	16.39	-5.56
TNFRSF12A	NM_001142839.1	Fibroblast growth factor-inducible 14	ssc:100217390	NM_016639.2	TNFRSF12A	Tumor necrosis factor receptor superfamily member 12A	hsa:51330	5	0	89.87	-5.85
DSCC1	XP_001926458.1	Uncharacterized protein	ssc:100156441	NM_024094.2	DSCC1	Sister chromatid cohesion protein DCC1	hsa:79075	5	0	15.84	2.07
RHBDF2	XP_003131221.2	Uncharacterized protein	ssc:100517601	NM_024599.5	RHBDF2	cDNA FLJ53262, highly similar to Homo sapiens rhomboid 5 homolog 2 (RHBDF2), transcript variant 2, mRNA	hsa:79651	5	0	20.59	3.15
PBK	NM_001123156.2	Lymphokine-activated killer T-cell-originated protein kinase	ssc:100141310	NM_018492.3	PBK	cDNA FLJ58333, highly similar to T-lymphokine-activated killer cell-originated protein kinase (EC 2.7.12.2)	hsa:55872	5	0	29.85	4.95
PGC	XP_005666027.1	Gastricsin	ssc:100521201	NM_002630.3	PGC	cDNA FLJ51342, highly similar to Gastricsin (EC 3.4.23.3)	hsa:5225	5	0	19.18	-4.79
LOC100739663	XR_298530.1	Metallothionein	ssc:100739663	NM_005952.3	MT1X	Metallothionein-1X	hsa:4501	5	0	1823.18	-1309.54
TRIM37	XP_003131710.3	tripartite motif containing 37	ssc:100518931	NM_015294.3	TRIM37	Tripartite motif-containing 37, isoform CRA_c	hsa:4591	5	0	16.89	1.86
PLDN	NM_001098592.1	Pallidin	ssc:100049678	NM_012388.2	BLOC1S6	Biogenesis of lysosome-related organelles complex 1 subunit 6	hsa:26258	5	0	18.58	-11.39
TRIM63	NM_001184756.1	Muscle specific RING finger protein-1	ssc:100431101	NM_032588.3	TRIM63	cDNA FLJ50813, highly similar to Ubiquitin ligase TRIM63 (EC 6.3.2.-)	hsa:84676	5	0	9.72	0.26
FAM149A	XP_005671800.1	family with sequence similarity 149, member A	ssc:100157674	NM_015398.2	FAM149A	family with sequence similarity 149, member A	hsa:25854	5	0	166.91	-42.42
PLD1	NM_001244589.1	Uncharacterized protein	ssc:100519446	NM_002662.4	PLD1	Phospholipase D1 variant	hsa:5337	5	0	9.94	-7.96
PLN	NM_214213.1	Cardiac phospholamban	ssc:397421	NM_002667.3	PLN	Cardiac phospholamban	hsa:5350	5	0	50.69	-9.21
LOC100739678	XP_005660108.1	serine/threonine-protein phosphatase 2A 56 kDa regulatory subunit epsilon isoform-like	ssc:100739678	NR_104104.1	PPP2R5E	cDNA FLJ60843, highly similar to Serine/threonine-protein phosphatase 2A 56 kDa regulatory subunit epsilon isoform	hsa:5529	5	0	16.44	-7.43
PLB1	XP_005662715.1	phospholipase B1	ssc:100519306	NM_153021.4	PLB1	Phospholipase B1, membrane-associated	hsa:151056	5	0	7.87	-1.35
LOC100626558	XP_005660450.1	CDK5 regulatory subunit-associated protein 2-like	ssc:100626558	NR_073558.1	CDK5RAP2	CDK5 regulatory subunit-associated protein 2	hsa:55755	5	0	43.64	-18.66
PLAT	NM_214054.1	T-plasminogen activator	ssc:397121	NM_033011.2	PLAT	Tissue-type plasminogen activator chain A	hsa:5327	5	0	9.47	-3.04
TRIM14	XP_005660323.1	Uncharacterized protein	ssc:100151834	NM_033221.1	TRIM14	Tripartite motif-containing protein 14	hsa:9830	5	0	26.27	-1.55
SLC48A1	XP_005658370.1	solute carrier family 48 (heme transporter), member 1	ssc:100621096	NM_017842.2	SLC48A1	cDNA FLJ57264	hsa:55652	5	0	20.53	-6.01
AKR1C1	NM_001044569.1	Uncharacterized protein	ssc:733634	NM_001353.5	AKR1C1	Aldo-keto reductase family 1 member C1	hsa:1645	5	0	237.47	-23.76
GPR143	XP_003360273.1	Uncharacterized protein	ssc:100624736					5	0	13.72	3.54
GPR153	XP_005656077.1	Uncharacterized protein	ssc:100515319	NM_207370.2	GPR153	Probable G-protein coupled receptor 153	hsa:387509	5	0	9.19	-2.36
GPR183	XP_005674596.1	Uncharacterized protein	ssc:100522635					5	0	23.96	2.88
EPSTI1	XP_005656905.1	epithelial stromal interaction 1 (breast)	ssc:100625050	NM_033255.3	EPSTI1	epithelial stromal interaction 1 (breast)	hsa:94240	5	0	91.26	-13.4
LOC100626463	XP_005674487.1	Uncharacterized protein	ssc:100626463	NM_198472.2	FUOM	Fucose mutarotase	hsa:282969	5	0	58.95	-56.12
LOC100739564	XP_005660414.1	regulator of G-protein signaling 3-like	ssc:100739564	NR_074078.1	RGS3	cDNA FLJ39521 fis, clone PUAEN2001586, highly similar to Regulator of G-protein signaling 3	hsa:5998	5	0	12.08	3.88
LY75	NM_001184946.1	CD205	ssc:595126					5	0	18.2	-9.4
PLP2	NM_001244435.1	Uncharacterized protein	ssc:100512511	NM_002668.2	PLP2	Proteolipid protein 2	hsa:5355	5	0	54.79	3.29
PLP1	NM_213974.1	Myelin proteolipid protein	ssc:397029	NM_199478.1	PLP1	cDNA, FLJ92659, highly similar to Homo sapiens proteolipid protein 1 (Pelizaeus-Merzbacher disease,spastic paraplegia 2, uncomplicated) (PLP1), mRNA	hsa:5354	5	0	163.35	1.03
SERPINA11	XP_005666474.1	Uncharacterized protein	ssc:100620680	NM_001080451.1	SERPINA11	Serpin A11	hsa:256394	5	0	135	-6.58
PN-1	NM_214287.1	Uncharacterized protein	ssc:397542	NR_073116.1	SERPINE2	cDNA FLJ51896, highly similar to Glia-derived nexin	hsa:5270	5	0	11.73	-7.44
C2CD2	XP_003359024.1	Uncharacterized protein	ssc:100628208	NM_199050.2	C2CD2	C2 domain-containing protein 2	hsa:25966	5	0	29.8	4.48
DGAT	NM_214051.1	Diacylglycerol acyltransferase 1	ssc:397118	NM_012079.5	DGAT1	Diacylglycerol O-acyltransferase 1	hsa:8694	5	0	80.68	6.75
ZSCAN2	ZSCAN2	Uncharacterized protein	ssc:100623086	NM_181877.3	ZSCAN2	cDNA FLJ77532, highly similar to Homo sapiens zinc finger and SCAN domain containing 2 (ZSCAN2), transcript variant 1, mRNA	hsa:54993	5	0	31.99	9.11
ASAH2B	XP_005671307.1	Uncharacterized protein	ssc:100157065	NM_019893.2	ASAH2	Neutral ceramidase	hsa:56624	5	0	18.36	-3.81
LOC100519594	XP_003124503.1	Cytochrome c oxidase subunit 6A, mitochondrial	ssc:100519594	NM_005205.3	COX6A2	Cytochrome c oxidase subunit 6A, mitochondrial	hsa:1339	5	0	38.3	-21.79
LOC102166285	XP_005671602.1	inactive carboxypeptidase-like protein X2-like	ssc:102166285	NM_198148.2	CPXM2	cDNA FLJ56000, highly similar to Carboxypeptidase-like protein X2	hsa:119587	5	0	11.02	-4.52
UBA7	XR_306784.1	Uncharacterized protein	ssc:100512631	NM_003335.2	UBA7	Ubiquitin-like modifier-activating enzyme 7	hsa:7318	5	0	64.07	-6.57
CXHXORF38	XP_003135072.1	chromosome X open reading frame, human CXorf38	ssc:100515115	NM_144970.2	CXorf38	chromosome X open reading frame 38	hsa:159013	5	0	16.5	-2.31
LOC100519082	XP_003124283.1	Uncharacterized protein	ssc:100519082	NM_003641.3	IFITM1	Interferon-induced transmembrane protein 1	hsa:8519	5	0	1276.17	-261.49
LOC102161615	XP_005673208.1	nuclear pore complex protein Nup205-like	ssc:102161615	NM_015135.2	NUP205	cDNA FLJ50078, highly similar to Nuclear pore complex protein Nup205	hsa:23165	5	0	15.99	6.44
DMTN	XP_005657288.1	Uncharacterized protein	ssc:100157264	NM_001978.2	DMTN	cDNA FLJ59528, highly similar to Dematin	hsa:2039	5	0	22.68	-0.2
XRN2	XRN2	Uncharacterized protein	ssc:100517201	NM_012255.3	XRN2	XRN2 protein	hsa:22803	5	0	45.53	-17.3
LOC100739096	XP_003482089.2	CDK5 and ABL1 enzyme substrate 1-like	ssc:100739096	NR_023359.1	CABLES1	CDK5 and Abl enzyme substrate 1	hsa:91768	5	0	30.63	4.93
DZIP3	XP_005670294.1	Uncharacterized protein	ssc:100154778	NM_014648.3	DZIP3	cDNA FLJ57977, highly similar to Ubiquitin ligase protein DZIP3 (EC 6.3.2.-)	hsa:9666	5	0	20.58	-4.74
DZIP1	XP_001927501.1	Uncharacterized protein		NM_198968.3	DZIP1	DZIP1 protein	hsa:22873	5	0	18.55	-1.21
LOC100739082	XP_005667364.1	probable ATP-dependent RNA helicase DDX10-like	ssc:100739082					5	0	7.64	-5.17
NRM	NM_001123151.1	Nurim	ssc:100144454	NR_073072.1	NRM	Nurim	hsa:11270	5	0	24.61	2.48
LOC100626812	XP_003357377.3	sortilin-related receptor-like	ssc:100626812	NM_003105.5	SORL1	Sortilin-related receptor	hsa:6653	5	0	12.81	1.7
NOV	XP_001927085.1	Uncharacterized protein	ssc:100154395	NM_002514.3	NOV	CCN3	hsa:4856	5	0	75.25	-6.96
BCL2	XP_003121748.2	B-cell CLL/lymphoma 2	ssc:100049703	NM_000657.2	BCL2	B-cell leukemia/lymphoma-2-alpha protein	hsa:596	5	0	13.88	1.55
CCDC158	XP_003129142.3	coiled-coil domain containing 158	ssc:100522937	NM_178555.3	CCDC158	coiled-coil domain containing 158	hsa:339965	5	0	8.23	-2.08
IL2RG	NM_214083.2	Uncharacterized protein	ssc:397156	NM_000206.2	IL2RG	cDNA, FLJ95841, highly similar to Homo sapiens interleukin 2 receptor, gamma (severe combined immunodeficiency) (IL2RG), mRNA	hsa:3561	5	0	28.33	-15.36
POLE	XP_005658704.1	Uncharacterized protein	ssc:100620959	NM_006231.3	POLE	cDNA FLJ35684 fis, clone SPLEN2019169, highly similar to DNA polymerase epsilon, catalytic subunit A	hsa:5426	5	0	9.93	0.32
KPNA2	NM_001163404.1	Importin subunit alpha	ssc:397218					5	0	156.6	12.69
RAP1GDS1	XP_005656614.1	RAP1, GTP-GDP dissociation stimulator 1	ssc:100622342	NM_021159.4	RAP1GDS1	Rap1 GTPase-GDP dissociation stimulator 1	hsa:5910	5	0	19.87	-4.94
OASL	NM_001031790.1	Uncharacterized protein	ssc:595119	NM_198213.2	OASL	cDNA FLJ13894 fis, clone THYRO1001671, highly similar to 59 kDa 2'-5'-oligoadenylate synthetase-like protein	hsa:8638	5	0	30.44	1.67
HJURP	XP_001925760.2	Uncharacterized protein	ssc:100154630	NM_018410.4	HJURP	Holliday junction recognition protein	hsa:55355	5	0	6.57	-4.88
SUSD4	XP_003130620.3	sushi domain containing 4	ssc:100516995	NM_017982.3	SUSD4	Sushi domain-containing protein 4	hsa:55061	5	0	23.16	-9.31
CCDC120	XP_005673660.1	coiled-coil domain containing 120	ssc:100511487	NM_033626.3	CCDC120	coiled-coil domain containing 120	hsa:90060	5	0	22.73	1.52
SUSD3	XP_005658253.1	sushi domain containing 3	ssc:100627326	NM_145006.3	SUSD3	Sushi domain-containing protein 3	hsa:203328	5	0	10.98	-6.1
BBC3	XP_005664684.1	BCL2 binding component 3	ssc:100517403	NM_014417.4	BBC3	Bcl-2-binding component 3	hsa:27113	5	0	28.52	2.28
LOC100626712	XP_005661466.1	receptor expression-enhancing protein 3-like	ssc:100626712	NM_138393.1	REEP6	Receptor expression-enhancing protein 6	hsa:92840	5	0	466.57	-254.1
LOC100626719	XP_003361995.2	Uncharacterized protein	ssc:100626719	NM_080881.2	DBN1	cDNA FLJ36806 fis, clone ASTRO1000165, highly similar to Drebrin	hsa:1627	5	0	12.74	-11.11
LOC396634	XP_005668049.1	CD45 antigen isoform 5	ssc:396634	NR_052021.1	PTPRC	cDNA FLJ53186, highly similar to Leukocyte common antigen (EC 3.1.3.48)	hsa:5788	5	0	42.54	-10.31
BATF	NM_001244571.1	Uncharacterized protein	ssc:100624723	NM_006399.3	BATF	Basic leucine zipper transcriptional factor ATF-like	hsa:10538	5	0	14.36	-2.27
LCK	NM_001143713.1	Lymphocyte-specific protein tyrosine kinase	ssc:100233188	NM_005356.3	LCK	cDNA FLJ40708 fis, clone THYMU2026904, highly similar to Proto-oncogene tyrosine-protein kinase LCK (EC 2.7.10.2)	hsa:3932	5	0	21.35	-1.27
LOC102161803	XP_005658347.1	regulator of microtubule dynamics protein 2-like	ssc:102161803	NM_144713.3	RMDN2	Regulator of microtubule dynamics protein 2	hsa:151393	5	0	32.64	-4.34
PPA1	XP_001925115.3	Uncharacterized protein	ssc:100155201	NM_021129.3	PPA1	Inorganic pyrophosphatase	hsa:5464	5	0	158.25	-98.07
CYP7A1	NM_001005352.2	Cholesterol 7-alpha-monooxygenase	ssc:448985	NM_000780.3	CYP7A1	Cholesterol 7-alpha-monooxygenase	hsa:1581	5	0	594.09	239.95
LOC100739263	XP_005653329.1	Uncharacterized protein	ssc:100739263	NM_001166057.1	PEPD	PEPD protein	hsa:5184	5	0	251	-83.05
RRM2	XP_005658022.1	Ribonucleotide reductase M2	ssc:100316853	NM_001165931.1	RRM2	cDNA FLJ16813 fis, clone THYMU3030231, highly similar to Ribonucleoside-diphosphate reductase M2 subunit	hsa:6241	5	0	99.23	5.01
ALDH3B1	XP_005660674.1	Aldehyde dehydrogenase	ssc:100739347	NM_001161473.1	ALDH3B1	Aldehyde dehydrogenase family 3 member B1	hsa:221	5	0	26.75	6.48
BAG2	XP_005665922.1	Uncharacterized protein	ssc:100522554	NM_004282.3	BAG2	cDNA FLJ10153 fis, clone HEMBA1003417, highly similar to BAG family molecular chaperone regulator 2	hsa:9532	5	0	8.56	2.31
ME3	NM_001244258.1	Uncharacterized protein	ssc:100520040	NM_006680.2	ME3	cDNA FLJ58694, highly similar to NADP-dependent malic enzyme, mitochondrial (EC 1.1.1.40)	hsa:10873	5	0	35.62	-6.75
ME2	XP_005654488.1	Malic enzyme	ssc:100524659	NM_002396.4	ME2	NAD-dependent malic enzyme, mitochondrial	hsa:4200	5	0	25.54	2.64
LOC396781	NM_213828.1	IgG heavy chain	ssc:396781					5	0	132.56	-79.82
MDK	NM_001195352.1	Midkine	ssc:100359358	NR_073039.1	MDK	Mutant truncated midkine C	hsa:4192	5	0	272.56	-45.55
CPXM2	XP_005671590.1	Uncharacterized protein	ssc:100153578	NM_198148.2	CPXM2	cDNA FLJ56000, highly similar to Carboxypeptidase-like protein X2	hsa:119587	5	0	162.34	-16.51
LOC100519176	XP_003134358.1	DNA replication complex GINS protein PSF1-like	ssc:100519176	NM_021067.3	GINS1	DNA replication complex GINS protein PSF1	hsa:9837	5	0	13.49	2.54
DKK1	NM_001145384.1	Dickkopf-like protein 1	ssc:100157640	NM_012242.2	DKK1	Dickkopf-like protein 1	hsa:22943	5	0	16.67	-7.12
LOC100519128	XP_005660774.1	sororin-like	ssc:100519128	NM_080668.3	CDCA5	cDNA FLJ36351 fis, clone THYMU2007146, highly similar to Sororin (Cell division cycle-associated protein 5)	hsa:113130	5	0	14	-1.82
MX1	NM_214061.1	Mx1 protein	ssc:397128	NM_002462.4	MX1	Interferon-induced GTP-binding protein Mx1, N-terminally processed	hsa:4599	5	0	665.5	48.58
MX2	NM_001097416.1	Interferon-induced GTP-binding protein Mx2	ssc:396893	NM_002463.1	MX2	Interferon-induced GTP-binding protein Mx2	hsa:4600	5	0	78.27	-46.59
LOC100514958	XP_003125718.1	Uncharacterized protein	ssc:100514958	NM_020125.2	SLAMF8	SLAM family member 8	hsa:56833	5	0	12.81	1.97
LOC100739153	XP_003482220.1	serine/arginine-rich splicing factor 3-like	ssc:100739153	NR_036610.1	SRSF3	Splicing factor, arginine/serine-rich 3, isoform CRA_d	hsa:6428	5	0	83.37	38.2
LOC100739157	XP_005669519.1	sodium- and chloride-dependent transporter XTRP3A-like	ssc:100739157					5	0	9.3	-8.28
SCNN1B	XP_005656830.1	Uncharacterized protein	ssc:100627971	NM_000336.2	SCNN1B	Nasal epithelial sodium channel beta subunit	hsa:6338	5	0	31.74	1.12
CCNE1	XP_005653322.1	Uncharacterized protein	ssc:100523248	NM_057182.1	CCNE1	G1/S-specific cyclin-E1	hsa:898	5	0	10.36	0.16
CCNB1	NM_001170768.1	Cyclin B1 transcript variant 2	ssc:397662	NM_031966.3	CCNB1	cDNA FLJ75563, highly similar to Homo sapiens cyclin B1 (CCNB1), mRNA	hsa:891	5	0	16.22	3.2
LOC595122	NM_001031792.2	Histone H1.3-like protein	ssc:595122	NM_005320.2	HIST1H1D	Histone H1.3	hsa:3007	5	0	389.21	-64.37
LOC100625877	XP_005658755.1	Uncharacterized protein	ssc:100625877	NR_036550.2	PES1	cDNA FLJ39001 fis, clone NT2RI2022584, highly similar to Pescadillo homolog 1	hsa:23481	5	0	34.17	7.75
LOC102158175	XP_005658681.1	receptor-type tyrosine-protein phosphatase U-like	ssc:102158175	NM_133178.3	PTPRU	cDNA FLJ37530 fis, clone BRCAN2012713, highly similar to Receptor-type tyrosine-protein phosphatase U (EC 3.1.3.48)	hsa:10076	5	0	10.5	-2.71
GZMA	NM_001143709.1	Granzyme A	ssc:100233183	NM_006144.3	GZMA	Granzyme A	hsa:3001	5	0	31.6	-13.64
GZMH	NM_001143693.1	Granzyme H	ssc:100152450	NM_033423.4	GZMH	Granzyme H	hsa:2999	5	0	11.25	-8.75
LOC102161225	XP_005654317.1	condensin-2 complex subunit G2-like	ssc:102161225	NR_104054.1	NCAPG2	cDNA FLJ34689 fis, clone MESAN2000815, highly similar to Homo sapiens leucine zipper protein 5 (LUZP5), mRNA	hsa:54892	5	0	14.66	-1.86
LOC102167710	XP_005672881.1	interferon regulatory factor 4-like	ssc:102167710	NR_046000	IRF4	Interferon regulatory factor 4	hsa:3662	5	0	37.39	-2.7
ZBTB7B	ZBTB7B	zinc finger and BTB domain containing 7B	ssc:100622022	NR_049765.1	ZBTB7B	cDNA FLJ77991, highly similar to Homo sapiens zinc finger and BTB domain containing 7B, mRNA	hsa:51043	5	0	45.34	7.6
CAMK2N1	XP_003127723.2	Uncharacterized protein	ssc:100515264	NM_018584.5	CAMK2N1	CAMK2N1 protein	hsa:55450	5	0	69.47	31.63
SLC25A48	XP_005661714.1	Uncharacterized protein	ssc:100518721	NM_182556.2	SLC25A45	cDNA FLJ33871 fis, clone CTONG2006836, weakly similar to MITOCHONDRIAL CARNITINE/ACYLCARNITINE CARRIER PROTEIN	hsa:283130	5	0	82.85	-28.72
ATOH8	XP_005662472.1	Uncharacterized protein	ssc:100523367	NM_032827.6	ATOH8	Atonal homolog 8 (Drosophila), isoform CRA_a	hsa:84913	5	0	17.27	-4.76
LOC100520849	XP_005666265.1	Uncharacterized protein	ssc:100520849	NM_001173.2	ARHGAP5	Rho GTPase-activating protein 5	hsa:394	5	0	15.51	7.72
MRTO4	NM_001243715.1	Uncharacterized protein	ssc:100511136	NM_016183.3	MRTO4	cDNA FLJ57985, moderately similar to mRNA turnover protein 4 homolog	hsa:51154	5	0	53.13	-5.02
LOC100621569	XP_003361460.2	cytosolic non-specific dipeptidase-like	ssc:100621569	NM_018235.2	CNDP2	cDNA FLJ56358, highly similar to Cytosolic nonspecific dipeptidase	hsa:55748	5	0	256.27	-81.9
LOC100621584	XP_005670060.1	Uncharacterized protein	ssc:100621584	NM_152240.2	ZMAT3	Zinc finger matrin-type protein 3	hsa:64393	5	0	20.08	6.23
LOC100621559	XP_003360139.3	uncharacterized LOC100621559	ssc:100621559					5	0	19.97	-19.16
SDR42E1	XP_005658238.1	Uncharacterized protein	ssc:100625092	NM_145168.2	SDR42E1	Short-chain dehydrogenase/reductase family 42E member 1	hsa:93517	5	0	132.83	-7.68
RAD51	NM_001123181.1	DNA repair protein RAD51	ssc:100141309	NM_133487.3	RAD51	cDNA FLJ54207, moderately similar to Homo sapiens RAD51 homolog, transcript variant 2, mRNA	hsa:5888	5	0	24.64	0.44
LOC100625994	XP_005658381.1	protein FAM83F-like	ssc:100625994	NM_138435.2	FAM83F	family with sequence similarity 83, member F	hsa:113828	5	0	17.1	3.13
EPB41L4A	XP_005661637.1	Uncharacterized protein	ssc:100518651	NM_022140.3	EPB41L4A	Erythrocyte membrane protein band 4.1 like 4A, isoform CRA_a	hsa:64097	5	0	14.18	0.38
MOCOS	XP_003356462.1	Uncharacterized protein	ssc:100621611	NM_017947.2	MOCOS	Molybdenum cofactor sulfurase	hsa:55034	5	0	61.46	-24.94
SMARCC1	XP_003132224.3	Uncharacterized protein	ssc:100519869	NM_003074.3	SMARCC1	cDNA FLJ57669, highly similar to SWI/SNF-related matrix-associatedactin-dependent regulator of chromatin subfamily C member 1	hsa:6599	5	0	22.98	5.96
RAD18	NM_001142833.1	RAD18-like protein	ssc:100217383					5	0	25.1	-6.22
LOC102161161	XP_005669833.1	interleukin-1 receptor-associated kinase-like 2-like	ssc:102161161	NM_001570.3	IRAK2	cDNA, FLJ93282, highly similar to Homo sapiens interleukin-1 receptor-associated kinase 2 (IRAK2),mRNA	hsa:3656	5	0	16.25	-12.29
LOC102158332	LOC102158332	Ig lambda chain V-IV region Bau-like		XP_001719673.4	LOC651536	immunoglobulin iota chain-like	hsa:651536	5	0	14.01	3.72
KIAA0101	XP_005659557.1	KIAA0101 ortholog	ssc:100623233	NR_109934.1	KIAA0101	PCNA-associated factor	hsa:9768	5	0	11.12	-0.29
LOC100520753	XP_003128951.1	Uncharacterized protein	ssc:100520753	NM_001251.2	CD68	cDNA FLJ53070, highly similar to Macrosialin	hsa:968	5	0	10.13	-9.91
CD83	XP_005665647.1	Uncharacterized protein	ssc:100153365	NM_004233.3	CD83	CD83 antigen	hsa:9308	5	0	41.31	-10.13
TMEM194B	XP_005672092.1	transmembrane protein 194B	ssc:100515587	NM_001142645.1	TMEM194B	Transmembrane protein 194B	hsa:100131211	5	0	15.58	-0.48
LOC102163369	XP_005658421.1	adenylate cyclase type 7-like	ssc:102163369	NM_001286057.1	ADCY7	cDNA FLJ36387 fis, clone THYMU2008799, highly similar to Adenylate cyclase type 7 (EC 4.6.1.1)	hsa:113	5	0	19.95	-5.27
CD3E	NM_214227.1	T-cell surface glycoprotein CD3 epsilon chain	ssc:397455	NM_000733.3	CD3E	CD3E protein	hsa:916	5	0	26.06	-14.69
LOC102165605	XP_005658318.1	ubiquitin-related modifier 1 homolog	ssc:102165605	NR_049743.1	URM1	Ubiquitin-related modifier 1	hsa:81605	5	0	13.38	2.61
CBR3	NM_001244732.1	Uncharacterized protein	ssc:100512990	NM_001236.3	CBR3	Carbonyl reductase [NADPH] 3	hsa:874	5	0	118.58	-23.47
BACE1	XP_005667448.1	Uncharacterized protein	ssc:100511707	NM_138973.3	BACE1	cDNA FLJ90568 fis, clone OVARC1001570, highly similar to Beta-secretase 1 (EC 3.4.23.46)	hsa:23621	5	0	78.89	38.71
CD48	NM_001243714.1	Uncharacterized protein	ssc:100511130	NM_001778.3	CD48	CD48 antigen	hsa:962	5	0	39.98	15.43
LOC100621421	XP_005663622.1	Uncharacterized protein	ssc:100621421	NM_201653.3	CHIA	CHIA protein	hsa:27159	5	0	25.19	0.62
LOC102165635	XP_005663126.1	aspartyl/asparaginyl beta-hydroxylase-like	ssc:102165635	NM_032468.4	ASPH	cDNA FLJ77157, highly similar to Homo sapiens aspartate beta-hydroxylase (ASPH), transcript variant 3, mRNA	hsa:444	5	0	12.03	-4.32
EVI2A	XP_003131800.3	Uncharacterized protein	ssc:100525302	NM_014210.3	EVI2A	Protein EVI2A	hsa:2123	5	0	15.7	3.2
LYSMD2	XP_005659663.1	Uncharacterized protein	ssc:100155966	NM_153374.2	LYSMD2	LysM and putative peptidoglycan-binding domain-containing protein 2	hsa:256586	5	0	21.78	1.39
LOC102167914	XP_005658958.1	collagen alpha-1(I) chain-like	ssc:102167914					5	0	17.75	-5.62
CXCL11	NM_001128491.1	Chemokine C-X-C motif ligand 11	ssc:100169744	NM_005409.4	CXCL11	C-X-C motif chemokine 11	hsa:6373	5	0	19.81	5.84
CXCL10	NM_001008691.1	Uncharacterized protein	ssc:494019	NM_001565.3	CXCL10	C-X-C motif chemokine 10	hsa:3627	5	0	3503.2	476.1
CXCL14	NM_001244128.1	Uncharacterized protein	ssc:494467	NM_004887.4	CXCL14	C-X-C motif chemokine 14	hsa:9547	5	0	170.52	25.19
LOC102163714	XP_005671801.1	cytochrome P450 4V2-like	ssc:102163714	NM_207352.3	CYP4V2	CYP4V2 protein	hsa:285440	5	0	221.32	-175.68
LOC102161560	XP_005658071.1	probable phospholipid-transporting ATPase IA-like	ssc:102161560	NM_006095.2	ATP8A1	Probable phospholipid-transporting ATPase IA	hsa:10396	5	0	7.31	-4.77
LOC102165727	XP_005655515.1	acidic mammalian chitinase-like	ssc:102165727	NM_201653.3	CHIA	CHIA protein	hsa:27159	5	0	9.7	-2.28
RAB3D	XP_003123225.1	Uncharacterized protein	ssc:100516180	NM_004283.3	RAB3D	cDNA, FLJ94098, highly similar to Homo sapiens RAB3D, member RAS oncogene family (RAB3D), mRNA	hsa:9545	5	0	69.14	22.93
RAB34	NM_001123178.1	Ras-related protein Rab-34	ssc:100144491	NM_031934.5	RAB34	Ras-related protein Rab-34, isoform NARR	hsa:83871	5	0	24.55	0.31
ZNF219	ZNF219	zinc finger protein 219	ssc:100623182	NM_016423.2	ZNF219	cDNA FLJ78278, highly similar to Homo sapiens zinc finger protein 219 (ZNF219), mRNA	hsa:51222	5	0	58.35	-13.19
TMSB10	NM_001097482.1	Thymosin beta-10	ssc:100037998	NM_021103.3	TMSB10	Thymosin, beta 10, isoform CRA_a	hsa:9168	5	0	2661.63	-219.33
CYP2A19	NM_214417.1	Cytochrome p450 2A6	ssc:403149	NM_000762.5	CYP2A6	Cytochrome P450 2A6	hsa:1548	5	0	6353.04	1266.74
LOC102161361	XP_005668140.1	MOB kinase activator 3B-like	ssc:102161361	NM_024761.4	MOB3B	MOB kinase activator 3B	hsa:79817	5	0	20.22	7.39
LOC102158142	XP_005661569.1	Uncharacterized protein	ssc:102158142					5	0	18.04	-4.05
LOC100520985	XP_003133303.3	kynureninase-like	ssc:100520985	NM_003937.2	KYNU	Kynureninase	hsa:8942	5	0	63.42	9.28
LOC102161418	XP_005653043.1	uncharacterized LOC102161418	ssc:102161418	NM_003641.3	IFITM1	Interferon-induced transmembrane protein 1	hsa:8519	5	0	220.65	-73.2
TRIP6	XP_003354526.1	Uncharacterized protein	ssc:100620791	NM_003302.2	TRIP6	Thyroid hormone receptor interacting protein 6 isoform 1	hsa:7205	5	0	79.06	-8.47
LOC102158125	LOC102158125	T-cell receptor gamma chain C region DFL12-like		NM_001003806.1	TARP	TCR gamma alternate reading frame protein	hsa:445347	5	0	28.27	-21.24
LOC102163538	XP_005668658.1	E3 ubiquitin-protein ligase RNF213-like	ssc:102163538	NM_020954.3	RNF213	E3 ubiquitin-protein ligase RNF213	hsa:57674	5	0	18.71	-5.96
AMPD3	XP_005661192.1	Uncharacterized protein	ssc:100620914	NM_001172431.1	AMPD3	cDNA FLJ55301, highly similar to AMP deaminase 3 (EC 3.5.4.6)	hsa:272	5	0	18.76	-0.95
TRAF2	XP_005652776.1	Uncharacterized protein	ssc:100513840	NM_021138.3	TRAF2	cDNA FLJ53315, highly similar to TNF receptor-associated factor 2	hsa:7186	5	0	50.74	14.41
TRIM8	XP_001928939.3	Uncharacterized protein	ssc:100154191	NM_030912.2	TRIM8	Probable E3 ubiquitin-protein ligase TRIM8	hsa:81603	5	0	33.23	4.95
GIPC1	XP_003123414.3	GIPC PDZ domain containing family, member 1	ssc:100514566	NM_202494.2	GIPC1	PDZ domain-containing protein GIPC1	hsa:10755	5	0	45.71	-3.82
ARHGAP30	XP_001928095.4	Uncharacterized protein	ssc:100158101	NM_181720.2	ARHGAP30	Rho GTPase-activating protein 30	hsa:257106	5	0	25.4	-5.93
ARHGAP15	XP_003133302.3	Uncharacterized protein	ssc:100520808	NM_018460.3	ARHGAP15	Rho GTPase-activating protein 15	hsa:55843	5	0	20.19	-2.52
DPEP1	NM_214108.1	Dipeptidase 1	ssc:397196	NM_004413.3	DPEP1	Dipeptidase 1	hsa:1800	5	0	13.45	0.8
FBXW4	XP_001925008.3	Uncharacterized protein	ssc:100157051	NM_022039.3	FBXW4	F-box/WD repeat-containing protein 4	hsa:6468	5	0	31.85	4.43
FBXW9	XP_005652909.1	F-box and WD repeat domain containing 9	ssc:100519242	NM_032301.2	FBXW9	F-box/WD repeat-containing protein 9	hsa:84261	5	0	12.18	5.17
HINFP	XP_005667482.1	Uncharacterized protein	ssc:100518324	NM_198971.2	HINFP	Histone H4 transcription factor	hsa:25988	5	0	13.62	-4.01
ZNFX1	ZNFX1	zinc finger, NFX1-type containing 1	ssc:100624243	NM_021035.2	ZNFX1	NFX1-type zinc finger-containing protein 1	hsa:57169	5	0	70.97	-12.91
LOC102165171	XP_005672715.1	uncharacterized LOC102165171	ssc:102165171	NM_152419.2	HGSNAT	Heparan-alpha-glucosaminide N-acetyltransferase	hsa:138050	5	0	13.46	-3.96
MOB3B	XP_003130744.2	MOB kinase activator 3B	ssc:100516148	NM_024761.4	MOB3B	MOB kinase activator 3B	hsa:79817	5	0	12.16	1.45
SEMA3B	XP_005669648.1	Uncharacterized protein	ssc:100153200	NM_004636.2	SEMA3B	cDNA FLJ55830, highly similar to Semaphorin-3B	hsa:7869	5	0	11.01	0.19
TRIB3	XP_003134414.1	Tribbles homolog 3	ssc:100518810	NM_021158.3	TRIB3	cDNA FLJ59723, highly similar to Tribbles homolog 3	hsa:57761	5	0	8.04	-2.46
LOC100621926	XP_005654593.1	Uncharacterized protein	ssc:100621926	NM_003641.3	IFITM1	Interferon-induced transmembrane protein 1	hsa:8519	5	0	592.67	-143.89
LOC102158615	LOC102158615	Ig lambda chain V-I region BL2-like		XP_001719673.4	LOC651536	immunoglobulin iota chain-like	hsa:651536	5	0	15.18	-6.64
JAG1	XP_005672756.1	Delta-like protein	ssc:100156773	NM_000214.2	JAG1	Delta-like protein	hsa:182	5	0	12.03	-3.14
LOC102158691	LOC102158691	T-cell receptor beta chain V region E1-like						5	0	10.2	-5.93
LGALS9	NM_213932.1	Galectin	ssc:396972	NR_024043.1	LGALS9	Galectin-9	hsa:3965	5	0	440.29	86.2
LGALS1	NM_001001867.1	Galectin-1	ssc:414915	NM_002305.3	LGALS1	Galectin-1	hsa:3956	5	0	488.37	44.6
LGALS3	NM_001097501.2	Galectin	ssc:100038033	NM_006498.2	LGALS2	Galectin-2	hsa:3957	5	0	1418.57	-32.59
WNT4	NM_001170828.1	Protein Wnt	ssc:100327037	NM_030761.4	WNT4	Protein Wnt-4	hsa:54361	5	0	9.05	-0.67
LOC100739734	XP_005674428.1	Uncharacterized protein	ssc:100739734	NM_057157.2	CYP26A1	Cytochrome P450 26A1	hsa:1592	5	0	44.21	-8.9
PTCHD2	XP_005665048.1	Uncharacterized protein	ssc:100523793	NM_020780.1	PTCHD2	Patched domain-containing protein 2	hsa:57540	5	0	24.41	-6.46
IFI27L2	XP_005666469.1	interferon, alpha-inducible protein 27-like 2	ssc:100152306	NM_032036.2	IFI27L2	Interferon alpha-inducible protein 27-like protein 2	hsa:83982	5	0	207.35	92.14
FLRT3	XP_005672767.1	fibronectin leucine rich transmembrane protein 3	ssc:100158214	NM_198391.2	FLRT3	cDNA FLJ90402 fis, clone NT2RP2006004, highly similar to Leucine-rich repeat transmembrane protein FLRT3	hsa:23767	5	0	14.79	3.52
IFITM2	NM_001246214.1	IFITM2	ssc:100620056	NR_049759.1	IFITM3	Interferon-induced transmembrane protein 3	hsa:10410	5	0	4571.23	-1420.07
IFITM1	XP_003124278.1	Uncharacterized protein	ssc:100127358	NM_003641.3	IFITM1	Interferon-induced transmembrane protein 1	hsa:8519	5	0	286.95	-268.93
DNAL1	XP_001926294.2	dynein, axonemal, light chain 1	ssc:100156521	NM_031427.3	DNAL1	dynein, axonemal, light chain 1	hsa:83544	5	0	13.2	3.46
IFITM3	NM_001201382.1	IFITM3	ssc:100518544	NR_049759.1	IFITM3	Interferon-induced transmembrane protein 3	hsa:10410	5	0	4533.31	-1310.16
MICALL2	XP_005655130.1	Uncharacterized protein	ssc:100523596	NM_182924.3	MICALL2	MICAL-like protein 2	hsa:79778	5	0	7.26	-4.49
LOC100517064	XP_003134405.1	Sulfiredoxin	ssc:100517064	NM_080725.2	SRXN1	Sulfiredoxin-1	hsa:140809	5	0	88.75	-5.93
NEK3	XP_005668441.1	Uncharacterized protein	ssc:100513679	NR_027415.1	NEK3	Serine/threonine-protein kinase Nek3	hsa:4752	5	0	8.12	-5.38
NEK2	XP_003130461.1	Uncharacterized protein	ssc:397258	NM_002497.3	NEK2	cDNA FLJ53945, highly similar to Serine/threonine-protein kinase Nek2 (EC 2.7.11.1)	hsa:4751	5	0	11.52	0.35
PHLDA2	NM_001174057.1	Uncharacterized protein	ssc:100379631					5	0	11.72	1.51
PHLDA3	XP_003357723.1	Uncharacterized protein	ssc:100622793	NR_073080.1	PHLDA3	Pleckstrin homology-like domain family A member 3	hsa:23612	5	0	157.06	16.41
LOC100739851	LOC100739851	Ig kappa chain V-II region RPMI 6410-like		xp_003403926	xp_003403926			5	0	51.66	-14.63
TUBB2A	NM_001044612.1	Tubulin beta chain	ssc:733686	NM_178014.2	TUBB	Beta-4 tubulin	hsa:203068	5	0	318.83	43.34
TUBB2B	NM_001243434.1	Uncharacterized protein	ssc:100153507	NM_178012.4	TUBB2B	TUBB2B protein	hsa:347733	5	0	70.47	19.16
PCP4L1	XP_003125705.2	Purkinje cell protein 4 like 1	ssc:100523600	NM_001102566.1	PCP4L1	Purkinje cell protein 4 like 1	hsa:654790	5	0	22.04	0.48
LOC100525538	XP_005669855.1	putative uncharacterized protein C3orf83-like	ssc:100525538	NM_001195279.1	C3orf83	MKRN2 antisense RNA 1	hsa:100129480	5	0	15.72	-3.41
UGT1A10	XP_003133790.3	Uncharacterized protein	ssc:100511841	NM_019075.2	UGT1A10	UDP-glucuronosyltransferase 1A4	hsa:54575	5	0	26.03	1.29
TNFRSF19	XP_005668342.1	Uncharacterized protein	ssc:100521146	NM_148957.3	TNFRSF19	Tumor necrosis factor receptor superfamily member 19	hsa:55504	5	0	12.07	-3.44
LOC102158411	LOC102158411	T-cell receptor gamma-2 chain C region-like		NM_001003806.1	TARP	TCR gamma alternate reading frame protein	hsa:445347	5	0	38.73	-0.67
SMC4	XP_005670010.1	Structural maintenance of chromosomes protein	ssc:100152361	NM_005496.3	SMC4	cDNA FLJ16648 fis, clone TESTI4035508, highly similar to Structural maintenance of chromosomes 4-like 1 protein	hsa:10051	5	0	18.75	-0.51
TUBA4A	XP_005672289.1	Uncharacterized protein	ssc:100151951	NM_006000.2	TUBA4A	Tubulin, alpha 1 (Testis specific), isoform CRA_a	hsa:7277	5	0	69.42	31.44
AKAP5	XP_005666363.1	Uncharacterized protein	ssc:100153460	NM_004857.3	AKAP5	A-kinase anchor protein 5	hsa:9495	5	0	9.11	-7.84
FAM111B	XP_005660934.1	Uncharacterized protein	ssc:100517326	NM_198947.3	FAM111B	cDNA FLJ54448	hsa:374393	5	0	20.52	-9.95
KLHL25	XP_001928010.1	kelch-like 25 (Drosophila)	ssc:100153363	NM_022480.3	KLHL25	Kelch-like protein 25	hsa:64410	5	0	26.67	5.73
B3GNT3	XP_003123547.1	Uncharacterized protein	ssc:100518473	NM_014256.3	B3GNT3	cDNA PSEC0159 fis, clone PLACE1008994, highly similar to UDP-GlcNAc:betaGalbeta-1,3-N-acetylglucosaminyltransferase 3 (EC 2.4.1.-)	hsa:10331	5	0	11.45	-9.63
ADAT2	XP_001924271.1	Uncharacterized protein	ssc:100154785	NM_182503.2	ADAT2	tRNA-specific adenosine deaminase 2	hsa:134637	5	0	20.09	3.76
UBD	NM_001160088.1	Uncharacterized protein	ssc:100294688	NM_006398.3	UBD	Ubiquitin D	hsa:10537	5	0	53	2.49
TREX1	XP_005669584.1	Uncharacterized protein	ssc:100155669	NM_033629	TREX1	Three prime repair exonuclease 1	hsa:11277	5	0	18.97	-4
LAT2	NM_001243411.1	Uncharacterized protein	ssc:100627864	NM_032464.2	LAT2	Linker for activation of T-cells family member 2	hsa:7462	5	0	119.05	28.84
LSMEM2	XP_001927860.2	leucine-rich single-pass membrane protein 2	ssc:100154429	NM_153215.1	LSMEM2	Leucine-rich single-pass membrane protein 2	hsa:132228	5	0	17.25	-12.5
KNSTRN	XP_005659809.1	Uncharacterized protein	ssc:100520414	NM_033286.3	KNSTRN	Small kinetochore-associated protein	hsa:90417	5	0	20.72	-0.12
SLBP	NM_001244857.1	Uncharacterized protein	ssc:100513605	NM_006527.2	SLBP	Stem-loop (Histone) binding protein, isoform CRA_d	hsa:7884	5	0	69.71	20.22
TTK	XP_005659471.1	Uncharacterized protein	ssc:100157649	NM_003318.4	TTK	Dual-specificity protein kinase TTK	hsa:7272	5	0	7.69	-0.39
GDPD2	XP_001927166.1	glycerophosphodiester phosphodiesterase domain containing 2		NM_017711.3	GDPD2	cDNA FLJ39974 fis, clone SPLEN2028424, highly similar to Homo sapiens glycerophosphodiester phosphodiesterase domain containing 2 (GDPD2), mRNA	hsa:54857	5	0	57.58	0.21
FAM102B	XP_005663673.1	family with sequence similarity 102, member B	ssc:100519836	NM_001010883.2	FAM102B	family with sequence similarity 102, member B	hsa:284611	5	0	20.85	5.06
TREM2	NM_001256777.1	triggering receptor expressed on myeloid cells 2	ssc:100737974	NM_018965.3	TREM2	cDNA, FLJ92504, Homo sapiens triggering receptor expressed on myeloid cells 2(TREM2), mRNA	hsa:54209	5	0	21.57	-0.86
RACGAP1	XP_003126178.4	Uncharacterized protein	ssc:100517651	NM_013277.3	RACGAP1	cDNA, FLJ96901, highly similar to Homo sapiens Rac GTPase activating protein 1 (RACGAP1), mRNA	hsa:29127	5	0	13.44	2.58
TMEM177	XP_003133358.1	transmembrane protein 177	ssc:100523095	NM_030577.2	TMEM177	Transmembrane protein 177	hsa:80775	5	0	8.9	-3.61
TOR3A	XP_005667851.1	Torsin 3A	ssc:100196908	NM_022371.3	TOR3A	Torsin-3A	hsa:64222	5	0	36.98	6.83
C5H12ORF39	XP_005655721.1	chromosome 5 open reading frame, human C12orf39	ssc:100522076	NM_030572.2	C12orf39	Spexin	hsa:80763	5	0	57.35	-3.82
HMGN1	XP_005670415.1	high mobility group nucleosome binding domain 1	ssc:100625838	NM_004965.6	HMGN1	Non-histone chromosomal protein HMG-14	hsa:3150	5	0	247.43	24.09
RPS6KL1	XP_001924608.2	Uncharacterized protein	ssc:100152357	NM_031464.4	RPS6KL1	cDNA FLJ58323, highly similar to Ribosomal protein S6 kinase-like 1 (EC 2.7.11.1)	hsa:83694	5	0	64.2	-18
ICOSLG	XP_005657224.1	Uncharacterized protein	ssc:100621467	NM_015259.5	ICOSLG	Inducible T-cell co-stimulator ligand, isoform CRA_c	hsa:23308	5	0	23.12	4.34
IMPA2	XP_003356399.2	Uncharacterized protein	ssc:100623875	NM_014214.2	IMPA2	Inositol monophosphatase 2	hsa:3613	5	0	42.31	-0.43
LOC100154001	XP_001926544.4	acidic mammalian chitinase-like	ssc:100154001	NM_201653.3	CHIA	CHIA protein	hsa:27159	5	0	17.21	-3.86
ATXN3	NM_001123081.1	Uncharacterized protein	ssc:100144422	NR_031765.1	ATXN3	Ataxin-3	hsa:4287	5	0	30.1	-7.12
PSRC1	XP_005663654.1	Uncharacterized protein	ssc:100156693	NM_032636.7	PSRC1	Proline/serine-rich coiled-coil protein 1	hsa:84722	5	0	20.94	0.07
LOC100737291	XP_005662801.1	neuroblastoma-amplified sequence-like	ssc:100737291	NR_052013.2	NBAS	Neuroblastoma-amplified sequence	hsa:51594	5	0	17.01	8.44
LOC100520085	XP_003128374.1	proteasome subunit beta type-9-like	ssc:100520085	NM_148954.2	PSMB9	Proteasome subunit beta type-9	hsa:5698	5	0	184.43	-9.51
LOC100520083	XP_005665409.1	Uncharacterized protein	ssc:100520083	NM_017947.2	MOCOS	Molybdenum cofactor sulfurase	hsa:55034	5	0	104.21	-6.78
TMEM144	XP_005666718.1	transmembrane protein 144	ssc:100516327	NM_018342.4	TMEM144	Transmembrane protein 144	hsa:55314	5	0	19.79	9.56
LOC100517317	XP_005673021.1	uncharacterized LOC100517317	ssc:100517317	NM_006282.2	STK4	STK4 protein	hsa:6789	5	0	10.24	-1.33
LGR4	XP_005661125.1	Uncharacterized protein	ssc:100518646	NM_018490.2	LGR4	Leucine-rich repeat-containing G protein-coupled receptor 4 variant	hsa:55366	5	0	152.04	-53.03
LOC100515261	XP_003126103.4	Uncharacterized protein	ssc:100515261	NM_025045	BAIAP2L2	Brain-specific angiogenesis inhibitor 1-associated protein 2-like protein 2	hsa:80115	5	0	30.62	-6.46
LOC100737132	XP_005672443.1	triple functional domain protein-like	ssc:100737132	NM_007118.2	TRIO	cDNA FLJ57816, highly similar to Triple functional domain protein	hsa:7204	5	0	7.27	-7
LOC100523455	XP_003129271.1	Uncharacterized protein	ssc:100523455	NM_002358.3	MAD2L1	Mitotic spindle assembly checkpoint protein MAD2A	hsa:4085	5	0	37.93	-8.63
LOC100154063	XP_001924783.4	brain-specific angiogenesis inhibitor 1-associated protein 2-like protein 2-like	ssc:100154063	NM_025045	BAIAP2L2	Brain-specific angiogenesis inhibitor 1-associated protein 2-like protein 2	hsa:80115	5	0	28.68	-1.51
EFHD2	XP_003127676.1	Uncharacterized protein	ssc:100520743	NM_024329.5	EFHD2	EF-hand domain-containing protein D2	hsa:79180	5	0	103.46	-54.33
GOLT1A	XP_003130159.1	Uncharacterized protein	ssc:100511892	NM_198447.1	GOLT1A	Vesicle transport protein GOT1A	hsa:127845	5	0	189.49	20.73
LOC100623643	XP_005659567.1	Uncharacterized protein	ssc:100623643	NM_014326.3	DAPK2	Death-associated protein kinase 2	hsa:23604	5	0	25.27	5.79
LOC100157990	XP_005673055.1	solute carrier family 13 member 3-like	ssc:100157990	NM_022829.5	SLC13A3	cDNA FLJ59488, highly similar to Solute carrier family 13 member 3	hsa:64849	5	0	14.02	-10.9
ACVRL1	XP_003481626.1	Uncharacterized protein	ssc:100153279	NM_001077401.1	ACVRL1	cDNA FLJ57074, highly similar to Serine/threonine-protein kinase receptor R3 (EC 2.7.11.30)	hsa:94	5	0	38.15	-12.2
LOC100623615	XP_005658569.1	uncharacterized LOC100623615	ssc:100623615	NM_003695.2	LY6D	Lymphocyte antigen 6D	hsa:8581	5	0	12	4.58
CNDP2	NM_001243707.1	Uncharacterized protein	ssc:100158127	NM_018235.2	CNDP2	cDNA FLJ56358, highly similar to Cytosolic nonspecific dipeptidase	hsa:55748	5	0	626.56	-135.73
BCMO1	NM_001136512.1	Beta-carotene 15,15'-monooxygenase 1	ssc:100192320					5	0	216.06	104.41
LOC100523789	XP_003126551.1	Uncharacterized protein	ssc:100523789	NM_213658.2	KLRC1	NKG2-A/NKG2-B type II integral membrane protein	hsa:3821	5	0	31.65	11.76
LOC100737466	XP_003484332.1	Uncharacterized protein	ssc:100737466	NM_014314.3	DDX58	cDNA FLJ13599 fis, clone PLACE1009925, highly similar to Probable ATP-dependent RNA helicase DDX58 (EC 3.6.1.-)	hsa:23586	5	0	185.69	1.69
LOC100737469	XP_003482048.1	membrane progestin receptor alpha-like	ssc:100737469	NM_178422.5	PAQR7	PAQR7 protein	hsa:164091	5	0	118.48	22.92
GPAT	XP_005671520.1	Uncharacterized protein	ssc:397629	NM_020918.5	GPAM	Glycerol-3-phosphate acyltransferase, mitochondrial, isoform CRA_a	hsa:57678	5	0	226.57	76.16
KIF20A	XP_005661740.1	Uncharacterized protein	ssc:100515193	NM_005733.2	KIF20A	Kinesin-like protein KIF20A	hsa:10112	5	0	14.59	-1.79
LOC100523750	XP_005669193.1	smoothelin-like protein 2-like	ssc:100523750	NM_198501.2	SMTNL2	smoothelin-like 2	hsa:342527	5	0	8.41	-0.38
LOC100737481	XP_005663203.1	immunoglobulin-like domain-containing receptor 2-like	ssc:100737481	NM_199351.2	ILDR2	Immunoglobulin-like domain-containing receptor 2	hsa:387597	5	0	39.11	-4.01
GLTPD2	XP_003131958.3	Uncharacterized protein	ssc:100513110	NM_001014985.2	GLTPD2	Glycolipid transfer protein domain-containing protein 2	hsa:388323	5	0	90.96	27.98
LOC100737449	XP_005669910.1	DNA topoisomerase 2-binding protein 1-like	ssc:100737449	NM_007027.3	TOPBP1	Topoisomerase (DNA) II binding protein 1	hsa:11073	5	0	21.02	-2
NQO1	NM_001159613.1	Uncharacterized protein	ssc:100286873	NM_001286137.1	NQO1	NAD(P)H dehydrogenase, quinone 1, isoform CRA_a	hsa:1728	5	0	556.31	-7.57
SIT1	XP_005660278.1	Uncharacterized protein	ssc:100153191	NM_014450.2	SIT1	SHP-2 interacting transmembrane adaptor protein	hsa:27240	5	0	12.24	-4.45
LOC100517135	XP_005654347.1	Uncharacterized protein	ssc:100517135	NM_153719.3	NUP62	Nuclear pore glycoprotein p62	hsa:23636	5	0	11.7	-1.27
THOP1	NM_214223.2	Thimet oligopeptidase	ssc:397442	NM_003249.3	THOP1	cDNA FLJ36073 fis, clone TESTI2019697, highly similar to THIMET OLIGOPEPTIDASE (EC 3.4.24.15)	hsa:7064	5	0	74.17	-38.4
LOC100520252	XP_005665214.1	serine incorporator 2-like	ssc:100520252	NM_178865.4	SERINC2	Serine incorporator 2, isoform CRA_b	hsa:347735	5	0	76.99	-55.89
LOC100523701	XP_005672121.1	aldehyde oxidase-like	ssc:100523701	NM_001159.3	AOX1	cDNA FLJ51005, highly similar to Aldehyde oxidase (EC 1.2.3.1)	hsa:316	5	0	860.02	-334.45
LOC100737338	XP_005666894.1	rho GTPase-activating protein 10-like	ssc:100737338	NM_024605.3	ARHGAP10	Rho GTPase-activating protein 10	hsa:79658	5	0	19.38	4.66
LOC100523651	XP_003121245.2	uncharacterized LOC100523651	ssc:100523651	NM_138633.2	AKAP7	A-kinase anchor protein 7 isoform gamma	hsa:9465	5	0	19.38	-12
PLIN4	XP_005661384.1	Uncharacterized protein	ssc:100524667	NM_001080400.1	PLIN4	cDNA FLJ59021, moderately similar to Mus musculus plasma membrane associated protein, S3-12 (S3-12), mRNA	hsa:729359	5	0	22.89	2.92
MYBL2	NM_001244469.1	Uncharacterized protein	ssc:100157175	NM_002466.3	MYBL2	cDNA FLJ57697, highly similar to Myb-related protein B	hsa:4605	5	0	8.34	-4.01
GPT2	XP_005664519.1	Uncharacterized protein	ssc:100521318	NM_133443.2	GPT2	cDNA FLJ33638 fis, clone BRAMY2023327, highly similar to Alanine aminotransferase 2 (EC 2.6.1.2)	hsa:84706	5	0	406.97	-224.47
LOC100517259	XP_005674088.1	Uncharacterized protein	ssc:100517259	NM_014221.3	MTCP1	Protein p13 MTCP-1	hsa:4515	5	0	11.3	-7.38
GPR1	NM_001190244.1	G protein-coupled receptor 1	ssc:100415936	NM_005279.3	GPR1	G-protein-coupled receptor 1	hsa:2825	5	0	30.35	-3.85
HSD17B2	NM_001167649.1	Hydroxysteroid (17-beta) dehydrogenase 2	ssc:100312973	NM_002153.2	HSD17B2	Estradiol 17-beta-dehydrogenase 2	hsa:3294	5	0	5572.8	-34.22
LOC100510917	XP_003128841.1	Glutathione S-transferase	ssc:100510917	NM_145740.3	GSTA1	Glutathione S-transferase A1	hsa:2938	5	0	9.77	-1.1
GPX3	NM_001115155.1	Glutathione peroxidase	ssc:396598	NM_002084.3	GPX3	Glutathione peroxidase 3 (Plasma), isoform CRA_a	hsa:2878	5	0	3880.72	-1443.83
ABCG1	XP_003483412.1	Uncharacterized protein	ssc:100620416	NM_207630.1	ABCG1	cDNA FLJ77585, highly similar to Homo sapiens ATP-binding cassette, sub-family G (WHITE), member 1 (ABCG1), transcript variant 2, mRNA	hsa:9619	5	0	86.95	-8.29
ABCG5	UPI0001503270	ATP-binding cassette sub-family G member 5		NM_022436.2	ABCG5	ATP-binding cassette sub-family G member 5	hsa:64240	5	0	80.12	11.58
ADSSL1	NM_001097509.1	Adenylosuccinate synthetase isozyme 1	ssc:100048943					5	0	27.07	4.26
HMGB2	NM_214063.1	High mobility group protein B2	ssc:397130	NM_002129.3	HMGB2	High mobility group protein B2	hsa:3148	5	0	52.87	-2.58
HMGA1	NM_001185155.1	Uncharacterized protein	ssc:100157848	NM_145905.2	HMGA1	cDNA FLJ54188, moderately similar to High mobility group protein HMG-I/HMG-Y	hsa:3159	5	0	50.22	2.89
LOC100621109	XP_005664183.1	voltage-dependent L-type calcium channel subunit alpha-1C-like	ssc:100621109	NM_199460.2	CACNA1C	cDNA FLJ50301, highly similar to Voltage-dependent L-type calcium channel subunit alpha-1C	hsa:775	5	0	5.59	-1.93
LOC102165963	XP_005662086.1	integrin alpha-X-like	ssc:102165963	NM_001286375.1	ITGAX	cDNA FLJ59843, highly similar to Integrin alpha-X	hsa:3687	5	0	18.42	-0.62
CAPN2	NM_001100188.1	Calpain 2	ssc:397393	NM_001748.4	CAPN2	cDNA, FLJ96158, highly similar to Homo sapiens calpain 2, (m/II) large subunit (CAPN2), mRNA	hsa:824	5	0	94.02	-62.96
LOC102163014	XP_005658036.1	E3 ubiquitin-protein ligase SH3RF1-like	ssc:102163014	NM_020870.3	SH3RF1	E3 ubiquitin-protein ligase SH3RF1	hsa:57630	5	0	11.88	3.06
BST2	NM_001161755.1	Bone marrow stromal cell antigen 2	ssc:100302088					5	0	511.31	57.54
LOC100737653	XP_003483331.1	melanoma-associated antigen F1-like	ssc:100737653	NM_022149.4	MAGEF1	melanoma antigen family F, 1	hsa:64110	5	0	16.4	2.54
RNF43	XP_005669052.1	ring finger protein 43	ssc:100517305	NM_017763.4	RNF43	E3 ubiquitin-protein ligase RNF43	hsa:54894	5	0	18.5	1.2
LOC100737676	XP_003483921.1	uncharacterized LOC100737676	ssc:100737676	NM_022071.3	SH2D4A	SH2 domain-containing protein 4A	hsa:63898	5	0	9.88	1.11
CAPSL	XP_005657668.1	Uncharacterized protein	ssc:100623235	NM_144647.3	CAPSL	Calcyphosin-like protein	hsa:133690	5	0	21.7	2.6
PLEKHG6	XP_005653219.1	Uncharacterized protein	ssc:100520565	NM_018173.3	PLEKHG6	Pleckstrin homology domain containing, family G (With RhoGef domain) member 6, isoform CRA_a	hsa:55200	5	0	17.86	6.97
LOC100517801	XP_005660415.1	regulator of G-protein signaling 3-like	ssc:100517801	np_066929	np_066929			5	0	27.89	1.56
WWC1	XP_005658135.1	WW and C2 domain containing 1	ssc:100513827	NM_015238.2	WWC1	Protein KIBRA	hsa:23286	5	0	97.06	-28.62
ZC3H8	ZC3H8	Uncharacterized protein	ssc:100628028	NM_032494.2	ZC3H8	Putative uncharacterized protein LOC84524	hsa:84524	5	0	18.26	4.62
LOC100623336	XP_005658334.1	FERM, RhoGEF and pleckstrin domain-containing protein 1-like	ssc:100623336	NM_005766.3	FARP1	FERM, RhoGEF and pleckstrin domain-containing protein 1	hsa:10160	5	0	28.17	-20.09
LOC100623328	XP_003480407.1	Uncharacterized protein	ssc:100623328	NM_016304.2	RSL24D1	cDNA FLJ31151 fis, clone IMR322001541, highly similar to Probable ribosome biogenesis protein RLP24	hsa:51187	5	0	37.01	3.92
LOC100520491	XP_003481737.1	Uncharacterized protein	ssc:100520491	NM_172004.3	CLECL1	C-type lectin-like domain family 1	hsa:160365	5	0	74.23	-41.34
C15H4ORF47	NM_001190210.1	chromosome 4 open reading frame 47	ssc:100154862	NM_001114357.1	C4orf47	chromosome 4 open reading frame 47	hsa:441054	5	0	7.36	-4.35
TMEM52B	XP_003126555.1	transmembrane protein 52B	ssc:100524496	NM_153022.3	TMEM52B	Transmembrane protein 52B	hsa:120939	5	0	92.81	-6.71
LOC100737709	XP_005657702.1	uncharacterized LOC100737709	ssc:100737709	NM_022071.3	SH2D4A	SH2 domain-containing protein 4A	hsa:63898	5	0	13.76	-1.47
PLCG2	XP_005664379.1	Uncharacterized protein	ssc:100518663	NM_002661.3	PLCG2	cDNA FLJ57018, highly similar to 1-phosphatidylinositol-4,5-bisphosphatephosphodiesterase gamma 2 (EC 3.1.4.11)	hsa:5336	5	0	31.91	9.39
LOC100737555	XP_003480714.1	uncharacterized LOC100737555	ssc:100737555	NM_001136485.1	C11orf86	chromosome 11 open reading frame 86	hsa:254439	5	0	18.58	-3.41
PLCB2	XP_005654520.1	Uncharacterized protein	ssc:100157641	NM_004573.2	PLCB2	PLCB2 protein	hsa:5330	5	0	17.17	-4.56
LOC100737544	XP_003481670.1	zinc transporter ZIP5-like	ssc:100737544	NM_173596.2	SLC39A5	cDNA FLJ57549, highly similar to Zinc transporter ZIP5	hsa:283375	5	0	219.38	3.78
BUB1	XP_005662352.1	Uncharacterized protein	ssc:100520371	NM_004336.4	BUB1	BUB1 protein	hsa:699	5	0	7.31	-1.53
C2H19ORF71	XP_003123092.1	chromosome 2 open reading frame, human C19orf71	ssc:100519760	NM_001135580.1	C19orf71	chromosome 19 open reading frame 71	hsa:100128569	5	0	111.68	37.06
LOC100737595	XP_003483959.1	DNA replication complex GINS protein PSF1-like	ssc:100737595	NM_021067.3	GINS1	DNA replication complex GINS protein PSF1	hsa:9837	5	0	13.84	3.03
C2H19ORF66	NM_001244321.1	chromosome 19 open reading frame 66 ortholog	ssc:100512458	NM_018381.2	C19orf66	chromosome 19 open reading frame 66	hsa:55337	5	0	169.33	15.53
LOC100623143	XP_003361153.1	cyclin-dependent kinase inhibitor 1-like	ssc:100623143	NR_037150.1	CDKN1A	cDNA FLJ54803, highly similar to Cyclin-dependent kinase inhibitor 1	hsa:1026	5	0	56.09	-23.05
C2H19ORF25	XP_003354026.1	chromosome 2 open reading frame, human C19orf25	ssc:100625377	NM_152482.2	C19orf25	UPF0449 protein C19orf25	hsa:148223	5	0	34.69	1.83
UCHL1	NM_213763.2	Ubiquitin carboxyl-terminal hydrolase isozyme L1	ssc:396637					5	0	7.35	-2.5
O3FAR1	NM_001204766.1	G protein-coupled receptor 120	ssc:100135678	NM_181745.3	FFAR4	cDNA FLJ52634, highly similar to G-protein coupled receptor 120	hsa:338557	5	0	10.43	0.32
TMEM45B	XP_003130121.3	transmembrane protein 45B	ssc:100516991	NM_138788.3	TMEM45B	Transmembrane protein 45B	hsa:120224	5	0	16.71	-2.31
XAF1	XP_005669195.1	Uncharacterized protein	ssc:102159947					5	0	141.7	-73.62
HEBP2	XP_005659235.1	Uncharacterized protein	ssc:100155860	NM_014320.2	HEBP2	HEBP2 protein	hsa:23593	5	0	48.17	-7.42
S1PR5	NM_001123109.1	Sphingosine 1-phosphate receptor 5	ssc:100141401	NM_030760.4	S1PR5	Sphingosine 1-phosphate receptor 5	hsa:53637	5	0	20.28	6.73
S1PR3	XP_001925305.1	Sphingosine-1-phosphate receptor 3	ssc:100154607	NM_005226.3	S1PR3	Sphingosine 1-phosphate receptor 3	hsa:1903	5	0	14.94	-1.72
BTG1	NM_001099936.1	Uncharacterized protein	ssc:100101473	NM_001731.2	BTG1	Protein BTG1	hsa:694	5	0	172.31	-137.39
FKBP1B	XP_003125414.1	Peptidyl-prolyl cis-trans isomerase	ssc:100522131	NM_054033.2	FKBP1B	Peptidyl-prolyl cis-trans isomerase FKBP1B	hsa:2281	5	0	84.35	-4.39
LOC100520373	XP_003354909.2	putative ATP-dependent RNA helicase DHX57-like	ssc:100520373	NM_198963.1	DHX57	cDNA FLJ56001, highly similar to Putative ATP-dependent RNA helicase DHX57 (EC 3.6.1.-)	hsa:90957	5	0	28.66	-6.61
LOC102163288	XP_005668656.1	E3 ubiquitin-protein ligase RNF213-like	ssc:102163288	NM_020954.3	RNF213	E3 ubiquitin-protein ligase RNF213	hsa:57674	5	0	17.12	-6.02
LOC100157320	XP_005665766.1	RING finger protein 39-like	ssc:100157320	NM_170770.1	RNF39	Ring finger protein 39	hsa:80352	5	0	14.13	-5.33
NME5	XP_003354337.1	Uncharacterized protein	ssc:100621441	NM_003551.2	NME5	Nucleoside diphosphate kinase homolog 5	hsa:8382	5	0	8.64	-8.27
LOC733603	NM_001044552.1	Serum amyloid A protein	ssc:733603	NM_199161.3	SAA1	Serum amyloid A protein	hsa:6288	5	0	1897.87	318.27
LOC100621379	XP_003360610.1	protein S100-A2-like	ssc:100621379	NM_005978.3	S100A2	Protein S100-A2	hsa:6273	5	0	566.3	0.66
FBXO36	XP_005657632.1	F-box protein 36	ssc:100736632	NM_174899.4	FBXO36	F-box protein 36	hsa:130888	5	0	4.46	-3.7
SLAMF7	XP_005663244.1	Uncharacterized protein	ssc:100154053	NM_021181.4	SLAMF7	SLAM family member 7	hsa:57823	5	0	9.4	-6.11
RNASEL	NM_001097512.1	Ribonuclease L	ssc:100048946	NM_021133.3	RNASEL	2-5A-dependent ribonuclease	hsa:6041	5	0	24.82	1.49
CASP2	CASP2	caspase 2, apoptosis-related cysteine peptidase		NM_032983.3	CASP2	cDNA FLJ59132, highly similar to Caspase-2 (EC 3.4.22.-)	hsa:835	5	0	20.37	-2.32
KCNJ16	XP_005674133.1	Uncharacterized protein	ssc:100519442	NM_170742.1	KCNJ16	cDNA FLJ75675, highly similar to Homo sapiens potassium inwardly-rectifying channel, subfamily J, member 16 (KCNJ16), transcript variant 1, mRNA	hsa:3773	5	0	98.84	14.09
LOC100523295	XP_005673646.1	regucalcin-like	ssc:100523295	NM_152869.3	RGN	Regucalcin	hsa:9104	5	0	1946.77	-381.13
LOC102163104	XP_005673058.1	extracellular sulfatase Sulf-2-like	ssc:102163104	NM_198596.2	SULF2	Extracellular sulfatase Sulf-2	hsa:55959	5	0	16.33	-14.09
LOC100623380	XP_005653221.1	Uncharacterized protein	ssc:100623380	NM_001769.3	CD9	cDNA FLJ56697, highly similar to CD9 antigen	hsa:928	5	0	44.85	-9.29
LOC100517736	XP_003134409.1	sulfiredoxin-1-like	ssc:100517736	NM_080725.2	SRXN1	Sulfiredoxin-1	hsa:140809	5	0	141.66	-4.77
LOC100517745	XP_005658000.1	Uncharacterized protein	ssc:100517745	NM_005342.2	HMGB3	High mobility group protein B3	hsa:3149	5	0	34.69	9.62
C1H15ORF48	XP_003353424.1	Uncharacterized protein	ssc:100152534	NM_197955.2	C15orf48	Normal mucosa of esophagus-specific gene 1 protein	hsa:84419	5	0	16.95	1.13
C1H15ORF52	XP_003353441.1	chromosome 1 open reading frame, human C15orf52	ssc:100153607					5	0	18.03	7.44
KLHDC8B	XP_005669594.1	Uncharacterized protein	ssc:100510980	NM_173546.2	KLHDC8B	Kelch domain-containing protein 8B	hsa:200942	5	0	22.31	-5.03
LOC100623458	LOC100623458	Ig lambda chain V-III region SH-like		XP_001719673.4	LOC651536	immunoglobulin iota chain-like	hsa:651536	5	0	25.57	-4.82
LOC100517657	XP_003127512.2	leukocyte immunoglobulin-like receptor subfamily B member 4-like	ssc:100517657	NM_181986.2	LILRA5	Leukocyte immunoglobulin-like receptor subfamily A member 5	hsa:353514	5	0	35.49	0.1
LOC100737810	XP_003482887.1	Uncharacterized protein	ssc:100737810	NM_053049.2	UCN3	Urocortin-3	hsa:114131	5	0	13.5	1.97
LOC100737821	XP_005661113.1	Uncharacterized protein	ssc:100737821					5	0	13.26	-5.5
2014-09-01	1-Sep							5	0	20.76	-7.7
2014-09-06	6-Sep							5	0	20.33	-3.16
2014-10-01	1-Oct			NM_153187.1	SLC22A1	Solute carrier family 22 member 1	hsa:6580	5	0	560.01	-283.34
