# Supplementary material for: Transcriptomic analysis of hepatic responses to testosterone deficiency in miniature pigs fed a high-cholesterol diet
Source: BMC Genomics. 2015 Feb 6;16(1):59. doi: 10.1186/s12864-015-1283-0 (PMC4328429; doi:10.1186/s12864-015-1283-0)
Supplement: Additional file 9: — Significant enriched GO terms and contributing genes in profile 5. [file 12864_2015_1283_MOESM9_ESM.xls]

## Sheet: GO_Result
GOID	GOTerm	DifGene	AllDifGene	GeneInGOID	AllGene	P-Value	FDR	Enrichment	(-log2P)
GO:0060337	type I interferon signaling pathway	28	728	99	18636	5.18914e-14	1.34035e-10	7.24009	44.1315
GO:0019221	cytokine-mediated signaling pathway	47	728	307	18636	2.52188e-13	2.42661e-10	3.91905	41.8506
GO:0051607	defense response to virus	37	728	195	18636	2.81836e-13	2.42661e-10	4.85723	41.6902
GO:0000278	mitotic cell cycle	57	728	438	18636	4.22489e-13	2.72822e-10	3.33136	41.1062
GO:0045071	negative regulation of viral genome replication	17	728	32	18636	1.45909e-12	7.53767e-10	13.5994	39.3181
GO:0050776	regulation of immune response	21	728	88	18636	9.17441e-10	3.94958e-07	6.10883	30.0217
GO:0009615	response to virus	28	728	166	18636	1.87532e-09	6.91994e-07	4.31789	28.9902
GO:0007049	cell cycle	67	728	723	18636	3.06061e-09	9.88194e-07	2.37224	28.2835
GO:0035456	response to interferon-beta	9	728	9	18636	5.65767e-09	1.62375e-06	25.5989	27.3971
GO:0034341	response to interferon-gamma	12	728	29	18636	2.47091e-08	6.38236e-06	10.5926	25.2704
GO:0046597	negative regulation of viral entry into host cell	8	728	9	18636	7.46911e-08	1.58828e-05	22.7546	23.6745
GO:0000082	G1/S transition of mitotic cell cycle	25	728	164	18636	7.48664e-08	1.58828e-05	3.90227	23.6711
GO:0035455	response to interferon-alpha	9	728	14	18636	7.99367e-08	1.58828e-05	16.4564	23.5766
GO:0006271	DNA strand elongation involved in DNA replication	12	728	34	18636	1.01865e-07	1.67622e-05	9.03491	23.2268
GO:0045087	innate immune response	63	728	734	18636	1.0254e-07	1.67622e-05	2.19718	23.2173
GO:0007067	mitosis	37	728	328	18636	1.03831e-07	1.67622e-05	2.88768	23.1993
GO:0051301	cell division	44	728	436	18636	1.36018e-07	2.06667e-05	2.58338	22.8097
GO:0006260	DNA replication	25	728	179	18636	3.27968e-07	4.70635e-05	3.57527	21.5399
GO:0060333	interferon-gamma-mediated signaling pathway	15	728	68	18636	5.07881e-07	6.90451e-05	5.64682	20.909
GO:0006955	immune response	37	728	356	18636	6.343e-07	8.19198e-05	2.66056	20.5883
GO:0006974	cellular response to DNA damage stimulus	44	728	470	18636	8.63513e-07	0.000106212	2.39649	20.1433
GO:0009607	response to biotic stimulus	8	728	18	18636	3.52913e-06	0.000414352	11.3773	18.1123
GO:0051726	regulation of cell cycle	18	728	118	18636	4.45874e-06	0.000500736	3.90492	17.7749
GO:0006805	xenobiotic metabolic process	21	728	158	18636	5.34365e-06	0.00057511	3.40239	17.5137
GO:0007094	mitotic spindle assembly checkpoint	11	728	44	18636	5.83274e-06	0.000602638	6.39973	17.3874
GO:0006915	apoptotic process	65	728	877	18636	6.13178e-06	0.000609169	1.8973	17.3153
GO:0019882	antigen processing and presentation	11	728	47	18636	9.98992e-06	0.000955702	5.99123	16.6111
GO:1901687	glutathione derivative biosynthetic process	9	728	31	18636	1.48657e-05	0.00137136	7.43194	16.0377
GO:0032020	ISG15-protein conjugation	6	728	10	18636	1.67211e-05	0.00148933	15.3593	15.868
GO:0051865	protein autoubiquitination	10	728	44	18636	3.11032e-05	0.0026032	5.81793	14.9726
GO:0032201	telomere maintenance via semi-conservative replication	8	728	26	18636	3.12424e-05	0.0026032	7.87658	14.9661
GO:0001916	positive regulation of T cell mediated cytotoxicity	8	728	28	18636	4.8655e-05	0.00392737	7.31397	14.3271
GO:0006281	DNA repair	36	728	428	18636	5.85741e-05	0.00458475	2.15318	14.0594
GO:0006270	DNA replication initiation	7	728	21	18636	6.44039e-05	0.0048928	8.53297	13.9225
GO:0000722	telomere maintenance via recombination	8	728	31	18636	8.93637e-05	0.00659504	6.60617	13.45
GO:0031145	anaphase-promoting complex-dependent proteasomal ubiquitin-dependent protein catabolic process	13	728	87	18636	0.000106736	0.00765829	3.82512	13.1937
GO:0071294	cellular response to zinc ion	4	728	4	18636	0.000125336	0.00874981	25.5989	12.9619
GO:0070059	intrinsic apoptotic signaling pathway in response to endoplasmic reticulum stress	7	728	24	18636	0.000129419	0.00877585	7.46635	12.9157
GO:0006259	DNA metabolic process	9	728	43	18636	0.000132504	0.00877585	5.35791	12.8817
GO:0030336	negative regulation of cell migration	14	728	105	18636	0.000174922	0.0112956	3.41319	12.481
GO:0006749	glutathione metabolic process	8	728	35	18636	0.000183986	0.0115911	5.85118	12.4081
GO:0008285	negative regulation of cell proliferation	36	728	460	18636	0.000213926	0.0125598	2.00339	12.1906
GO:0002504	antigen processing and presentation of peptide or polysaccharide antigen via MHC class II	6	728	18	18636	0.00021633	0.0125598	8.53297	12.1745
GO:0042832	defense response to protozoan	6	728	18	18636	0.00021633	0.0125598	8.53297	12.1745
GO:0002532	production of molecular mediator involved in inflammatory response	4	728	5	18636	0.000218812	0.0125598	20.4791	12.158
GO:0051439	regulation of ubiquitin-protein ligase activity involved in mitotic cell cycle	12	728	82	18636	0.000229501	0.012796	3.74618	12.0892
GO:0000723	telomere maintenance	10	728	58	18636	0.000232835	0.012796	4.4136	12.0684
GO:0048873	homeostasis of number of cells within a tissue	7	728	27	18636	0.000239618	0.0128944	6.63675	12.027
GO:0032480	negative regulation of type I interferon production	8	728	37	18636	0.000255642	0.013476	5.5349	11.9336
GO:0042110	T cell activation	10	728	60	18636	0.000296519	0.0153182	4.26648	11.7196
GO:0008283	cell proliferation	33	728	417	18636	0.000312531	0.0158288	2.02581	11.6437
GO:0002480	antigen processing and presentation of exogenous peptide antigen via MHC class I, TAP-independent	5	728	12	18636	0.000323241	0.0160564	10.6662	11.5951
GO:0010332	response to gamma radiation	7	728	29	18636	0.000347927	0.0169196	6.17905	11.4889
GO:0006268	DNA unwinding involved in DNA replication	4	728	6	18636	0.00035372	0.0169196	17.0659	11.4651
GO:0051384	response to glucocorticoid	11	728	77	18636	0.000493201	0.0231625	3.65699	10.9855
GO:0072162	metanephric mesenchymal cell differentiation	4	728	7	18636	0.000539156	0.0244323	14.6279	10.857
GO:0050848	regulation of calcium-mediated signaling	4	728	7	18636	0.000539156	0.0244323	14.6279	10.857
GO:0007166	cell surface receptor signaling pathway	25	728	294	18636	0.000591912	0.0263605	2.17678	10.7223
GO:0006184	GTP catabolic process	23	728	262	18636	0.000638657	0.0279333	2.24723	10.6127
GO:0007051	spindle organization	6	728	23	18636	0.000648856	0.0279333	6.67797	10.5898
GO:0000070	mitotic sister chromatid segregation	6	728	24	18636	0.000785173	0.0332476	6.39973	10.3147
GO:0045669	positive regulation of osteoblast differentiation	11	728	83	18636	0.000864355	0.0360101	3.39263	10.1761
GO:0050853	B cell receptor signaling pathway	8	728	46	18636	0.000911672	0.0372043	4.45198	10.0992
GO:0051603	proteolysis involved in cellular protein catabolic process	7	728	35	18636	0.000921825	0.0372043	5.11978	10.0832
GO:0072540	T-helper 17 cell lineage commitment	3	728	3	18636	0.000982854	0.0378912	25.5989	9.99074
GO:0097053	L-kynurenine catabolic process	3	728	3	18636	0.000982854	0.0378912	25.5989	9.99074
GO:0032078	negative regulation of endodeoxyribonuclease activity	3	728	3	18636	0.000982854	0.0378912	25.5989	9.99074
GO:0009749	response to glucose	10	728	72	18636	0.0010588	0.0396359	3.5554	9.88336
GO:0051436	negative regulation of ubiquitin-protein ligase activity involved in mitotic cell cycle	10	728	72	18636	0.0010588	0.0396359	3.5554	9.88336
GO:0051209	release of sequestered calcium ion into cytosol	7	728	37	18636	0.0012257	0.0452285	4.84304	9.67217
GO:0030261	chromosome condensation	6	728	27	18636	0.00132895	0.0483476	5.68864	9.5555
GO:0044281	small molecule metabolic process	90	728	1601	18636	0.00136842	0.0490921	1.43904	9.51327
GO:0034641	cellular nitrogen compound metabolic process	19	728	212	18636	0.00142149	0.0500795	2.29424	9.45838
GO:0010719	negative regulation of epithelial to mesenchymal transition	5	728	18	18636	0.00145408	0.0500795	7.11081	9.42568
GO:0045588	positive regulation of gamma-delta T cell differentiation	4	728	10	18636	0.00149289	0.0500795	10.2396	9.38768
GO:0071276	cellular response to cadmium ion	4	728	10	18636	0.00149289	0.0500795	10.2396	9.38768
GO:0051354	negative regulation of oxidoreductase activity	4	728	10	18636	0.00149289	0.0500795	10.2396	9.38768
GO:0010033	response to organic substance	11	728	90	18636	0.00156264	0.0513996	3.12875	9.3218
GO:0006037	cell wall chitin metabolic process	3	728	4	18636	0.00167153	0.0513996	19.1992	9.22461
GO:0019941	modification-dependent protein catabolic process	3	728	4	18636	0.00167153	0.0513996	19.1992	9.22461
GO:0045404	positive regulation of interleukin-4 biosynthetic process	3	728	4	18636	0.00167153	0.0513996	19.1992	9.22461
GO:1901800	positive regulation of proteasomal protein catabolic process	3	728	4	18636	0.00167153	0.0513996	19.1992	9.22461
GO:0046600	negative regulation of centriole replication	3	728	4	18636	0.00167153	0.0513996	19.1992	9.22461
GO:0060564	negative regulation of mitotic anaphase-promoting complex activity	3	728	4	18636	0.00167153	0.0513996	19.1992	9.22461
GO:0006569	tryptophan catabolic process	4	728	11	18636	0.00197497	0.0579699	9.30869	8.98395
GO:0007041	lysosomal transport	4	728	11	18636	0.00197497	0.0579699	9.30869	8.98395
GO:0045926	negative regulation of growth	4	728	11	18636	0.00197497	0.0579699	9.30869	8.98395
GO:0034501	protein localization to kinetochore	4	728	11	18636	0.00197497	0.0579699	9.30869	8.98395
GO:0043392	negative regulation of DNA binding	6	728	30	18636	0.00212124	0.0615635	5.11978	8.88088
GO:0043011	myeloid dendritic cell differentiation	5	728	20	18636	0.00215587	0.0618736	6.39973	8.85751
GO:0010881	regulation of cardiac muscle contraction by regulation of the release of sequestered calcium ion	6	728	31	18636	0.00245145	0.0651831	4.95463	8.67215
GO:0090197	positive regulation of chemokine secretion	4	728	12	18636	0.00255479	0.0651831	8.53297	8.61258
GO:0006882	cellular zinc ion homeostasis	4	728	12	18636	0.00255479	0.0651831	8.53297	8.61258
GO:0032237	activation of store-operated calcium channel activity	4	728	12	18636	0.00255479	0.0651831	8.53297	8.61258
GO:0030816	positive regulation of cAMP metabolic process	3	728	5	18636	0.00259925	0.0651831	15.3593	8.58769
GO:0009804	coumarin metabolic process	3	728	5	18636	0.00259925	0.0651831	15.3593	8.58769
GO:0019060	intracellular transport of viral protein in host cell	3	728	5	18636	0.00259925	0.0651831	15.3593	8.58769
GO:0006030	chitin metabolic process	3	728	5	18636	0.00259925	0.0651831	15.3593	8.58769
GO:0034340	response to type I interferon	3	728	5	18636	0.00259925	0.0651831	15.3593	8.58769
GO:0034653	retinoic acid catabolic process	3	728	5	18636	0.00259925	0.0651831	15.3593	8.58769
GO:0000272	polysaccharide catabolic process	3	728	5	18636	0.00259925	0.0651831	15.3593	8.58769
GO:0051488	activation of anaphase-promoting complex activity	3	728	5	18636	0.00259925	0.0651831	15.3593	8.58769
GO:0046683	response to organophosphorus	3	728	5	18636	0.00259925	0.0651831	15.3593	8.58769
GO:0010243	response to organonitrogen compound	6	728	32	18636	0.0028188	0.0700093	4.79979	8.4707
GO:0030097	hemopoiesis	11	728	98	18636	0.00286474	0.0704726	2.87335	8.44738
GO:0019835	cytolysis	5	728	22	18636	0.00307644	0.0749664	5.81793	8.34452
GO:0010880	regulation of release of sequestered calcium ion into cytosol by sarcoplasmic reticulum	6	728	33	18636	0.00322579	0.0778712	4.65435	8.27613
GO:0001503	ossification	12	728	115	18636	0.00327777	0.0779417	2.67119	8.25307
GO:0030890	positive regulation of B cell proliferation	7	728	45	18636	0.00328906	0.0779417	3.98205	8.24811
GO:0042493	response to drug	25	728	338	18636	0.00340084	0.079858	1.89341	8.19989
GO:0010628	positive regulation of gene expression	17	728	197	18636	0.00347704	0.0809116	2.20904	8.16793
GO:0001101	response to acid	5	728	23	18636	0.00362966	0.0822405	5.56498	8.10595
GO:0007076	mitotic chromosome condensation	5	728	23	18636	0.00362966	0.0822405	5.56498	8.10595
GO:0051281	positive regulation of release of sequestered calcium ion into cytosol	5	728	23	18636	0.00362966	0.0822405	5.56498	8.10595
GO:0071459	protein localization to chromosome, centromeric region	3	728	6	18636	0.00378947	0.084381	12.7995	8.04379
GO:0010193	response to ozone	3	728	6	18636	0.00378947	0.084381	12.7995	8.04379
GO:0042994	cytoplasmic sequestering of transcription factor	4	728	14	18636	0.00404365	0.0885118	7.31397	7.95013
GO:0006536	glutamate metabolic process	4	728	14	18636	0.00404365	0.0885118	7.31397	7.95013
GO:0006959	humoral immune response	7	728	47	18636	0.00407778	0.0885118	3.8126	7.938
GO:0034605	cellular response to heat	6	728	35	18636	0.00416882	0.0889922	4.38838	7.90615
GO:0006284	base-excision repair	6	728	35	18636	0.00416882	0.0889922	4.38838	7.90615
GO:0000083	regulation of transcription involved in G1/S transition of mitotic cell cycle	5	728	24	18636	0.00425066	0.0899956	5.3331	7.8781
GO:0042981	regulation of apoptotic process	20	728	257	18636	0.00484365	0.101026	1.99213	7.68969
GO:0043647	inositol phosphate metabolic process	8	728	62	18636	0.00484986	0.101026	3.30308	7.68784
GO:0045582	positive regulation of T cell differentiation	4	728	15	18636	0.00496992	0.102699	6.82637	7.65256
GO:0014070	response to organic cyclic compound	12	728	122	18636	0.00504454	0.103413	2.51792	7.63106
GO:0006334	nucleosome assembly	11	728	107	18636	0.00524775	0.104523	2.63166	7.57409
GO:0032713	negative regulation of interleukin-4 production	3	728	7	18636	0.00526193	0.104523	10.971	7.57019
GO:0051988	regulation of attachment of spindle microtubules to kinetochore	3	728	7	18636	0.00526193	0.104523	10.971	7.57019
GO:0010759	positive regulation of macrophage chemotaxis	3	728	7	18636	0.00526193	0.104523	10.971	7.57019
GO:0030073	insulin secretion	6	728	37	18636	0.00530101	0.104523	4.15117	7.55952
GO:0008015	blood circulation	7	728	50	18636	0.00551865	0.10799	3.58385	7.50147
GO:0043433	negative regulation of sequence-specific DNA binding transcription factor activity	8	728	64	18636	0.00575427	0.111754	3.19986	7.44115
GO:0051297	centrosome organization	6	728	38	18636	0.00594448	0.113657	4.04193	7.39423
GO:0048545	response to steroid hormone	6	728	38	18636	0.00594448	0.113657	4.04193	7.39423
GO:0046641	positive regulation of alpha-beta T cell proliferation	4	728	16	18636	0.00602828	0.113657	6.39973	7.37404
GO:0046685	response to arsenic-containing substance	4	728	16	18636	0.00602828	0.113657	6.39973	7.37404
GO:0090090	negative regulation of canonical Wnt signaling pathway	10	728	95	18636	0.0065237	0.120566	2.69462	7.26009
GO:0006796	phosphate-containing compound metabolic process	5	728	27	18636	0.00656325	0.120566	4.74054	7.25137
GO:0017144	drug metabolic process	5	728	27	18636	0.00656325	0.120566	4.74054	7.25137
GO:0010212	response to ionizing radiation	7	728	52	18636	0.00667099	0.120566	3.44601	7.22788
GO:0009636	response to toxic substance	10	728	96	18636	0.00696357	0.120566	2.66655	7.16596
GO:0043254	regulation of protein complex assembly	3	728	8	18636	0.00703297	0.120566	9.59959	7.15165
GO:0010459	negative regulation of heart rate	3	728	8	18636	0.00703297	0.120566	9.59959	7.15165
GO:0060340	positive regulation of type I interferon-mediated signaling pathway	3	728	8	18636	0.00703297	0.120566	9.59959	7.15165
GO:0006927	transformed cell apoptotic process	3	728	8	18636	0.00703297	0.120566	9.59959	7.15165
GO:0019985	translesion synthesis	4	728	17	18636	0.00722632	0.120566	6.02327	7.11252
GO:0016045	detection of bacterium	4	728	17	18636	0.00722632	0.120566	6.02327	7.11252
GO:0009411	response to UV	7	728	53	18636	0.00730985	0.120566	3.38099	7.09594
GO:0009611	response to wounding	8	728	67	18636	0.00734403	0.120566	3.05659	7.08921
GO:0048015	phosphatidylinositol-mediated signaling	14	728	162	18636	0.00737528	0.120566	2.21225	7.08309
GO:0000060	protein import into nucleus, translocation	5	728	28	18636	0.00749795	0.120566	4.57123	7.05929
GO:0006297	nucleotide-excision repair, DNA gap filling	5	728	28	18636	0.00749795	0.120566	4.57123	7.05929
GO:0019048	modulation by virus of host morphology or physiology	27	728	401	18636	0.00762193	0.120566	1.72362	7.03563
GO:0042127	regulation of cell proliferation	15	728	180	18636	0.00767785	0.120566	2.13324	7.02508
GO:0071222	cellular response to lipopolysaccharide	10	728	98	18636	0.00791177	0.120566	2.61213	6.98178
GO:0035690	cellular response to drug	7	728	54	18636	0.0079928	0.120566	3.31838	6.96708
GO:0002479	antigen processing and presentation of exogenous peptide antigen via MHC class I, TAP-dependent	9	728	83	18636	0.00808118	0.120566	2.77578	6.95122
GO:0045368	positive regulation of interleukin-13 biosynthetic process	2	728	2	18636	0.00809179	0.120566	25.5989	6.94932
GO:0000738	DNA catabolic process, exonucleolytic	2	728	2	18636	0.00809179	0.120566	25.5989	6.94932
GO:0043545	molybdopterin cofactor metabolic process	2	728	2	18636	0.00809179	0.120566	25.5989	6.94932
GO:0021814	cell motility involved in cerebral cortex radial glia guided migration	2	728	2	18636	0.00809179	0.120566	25.5989	6.94932
GO:0036018	cellular response to erythropoietin	2	728	2	18636	0.00809179	0.120566	25.5989	6.94932
GO:0046967	cytosol to ER transport	2	728	2	18636	0.00809179	0.120566	25.5989	6.94932
GO:1901077	regulation of relaxation of muscle	2	728	2	18636	0.00809179	0.120566	25.5989	6.94932
GO:1900744	regulation of p38MAPK cascade	2	728	2	18636	0.00809179	0.120566	25.5989	6.94932
GO:0042772	DNA damage response, signal transduction resulting in transcription	2	728	2	18636	0.00809179	0.120566	25.5989	6.94932
GO:0034516	response to vitamin B6	2	728	2	18636	0.00809179	0.120566	25.5989	6.94932
GO:2000373	positive regulation of DNA topoisomerase (ATP-hydrolyzing) activity	2	728	2	18636	0.00809179	0.120566	25.5989	6.94932
GO:0045622	regulation of T-helper cell differentiation	2	728	2	18636	0.00809179	0.120566	25.5989	6.94932
GO:0043420	anthranilate metabolic process	2	728	2	18636	0.00809179	0.120566	25.5989	6.94932
GO:0071774	response to fibroblast growth factor	2	728	2	18636	0.00809179	0.120566	25.5989	6.94932
GO:0008652	cellular amino acid biosynthetic process	6	728	41	18636	0.0082151	0.120566	3.74618	6.92751
GO:0007093	mitotic cell cycle checkpoint	6	728	41	18636	0.0082151	0.120566	3.74618	6.92751
GO:0008630	intrinsic apoptotic signaling pathway in response to DNA damage	6	728	41	18636	0.0082151	0.120566	3.74618	6.92751
GO:0050690	regulation of defense response to virus by virus	6	728	41	18636	0.0082151	0.120566	3.74618	6.92751
GO:0048147	negative regulation of fibroblast proliferation	5	728	29	18636	0.00852132	0.124353	4.4136	6.87471
GO:0043434	response to peptide hormone	7	728	55	18636	0.00872155	0.12656	3.25804	6.8412
GO:0022010	central nervous system myelination	3	728	9	18636	0.0091158	0.127968	8.53297	6.77741
GO:1901381	positive regulation of potassium ion transmembrane transport	3	728	9	18636	0.0091158	0.127968	8.53297	6.77741
GO:0055089	fatty acid homeostasis	3	728	9	18636	0.0091158	0.127968	8.53297	6.77741
GO:0090316	positive regulation of intracellular protein transport	3	728	9	18636	0.0091158	0.127968	8.53297	6.77741
GO:2000378	negative regulation of reactive oxygen species metabolic process	3	728	9	18636	0.0091158	0.127968	8.53297	6.77741
GO:0009410	response to xenobiotic stimulus	3	728	9	18636	0.0091158	0.127968	8.53297	6.77741
GO:0009987	cellular process	5	728	30	18636	0.00963726	0.134557	4.26648	6.69716
GO:0007059	chromosome segregation	9	728	86	18636	0.0098872	0.137304	2.67895	6.66022

## Sheet: GO2Gene
GOID	GOTerm	QueryID	Symbol	Description	P-Value	FDR	Enrichment
GO:0060337	type I interferon signaling pathway	LOC100518095	LOC100518095	interferon-induced GTP-binding protein Mx1-like	5.18914e-14	1.34035e-10	7.24009
GO:0060337	type I interferon signaling pathway	LOC100513601	LOC100513601	MHC class I antigen	5.18914e-14	1.34035e-10	7.24009
GO:0060337	type I interferon signaling pathway	SLA-7	SLA-7	MHC class I antigen	5.18914e-14	1.34035e-10	7.24009
GO:0060337	type I interferon signaling pathway	IFIT2	IFIT2	Uncharacterized protein	5.18914e-14	1.34035e-10	7.24009
GO:0060337	type I interferon signaling pathway	RNASEL	RNASEL	Ribonuclease L	5.18914e-14	1.34035e-10	7.24009
GO:0060337	type I interferon signaling pathway	IRF7	IRF7	Interferon regulatory factor 7	5.18914e-14	1.34035e-10	7.24009
GO:0060337	type I interferon signaling pathway	ISG15	ISG15	Uncharacterized protein	5.18914e-14	1.34035e-10	7.24009
GO:0060337	type I interferon signaling pathway	IFITM3	IFITM3	IFITM3	5.18914e-14	1.34035e-10	7.24009
GO:0060337	type I interferon signaling pathway	LOC102167710	LOC102167710	interferon regulatory factor 4-like	5.18914e-14	1.34035e-10	7.24009
GO:0060337	type I interferon signaling pathway	IFIT1	IFIT1	Uncharacterized protein	5.18914e-14	1.34035e-10	7.24009
GO:0060337	type I interferon signaling pathway	LOC102161418	LOC102161418	uncharacterized LOC102161418	5.18914e-14	1.34035e-10	7.24009
GO:0060337	type I interferon signaling pathway	SLA-1	SLA-3	MHC class I antigen	5.18914e-14	1.34035e-10	7.24009
GO:0060337	type I interferon signaling pathway	LOC100519082	LOC100519082	Uncharacterized protein	5.18914e-14	1.34035e-10	7.24009
GO:0060337	type I interferon signaling pathway	MX1	MX1	Mx1 protein	5.18914e-14	1.34035e-10	7.24009
GO:0060337	type I interferon signaling pathway	LOC100736977	LOC100736977	HLA class I histocompatibility antigen, A-3 alpha chain-like	5.18914e-14	1.34035e-10	7.24009
GO:0060337	type I interferon signaling pathway	LOC100626247	LOC100626247	Uncharacterized protein	5.18914e-14	1.34035e-10	7.24009
GO:0060337	type I interferon signaling pathway	LOC100627004	LOC100627004	Uncharacterized protein	5.18914e-14	1.34035e-10	7.24009
GO:0060337	type I interferon signaling pathway	IFITM1	IFITM1	Uncharacterized protein	5.18914e-14	1.34035e-10	7.24009
GO:0060337	type I interferon signaling pathway	LOC102157611	LOC102157611	interferon regulatory factor 4-like	5.18914e-14	1.34035e-10	7.24009
GO:0060337	type I interferon signaling pathway	Isg20	ISG20	Uncharacterized protein	5.18914e-14	1.34035e-10	7.24009
GO:0060337	type I interferon signaling pathway	MX2	MX2	Interferon-induced GTP-binding protein Mx2	5.18914e-14	1.34035e-10	7.24009
GO:0060337	type I interferon signaling pathway	LOC100738308	LOC100738308	Uncharacterized protein	5.18914e-14	1.34035e-10	7.24009
GO:0060337	type I interferon signaling pathway	STAT1	STAT1	Signal transducer and activator of transcription 1	5.18914e-14	1.34035e-10	7.24009
GO:0060337	type I interferon signaling pathway	SLA-8	SLA-8	MHC class I antigen	5.18914e-14	1.34035e-10	7.24009
GO:0060337	type I interferon signaling pathway	IFIT3	IFIT3	Interferon-stimulated protein 60	5.18914e-14	1.34035e-10	7.24009
GO:0060337	type I interferon signaling pathway	IFITM2	IFITM2	IFITM2	5.18914e-14	1.34035e-10	7.24009
GO:0060337	type I interferon signaling pathway	LOC100621926	LOC100621926	Uncharacterized protein	5.18914e-14	1.34035e-10	7.24009
GO:0060337	type I interferon signaling pathway	Oasl	OASL	Uncharacterized protein	5.18914e-14	1.34035e-10	7.24009
GO:0019221	cytokine-mediated signaling pathway	GBP1	GBP1	Guanylate binding protein 1	2.52188e-13	2.42661e-10	3.91905
GO:0019221	cytokine-mediated signaling pathway	LOC100518095	LOC100518095	interferon-induced GTP-binding protein Mx1-like	2.52188e-13	2.42661e-10	3.91905
GO:0019221	cytokine-mediated signaling pathway	LOC100620339	LOC100620339	granulocyte-macrophage colony-stimulating factor receptor subunit alpha-like	2.52188e-13	2.42661e-10	3.91905
GO:0019221	cytokine-mediated signaling pathway	HERC5	HERC5	Uncharacterized protein	2.52188e-13	2.42661e-10	3.91905
GO:0019221	cytokine-mediated signaling pathway	LOC100513601	LOC100513601	MHC class I antigen	2.52188e-13	2.42661e-10	3.91905
GO:0019221	cytokine-mediated signaling pathway	SLA-7	SLA-7	MHC class I antigen	2.52188e-13	2.42661e-10	3.91905
GO:0019221	cytokine-mediated signaling pathway	IL2RG	IL2RG	Uncharacterized protein	2.52188e-13	2.42661e-10	3.91905
GO:0019221	cytokine-mediated signaling pathway	IFIT2	IFIT2	Uncharacterized protein	2.52188e-13	2.42661e-10	3.91905
GO:0019221	cytokine-mediated signaling pathway	LOC102161615	LOC102161615	nuclear pore complex protein Nup205-like	2.52188e-13	2.42661e-10	3.91905
GO:0019221	cytokine-mediated signaling pathway	RNASEL	RNASEL	Ribonuclease L	2.52188e-13	2.42661e-10	3.91905
GO:0019221	cytokine-mediated signaling pathway	IRF7	IRF7	Interferon regulatory factor 7	2.52188e-13	2.42661e-10	3.91905
GO:0019221	cytokine-mediated signaling pathway	ISG15	ISG15	Uncharacterized protein	2.52188e-13	2.42661e-10	3.91905
GO:0019221	cytokine-mediated signaling pathway	IFITM3	IFITM3	IFITM3	2.52188e-13	2.42661e-10	3.91905
GO:0019221	cytokine-mediated signaling pathway	LOC102167710	LOC102167710	interferon regulatory factor 4-like	2.52188e-13	2.42661e-10	3.91905
GO:0019221	cytokine-mediated signaling pathway	CCL2	CCL2	CCL2	2.52188e-13	2.42661e-10	3.91905
GO:0019221	cytokine-mediated signaling pathway	UBE2L6	UBE2L6	Uncharacterized protein	2.52188e-13	2.42661e-10	3.91905
GO:0019221	cytokine-mediated signaling pathway	IFIT1	IFIT1	Uncharacterized protein	2.52188e-13	2.42661e-10	3.91905
GO:0019221	cytokine-mediated signaling pathway	LOC100738435	LOC100738435	uncharacterized LOC100738435	2.52188e-13	2.42661e-10	3.91905
GO:0019221	cytokine-mediated signaling pathway	UBA7	UBA7	Uncharacterized protein	2.52188e-13	2.42661e-10	3.91905
GO:0019221	cytokine-mediated signaling pathway	LOC102161418	LOC102161418	uncharacterized LOC102161418	2.52188e-13	2.42661e-10	3.91905
GO:0019221	cytokine-mediated signaling pathway	IL4R	IL4R	Interleukin-4 receptor subunit alpha	2.52188e-13	2.42661e-10	3.91905
GO:0019221	cytokine-mediated signaling pathway	SLA-DQA1	SLA-DQA1	MHC class II antigen alpha chain	2.52188e-13	2.42661e-10	3.91905
GO:0019221	cytokine-mediated signaling pathway	SLA-1	SLA-3	MHC class I antigen	2.52188e-13	2.42661e-10	3.91905
GO:0019221	cytokine-mediated signaling pathway	LOC100519082	LOC100519082	Uncharacterized protein	2.52188e-13	2.42661e-10	3.91905
GO:0019221	cytokine-mediated signaling pathway	MX1	MX1	Mx1 protein	2.52188e-13	2.42661e-10	3.91905
GO:0019221	cytokine-mediated signaling pathway	LOC100736977	LOC100736977	HLA class I histocompatibility antigen, A-3 alpha chain-like	2.52188e-13	2.42661e-10	3.91905
GO:0019221	cytokine-mediated signaling pathway	LOC100626247	LOC100626247	Uncharacterized protein	2.52188e-13	2.42661e-10	3.91905
GO:0019221	cytokine-mediated signaling pathway	LOC100627004	LOC100627004	Uncharacterized protein	2.52188e-13	2.42661e-10	3.91905
GO:0019221	cytokine-mediated signaling pathway	IFITM1	IFITM1	Uncharacterized protein	2.52188e-13	2.42661e-10	3.91905
GO:0019221	cytokine-mediated signaling pathway	MT-2B	MT-2B	Metallothionein-2A	2.52188e-13	2.42661e-10	3.91905
GO:0019221	cytokine-mediated signaling pathway	LOC102157611	LOC102157611	interferon regulatory factor 4-like	2.52188e-13	2.42661e-10	3.91905
GO:0019221	cytokine-mediated signaling pathway	Isg20	ISG20	Uncharacterized protein	2.52188e-13	2.42661e-10	3.91905
GO:0019221	cytokine-mediated signaling pathway	MX2	MX2	Interferon-induced GTP-binding protein Mx2	2.52188e-13	2.42661e-10	3.91905
GO:0019221	cytokine-mediated signaling pathway	LOC100738308	LOC100738308	Uncharacterized protein	2.52188e-13	2.42661e-10	3.91905
GO:0019221	cytokine-mediated signaling pathway	LOC100513059	LOC100513059	E3 ubiquitin-protein ligase NEDD4-like	2.52188e-13	2.42661e-10	3.91905
GO:0019221	cytokine-mediated signaling pathway	LOC100514709	LOC100514709	small ubiquitin-related modifier 1-like	2.52188e-13	2.42661e-10	3.91905
GO:0019221	cytokine-mediated signaling pathway	CCR1	CCR1	Chemokine (C-C motif) receptor 1	2.52188e-13	2.42661e-10	3.91905
GO:0019221	cytokine-mediated signaling pathway	LOC100738329	LOC100738329	eukaryotic translation initiation factor 4 gamma 3-like	2.52188e-13	2.42661e-10	3.91905
GO:0019221	cytokine-mediated signaling pathway	EREG	EREG	Uncharacterized protein	2.52188e-13	2.42661e-10	3.91905
GO:0019221	cytokine-mediated signaling pathway	LOC100517135	LOC100517135	Uncharacterized protein	2.52188e-13	2.42661e-10	3.91905
GO:0019221	cytokine-mediated signaling pathway	LOC100620601	LOC100620601	importin subunit alpha-1-like	2.52188e-13	2.42661e-10	3.91905
GO:0019221	cytokine-mediated signaling pathway	SLA-8	SLA-8	MHC class I antigen	2.52188e-13	2.42661e-10	3.91905
GO:0019221	cytokine-mediated signaling pathway	IFIT3	IFIT3	Interferon-stimulated protein 60	2.52188e-13	2.42661e-10	3.91905
GO:0019221	cytokine-mediated signaling pathway	IFITM2	IFITM2	IFITM2	2.52188e-13	2.42661e-10	3.91905
GO:0019221	cytokine-mediated signaling pathway	LOC100621926	LOC100621926	Uncharacterized protein	2.52188e-13	2.42661e-10	3.91905
GO:0019221	cytokine-mediated signaling pathway	Oasl	OASL	Uncharacterized protein	2.52188e-13	2.42661e-10	3.91905
GO:0019221	cytokine-mediated signaling pathway	PLP2	PLP2	Uncharacterized protein	2.52188e-13	2.42661e-10	3.91905
GO:0051607	defense response to virus	GBP1	GBP1	Guanylate binding protein 1	2.81836e-13	2.42661e-10	4.85723
GO:0051607	defense response to virus	LOC100518095	LOC100518095	interferon-induced GTP-binding protein Mx1-like	2.81836e-13	2.42661e-10	4.85723
GO:0051607	defense response to virus	HERC5	HERC5	Uncharacterized protein	2.81836e-13	2.42661e-10	4.85723
GO:0051607	defense response to virus	PLSCR1	PLSCR1	Phospholipid scramblase 1	2.81836e-13	2.42661e-10	4.85723
GO:0051607	defense response to virus	LOC102165963	LOC102165963	integrin alpha-X-like	2.81836e-13	2.42661e-10	4.85723
GO:0051607	defense response to virus	IFIT2	IFIT2	Uncharacterized protein	2.81836e-13	2.42661e-10	4.85723
GO:0051607	defense response to virus	RNASEL	RNASEL	Ribonuclease L	2.81836e-13	2.42661e-10	4.85723
GO:0051607	defense response to virus	IRF7	IRF7	Interferon regulatory factor 7	2.81836e-13	2.42661e-10	4.85723
GO:0051607	defense response to virus	ISG15	ISG15	Uncharacterized protein	2.81836e-13	2.42661e-10	4.85723
GO:0051607	defense response to virus	IRG6	IRG6	Radical S-adenosyl methionine domain-containing protein 2	2.81836e-13	2.42661e-10	4.85723
GO:0051607	defense response to virus	IFITM3	IFITM3	IFITM3	2.81836e-13	2.42661e-10	4.85723
GO:0051607	defense response to virus	BCL2	BCL2	B-cell CLL/lymphoma 2	2.81836e-13	2.42661e-10	4.85723
GO:0051607	defense response to virus	LOC100737466	LOC100737466	Uncharacterized protein	2.81836e-13	2.42661e-10	4.85723
GO:0051607	defense response to virus	IFIT1	IFIT1	Uncharacterized protein	2.81836e-13	2.42661e-10	4.85723
GO:0051607	defense response to virus	LOC102161418	LOC102161418	uncharacterized LOC102161418	2.81836e-13	2.42661e-10	4.85723
GO:0051607	defense response to virus	LOC100519082	LOC100519082	Uncharacterized protein	2.81836e-13	2.42661e-10	4.85723
GO:0051607	defense response to virus	MX1	MX1	Mx1 protein	2.81836e-13	2.42661e-10	4.85723
GO:0051607	defense response to virus	LOC100626247	LOC100626247	Uncharacterized protein	2.81836e-13	2.42661e-10	4.85723
GO:0051607	defense response to virus	LOC100627004	LOC100627004	Uncharacterized protein	2.81836e-13	2.42661e-10	4.85723
GO:0051607	defense response to virus	IFITM1	IFITM1	Uncharacterized protein	2.81836e-13	2.42661e-10	4.85723
GO:0051607	defense response to virus	DDX58	DDX58	DEAD/H (Asp-Glu-Ala-Asp/His) box polypeptide	2.81836e-13	2.42661e-10	4.85723
GO:0051607	defense response to virus	CXCL10	CXCL10	Uncharacterized protein	2.81836e-13	2.42661e-10	4.85723
GO:0051607	defense response to virus	GPAT	GPAT	Uncharacterized protein	2.81836e-13	2.42661e-10	4.85723
GO:0051607	defense response to virus	BST2	BST2	Bone marrow stromal cell antigen 2	2.81836e-13	2.42661e-10	4.85723
GO:0051607	defense response to virus	LOC396634	LOC396634	CD45 antigen isoform 5	2.81836e-13	2.42661e-10	4.85723
GO:0051607	defense response to virus	DHX58	DHX58	LGP2	2.81836e-13	2.42661e-10	4.85723
GO:0051607	defense response to virus	Isg20	ISG20	Uncharacterized protein	2.81836e-13	2.42661e-10	4.85723
GO:0051607	defense response to virus	DDX60	DDX60	Uncharacterized protein	2.81836e-13	2.42661e-10	4.85723
GO:0051607	defense response to virus	MX2	MX2	Interferon-induced GTP-binding protein Mx2	2.81836e-13	2.42661e-10	4.85723
GO:0051607	defense response to virus	LOC100738308	LOC100738308	Uncharacterized protein	2.81836e-13	2.42661e-10	4.85723
GO:0051607	defense response to virus	NLRC5	NLRC5	NOD4	2.81836e-13	2.42661e-10	4.85723
GO:0051607	defense response to virus	CXCL9	CXCL9	Chemokine C-X-C motif ligand 9	2.81836e-13	2.42661e-10	4.85723
GO:0051607	defense response to virus	IFIT3	IFIT3	Interferon-stimulated protein 60	2.81836e-13	2.42661e-10	4.85723
GO:0051607	defense response to virus	IFITM2	IFITM2	IFITM2	2.81836e-13	2.42661e-10	4.85723
GO:0051607	defense response to virus	IFIT5	IFIT5	Uncharacterized protein	2.81836e-13	2.42661e-10	4.85723
GO:0051607	defense response to virus	LOC100621926	LOC100621926	Uncharacterized protein	2.81836e-13	2.42661e-10	4.85723
GO:0051607	defense response to virus	Oasl	OASL	Uncharacterized protein	2.81836e-13	2.42661e-10	4.85723
GO:0000278	mitotic cell cycle	RNF2	RNF2	Uncharacterized protein	4.22489e-13	2.72822e-10	3.33136
GO:0000278	mitotic cell cycle	VRK1	VRK1	Uncharacterized protein	4.22489e-13	2.72822e-10	3.33136
GO:0000278	mitotic cell cycle	CDC20	CDC20	Cell division cycle protein 20 homolog	4.22489e-13	2.72822e-10	3.33136
GO:0000278	mitotic cell cycle	LOC100626100	LOC100626100	fizzy-related protein homolog	4.22489e-13	2.72822e-10	3.33136
GO:0000278	mitotic cell cycle	MCM3	MCM3	Uncharacterized protein	4.22489e-13	2.72822e-10	3.33136
GO:0000278	mitotic cell cycle	TOPOII	TOPOII	DNA topoisomerase 2-alpha	4.22489e-13	2.72822e-10	3.33136
GO:0000278	mitotic cell cycle	LOC100521704	LOC100521704	Uncharacterized protein	4.22489e-13	2.72822e-10	3.33136
GO:0000278	mitotic cell cycle	MCM4	MCM4	Uncharacterized protein	4.22489e-13	2.72822e-10	3.33136
GO:0000278	mitotic cell cycle	FEN1	FEN1	Uncharacterized protein	4.22489e-13	2.72822e-10	3.33136
GO:0000278	mitotic cell cycle	LOC102161615	LOC102161615	nuclear pore complex protein Nup205-like	4.22489e-13	2.72822e-10	3.33136
GO:0000278	mitotic cell cycle	POLD1	POLD1	DNA polymerase	4.22489e-13	2.72822e-10	3.33136
GO:0000278	mitotic cell cycle	KIF20A	KIF20A	Uncharacterized protein	4.22489e-13	2.72822e-10	3.33136
GO:0000278	mitotic cell cycle	BUB1	BUB1	Uncharacterized protein	4.22489e-13	2.72822e-10	3.33136
GO:0000278	mitotic cell cycle	LOC100738589	LOC100738589	uncharacterized LOC100738589	4.22489e-13	2.72822e-10	3.33136
GO:0000278	mitotic cell cycle	LOC100626558	LOC100626558	CDK5 regulatory subunit-associated protein 2-like	4.22489e-13	2.72822e-10	3.33136
GO:0000278	mitotic cell cycle	POLA2	POLA2	DNA polymerase alpha subunit B	4.22489e-13	2.72822e-10	3.33136
GO:0000278	mitotic cell cycle	PSMB9	PSMB9	Uncharacterized protein	4.22489e-13	2.72822e-10	3.33136
GO:0000278	mitotic cell cycle	LOC100523455	LOC100523455	Uncharacterized protein	4.22489e-13	2.72822e-10	3.33136
GO:0000278	mitotic cell cycle	NUF2	NUF2	Uncharacterized protein	4.22489e-13	2.72822e-10	3.33136
GO:0000278	mitotic cell cycle	CENPO	CENPO	Uncharacterized protein	4.22489e-13	2.72822e-10	3.33136
GO:0000278	mitotic cell cycle	RRM2	RRM2	Ribonucleotide reductase M2	4.22489e-13	2.72822e-10	3.33136
GO:0000278	mitotic cell cycle	CENPK	CENPK	Uncharacterized protein	4.22489e-13	2.72822e-10	3.33136
GO:0000278	mitotic cell cycle	CCNE1	CCNE1	Uncharacterized protein	4.22489e-13	2.72822e-10	3.33136
GO:0000278	mitotic cell cycle	LOC100519128	LOC100519128	sororin-like	4.22489e-13	2.72822e-10	3.33136
GO:0000278	mitotic cell cycle	APITD1	APITD1	Uncharacterized protein	4.22489e-13	2.72822e-10	3.33136
GO:0000278	mitotic cell cycle	E2F1	E2F1	Uncharacterized protein	4.22489e-13	2.72822e-10	3.33136
GO:0000278	mitotic cell cycle	BUB1B	BUB1B	BUB1 mitotic checkpoint serine/threonine kinase B	4.22489e-13	2.72822e-10	3.33136
GO:0000278	mitotic cell cycle	LOC100738435	LOC100738435	uncharacterized LOC100738435	4.22489e-13	2.72822e-10	3.33136
GO:0000278	mitotic cell cycle	PTTG1	PTTG1	Securin	4.22489e-13	2.72822e-10	3.33136
GO:0000278	mitotic cell cycle	LOC100627476	LOC100627476	Uncharacterized protein	4.22489e-13	2.72822e-10	3.33136
GO:0000278	mitotic cell cycle	POLE	POLE	Uncharacterized protein	4.22489e-13	2.72822e-10	3.33136
GO:0000278	mitotic cell cycle	CDKN1A	CDKN1A	Uncharacterized protein	4.22489e-13	2.72822e-10	3.33136
GO:0000278	mitotic cell cycle	LOC100520085	LOC100520085	proteasome subunit beta type-9-like	4.22489e-13	2.72822e-10	3.33136
GO:0000278	mitotic cell cycle	CDK1	CDK1	Uncharacterized protein	4.22489e-13	2.72822e-10	3.33136
GO:0000278	mitotic cell cycle	MYBL2	MYBL2	Uncharacterized protein	4.22489e-13	2.72822e-10	3.33136
GO:0000278	mitotic cell cycle	POLD2	POLD2	Uncharacterized protein	4.22489e-13	2.72822e-10	3.33136
GO:0000278	mitotic cell cycle	RFC3	RFC3	Uncharacterized protein	4.22489e-13	2.72822e-10	3.33136
GO:0000278	mitotic cell cycle	PRIM1	PRIM1	DNA primase	4.22489e-13	2.72822e-10	3.33136
GO:0000278	mitotic cell cycle	LOC100623143	LOC100623143	cyclin-dependent kinase inhibitor 1-like	4.22489e-13	2.72822e-10	3.33136
GO:0000278	mitotic cell cycle	LOC100518322	LOC100518322	centrosomal protein of 57 kDa-like	4.22489e-13	2.72822e-10	3.33136
GO:0000278	mitotic cell cycle	TUBB2A	TUBB2A	Tubulin beta chain	4.22489e-13	2.72822e-10	3.33136
GO:0000278	mitotic cell cycle	ORC6	ORC6	Uncharacterized protein	4.22489e-13	2.72822e-10	3.33136
GO:0000278	mitotic cell cycle	LOC100620893	LOC100620893	Uncharacterized protein	4.22489e-13	2.72822e-10	3.33136
GO:0000278	mitotic cell cycle	MCM2	MCM2	Uncharacterized protein	4.22489e-13	2.72822e-10	3.33136
GO:0000278	mitotic cell cycle	LOC100737595	LOC100737595	DNA replication complex GINS protein PSF1-like	4.22489e-13	2.72822e-10	3.33136
GO:0000278	mitotic cell cycle	NCAPH	NCAPH	non-SMC condensin I complex, subunit H	4.22489e-13	2.72822e-10	3.33136
GO:0000278	mitotic cell cycle	LOC100519176	LOC100519176	DNA replication complex GINS protein PSF1-like	4.22489e-13	2.72822e-10	3.33136
GO:0000278	mitotic cell cycle	TUBA4A	TUBA4A	Uncharacterized protein	4.22489e-13	2.72822e-10	3.33136
GO:0000278	mitotic cell cycle	CENPH	CENPH	Uncharacterized protein	4.22489e-13	2.72822e-10	3.33136
GO:0000278	mitotic cell cycle	LOC100511489	LOC100511489	mitotic checkpoint serine/threonine-protein kinase BUB1 beta-like	4.22489e-13	2.72822e-10	3.33136
GO:0000278	mitotic cell cycle	NEK2	NEK2	Uncharacterized protein	4.22489e-13	2.72822e-10	3.33136
GO:0000278	mitotic cell cycle	LOC100517135	LOC100517135	Uncharacterized protein	4.22489e-13	2.72822e-10	3.33136
GO:0000278	mitotic cell cycle	CCNB1	CCNB1	Cyclin B1 transcript variant 2	4.22489e-13	2.72822e-10	3.33136
GO:0000278	mitotic cell cycle	UBE2C	UBE2C	Uncharacterized protein	4.22489e-13	2.72822e-10	3.33136
GO:0000278	mitotic cell cycle	SMC4	SMC4	Structural maintenance of chromosomes protein	4.22489e-13	2.72822e-10	3.33136
GO:0000278	mitotic cell cycle	PCNA	PCNA	Proliferating cell nuclear antigen	4.22489e-13	2.72822e-10	3.33136
GO:0000278	mitotic cell cycle	WEE1	WEE1	Uncharacterized protein	4.22489e-13	2.72822e-10	3.33136
GO:0045071	negative regulation of viral genome replication	LOC100518095	LOC100518095	interferon-induced GTP-binding protein Mx1-like	1.45909e-12	7.53767e-10	13.5994
GO:0045071	negative regulation of viral genome replication	PLSCR1	PLSCR1	Phospholipid scramblase 1	1.45909e-12	7.53767e-10	13.5994
GO:0045071	negative regulation of viral genome replication	RNASEL	RNASEL	Ribonuclease L	1.45909e-12	7.53767e-10	13.5994
GO:0045071	negative regulation of viral genome replication	ISG15	ISG15	Uncharacterized protein	1.45909e-12	7.53767e-10	13.5994
GO:0045071	negative regulation of viral genome replication	IRG6	IRG6	Radical S-adenosyl methionine domain-containing protein 2	1.45909e-12	7.53767e-10	13.5994
GO:0045071	negative regulation of viral genome replication	IFITM3	IFITM3	IFITM3	1.45909e-12	7.53767e-10	13.5994
GO:0045071	negative regulation of viral genome replication	IFIT1	IFIT1	Uncharacterized protein	1.45909e-12	7.53767e-10	13.5994
GO:0045071	negative regulation of viral genome replication	LOC102161418	LOC102161418	uncharacterized LOC102161418	1.45909e-12	7.53767e-10	13.5994
GO:0045071	negative regulation of viral genome replication	LOC100519082	LOC100519082	Uncharacterized protein	1.45909e-12	7.53767e-10	13.5994
GO:0045071	negative regulation of viral genome replication	MX1	MX1	Mx1 protein	1.45909e-12	7.53767e-10	13.5994
GO:0045071	negative regulation of viral genome replication	LOC100626247	LOC100626247	Uncharacterized protein	1.45909e-12	7.53767e-10	13.5994
GO:0045071	negative regulation of viral genome replication	LOC100627004	LOC100627004	Uncharacterized protein	1.45909e-12	7.53767e-10	13.5994
GO:0045071	negative regulation of viral genome replication	IFITM1	IFITM1	Uncharacterized protein	1.45909e-12	7.53767e-10	13.5994
GO:0045071	negative regulation of viral genome replication	Isg20	ISG20	Uncharacterized protein	1.45909e-12	7.53767e-10	13.5994
GO:0045071	negative regulation of viral genome replication	IFITM2	IFITM2	IFITM2	1.45909e-12	7.53767e-10	13.5994
GO:0045071	negative regulation of viral genome replication	LOC100621926	LOC100621926	Uncharacterized protein	1.45909e-12	7.53767e-10	13.5994
GO:0045071	negative regulation of viral genome replication	Oasl	OASL	Uncharacterized protein	1.45909e-12	7.53767e-10	13.5994
GO:0050776	regulation of immune response	KLRK1	KLRK1	NKG2-D type II integral membrane protein	9.17441e-10	3.94958e-07	6.10883
GO:0050776	regulation of immune response	LOC100513601	LOC100513601	MHC class I antigen	9.17441e-10	3.94958e-07	6.10883
GO:0050776	regulation of immune response	SLA-7	SLA-7	MHC class I antigen	9.17441e-10	3.94958e-07	6.10883
GO:0050776	regulation of immune response	CD276	CD276	Uncharacterized protein	9.17441e-10	3.94958e-07	6.10883
GO:0050776	regulation of immune response	IRF7	IRF7	Interferon regulatory factor 7	9.17441e-10	3.94958e-07	6.10883
GO:0050776	regulation of immune response	LOC102159011	LOC102159011	T-cell surface protein tactile-like	9.17441e-10	3.94958e-07	6.10883
GO:0050776	regulation of immune response	CD3E	CD3E	T-cell surface glycoprotein CD3 epsilon chain	9.17441e-10	3.94958e-07	6.10883
GO:0050776	regulation of immune response	LOC102161418	LOC102161418	uncharacterized LOC102161418	9.17441e-10	3.94958e-07	6.10883
GO:0050776	regulation of immune response	SLA-1	SLA-3	MHC class I antigen	9.17441e-10	3.94958e-07	6.10883
GO:0050776	regulation of immune response	LOC100519082	LOC100519082	Uncharacterized protein	9.17441e-10	3.94958e-07	6.10883
GO:0050776	regulation of immune response	LOC100736977	LOC100736977	HLA class I histocompatibility antigen, A-3 alpha chain-like	9.17441e-10	3.94958e-07	6.10883
GO:0050776	regulation of immune response	LOC100626247	LOC100626247	Uncharacterized protein	9.17441e-10	3.94958e-07	6.10883
GO:0050776	regulation of immune response	LOC100627004	LOC100627004	Uncharacterized protein	9.17441e-10	3.94958e-07	6.10883
GO:0050776	regulation of immune response	IFITM1	IFITM1	Uncharacterized protein	9.17441e-10	3.94958e-07	6.10883
GO:0050776	regulation of immune response	LOC100738484	LOC100738484	Ig lambda chain C region-like	9.17441e-10	3.94958e-07	6.10883
GO:0050776	regulation of immune response	TNFSF13B	TNFSF13B	B-cell activating factor	9.17441e-10	3.94958e-07	6.10883
GO:0050776	regulation of immune response	LOC100523789	LOC100523789	Uncharacterized protein	9.17441e-10	3.94958e-07	6.10883
GO:0050776	regulation of immune response	LOC100153163	LOC100153163	Uncharacterized protein	9.17441e-10	3.94958e-07	6.10883
GO:0050776	regulation of immune response	LOC100152327	LOC100152327	immunoglobulin lambda-like polypeptide 5	9.17441e-10	3.94958e-07	6.10883
GO:0050776	regulation of immune response	SLA-8	SLA-8	MHC class I antigen	9.17441e-10	3.94958e-07	6.10883
GO:0050776	regulation of immune response	LOC100621926	LOC100621926	Uncharacterized protein	9.17441e-10	3.94958e-07	6.10883
GO:0009615	response to virus	LOC100518095	LOC100518095	interferon-induced GTP-binding protein Mx1-like	1.87532e-09	6.91994e-07	4.31789
GO:0009615	response to virus	IFIT2	IFIT2	Uncharacterized protein	1.87532e-09	6.91994e-07	4.31789
GO:0009615	response to virus	IRF7	IRF7	Interferon regulatory factor 7	1.87532e-09	6.91994e-07	4.31789
GO:0009615	response to virus	PIM2	PIM2	Uncharacterized protein	1.87532e-09	6.91994e-07	4.31789
GO:0009615	response to virus	IRG6	IRG6	Radical S-adenosyl methionine domain-containing protein 2	1.87532e-09	6.91994e-07	4.31789
GO:0009615	response to virus	IFITM3	IFITM3	IFITM3	1.87532e-09	6.91994e-07	4.31789
GO:0009615	response to virus	LOC100737466	LOC100737466	Uncharacterized protein	1.87532e-09	6.91994e-07	4.31789
GO:0009615	response to virus	IFIT1	IFIT1	Uncharacterized protein	1.87532e-09	6.91994e-07	4.31789
GO:0009615	response to virus	LOC100627476	LOC100627476	Uncharacterized protein	1.87532e-09	6.91994e-07	4.31789
GO:0009615	response to virus	LOC102161418	LOC102161418	uncharacterized LOC102161418	1.87532e-09	6.91994e-07	4.31789
GO:0009615	response to virus	CYP1A1	CYP1A1	Uncharacterized protein	1.87532e-09	6.91994e-07	4.31789
GO:0009615	response to virus	LOC100519082	LOC100519082	Uncharacterized protein	1.87532e-09	6.91994e-07	4.31789
GO:0009615	response to virus	MX1	MX1	Mx1 protein	1.87532e-09	6.91994e-07	4.31789
GO:0009615	response to virus	STMN1	STMN1	Stathmin	1.87532e-09	6.91994e-07	4.31789
GO:0009615	response to virus	LOC100626247	LOC100626247	Uncharacterized protein	1.87532e-09	6.91994e-07	4.31789
GO:0009615	response to virus	LOC100627004	LOC100627004	Uncharacterized protein	1.87532e-09	6.91994e-07	4.31789
GO:0009615	response to virus	IFITM1	IFITM1	Uncharacterized protein	1.87532e-09	6.91994e-07	4.31789
GO:0009615	response to virus	DDX58	DDX58	DEAD/H (Asp-Glu-Ala-Asp/His) box polypeptide	1.87532e-09	6.91994e-07	4.31789
GO:0009615	response to virus	IFI44	IFI44	Uncharacterized protein	1.87532e-09	6.91994e-07	4.31789
GO:0009615	response to virus	HMGA1	HMGA1	Uncharacterized protein	1.87532e-09	6.91994e-07	4.31789
GO:0009615	response to virus	DHX58	DHX58	LGP2	1.87532e-09	6.91994e-07	4.31789
GO:0009615	response to virus	Isg20	ISG20	Uncharacterized protein	1.87532e-09	6.91994e-07	4.31789
GO:0009615	response to virus	DDX60	DDX60	Uncharacterized protein	1.87532e-09	6.91994e-07	4.31789
GO:0009615	response to virus	MX2	MX2	Interferon-induced GTP-binding protein Mx2	1.87532e-09	6.91994e-07	4.31789
GO:0009615	response to virus	IFIT3	IFIT3	Interferon-stimulated protein 60	1.87532e-09	6.91994e-07	4.31789
GO:0009615	response to virus	IFITM2	IFITM2	IFITM2	1.87532e-09	6.91994e-07	4.31789
GO:0009615	response to virus	LOC100621926	LOC100621926	Uncharacterized protein	1.87532e-09	6.91994e-07	4.31789
GO:0009615	response to virus	Oasl	OASL	Uncharacterized protein	1.87532e-09	6.91994e-07	4.31789
GO:0007049	cell cycle	VRK1	VRK1	Uncharacterized protein	3.06061e-09	9.88194e-07	2.37224
GO:0007049	cell cycle	CDC20	CDC20	Cell division cycle protein 20 homolog	3.06061e-09	9.88194e-07	2.37224
GO:0007049	cell cycle	LOC100622991	LOC100622991	enhancer of filamentation 1-like	3.06061e-09	9.88194e-07	2.37224
GO:0007049	cell cycle	LOC100626100	LOC100626100	fizzy-related protein homolog	3.06061e-09	9.88194e-07	2.37224
GO:0007049	cell cycle	MCM3	MCM3	Uncharacterized protein	3.06061e-09	9.88194e-07	2.37224
GO:0007049	cell cycle	LOC100521704	LOC100521704	Uncharacterized protein	3.06061e-09	9.88194e-07	2.37224
GO:0007049	cell cycle	MCM4	MCM4	Uncharacterized protein	3.06061e-09	9.88194e-07	2.37224
GO:0007049	cell cycle	CLSPN	CLSPN	Uncharacterized protein	3.06061e-09	9.88194e-07	2.37224
GO:0007049	cell cycle	LOC100515993	LOC100515993	disabled homolog 2-interacting protein-like	3.06061e-09	9.88194e-07	2.37224
GO:0007049	cell cycle	HAUS7	HAUS7	Uncharacterized protein	3.06061e-09	9.88194e-07	2.37224
GO:0007049	cell cycle	RACGAP1	RACGAP1	Uncharacterized protein	3.06061e-09	9.88194e-07	2.37224
GO:0007049	cell cycle	BUB1	BUB1	Uncharacterized protein	3.06061e-09	9.88194e-07	2.37224
GO:0007049	cell cycle	LOC100738589	LOC100738589	uncharacterized LOC100738589	3.06061e-09	9.88194e-07	2.37224
GO:0007049	cell cycle	LOC102164100	LOC102164100	Uncharacterized protein	3.06061e-09	9.88194e-07	2.37224
GO:0007049	cell cycle	PIM2	PIM2	Uncharacterized protein	3.06061e-09	9.88194e-07	2.37224
GO:0007049	cell cycle	UHRF1	UHRF1	Uncharacterized protein	3.06061e-09	9.88194e-07	2.37224
GO:0007049	cell cycle	LOC100523455	LOC100523455	Uncharacterized protein	3.06061e-09	9.88194e-07	2.37224
GO:0007049	cell cycle	FOXM1	FOXM1	Uncharacterized protein	3.06061e-09	9.88194e-07	2.37224
GO:0007049	cell cycle	LOC102161225	LOC102161225	condensin-2 complex subunit G2-like	3.06061e-09	9.88194e-07	2.37224
GO:0007049	cell cycle	CCL2	CCL2	CCL2	3.06061e-09	9.88194e-07	2.37224
GO:0007049	cell cycle	NUF2	NUF2	Uncharacterized protein	3.06061e-09	9.88194e-07	2.37224
GO:0007049	cell cycle	NEK3	NEK3	Uncharacterized protein	3.06061e-09	9.88194e-07	2.37224
GO:0007049	cell cycle	CCNE1	CCNE1	Uncharacterized protein	3.06061e-09	9.88194e-07	2.37224
GO:0007049	cell cycle	LOC100519128	LOC100519128	sororin-like	3.06061e-09	9.88194e-07	2.37224
GO:0007049	cell cycle	APITD1	APITD1	Uncharacterized protein	3.06061e-09	9.88194e-07	2.37224
GO:0007049	cell cycle	ARL3	ARL3	ADP-ribosylation factor-like protein 3	3.06061e-09	9.88194e-07	2.37224
GO:0007049	cell cycle	E2F1	E2F1	Uncharacterized protein	3.06061e-09	9.88194e-07	2.37224
GO:0007049	cell cycle	BUB1B	BUB1B	BUB1 mitotic checkpoint serine/threonine kinase B	3.06061e-09	9.88194e-07	2.37224
GO:0007049	cell cycle	PTTG1	PTTG1	Securin	3.06061e-09	9.88194e-07	2.37224
GO:0007049	cell cycle	HJURP	HJURP	Uncharacterized protein	3.06061e-09	9.88194e-07	2.37224
GO:0007049	cell cycle	LOC100627476	LOC100627476	Uncharacterized protein	3.06061e-09	9.88194e-07	2.37224
GO:0007049	cell cycle	LOC100739096	LOC100739096	CDK5 and ABL1 enzyme substrate 1-like	3.06061e-09	9.88194e-07	2.37224
GO:0007049	cell cycle	Ddit3	DDIT3	DNA-damage-inducible transcript 3	3.06061e-09	9.88194e-07	2.37224
GO:0007049	cell cycle	DLGAP5	DLGAP5	Uncharacterized protein	3.06061e-09	9.88194e-07	2.37224
GO:0007049	cell cycle	DSCC1	DSCC1	Uncharacterized protein	3.06061e-09	9.88194e-07	2.37224
GO:0007049	cell cycle	CABLES1	CABLES1	Uncharacterized protein	3.06061e-09	9.88194e-07	2.37224
GO:0007049	cell cycle	CDKN1A	CDKN1A	Uncharacterized protein	3.06061e-09	9.88194e-07	2.37224
GO:0007049	cell cycle	CCNF	CCNF	Uncharacterized protein	3.06061e-09	9.88194e-07	2.37224
GO:0007049	cell cycle	ANXA1	ANXA1	Annexin A1	3.06061e-09	9.88194e-07	2.37224
GO:0007049	cell cycle	CDK1	CDK1	Uncharacterized protein	3.06061e-09	9.88194e-07	2.37224
GO:0007049	cell cycle	MYBL2	MYBL2	Uncharacterized protein	3.06061e-09	9.88194e-07	2.37224
GO:0007049	cell cycle	NUSAP1	NUSAP1	nucleolar and spindle associated protein 1	3.06061e-09	9.88194e-07	2.37224
GO:0007049	cell cycle	HAUS1	HAUS1	Uncharacterized protein	3.06061e-09	9.88194e-07	2.37224
GO:0007049	cell cycle	LOC100623143	LOC100623143	cyclin-dependent kinase inhibitor 1-like	3.06061e-09	9.88194e-07	2.37224
GO:0007049	cell cycle	LOC100523970	LOC100523970	mitotic spindle assembly checkpoint protein MAD2B-like	3.06061e-09	9.88194e-07	2.37224
GO:0007049	cell cycle	LOC100620893	LOC100620893	Uncharacterized protein	3.06061e-09	9.88194e-07	2.37224
GO:0007049	cell cycle	MCM2	MCM2	Uncharacterized protein	3.06061e-09	9.88194e-07	2.37224
GO:0007049	cell cycle	BRCA1	BRCA1	Breast cancer type 1 susceptibility protein homolog	3.06061e-09	9.88194e-07	2.37224
GO:0007049	cell cycle	NCAPH	NCAPH	non-SMC condensin I complex, subunit H	3.06061e-09	9.88194e-07	2.37224
GO:0007049	cell cycle	AVPI1	AVPI1	Uncharacterized protein	3.06061e-09	9.88194e-07	2.37224
GO:0007049	cell cycle	HELLS	HELLS	Uncharacterized protein	3.06061e-09	9.88194e-07	2.37224
GO:0007049	cell cycle	MAD2L2	MAD2L2	MAD2 mitotic arrest deficient-like 2 (yeast)	3.06061e-09	9.88194e-07	2.37224
GO:0007049	cell cycle	LOC100737015	LOC100737015	Uncharacterized protein	3.06061e-09	9.88194e-07	2.37224
GO:0007049	cell cycle	C9H11orf82	C9H11orf82	Uncharacterized protein	3.06061e-09	9.88194e-07	2.37224
GO:0007049	cell cycle	LOC100511489	LOC100511489	mitotic checkpoint serine/threonine-protein kinase BUB1 beta-like	3.06061e-09	9.88194e-07	2.37224
GO:0007049	cell cycle	LOC100628179	LOC100628179	disabled homolog 2-interacting protein-like	3.06061e-09	9.88194e-07	2.37224
GO:0007049	cell cycle	NEK2	NEK2	Uncharacterized protein	3.06061e-09	9.88194e-07	2.37224
GO:0007049	cell cycle	REEP4	REEP4	receptor accessory protein 4	3.06061e-09	9.88194e-07	2.37224
GO:0007049	cell cycle	CCNB1	CCNB1	Cyclin B1 transcript variant 2	3.06061e-09	9.88194e-07	2.37224
GO:0007049	cell cycle	UBE2C	UBE2C	Uncharacterized protein	3.06061e-09	9.88194e-07	2.37224
GO:0007049	cell cycle	PRNP	PRNP	Major prion protein	3.06061e-09	9.88194e-07	2.37224
GO:0007049	cell cycle	CKAP2	CKAP2	Uncharacterized protein	3.06061e-09	9.88194e-07	2.37224
GO:0007049	cell cycle	SMC4	SMC4	Structural maintenance of chromosomes protein	3.06061e-09	9.88194e-07	2.37224
GO:0007049	cell cycle	WEE1	WEE1	Uncharacterized protein	3.06061e-09	9.88194e-07	2.37224
GO:0007049	cell cycle	KNSTRN	KNSTRN	Uncharacterized protein	3.06061e-09	9.88194e-07	2.37224
GO:0007049	cell cycle	APEX2	APEX2	Uncharacterized protein	3.06061e-09	9.88194e-07	2.37224
GO:0007049	cell cycle	PSRC1	PSRC1	Uncharacterized protein	3.06061e-09	9.88194e-07	2.37224
GO:0035456	response to interferon-beta	IFITM3	IFITM3	IFITM3	5.65767e-09	1.62375e-06	25.5989
GO:0035456	response to interferon-beta	XAF1	XAF1	Uncharacterized protein	5.65767e-09	1.62375e-06	25.5989
GO:0035456	response to interferon-beta	LOC102161418	LOC102161418	uncharacterized LOC102161418	5.65767e-09	1.62375e-06	25.5989
GO:0035456	response to interferon-beta	LOC100519082	LOC100519082	Uncharacterized protein	5.65767e-09	1.62375e-06	25.5989
GO:0035456	response to interferon-beta	LOC100626247	LOC100626247	Uncharacterized protein	5.65767e-09	1.62375e-06	25.5989
GO:0035456	response to interferon-beta	LOC100627004	LOC100627004	Uncharacterized protein	5.65767e-09	1.62375e-06	25.5989
GO:0035456	response to interferon-beta	IFITM1	IFITM1	Uncharacterized protein	5.65767e-09	1.62375e-06	25.5989
GO:0035456	response to interferon-beta	IFITM2	IFITM2	IFITM2	5.65767e-09	1.62375e-06	25.5989
GO:0035456	response to interferon-beta	LOC100621926	LOC100621926	Uncharacterized protein	5.65767e-09	1.62375e-06	25.5989
GO:0034341	response to interferon-gamma	IFITM3	IFITM3	IFITM3	2.47091e-08	6.38236e-06	10.5926
GO:0034341	response to interferon-gamma	KYNU	KYNU	Kynureninase	2.47091e-08	6.38236e-06	10.5926
GO:0034341	response to interferon-gamma	LOC102161418	LOC102161418	uncharacterized LOC102161418	2.47091e-08	6.38236e-06	10.5926
GO:0034341	response to interferon-gamma	SLA-DQA1	SLA-DQA1	MHC class II antigen alpha chain	2.47091e-08	6.38236e-06	10.5926
GO:0034341	response to interferon-gamma	LOC100519082	LOC100519082	Uncharacterized protein	2.47091e-08	6.38236e-06	10.5926
GO:0034341	response to interferon-gamma	LOC100626247	LOC100626247	Uncharacterized protein	2.47091e-08	6.38236e-06	10.5926
GO:0034341	response to interferon-gamma	LOC100627004	LOC100627004	Uncharacterized protein	2.47091e-08	6.38236e-06	10.5926
GO:0034341	response to interferon-gamma	IFITM1	IFITM1	Uncharacterized protein	2.47091e-08	6.38236e-06	10.5926
GO:0034341	response to interferon-gamma	LOC100520985	LOC100520985	kynureninase-like	2.47091e-08	6.38236e-06	10.5926
GO:0034341	response to interferon-gamma	UBD	UBD	Uncharacterized protein	2.47091e-08	6.38236e-06	10.5926
GO:0034341	response to interferon-gamma	IFITM2	IFITM2	IFITM2	2.47091e-08	6.38236e-06	10.5926
GO:0034341	response to interferon-gamma	LOC100621926	LOC100621926	Uncharacterized protein	2.47091e-08	6.38236e-06	10.5926
GO:0046597	negative regulation of viral entry into host cell	IFITM3	IFITM3	IFITM3	7.46911e-08	1.58828e-05	22.7546
GO:0046597	negative regulation of viral entry into host cell	LOC102161418	LOC102161418	uncharacterized LOC102161418	7.46911e-08	1.58828e-05	22.7546
GO:0046597	negative regulation of viral entry into host cell	LOC100519082	LOC100519082	Uncharacterized protein	7.46911e-08	1.58828e-05	22.7546
GO:0046597	negative regulation of viral entry into host cell	LOC100626247	LOC100626247	Uncharacterized protein	7.46911e-08	1.58828e-05	22.7546
GO:0046597	negative regulation of viral entry into host cell	LOC100627004	LOC100627004	Uncharacterized protein	7.46911e-08	1.58828e-05	22.7546
GO:0046597	negative regulation of viral entry into host cell	IFITM1	IFITM1	Uncharacterized protein	7.46911e-08	1.58828e-05	22.7546
GO:0046597	negative regulation of viral entry into host cell	IFITM2	IFITM2	IFITM2	7.46911e-08	1.58828e-05	22.7546
GO:0046597	negative regulation of viral entry into host cell	LOC100621926	LOC100621926	Uncharacterized protein	7.46911e-08	1.58828e-05	22.7546
GO:0000082	G1/S transition of mitotic cell cycle	MCM3	MCM3	Uncharacterized protein	7.48664e-08	1.58828e-05	3.90227
GO:0000082	G1/S transition of mitotic cell cycle	MCM4	MCM4	Uncharacterized protein	7.48664e-08	1.58828e-05	3.90227
GO:0000082	G1/S transition of mitotic cell cycle	LOC100738589	LOC100738589	uncharacterized LOC100738589	7.48664e-08	1.58828e-05	3.90227
GO:0000082	G1/S transition of mitotic cell cycle	HINFP	HINFP	Uncharacterized protein	7.48664e-08	1.58828e-05	3.90227
GO:0000082	G1/S transition of mitotic cell cycle	PIM2	PIM2	Uncharacterized protein	7.48664e-08	1.58828e-05	3.90227
GO:0000082	G1/S transition of mitotic cell cycle	POLA2	POLA2	DNA polymerase alpha subunit B	7.48664e-08	1.58828e-05	3.90227
GO:0000082	G1/S transition of mitotic cell cycle	PSMB9	PSMB9	Uncharacterized protein	7.48664e-08	1.58828e-05	3.90227
GO:0000082	G1/S transition of mitotic cell cycle	BCL2	BCL2	B-cell CLL/lymphoma 2	7.48664e-08	1.58828e-05	3.90227
GO:0000082	G1/S transition of mitotic cell cycle	RRM2	RRM2	Ribonucleotide reductase M2	7.48664e-08	1.58828e-05	3.90227
GO:0000082	G1/S transition of mitotic cell cycle	CCNE1	CCNE1	Uncharacterized protein	7.48664e-08	1.58828e-05	3.90227
GO:0000082	G1/S transition of mitotic cell cycle	LOC100519128	LOC100519128	sororin-like	7.48664e-08	1.58828e-05	3.90227
GO:0000082	G1/S transition of mitotic cell cycle	E2F1	E2F1	Uncharacterized protein	7.48664e-08	1.58828e-05	3.90227
GO:0000082	G1/S transition of mitotic cell cycle	LOC100627476	LOC100627476	Uncharacterized protein	7.48664e-08	1.58828e-05	3.90227
GO:0000082	G1/S transition of mitotic cell cycle	POLE	POLE	Uncharacterized protein	7.48664e-08	1.58828e-05	3.90227
GO:0000082	G1/S transition of mitotic cell cycle	CDKN1A	CDKN1A	Uncharacterized protein	7.48664e-08	1.58828e-05	3.90227
GO:0000082	G1/S transition of mitotic cell cycle	LOC100520085	LOC100520085	proteasome subunit beta type-9-like	7.48664e-08	1.58828e-05	3.90227
GO:0000082	G1/S transition of mitotic cell cycle	CDK1	CDK1	Uncharacterized protein	7.48664e-08	1.58828e-05	3.90227
GO:0000082	G1/S transition of mitotic cell cycle	PRIM1	PRIM1	DNA primase	7.48664e-08	1.58828e-05	3.90227
GO:0000082	G1/S transition of mitotic cell cycle	LOC100623143	LOC100623143	cyclin-dependent kinase inhibitor 1-like	7.48664e-08	1.58828e-05	3.90227
GO:0000082	G1/S transition of mitotic cell cycle	ORC6	ORC6	Uncharacterized protein	7.48664e-08	1.58828e-05	3.90227
GO:0000082	G1/S transition of mitotic cell cycle	MCM2	MCM2	Uncharacterized protein	7.48664e-08	1.58828e-05	3.90227
GO:0000082	G1/S transition of mitotic cell cycle	ID4	ID4	Inhibitor of DNA binding 4, dominant negative helix-loop-helix protein	7.48664e-08	1.58828e-05	3.90227
GO:0000082	G1/S transition of mitotic cell cycle	CCNB1	CCNB1	Cyclin B1 transcript variant 2	7.48664e-08	1.58828e-05	3.90227
GO:0000082	G1/S transition of mitotic cell cycle	PCNA	PCNA	Proliferating cell nuclear antigen	7.48664e-08	1.58828e-05	3.90227
GO:0000082	G1/S transition of mitotic cell cycle	WEE1	WEE1	Uncharacterized protein	7.48664e-08	1.58828e-05	3.90227
GO:0035455	response to interferon-alpha	IFITM3	IFITM3	IFITM3	7.99367e-08	1.58828e-05	16.4564
GO:0035455	response to interferon-alpha	LOC102161418	LOC102161418	uncharacterized LOC102161418	7.99367e-08	1.58828e-05	16.4564
GO:0035455	response to interferon-alpha	LOC100519082	LOC100519082	Uncharacterized protein	7.99367e-08	1.58828e-05	16.4564
GO:0035455	response to interferon-alpha	LOC100626247	LOC100626247	Uncharacterized protein	7.99367e-08	1.58828e-05	16.4564
GO:0035455	response to interferon-alpha	LOC100627004	LOC100627004	Uncharacterized protein	7.99367e-08	1.58828e-05	16.4564
GO:0035455	response to interferon-alpha	IFITM1	IFITM1	Uncharacterized protein	7.99367e-08	1.58828e-05	16.4564
GO:0035455	response to interferon-alpha	MX2	MX2	Interferon-induced GTP-binding protein Mx2	7.99367e-08	1.58828e-05	16.4564
GO:0035455	response to interferon-alpha	IFITM2	IFITM2	IFITM2	7.99367e-08	1.58828e-05	16.4564
GO:0035455	response to interferon-alpha	LOC100621926	LOC100621926	Uncharacterized protein	7.99367e-08	1.58828e-05	16.4564
GO:0006271	DNA strand elongation involved in DNA replication	MCM3	MCM3	Uncharacterized protein	1.01865e-07	1.67622e-05	9.03491
GO:0006271	DNA strand elongation involved in DNA replication	MCM4	MCM4	Uncharacterized protein	1.01865e-07	1.67622e-05	9.03491
GO:0006271	DNA strand elongation involved in DNA replication	FEN1	FEN1	Uncharacterized protein	1.01865e-07	1.67622e-05	9.03491
GO:0006271	DNA strand elongation involved in DNA replication	POLD1	POLD1	DNA polymerase	1.01865e-07	1.67622e-05	9.03491
GO:0006271	DNA strand elongation involved in DNA replication	POLA2	POLA2	DNA polymerase alpha subunit B	1.01865e-07	1.67622e-05	9.03491
GO:0006271	DNA strand elongation involved in DNA replication	POLD2	POLD2	Uncharacterized protein	1.01865e-07	1.67622e-05	9.03491
GO:0006271	DNA strand elongation involved in DNA replication	RFC3	RFC3	Uncharacterized protein	1.01865e-07	1.67622e-05	9.03491
GO:0006271	DNA strand elongation involved in DNA replication	PRIM1	PRIM1	DNA primase	1.01865e-07	1.67622e-05	9.03491
GO:0006271	DNA strand elongation involved in DNA replication	MCM2	MCM2	Uncharacterized protein	1.01865e-07	1.67622e-05	9.03491
GO:0006271	DNA strand elongation involved in DNA replication	LOC100737595	LOC100737595	DNA replication complex GINS protein PSF1-like	1.01865e-07	1.67622e-05	9.03491
GO:0006271	DNA strand elongation involved in DNA replication	LOC100519176	LOC100519176	DNA replication complex GINS protein PSF1-like	1.01865e-07	1.67622e-05	9.03491
GO:0006271	DNA strand elongation involved in DNA replication	PCNA	PCNA	Proliferating cell nuclear antigen	1.01865e-07	1.67622e-05	9.03491
GO:0045087	innate immune response	MAPKAPK2	MAPKAPK2	Uncharacterized protein	1.0254e-07	1.67622e-05	2.19718
GO:0045087	innate immune response	ZBP1	ZBP1	Uncharacterized protein	1.0254e-07	1.67622e-05	2.19718
GO:0045087	innate immune response	LCK	LCK	Lymphocyte-specific protein tyrosine kinase	1.0254e-07	1.67622e-05	2.19718
GO:0045087	innate immune response	LOC100518095	LOC100518095	interferon-induced GTP-binding protein Mx1-like	1.0254e-07	1.67622e-05	2.19718
GO:0045087	innate immune response	KLRK1	KLRK1	NKG2-D type II integral membrane protein	1.0254e-07	1.67622e-05	2.19718
GO:0045087	innate immune response	HERC5	HERC5	Uncharacterized protein	1.0254e-07	1.67622e-05	2.19718
GO:0045087	innate immune response	TRAF2	TRAF2	Uncharacterized protein	1.0254e-07	1.67622e-05	2.19718
GO:0045087	innate immune response	LOC100515993	LOC100515993	disabled homolog 2-interacting protein-like	1.0254e-07	1.67622e-05	2.19718
GO:0045087	innate immune response	TRIB3	TRIB3	Tribbles homolog 3	1.0254e-07	1.67622e-05	2.19718
GO:0045087	innate immune response	BIRC3	BIRC3	baculoviral IAP repeat containing 3	1.0254e-07	1.67622e-05	2.19718
GO:0045087	innate immune response	LIMK1	LIMK1	LIM domain kinase 1	1.0254e-07	1.67622e-05	2.19718
GO:0045087	innate immune response	IFIT2	IFIT2	Uncharacterized protein	1.0254e-07	1.67622e-05	2.19718
GO:0045087	innate immune response	IRF7	IRF7	Interferon regulatory factor 7	1.0254e-07	1.67622e-05	2.19718
GO:0045087	innate immune response	ISG15	ISG15	Uncharacterized protein	1.0254e-07	1.67622e-05	2.19718
GO:0045087	innate immune response	IRG6	IRG6	Radical S-adenosyl methionine domain-containing protein 2	1.0254e-07	1.67622e-05	2.19718
GO:0045087	innate immune response	IFITM3	IFITM3	IFITM3	1.0254e-07	1.67622e-05	2.19718
GO:0045087	innate immune response	LGR4	LGR4	Uncharacterized protein	1.0254e-07	1.67622e-05	2.19718
GO:0045087	innate immune response	BCL2	BCL2	B-cell CLL/lymphoma 2	1.0254e-07	1.67622e-05	2.19718
GO:0045087	innate immune response	CLEC7A	CLEC7A	C-type lectin domain family 7, member A	1.0254e-07	1.67622e-05	2.19718
GO:0045087	innate immune response	LOC100737466	LOC100737466	Uncharacterized protein	1.0254e-07	1.67622e-05	2.19718
GO:0045087	innate immune response	PBD-2	PBD-2	Uncharacterized protein	1.0254e-07	1.67622e-05	2.19718
GO:0045087	innate immune response	CTSB	CTSB	Cathepsin B	1.0254e-07	1.67622e-05	2.19718
GO:0045087	innate immune response	UBE2L6	UBE2L6	Uncharacterized protein	1.0254e-07	1.67622e-05	2.19718
GO:0045087	innate immune response	IFIT1	IFIT1	Uncharacterized protein	1.0254e-07	1.67622e-05	2.19718
GO:0045087	innate immune response	UBA7	UBA7	Uncharacterized protein	1.0254e-07	1.67622e-05	2.19718
GO:0045087	innate immune response	LOC102161418	LOC102161418	uncharacterized LOC102161418	1.0254e-07	1.67622e-05	2.19718
GO:0045087	innate immune response	PIK3R4	PIK3R4	Phosphoinositide 3-kinase regulatory subunit 4	1.0254e-07	1.67622e-05	2.19718
GO:0045087	innate immune response	CDKN1A	CDKN1A	Uncharacterized protein	1.0254e-07	1.67622e-05	2.19718
GO:0045087	innate immune response	CSF1	CSF1	Uncharacterized protein	1.0254e-07	1.67622e-05	2.19718
GO:0045087	innate immune response	LOC102161161	LOC102161161	interleukin-1 receptor-associated kinase-like 2-like	1.0254e-07	1.67622e-05	2.19718
GO:0045087	innate immune response	LOC100519082	LOC100519082	Uncharacterized protein	1.0254e-07	1.67622e-05	2.19718
GO:0045087	innate immune response	MX1	MX1	Mx1 protein	1.0254e-07	1.67622e-05	2.19718
GO:0045087	innate immune response	CDK1	CDK1	Uncharacterized protein	1.0254e-07	1.67622e-05	2.19718
GO:0045087	innate immune response	LOC100626247	LOC100626247	Uncharacterized protein	1.0254e-07	1.67622e-05	2.19718
GO:0045087	innate immune response	LOC100627004	LOC100627004	Uncharacterized protein	1.0254e-07	1.67622e-05	2.19718
GO:0045087	innate immune response	IFITM1	IFITM1	Uncharacterized protein	1.0254e-07	1.67622e-05	2.19718
GO:0045087	innate immune response	DDX58	DDX58	DEAD/H (Asp-Glu-Ala-Asp/His) box polypeptide	1.0254e-07	1.67622e-05	2.19718
GO:0045087	innate immune response	LOC100738484	LOC100738484	Ig lambda chain C region-like	1.0254e-07	1.67622e-05	2.19718
GO:0045087	innate immune response	LOC100623143	LOC100623143	cyclin-dependent kinase inhibitor 1-like	1.0254e-07	1.67622e-05	2.19718
GO:0045087	innate immune response	TLR2	TLR2	Toll-like receptor 2 mutant	1.0254e-07	1.67622e-05	2.19718
GO:0045087	innate immune response	LOC100517657	LOC100517657	leukocyte immunoglobulin-like receptor subfamily B member 4-like	1.0254e-07	1.67622e-05	2.19718
GO:0045087	innate immune response	DHX58	DHX58	LGP2	1.0254e-07	1.67622e-05	2.19718
GO:0045087	innate immune response	PLCG2	PLCG2	Uncharacterized protein	1.0254e-07	1.67622e-05	2.19718
GO:0045087	innate immune response	Isg20	ISG20	Uncharacterized protein	1.0254e-07	1.67622e-05	2.19718
GO:0045087	innate immune response	SYK	SYK	Uncharacterized protein	1.0254e-07	1.67622e-05	2.19718
GO:0045087	innate immune response	LOC100153525	LOC100153525	triggering receptor expressed on myeloid cells 2-like	1.0254e-07	1.67622e-05	2.19718
GO:0045087	innate immune response	DDX60	DDX60	Uncharacterized protein	1.0254e-07	1.67622e-05	2.19718
GO:0045087	innate immune response	MX2	MX2	Interferon-induced GTP-binding protein Mx2	1.0254e-07	1.67622e-05	2.19718
GO:0045087	innate immune response	NLRC5	NLRC5	NOD4	1.0254e-07	1.67622e-05	2.19718
GO:0045087	innate immune response	TREX1	TREX1	Uncharacterized protein	1.0254e-07	1.67622e-05	2.19718
GO:0045087	innate immune response	LAT2	LAT2	Uncharacterized protein	1.0254e-07	1.67622e-05	2.19718
GO:0045087	innate immune response	TREM2	TREM2	triggering receptor expressed on myeloid cells 2	1.0254e-07	1.67622e-05	2.19718
GO:0045087	innate immune response	LOC100628179	LOC100628179	disabled homolog 2-interacting protein-like	1.0254e-07	1.67622e-05	2.19718
GO:0045087	innate immune response	LOC733603	LOC733603	Serum amyloid A protein	1.0254e-07	1.67622e-05	2.19718
GO:0045087	innate immune response	EREG	EREG	Uncharacterized protein	1.0254e-07	1.67622e-05	2.19718
GO:0045087	innate immune response	LOC100152327	LOC100152327	immunoglobulin lambda-like polypeptide 5	1.0254e-07	1.67622e-05	2.19718
GO:0045087	innate immune response	IFIT3	IFIT3	Interferon-stimulated protein 60	1.0254e-07	1.67622e-05	2.19718
GO:0045087	innate immune response	IFITM2	IFITM2	IFITM2	1.0254e-07	1.67622e-05	2.19718
GO:0045087	innate immune response	IFIT5	IFIT5	Uncharacterized protein	1.0254e-07	1.67622e-05	2.19718
GO:0045087	innate immune response	LOC102163369	LOC102163369	adenylate cyclase type 7-like	1.0254e-07	1.67622e-05	2.19718
GO:0045087	innate immune response	LOC100627304	LOC100627304	1-phosphatidylinositol 4,5-bisphosphate phosphodiesterase gamma-2-like	1.0254e-07	1.67622e-05	2.19718
GO:0045087	innate immune response	LOC100621926	LOC100621926	Uncharacterized protein	1.0254e-07	1.67622e-05	2.19718
GO:0045087	innate immune response	Oasl	OASL	Uncharacterized protein	1.0254e-07	1.67622e-05	2.19718
GO:0007067	mitosis	PBK	PBK	Lymphokine-activated killer T-cell-originated protein kinase	1.03831e-07	1.67622e-05	2.88768
GO:0007067	mitosis	VRK1	VRK1	Uncharacterized protein	1.03831e-07	1.67622e-05	2.88768
GO:0007067	mitosis	CDC20	CDC20	Cell division cycle protein 20 homolog	1.03831e-07	1.67622e-05	2.88768
GO:0007067	mitosis	LOC100622991	LOC100622991	enhancer of filamentation 1-like	1.03831e-07	1.67622e-05	2.88768
GO:0007067	mitosis	LOC100626100	LOC100626100	fizzy-related protein homolog	1.03831e-07	1.67622e-05	2.88768
GO:0007067	mitosis	LOC100521704	LOC100521704	Uncharacterized protein	1.03831e-07	1.67622e-05	2.88768
GO:0007067	mitosis	HAUS7	HAUS7	Uncharacterized protein	1.03831e-07	1.67622e-05	2.88768
GO:0007067	mitosis	BUB1	BUB1	Uncharacterized protein	1.03831e-07	1.67622e-05	2.88768
GO:0007067	mitosis	LOC100523455	LOC100523455	Uncharacterized protein	1.03831e-07	1.67622e-05	2.88768
GO:0007067	mitosis	LOC102161225	LOC102161225	condensin-2 complex subunit G2-like	1.03831e-07	1.67622e-05	2.88768
GO:0007067	mitosis	CCL2	CCL2	CCL2	1.03831e-07	1.67622e-05	2.88768
GO:0007067	mitosis	NUF2	NUF2	Uncharacterized protein	1.03831e-07	1.67622e-05	2.88768
GO:0007067	mitosis	NEK3	NEK3	Uncharacterized protein	1.03831e-07	1.67622e-05	2.88768
GO:0007067	mitosis	LOC100519128	LOC100519128	sororin-like	1.03831e-07	1.67622e-05	2.88768
GO:0007067	mitosis	VCPIP1	VCPIP1	Uncharacterized protein	1.03831e-07	1.67622e-05	2.88768
GO:0007067	mitosis	APITD1	APITD1	Uncharacterized protein	1.03831e-07	1.67622e-05	2.88768
GO:0007067	mitosis	BUB1B	BUB1B	BUB1 mitotic checkpoint serine/threonine kinase B	1.03831e-07	1.67622e-05	2.88768
GO:0007067	mitosis	PTTG1	PTTG1	Securin	1.03831e-07	1.67622e-05	2.88768
GO:0007067	mitosis	CCNF	CCNF	Uncharacterized protein	1.03831e-07	1.67622e-05	2.88768
GO:0007067	mitosis	CDK1	CDK1	Uncharacterized protein	1.03831e-07	1.67622e-05	2.88768
GO:0007067	mitosis	NUSAP1	NUSAP1	nucleolar and spindle associated protein 1	1.03831e-07	1.67622e-05	2.88768
GO:0007067	mitosis	HAUS1	HAUS1	Uncharacterized protein	1.03831e-07	1.67622e-05	2.88768
GO:0007067	mitosis	LOC100523970	LOC100523970	mitotic spindle assembly checkpoint protein MAD2B-like	1.03831e-07	1.67622e-05	2.88768
GO:0007067	mitosis	LOC100620893	LOC100620893	Uncharacterized protein	1.03831e-07	1.67622e-05	2.88768
GO:0007067	mitosis	NCAPH	NCAPH	non-SMC condensin I complex, subunit H	1.03831e-07	1.67622e-05	2.88768
GO:0007067	mitosis	HELLS	HELLS	Uncharacterized protein	1.03831e-07	1.67622e-05	2.88768
GO:0007067	mitosis	MAD2L2	MAD2L2	MAD2 mitotic arrest deficient-like 2 (yeast)	1.03831e-07	1.67622e-05	2.88768
GO:0007067	mitosis	LOC100737015	LOC100737015	Uncharacterized protein	1.03831e-07	1.67622e-05	2.88768
GO:0007067	mitosis	LOC100511489	LOC100511489	mitotic checkpoint serine/threonine-protein kinase BUB1 beta-like	1.03831e-07	1.67622e-05	2.88768
GO:0007067	mitosis	NEK2	NEK2	Uncharacterized protein	1.03831e-07	1.67622e-05	2.88768
GO:0007067	mitosis	REEP4	REEP4	receptor accessory protein 4	1.03831e-07	1.67622e-05	2.88768
GO:0007067	mitosis	CCNB1	CCNB1	Cyclin B1 transcript variant 2	1.03831e-07	1.67622e-05	2.88768
GO:0007067	mitosis	UBE2C	UBE2C	Uncharacterized protein	1.03831e-07	1.67622e-05	2.88768
GO:0007067	mitosis	SMC4	SMC4	Structural maintenance of chromosomes protein	1.03831e-07	1.67622e-05	2.88768
GO:0007067	mitosis	WEE1	WEE1	Uncharacterized protein	1.03831e-07	1.67622e-05	2.88768
GO:0007067	mitosis	KNSTRN	KNSTRN	Uncharacterized protein	1.03831e-07	1.67622e-05	2.88768
GO:0007067	mitosis	PSRC1	PSRC1	Uncharacterized protein	1.03831e-07	1.67622e-05	2.88768
GO:0051301	cell division	VRK1	VRK1	Uncharacterized protein	1.36018e-07	2.06667e-05	2.58338
GO:0051301	cell division	CDC20	CDC20	Cell division cycle protein 20 homolog	1.36018e-07	2.06667e-05	2.58338
GO:0051301	cell division	LOC100622991	LOC100622991	enhancer of filamentation 1-like	1.36018e-07	2.06667e-05	2.58338
GO:0051301	cell division	LOC100626100	LOC100626100	fizzy-related protein homolog	1.36018e-07	2.06667e-05	2.58338
GO:0051301	cell division	LOC100521704	LOC100521704	Uncharacterized protein	1.36018e-07	2.06667e-05	2.58338
GO:0051301	cell division	HAUS7	HAUS7	Uncharacterized protein	1.36018e-07	2.06667e-05	2.58338
GO:0051301	cell division	RACGAP1	RACGAP1	Uncharacterized protein	1.36018e-07	2.06667e-05	2.58338
GO:0051301	cell division	BUB1	BUB1	Uncharacterized protein	1.36018e-07	2.06667e-05	2.58338
GO:0051301	cell division	LOC100738589	LOC100738589	uncharacterized LOC100738589	1.36018e-07	2.06667e-05	2.58338
GO:0051301	cell division	LOC100523455	LOC100523455	Uncharacterized protein	1.36018e-07	2.06667e-05	2.58338
GO:0051301	cell division	LOC102161225	LOC102161225	condensin-2 complex subunit G2-like	1.36018e-07	2.06667e-05	2.58338
GO:0051301	cell division	CCL2	CCL2	CCL2	1.36018e-07	2.06667e-05	2.58338
GO:0051301	cell division	NUF2	NUF2	Uncharacterized protein	1.36018e-07	2.06667e-05	2.58338
GO:0051301	cell division	NEK3	NEK3	Uncharacterized protein	1.36018e-07	2.06667e-05	2.58338
GO:0051301	cell division	CCNE1	CCNE1	Uncharacterized protein	1.36018e-07	2.06667e-05	2.58338
GO:0051301	cell division	LOC100519128	LOC100519128	sororin-like	1.36018e-07	2.06667e-05	2.58338
GO:0051301	cell division	APITD1	APITD1	Uncharacterized protein	1.36018e-07	2.06667e-05	2.58338
GO:0051301	cell division	ARL3	ARL3	ADP-ribosylation factor-like protein 3	1.36018e-07	2.06667e-05	2.58338
GO:0051301	cell division	BUB1B	BUB1B	BUB1 mitotic checkpoint serine/threonine kinase B	1.36018e-07	2.06667e-05	2.58338
GO:0051301	cell division	PTTG1	PTTG1	Securin	1.36018e-07	2.06667e-05	2.58338
GO:0051301	cell division	LOC100627476	LOC100627476	Uncharacterized protein	1.36018e-07	2.06667e-05	2.58338
GO:0051301	cell division	LOC100739096	LOC100739096	CDK5 and ABL1 enzyme substrate 1-like	1.36018e-07	2.06667e-05	2.58338
GO:0051301	cell division	CABLES1	CABLES1	Uncharacterized protein	1.36018e-07	2.06667e-05	2.58338
GO:0051301	cell division	CCNF	CCNF	Uncharacterized protein	1.36018e-07	2.06667e-05	2.58338
GO:0051301	cell division	CDK1	CDK1	Uncharacterized protein	1.36018e-07	2.06667e-05	2.58338
GO:0051301	cell division	NUSAP1	NUSAP1	nucleolar and spindle associated protein 1	1.36018e-07	2.06667e-05	2.58338
GO:0051301	cell division	HAUS1	HAUS1	Uncharacterized protein	1.36018e-07	2.06667e-05	2.58338
GO:0051301	cell division	LOC100523970	LOC100523970	mitotic spindle assembly checkpoint protein MAD2B-like	1.36018e-07	2.06667e-05	2.58338
GO:0051301	cell division	TUBB2A	TUBB2A	Tubulin beta chain	1.36018e-07	2.06667e-05	2.58338
GO:0051301	cell division	LOC100620893	LOC100620893	Uncharacterized protein	1.36018e-07	2.06667e-05	2.58338
GO:0051301	cell division	NCAPH	NCAPH	non-SMC condensin I complex, subunit H	1.36018e-07	2.06667e-05	2.58338
GO:0051301	cell division	HELLS	HELLS	Uncharacterized protein	1.36018e-07	2.06667e-05	2.58338
GO:0051301	cell division	MAD2L2	MAD2L2	MAD2 mitotic arrest deficient-like 2 (yeast)	1.36018e-07	2.06667e-05	2.58338
GO:0051301	cell division	LOC100737015	LOC100737015	Uncharacterized protein	1.36018e-07	2.06667e-05	2.58338
GO:0051301	cell division	LOC100511489	LOC100511489	mitotic checkpoint serine/threonine-protein kinase BUB1 beta-like	1.36018e-07	2.06667e-05	2.58338
GO:0051301	cell division	NEK2	NEK2	Uncharacterized protein	1.36018e-07	2.06667e-05	2.58338
GO:0051301	cell division	REEP4	REEP4	receptor accessory protein 4	1.36018e-07	2.06667e-05	2.58338
GO:0051301	cell division	CCNB1	CCNB1	Cyclin B1 transcript variant 2	1.36018e-07	2.06667e-05	2.58338
GO:0051301	cell division	UBE2C	UBE2C	Uncharacterized protein	1.36018e-07	2.06667e-05	2.58338
GO:0051301	cell division	LOC100158003	LOC100158003	Tubulin alpha-1A chain	1.36018e-07	2.06667e-05	2.58338
GO:0051301	cell division	SMC4	SMC4	Structural maintenance of chromosomes protein	1.36018e-07	2.06667e-05	2.58338
GO:0051301	cell division	WEE1	WEE1	Uncharacterized protein	1.36018e-07	2.06667e-05	2.58338
GO:0051301	cell division	KNSTRN	KNSTRN	Uncharacterized protein	1.36018e-07	2.06667e-05	2.58338
GO:0051301	cell division	PSRC1	PSRC1	Uncharacterized protein	1.36018e-07	2.06667e-05	2.58338
GO:0006260	DNA replication	MCM3	MCM3	Uncharacterized protein	3.27968e-07	4.70635e-05	3.57527
GO:0006260	DNA replication	TOPOII	TOPOII	DNA topoisomerase 2-alpha	3.27968e-07	4.70635e-05	3.57527
GO:0006260	DNA replication	LOC100514810	LOC100514810	PCNA-associated factor	3.27968e-07	4.70635e-05	3.57527
GO:0006260	DNA replication	MCM4	MCM4	Uncharacterized protein	3.27968e-07	4.70635e-05	3.57527
GO:0006260	DNA replication	FEN1	FEN1	Uncharacterized protein	3.27968e-07	4.70635e-05	3.57527
GO:0006260	DNA replication	CLSPN	CLSPN	Uncharacterized protein	3.27968e-07	4.70635e-05	3.57527
GO:0006260	DNA replication	CCN2	CCN2	Connective tissue growth factor	3.27968e-07	4.70635e-05	3.57527
GO:0006260	DNA replication	POLD1	POLD1	DNA polymerase	3.27968e-07	4.70635e-05	3.57527
GO:0006260	DNA replication	POLA2	POLA2	DNA polymerase alpha subunit B	3.27968e-07	4.70635e-05	3.57527
GO:0006260	DNA replication	CCL2	CCL2	CCL2	3.27968e-07	4.70635e-05	3.57527
GO:0006260	DNA replication	RRM2	RRM2	Ribonucleotide reductase M2	3.27968e-07	4.70635e-05	3.57527
GO:0006260	DNA replication	POLE	POLE	Uncharacterized protein	3.27968e-07	4.70635e-05	3.57527
GO:0006260	DNA replication	DSCC1	DSCC1	Uncharacterized protein	3.27968e-07	4.70635e-05	3.57527
GO:0006260	DNA replication	CDK1	CDK1	Uncharacterized protein	3.27968e-07	4.70635e-05	3.57527
GO:0006260	DNA replication	POLD2	POLD2	Uncharacterized protein	3.27968e-07	4.70635e-05	3.57527
GO:0006260	DNA replication	RFC3	RFC3	Uncharacterized protein	3.27968e-07	4.70635e-05	3.57527
GO:0006260	DNA replication	PRIM1	PRIM1	DNA primase	3.27968e-07	4.70635e-05	3.57527
GO:0006260	DNA replication	ORC6	ORC6	Uncharacterized protein	3.27968e-07	4.70635e-05	3.57527
GO:0006260	DNA replication	MCM2	MCM2	Uncharacterized protein	3.27968e-07	4.70635e-05	3.57527
GO:0006260	DNA replication	BRCA1	BRCA1	Breast cancer type 1 susceptibility protein homolog	3.27968e-07	4.70635e-05	3.57527
GO:0006260	DNA replication	LOC100737595	LOC100737595	DNA replication complex GINS protein PSF1-like	3.27968e-07	4.70635e-05	3.57527
GO:0006260	DNA replication	LOC100519176	LOC100519176	DNA replication complex GINS protein PSF1-like	3.27968e-07	4.70635e-05	3.57527
GO:0006260	DNA replication	TREX1	TREX1	Uncharacterized protein	3.27968e-07	4.70635e-05	3.57527
GO:0006260	DNA replication	KIAA0101	KIAA0101	KIAA0101 ortholog	3.27968e-07	4.70635e-05	3.57527
GO:0006260	DNA replication	PCNA	PCNA	Proliferating cell nuclear antigen	3.27968e-07	4.70635e-05	3.57527
GO:0060333	interferon-gamma-mediated signaling pathway	GBP1	GBP1	Guanylate binding protein 1	5.07881e-07	6.90451e-05	5.64682
GO:0060333	interferon-gamma-mediated signaling pathway	LOC100513601	LOC100513601	MHC class I antigen	5.07881e-07	6.90451e-05	5.64682
GO:0060333	interferon-gamma-mediated signaling pathway	SLA-7	SLA-7	MHC class I antigen	5.07881e-07	6.90451e-05	5.64682
GO:0060333	interferon-gamma-mediated signaling pathway	IRF7	IRF7	Interferon regulatory factor 7	5.07881e-07	6.90451e-05	5.64682
GO:0060333	interferon-gamma-mediated signaling pathway	LOC102167710	LOC102167710	interferon regulatory factor 4-like	5.07881e-07	6.90451e-05	5.64682
GO:0060333	interferon-gamma-mediated signaling pathway	SLA-DQA1	SLA-DQA1	MHC class II antigen alpha chain	5.07881e-07	6.90451e-05	5.64682
GO:0060333	interferon-gamma-mediated signaling pathway	SLA-1	SLA-3	MHC class I antigen	5.07881e-07	6.90451e-05	5.64682
GO:0060333	interferon-gamma-mediated signaling pathway	LOC100736977	LOC100736977	HLA class I histocompatibility antigen, A-3 alpha chain-like	5.07881e-07	6.90451e-05	5.64682
GO:0060333	interferon-gamma-mediated signaling pathway	MT-2B	MT-2B	Metallothionein-2A	5.07881e-07	6.90451e-05	5.64682
GO:0060333	interferon-gamma-mediated signaling pathway	LOC102157611	LOC102157611	interferon regulatory factor 4-like	5.07881e-07	6.90451e-05	5.64682
GO:0060333	interferon-gamma-mediated signaling pathway	LOC100738308	LOC100738308	Uncharacterized protein	5.07881e-07	6.90451e-05	5.64682
GO:0060333	interferon-gamma-mediated signaling pathway	LOC100514709	LOC100514709	small ubiquitin-related modifier 1-like	5.07881e-07	6.90451e-05	5.64682
GO:0060333	interferon-gamma-mediated signaling pathway	STAT1	STAT1	Signal transducer and activator of transcription 1	5.07881e-07	6.90451e-05	5.64682
GO:0060333	interferon-gamma-mediated signaling pathway	SLA-8	SLA-8	MHC class I antigen	5.07881e-07	6.90451e-05	5.64682
GO:0060333	interferon-gamma-mediated signaling pathway	Oasl	OASL	Uncharacterized protein	5.07881e-07	6.90451e-05	5.64682
GO:0006955	immune response	LOC100513601	LOC100513601	MHC class I antigen	6.343e-07	8.19198e-05	2.66056
GO:0006955	immune response	CXCL11	CXCL11	Chemokine C-X-C motif ligand 11	6.343e-07	8.19198e-05	2.66056
GO:0006955	immune response	SLA-7	SLA-7	MHC class I antigen	6.343e-07	8.19198e-05	2.66056
GO:0006955	immune response	IL2RG	IL2RG	Uncharacterized protein	6.343e-07	8.19198e-05	2.66056
GO:0006955	immune response	gzmA	GZMA	Granzyme A	6.343e-07	8.19198e-05	2.66056
GO:0006955	immune response	CD276	CD276	Uncharacterized protein	6.343e-07	8.19198e-05	2.66056
GO:0006955	immune response	LOC100621421	LOC100621421	Uncharacterized protein	6.343e-07	8.19198e-05	2.66056
GO:0006955	immune response	LOC100522150	LOC100522150	uncharacterized LOC100522150	6.343e-07	8.19198e-05	2.66056
GO:0006955	immune response	IFITM3	IFITM3	IFITM3	6.343e-07	8.19198e-05	2.66056
GO:0006955	immune response	CMKLR1	CMKLR1	Chemokine-like receptor 1	6.343e-07	8.19198e-05	2.66056
GO:0006955	immune response	CCL2	CCL2	CCL2	6.343e-07	8.19198e-05	2.66056
GO:0006955	immune response	LOC102165727	LOC102165727	acidic mammalian chitinase-like	6.343e-07	8.19198e-05	2.66056
GO:0006955	immune response	PBD-2	PBD-2	Uncharacterized protein	6.343e-07	8.19198e-05	2.66056
GO:0006955	immune response	LOC102159011	LOC102159011	T-cell surface protein tactile-like	6.343e-07	8.19198e-05	2.66056
GO:0006955	immune response	LOC100620361	LOC100620361	Uncharacterized protein	6.343e-07	8.19198e-05	2.66056
GO:0006955	immune response	SLA-DQA1	SLA-DQA1	MHC class II antigen alpha chain	6.343e-07	8.19198e-05	2.66056
GO:0006955	immune response	SLA-1	SLA-3	MHC class I antigen	6.343e-07	8.19198e-05	2.66056
GO:0006955	immune response	LOC100736977	LOC100736977	HLA class I histocompatibility antigen, A-3 alpha chain-like	6.343e-07	8.19198e-05	2.66056
GO:0006955	immune response	CXCL10	CXCL10	Uncharacterized protein	6.343e-07	8.19198e-05	2.66056
GO:0006955	immune response	TLR2	TLR2	Toll-like receptor 2 mutant	6.343e-07	8.19198e-05	2.66056
GO:0006955	immune response	LOC102160403	LOC102160403	cysteine-rich protein 1-like	6.343e-07	8.19198e-05	2.66056
GO:0006955	immune response	LOC100154001	LOC100154001	acidic mammalian chitinase-like	6.343e-07	8.19198e-05	2.66056
GO:0006955	immune response	TNFSF13B	TNFSF13B	B-cell activating factor	6.343e-07	8.19198e-05	2.66056
GO:0006955	immune response	LOC100153159	LOC100153159	Uncharacterized protein	6.343e-07	8.19198e-05	2.66056
GO:0006955	immune response	SLA-DMA	SLA-DMA	Uncharacterized protein	6.343e-07	8.19198e-05	2.66056
GO:0006955	immune response	IRF8	IRF8	Uncharacterized protein	6.343e-07	8.19198e-05	2.66056
GO:0006955	immune response	IL27RA	IL27RA	interleukin 27 receptor, alpha	6.343e-07	8.19198e-05	2.66056
GO:0006955	immune response	Thbs1	THBS1	Uncharacterized protein	6.343e-07	8.19198e-05	2.66056
GO:0006955	immune response	CXCL14	CXCL14	Uncharacterized protein	6.343e-07	8.19198e-05	2.66056
GO:0006955	immune response	CXCL9	CXCL9	Chemokine C-X-C motif ligand 9	6.343e-07	8.19198e-05	2.66056
GO:0006955	immune response	CCR1	CCR1	Chemokine (C-C motif) receptor 1	6.343e-07	8.19198e-05	2.66056
GO:0006955	immune response	LOC100153163	LOC100153163	Uncharacterized protein	6.343e-07	8.19198e-05	2.66056
GO:0006955	immune response	LOC100620458	LOC100620458	granzyme A-like	6.343e-07	8.19198e-05	2.66056
GO:0006955	immune response	SLA-8	SLA-8	MHC class I antigen	6.343e-07	8.19198e-05	2.66056
GO:0006955	immune response	IFITM2	IFITM2	IFITM2	6.343e-07	8.19198e-05	2.66056
GO:0006955	immune response	ZAP70	ZAP70	zeta-chain (TCR) associated protein kinase 70kDa	6.343e-07	8.19198e-05	2.66056
GO:0006955	immune response	Oasl	OASL	Uncharacterized protein	6.343e-07	8.19198e-05	2.66056
GO:0006974	cellular response to DNA damage stimulus	MAPKAPK2	MAPKAPK2	Uncharacterized protein	8.63513e-07	0.000106212	2.39649
GO:0006974	cellular response to DNA damage stimulus	LOC100737449	LOC100737449	DNA topoisomerase 2-binding protein 1-like	8.63513e-07	0.000106212	2.39649
GO:0006974	cellular response to DNA damage stimulus	LOC100626100	LOC100626100	fizzy-related protein homolog	8.63513e-07	0.000106212	2.39649
GO:0006974	cellular response to DNA damage stimulus	UBE2A	UBE2A	Uncharacterized protein	8.63513e-07	0.000106212	2.39649
GO:0006974	cellular response to DNA damage stimulus	BAX	BAX	Uncharacterized protein	8.63513e-07	0.000106212	2.39649
GO:0006974	cellular response to DNA damage stimulus	TOPOII	TOPOII	DNA topoisomerase 2-alpha	8.63513e-07	0.000106212	2.39649
GO:0006974	cellular response to DNA damage stimulus	LOC100514810	LOC100514810	PCNA-associated factor	8.63513e-07	0.000106212	2.39649
GO:0006974	cellular response to DNA damage stimulus	UBE2T	UBE2T	Uncharacterized protein	8.63513e-07	0.000106212	2.39649
GO:0006974	cellular response to DNA damage stimulus	FEN1	FEN1	Uncharacterized protein	8.63513e-07	0.000106212	2.39649
GO:0006974	cellular response to DNA damage stimulus	CLSPN	CLSPN	Uncharacterized protein	8.63513e-07	0.000106212	2.39649
GO:0006974	cellular response to DNA damage stimulus	TOPBP1	TOPBP1	topoisomerase (DNA) II binding protein 1	8.63513e-07	0.000106212	2.39649
GO:0006974	cellular response to DNA damage stimulus	BATF	BATF	Uncharacterized protein	8.63513e-07	0.000106212	2.39649
GO:0006974	cellular response to DNA damage stimulus	LOC100738589	LOC100738589	uncharacterized LOC100738589	8.63513e-07	0.000106212	2.39649
GO:0006974	cellular response to DNA damage stimulus	IRF7	IRF7	Interferon regulatory factor 7	8.63513e-07	0.000106212	2.39649
GO:0006974	cellular response to DNA damage stimulus	RAD18	RAD18	RAD18-like protein	8.63513e-07	0.000106212	2.39649
GO:0006974	cellular response to DNA damage stimulus	UHRF1	UHRF1	Uncharacterized protein	8.63513e-07	0.000106212	2.39649
GO:0006974	cellular response to DNA damage stimulus	BCL2	BCL2	B-cell CLL/lymphoma 2	8.63513e-07	0.000106212	2.39649
GO:0006974	cellular response to DNA damage stimulus	FOXM1	FOXM1	Uncharacterized protein	8.63513e-07	0.000106212	2.39649
GO:0006974	cellular response to DNA damage stimulus	BBC3	BBC3	BCL2 binding component 3	8.63513e-07	0.000106212	2.39649
GO:0006974	cellular response to DNA damage stimulus	APITD1	APITD1	Uncharacterized protein	8.63513e-07	0.000106212	2.39649
GO:0006974	cellular response to DNA damage stimulus	PTTG1	PTTG1	Securin	8.63513e-07	0.000106212	2.39649
GO:0006974	cellular response to DNA damage stimulus	Ddit3	DDIT3	DNA-damage-inducible transcript 3	8.63513e-07	0.000106212	2.39649
GO:0006974	cellular response to DNA damage stimulus	MUTYH	MUTYH	Uncharacterized protein	8.63513e-07	0.000106212	2.39649
GO:0006974	cellular response to DNA damage stimulus	POLE	POLE	Uncharacterized protein	8.63513e-07	0.000106212	2.39649
GO:0006974	cellular response to DNA damage stimulus	CDKN1A	CDKN1A	Uncharacterized protein	8.63513e-07	0.000106212	2.39649
GO:0006974	cellular response to DNA damage stimulus	LOC100623143	LOC100623143	cyclin-dependent kinase inhibitor 1-like	8.63513e-07	0.000106212	2.39649
GO:0006974	cellular response to DNA damage stimulus	LOC100523970	LOC100523970	mitotic spindle assembly checkpoint protein MAD2B-like	8.63513e-07	0.000106212	2.39649
GO:0006974	cellular response to DNA damage stimulus	RAD51	RAD51	DNA repair protein RAD51	8.63513e-07	0.000106212	2.39649
GO:0006974	cellular response to DNA damage stimulus	BRCA1	BRCA1	Breast cancer type 1 susceptibility protein homolog	8.63513e-07	0.000106212	2.39649
GO:0006974	cellular response to DNA damage stimulus	NUAK1	NUAK1	Uncharacterized protein	8.63513e-07	0.000106212	2.39649
GO:0006974	cellular response to DNA damage stimulus	TREX1	TREX1	Uncharacterized protein	8.63513e-07	0.000106212	2.39649
GO:0006974	cellular response to DNA damage stimulus	MAD2L2	MAD2L2	MAD2 mitotic arrest deficient-like 2 (yeast)	8.63513e-07	0.000106212	2.39649
GO:0006974	cellular response to DNA damage stimulus	RAD51D	RAD51D	RAD51 homolog D (S. cerevisiae)	8.63513e-07	0.000106212	2.39649
GO:0006974	cellular response to DNA damage stimulus	C9H11orf82	C9H11orf82	Uncharacterized protein	8.63513e-07	0.000106212	2.39649
GO:0006974	cellular response to DNA damage stimulus	ASH2L	ASH2L	Uncharacterized protein	8.63513e-07	0.000106212	2.39649
GO:0006974	cellular response to DNA damage stimulus	EGLN3	EGLN3	Uncharacterized protein	8.63513e-07	0.000106212	2.39649
GO:0006974	cellular response to DNA damage stimulus	OBFC2A	OBFC2A	Uncharacterized protein	8.63513e-07	0.000106212	2.39649
GO:0006974	cellular response to DNA damage stimulus	PALB2	PALB2	Uncharacterized protein	8.63513e-07	0.000106212	2.39649
GO:0006974	cellular response to DNA damage stimulus	LOC100621584	LOC100621584	Uncharacterized protein	8.63513e-07	0.000106212	2.39649
GO:0006974	cellular response to DNA damage stimulus	AEN	AEN	Uncharacterized protein	8.63513e-07	0.000106212	2.39649
GO:0006974	cellular response to DNA damage stimulus	KIAA0101	KIAA0101	KIAA0101 ortholog	8.63513e-07	0.000106212	2.39649
GO:0006974	cellular response to DNA damage stimulus	PCNA	PCNA	Proliferating cell nuclear antigen	8.63513e-07	0.000106212	2.39649
GO:0006974	cellular response to DNA damage stimulus	DCLRE1B	DCLRE1B	Uncharacterized protein	8.63513e-07	0.000106212	2.39649
GO:0006974	cellular response to DNA damage stimulus	APEX2	APEX2	Uncharacterized protein	8.63513e-07	0.000106212	2.39649
GO:0009607	response to biotic stimulus	IFITM3	IFITM3	IFITM3	3.52913e-06	0.000414352	11.3773
GO:0009607	response to biotic stimulus	LOC102161418	LOC102161418	uncharacterized LOC102161418	3.52913e-06	0.000414352	11.3773
GO:0009607	response to biotic stimulus	LOC100519082	LOC100519082	Uncharacterized protein	3.52913e-06	0.000414352	11.3773
GO:0009607	response to biotic stimulus	LOC100626247	LOC100626247	Uncharacterized protein	3.52913e-06	0.000414352	11.3773
GO:0009607	response to biotic stimulus	LOC100627004	LOC100627004	Uncharacterized protein	3.52913e-06	0.000414352	11.3773
GO:0009607	response to biotic stimulus	IFITM1	IFITM1	Uncharacterized protein	3.52913e-06	0.000414352	11.3773
GO:0009607	response to biotic stimulus	IFITM2	IFITM2	IFITM2	3.52913e-06	0.000414352	11.3773
GO:0009607	response to biotic stimulus	LOC100621926	LOC100621926	Uncharacterized protein	3.52913e-06	0.000414352	11.3773
GO:0051726	regulation of cell cycle	BAX	BAX	Uncharacterized protein	4.45874e-06	0.000500736	3.90492
GO:0051726	regulation of cell cycle	LOC100514810	LOC100514810	PCNA-associated factor	4.45874e-06	0.000500736	3.90492
GO:0051726	regulation of cell cycle	TACC3	TACC3	Uncharacterized protein	4.45874e-06	0.000500736	3.90492
GO:0051726	regulation of cell cycle	LOC100738589	LOC100738589	uncharacterized LOC100738589	4.45874e-06	0.000500736	3.90492
GO:0051726	regulation of cell cycle	BCL2	BCL2	B-cell CLL/lymphoma 2	4.45874e-06	0.000500736	3.90492
GO:0051726	regulation of cell cycle	CCNE1	CCNE1	Uncharacterized protein	4.45874e-06	0.000500736	3.90492
GO:0051726	regulation of cell cycle	E2F1	E2F1	Uncharacterized protein	4.45874e-06	0.000500736	3.90492
GO:0051726	regulation of cell cycle	LOC100739096	LOC100739096	CDK5 and ABL1 enzyme substrate 1-like	4.45874e-06	0.000500736	3.90492
GO:0051726	regulation of cell cycle	LOC102159153	LOC102159153	MAP kinase-activating death domain protein-like	4.45874e-06	0.000500736	3.90492
GO:0051726	regulation of cell cycle	CABLES1	CABLES1	Uncharacterized protein	4.45874e-06	0.000500736	3.90492
GO:0051726	regulation of cell cycle	CDKN1A	CDKN1A	Uncharacterized protein	4.45874e-06	0.000500736	3.90492
GO:0051726	regulation of cell cycle	LOC100625877	LOC100625877	Uncharacterized protein	4.45874e-06	0.000500736	3.90492
GO:0051726	regulation of cell cycle	LOC100623143	LOC100623143	cyclin-dependent kinase inhibitor 1-like	4.45874e-06	0.000500736	3.90492
GO:0051726	regulation of cell cycle	LOC396634	LOC396634	CD45 antigen isoform 5	4.45874e-06	0.000500736	3.90492
GO:0051726	regulation of cell cycle	MX2	MX2	Interferon-induced GTP-binding protein Mx2	4.45874e-06	0.000500736	3.90492
GO:0051726	regulation of cell cycle	CCNB1	CCNB1	Cyclin B1 transcript variant 2	4.45874e-06	0.000500736	3.90492
GO:0051726	regulation of cell cycle	KIAA0101	KIAA0101	KIAA0101 ortholog	4.45874e-06	0.000500736	3.90492
GO:0051726	regulation of cell cycle	WEE1	WEE1	Uncharacterized protein	4.45874e-06	0.000500736	3.90492
GO:0006805	xenobiotic metabolic process	LOC100154313	LOC100154313	glutathione S-transferase theta-1-like	5.34365e-06	0.00057511	3.40239
GO:0006805	xenobiotic metabolic process	LOC100524940	LOC100524940	Uncharacterized protein	5.34365e-06	0.00057511	3.40239
GO:0006805	xenobiotic metabolic process	LOC100521659	LOC100521659	Uncharacterized protein	5.34365e-06	0.00057511	3.40239
GO:0006805	xenobiotic metabolic process	LOC100514231	LOC100514231	Uncharacterized protein	5.34365e-06	0.00057511	3.40239
GO:0006805	xenobiotic metabolic process	SULT1A1	SULT1A1	Phenol-sulfating phenol sulfotransferase 1	5.34365e-06	0.00057511	3.40239
GO:0006805	xenobiotic metabolic process	CYP7A1	CYP7A1	Cholesterol 7-alpha-monooxygenase	5.34365e-06	0.00057511	3.40239
GO:0006805	xenobiotic metabolic process	LOC100739734	LOC100739734	Uncharacterized protein	5.34365e-06	0.00057511	3.40239
GO:0006805	xenobiotic metabolic process	GCLC	GCLC	Uncharacterized protein	5.34365e-06	0.00057511	3.40239
GO:0006805	xenobiotic metabolic process	CYP26A1	CYP26A1	Cytochrome P450	5.34365e-06	0.00057511	3.40239
GO:0006805	xenobiotic metabolic process	LOC100511647	LOC100511647	Glutathione S-transferase	5.34365e-06	0.00057511	3.40239
GO:0006805	xenobiotic metabolic process	CYP1A1	CYP1A1	Uncharacterized protein	5.34365e-06	0.00057511	3.40239
GO:0006805	xenobiotic metabolic process	LOC100526118	LOC100526118	Glutathione S-transferase	5.34365e-06	0.00057511	3.40239
GO:0006805	xenobiotic metabolic process	CYP2E1	CYP2E1	Cytochrome P450 2E1	5.34365e-06	0.00057511	3.40239
GO:0006805	xenobiotic metabolic process	LOC100738359	LOC100738359	Uncharacterized protein	5.34365e-06	0.00057511	3.40239
GO:0006805	xenobiotic metabolic process	CYP2A19	CYP2A19	Cytochrome p450 2A6	5.34365e-06	0.00057511	3.40239
GO:0006805	xenobiotic metabolic process	AKR1C1	AKR1C1	Uncharacterized protein	5.34365e-06	0.00057511	3.40239
GO:0006805	xenobiotic metabolic process	LOC100621569	LOC100621569	cytosolic non-specific dipeptidase-like	5.34365e-06	0.00057511	3.40239
GO:0006805	xenobiotic metabolic process	LOC100153094	LOC100153094	Uncharacterized protein	5.34365e-06	0.00057511	3.40239
GO:0006805	xenobiotic metabolic process	NQO1	NQO1	Uncharacterized protein	5.34365e-06	0.00057511	3.40239
GO:0006805	xenobiotic metabolic process	LOC100510917	LOC100510917	Glutathione S-transferase	5.34365e-06	0.00057511	3.40239
GO:0006805	xenobiotic metabolic process	CNDP2	CNDP2	Uncharacterized protein	5.34365e-06	0.00057511	3.40239
GO:0007094	mitotic spindle assembly checkpoint	CDC20	CDC20	Cell division cycle protein 20 homolog	5.83274e-06	0.000602638	6.39973
GO:0007094	mitotic spindle assembly checkpoint	LOC100521704	LOC100521704	Uncharacterized protein	5.83274e-06	0.000602638	6.39973
GO:0007094	mitotic spindle assembly checkpoint	BUB1	BUB1	Uncharacterized protein	5.83274e-06	0.000602638	6.39973
GO:0007094	mitotic spindle assembly checkpoint	LOC100523455	LOC100523455	Uncharacterized protein	5.83274e-06	0.000602638	6.39973
GO:0007094	mitotic spindle assembly checkpoint	TTK	TTK	Uncharacterized protein	5.83274e-06	0.000602638	6.39973
GO:0007094	mitotic spindle assembly checkpoint	BUB1B	BUB1B	BUB1 mitotic checkpoint serine/threonine kinase B	5.83274e-06	0.000602638	6.39973
GO:0007094	mitotic spindle assembly checkpoint	LOC100738435	LOC100738435	uncharacterized LOC100738435	5.83274e-06	0.000602638	6.39973
GO:0007094	mitotic spindle assembly checkpoint	LOC100523970	LOC100523970	mitotic spindle assembly checkpoint protein MAD2B-like	5.83274e-06	0.000602638	6.39973
GO:0007094	mitotic spindle assembly checkpoint	MAD2L2	MAD2L2	MAD2 mitotic arrest deficient-like 2 (yeast)	5.83274e-06	0.000602638	6.39973
GO:0007094	mitotic spindle assembly checkpoint	LOC100511489	LOC100511489	mitotic checkpoint serine/threonine-protein kinase BUB1 beta-like	5.83274e-06	0.000602638	6.39973
GO:0007094	mitotic spindle assembly checkpoint	UBE2C	UBE2C	Uncharacterized protein	5.83274e-06	0.000602638	6.39973
GO:0006915	apoptotic process	LOC100519368	LOC100519368	4-1BB variant 1	6.13178e-06	0.000609169	1.8973
GO:0006915	apoptotic process	ASAH2B	ASAH2B	Uncharacterized protein	6.13178e-06	0.000609169	1.8973
GO:0006915	apoptotic process	LITAF	LITAF	Uncharacterized protein	6.13178e-06	0.000609169	1.8973
GO:0006915	apoptotic process	LCK	LCK	Lymphocyte-specific protein tyrosine kinase	6.13178e-06	0.000609169	1.8973
GO:0006915	apoptotic process	YWHAH	YWHAH	Uncharacterized protein	6.13178e-06	0.000609169	1.8973
GO:0006915	apoptotic process	LOC100518095	LOC100518095	interferon-induced GTP-binding protein Mx1-like	6.13178e-06	0.000609169	1.8973
GO:0006915	apoptotic process	TRAF2	TRAF2	Uncharacterized protein	6.13178e-06	0.000609169	1.8973
GO:0006915	apoptotic process	PLSCR1	PLSCR1	Phospholipid scramblase 1	6.13178e-06	0.000609169	1.8973
GO:0006915	apoptotic process	BAX	BAX	Uncharacterized protein	6.13178e-06	0.000609169	1.8973
GO:0006915	apoptotic process	CASP2	CASP2	caspase 2, apoptosis-related cysteine peptidase	6.13178e-06	0.000609169	1.8973
GO:0006915	apoptotic process	LOC100521704	LOC100521704	Uncharacterized protein	6.13178e-06	0.000609169	1.8973
GO:0006915	apoptotic process	CLSPN	CLSPN	Uncharacterized protein	6.13178e-06	0.000609169	1.8973
GO:0006915	apoptotic process	LOC100515993	LOC100515993	disabled homolog 2-interacting protein-like	6.13178e-06	0.000609169	1.8973
GO:0006915	apoptotic process	TRIB3	TRIB3	Tribbles homolog 3	6.13178e-06	0.000609169	1.8973
GO:0006915	apoptotic process	LOC100517317	LOC100517317	uncharacterized LOC100517317	6.13178e-06	0.000609169	1.8973
GO:0006915	apoptotic process	BIRC3	BIRC3	baculoviral IAP repeat containing 3	6.13178e-06	0.000609169	1.8973
GO:0006915	apoptotic process	gzmA	GZMA	Granzyme A	6.13178e-06	0.000609169	1.8973
GO:0006915	apoptotic process	UNC5B	UNC5B	Uncharacterized protein	6.13178e-06	0.000609169	1.8973
GO:0006915	apoptotic process	IFIT2	IFIT2	Uncharacterized protein	6.13178e-06	0.000609169	1.8973
GO:0006915	apoptotic process	TSPO	TSPO	Translocator protein	6.13178e-06	0.000609169	1.8973
GO:0006915	apoptotic process	BUB1	BUB1	Uncharacterized protein	6.13178e-06	0.000609169	1.8973
GO:0006915	apoptotic process	ZC3H8	ZC3H8	Uncharacterized protein	6.13178e-06	0.000609169	1.8973
GO:0006915	apoptotic process	PIM2	PIM2	Uncharacterized protein	6.13178e-06	0.000609169	1.8973
GO:0006915	apoptotic process	LOC100621421	LOC100621421	Uncharacterized protein	6.13178e-06	0.000609169	1.8973
GO:0006915	apoptotic process	PSMB9	PSMB9	Uncharacterized protein	6.13178e-06	0.000609169	1.8973
GO:0006915	apoptotic process	BCL2	BCL2	B-cell CLL/lymphoma 2	6.13178e-06	0.000609169	1.8973
GO:0006915	apoptotic process	ID1	ID1	Inhibitor of DNA binding 1, dominant negative helix-loop-helix protein	6.13178e-06	0.000609169	1.8973
GO:0006915	apoptotic process	LOC102165727	LOC102165727	acidic mammalian chitinase-like	6.13178e-06	0.000609169	1.8973
GO:0006915	apoptotic process	TNFAIP8	TNFAIP8	Tumor necrosis factor alpha-induced protein 8	6.13178e-06	0.000609169	1.8973
GO:0006915	apoptotic process	PHLDA3	PHLDA3	Uncharacterized protein	6.13178e-06	0.000609169	1.8973
GO:0006915	apoptotic process	gzmH	GZMH	Granzyme H	6.13178e-06	0.000609169	1.8973
GO:0006915	apoptotic process	BBC3	BBC3	BCL2 binding component 3	6.13178e-06	0.000609169	1.8973
GO:0006915	apoptotic process	E2F1	E2F1	Uncharacterized protein	6.13178e-06	0.000609169	1.8973
GO:0006915	apoptotic process	BUB1B	BUB1B	BUB1 mitotic checkpoint serine/threonine kinase B	6.13178e-06	0.000609169	1.8973
GO:0006915	apoptotic process	LOC100737338	LOC100737338	rho GTPase-activating protein 10-like	6.13178e-06	0.000609169	1.8973
GO:0006915	apoptotic process	LGALS1	LGALS1	Galectin-1	6.13178e-06	0.000609169	1.8973
GO:0006915	apoptotic process	HMGB2	HMGB2	High mobility group protein B2	6.13178e-06	0.000609169	1.8973
GO:0006915	apoptotic process	Ddit3	DDIT3	DNA-damage-inducible transcript 3	6.13178e-06	0.000609169	1.8973
GO:0006915	apoptotic process	LOC102159153	LOC102159153	MAP kinase-activating death domain protein-like	6.13178e-06	0.000609169	1.8973
GO:0006915	apoptotic process	LOC100620361	LOC100620361	Uncharacterized protein	6.13178e-06	0.000609169	1.8973
GO:0006915	apoptotic process	LOC100520085	LOC100520085	proteasome subunit beta type-9-like	6.13178e-06	0.000609169	1.8973
GO:0006915	apoptotic process	MX1	MX1	Mx1 protein	6.13178e-06	0.000609169	1.8973
GO:0006915	apoptotic process	CDK1	CDK1	Uncharacterized protein	6.13178e-06	0.000609169	1.8973
GO:0006915	apoptotic process	TLR2	TLR2	Toll-like receptor 2 mutant	6.13178e-06	0.000609169	1.8973
GO:0006915	apoptotic process	LOC100623643	LOC100623643	Uncharacterized protein	6.13178e-06	0.000609169	1.8973
GO:0006915	apoptotic process	LOC100154001	LOC100154001	acidic mammalian chitinase-like	6.13178e-06	0.000609169	1.8973
GO:0006915	apoptotic process	TNFRSF19	TNFRSF19	Uncharacterized protein	6.13178e-06	0.000609169	1.8973
GO:0006915	apoptotic process	LOC102163014	LOC102163014	E3 ubiquitin-protein ligase SH3RF1-like	6.13178e-06	0.000609169	1.8973
GO:0006915	apoptotic process	BRCA1	BRCA1	Breast cancer type 1 susceptibility protein homolog	6.13178e-06	0.000609169	1.8973
GO:0006915	apoptotic process	TNFRSF12A	TNFRSF12A	Fibroblast growth factor-inducible 14	6.13178e-06	0.000609169	1.8973
GO:0006915	apoptotic process	LOC100738308	LOC100738308	Uncharacterized protein	6.13178e-06	0.000609169	1.8973
GO:0006915	apoptotic process	LMNB1	LMNB1	Uncharacterized protein	6.13178e-06	0.000609169	1.8973
GO:0006915	apoptotic process	Cd2	CD2	Uncharacterized protein	6.13178e-06	0.000609169	1.8973
GO:0006915	apoptotic process	CADM1	CADM1	Uncharacterized protein	6.13178e-06	0.000609169	1.8973
GO:0006915	apoptotic process	C9H11orf82	C9H11orf82	Uncharacterized protein	6.13178e-06	0.000609169	1.8973
GO:0006915	apoptotic process	LOC100511489	LOC100511489	mitotic checkpoint serine/threonine-protein kinase BUB1 beta-like	6.13178e-06	0.000609169	1.8973
GO:0006915	apoptotic process	LOC100628179	LOC100628179	disabled homolog 2-interacting protein-like	6.13178e-06	0.000609169	1.8973
GO:0006915	apoptotic process	EGLN3	EGLN3	Uncharacterized protein	6.13178e-06	0.000609169	1.8973
GO:0006915	apoptotic process	STAT1	STAT1	Signal transducer and activator of transcription 1	6.13178e-06	0.000609169	1.8973
GO:0006915	apoptotic process	PCSK9	PCSK9	Uncharacterized protein	6.13178e-06	0.000609169	1.8973
GO:0006915	apoptotic process	LOC100620458	LOC100620458	granzyme A-like	6.13178e-06	0.000609169	1.8973
GO:0006915	apoptotic process	LOC100621584	LOC100621584	Uncharacterized protein	6.13178e-06	0.000609169	1.8973
GO:0006915	apoptotic process	AEN	AEN	Uncharacterized protein	6.13178e-06	0.000609169	1.8973
GO:0006915	apoptotic process	CKAP2	CKAP2	Uncharacterized protein	6.13178e-06	0.000609169	1.8973
GO:0006915	apoptotic process	UNC5D	UNC5D	Uncharacterized protein	6.13178e-06	0.000609169	1.8973
GO:0019882	antigen processing and presentation	LOC100513601	LOC100513601	MHC class I antigen	9.98992e-06	0.000955702	5.99123
GO:0019882	antigen processing and presentation	SLA-7	SLA-7	MHC class I antigen	9.98992e-06	0.000955702	5.99123
GO:0019882	antigen processing and presentation	PSMB9	PSMB9	Uncharacterized protein	9.98992e-06	0.000955702	5.99123
GO:0019882	antigen processing and presentation	SLA-DQA1	SLA-DQA1	MHC class II antigen alpha chain	9.98992e-06	0.000955702	5.99123
GO:0019882	antigen processing and presentation	SLA-1	SLA-3	MHC class I antigen	9.98992e-06	0.000955702	5.99123
GO:0019882	antigen processing and presentation	LOC100520085	LOC100520085	proteasome subunit beta type-9-like	9.98992e-06	0.000955702	5.99123
GO:0019882	antigen processing and presentation	LOC100736977	LOC100736977	HLA class I histocompatibility antigen, A-3 alpha chain-like	9.98992e-06	0.000955702	5.99123
GO:0019882	antigen processing and presentation	RELB	RELB	Uncharacterized protein	9.98992e-06	0.000955702	5.99123
GO:0019882	antigen processing and presentation	SLA-DMA	SLA-DMA	Uncharacterized protein	9.98992e-06	0.000955702	5.99123
GO:0019882	antigen processing and presentation	LOC100153163	LOC100153163	Uncharacterized protein	9.98992e-06	0.000955702	5.99123
GO:0019882	antigen processing and presentation	SLA-8	SLA-8	MHC class I antigen	9.98992e-06	0.000955702	5.99123
GO:1901687	glutathione derivative biosynthetic process	LOC100154313	LOC100154313	glutathione S-transferase theta-1-like	1.48657e-05	0.00137136	7.43194
GO:1901687	glutathione derivative biosynthetic process	LOC100514231	LOC100514231	Uncharacterized protein	1.48657e-05	0.00137136	7.43194
GO:1901687	glutathione derivative biosynthetic process	GCLC	GCLC	Uncharacterized protein	1.48657e-05	0.00137136	7.43194
GO:1901687	glutathione derivative biosynthetic process	LOC100511647	LOC100511647	Glutathione S-transferase	1.48657e-05	0.00137136	7.43194
GO:1901687	glutathione derivative biosynthetic process	LOC100526118	LOC100526118	Glutathione S-transferase	1.48657e-05	0.00137136	7.43194
GO:1901687	glutathione derivative biosynthetic process	LOC100621569	LOC100621569	cytosolic non-specific dipeptidase-like	1.48657e-05	0.00137136	7.43194
GO:1901687	glutathione derivative biosynthetic process	LOC100153094	LOC100153094	Uncharacterized protein	1.48657e-05	0.00137136	7.43194
GO:1901687	glutathione derivative biosynthetic process	LOC100510917	LOC100510917	Glutathione S-transferase	1.48657e-05	0.00137136	7.43194
GO:1901687	glutathione derivative biosynthetic process	CNDP2	CNDP2	Uncharacterized protein	1.48657e-05	0.00137136	7.43194
GO:0032020	ISG15-protein conjugation	HERC5	HERC5	Uncharacterized protein	1.67211e-05	0.00148933	15.3593
GO:0032020	ISG15-protein conjugation	ISG15	ISG15	Uncharacterized protein	1.67211e-05	0.00148933	15.3593
GO:0032020	ISG15-protein conjugation	UBE2L6	UBE2L6	Uncharacterized protein	1.67211e-05	0.00148933	15.3593
GO:0032020	ISG15-protein conjugation	LOC100738435	LOC100738435	uncharacterized LOC100738435	1.67211e-05	0.00148933	15.3593
GO:0032020	ISG15-protein conjugation	UBA7	UBA7	Uncharacterized protein	1.67211e-05	0.00148933	15.3593
GO:0032020	ISG15-protein conjugation	UBE2E2	UBE2E2	Uncharacterized protein	1.67211e-05	0.00148933	15.3593
GO:0051865	protein autoubiquitination	UBE2A	UBE2A	Uncharacterized protein	3.11032e-05	0.0026032	5.81793
GO:0051865	protein autoubiquitination	TRAF2	TRAF2	Uncharacterized protein	3.11032e-05	0.0026032	5.81793
GO:0051865	protein autoubiquitination	UBE2T	UBE2T	Uncharacterized protein	3.11032e-05	0.0026032	5.81793
GO:0051865	protein autoubiquitination	RNF213	RNF213	Uncharacterized protein	3.11032e-05	0.0026032	5.81793
GO:0051865	protein autoubiquitination	TRIM37	TRIM37	tripartite motif containing 37	3.11032e-05	0.0026032	5.81793
GO:0051865	protein autoubiquitination	UHRF1	UHRF1	Uncharacterized protein	3.11032e-05	0.0026032	5.81793
GO:0051865	protein autoubiquitination	LOC102163288	LOC102163288	E3 ubiquitin-protein ligase RNF213-like	3.11032e-05	0.0026032	5.81793
GO:0051865	protein autoubiquitination	BRCA1	BRCA1	Breast cancer type 1 susceptibility protein homolog	3.11032e-05	0.0026032	5.81793
GO:0051865	protein autoubiquitination	LOC100513619	LOC100513619	E3 ubiquitin-protein ligase RNF213-like	3.11032e-05	0.0026032	5.81793
GO:0051865	protein autoubiquitination	LOC102163538	LOC102163538	E3 ubiquitin-protein ligase RNF213-like	3.11032e-05	0.0026032	5.81793
GO:0032201	telomere maintenance via semi-conservative replication	FEN1	FEN1	Uncharacterized protein	3.12424e-05	0.0026032	7.87658
GO:0032201	telomere maintenance via semi-conservative replication	POLD1	POLD1	DNA polymerase	3.12424e-05	0.0026032	7.87658
GO:0032201	telomere maintenance via semi-conservative replication	POLA2	POLA2	DNA polymerase alpha subunit B	3.12424e-05	0.0026032	7.87658
GO:0032201	telomere maintenance via semi-conservative replication	POLE	POLE	Uncharacterized protein	3.12424e-05	0.0026032	7.87658
GO:0032201	telomere maintenance via semi-conservative replication	POLD2	POLD2	Uncharacterized protein	3.12424e-05	0.0026032	7.87658
GO:0032201	telomere maintenance via semi-conservative replication	RFC3	RFC3	Uncharacterized protein	3.12424e-05	0.0026032	7.87658
GO:0032201	telomere maintenance via semi-conservative replication	PRIM1	PRIM1	DNA primase	3.12424e-05	0.0026032	7.87658
GO:0032201	telomere maintenance via semi-conservative replication	PCNA	PCNA	Proliferating cell nuclear antigen	3.12424e-05	0.0026032	7.87658
GO:0001916	positive regulation of T cell mediated cytotoxicity	LOC100513601	LOC100513601	MHC class I antigen	4.8655e-05	0.00392737	7.31397
GO:0001916	positive regulation of T cell mediated cytotoxicity	SLA-7	SLA-7	MHC class I antigen	4.8655e-05	0.00392737	7.31397
GO:0001916	positive regulation of T cell mediated cytotoxicity	TAP2	TAP2	Transporter 2, ATP-binding cassette, sub-family B (MDR/TAP)	4.8655e-05	0.00392737	7.31397
GO:0001916	positive regulation of T cell mediated cytotoxicity	SLA-1	SLA-3	MHC class I antigen	4.8655e-05	0.00392737	7.31397
GO:0001916	positive regulation of T cell mediated cytotoxicity	LOC100736977	LOC100736977	HLA class I histocompatibility antigen, A-3 alpha chain-like	4.8655e-05	0.00392737	7.31397
GO:0001916	positive regulation of T cell mediated cytotoxicity	LOC396634	LOC396634	CD45 antigen isoform 5	4.8655e-05	0.00392737	7.31397
GO:0001916	positive regulation of T cell mediated cytotoxicity	TAP1	TAP1	Uncharacterized protein	4.8655e-05	0.00392737	7.31397
GO:0001916	positive regulation of T cell mediated cytotoxicity	SLA-8	SLA-8	MHC class I antigen	4.8655e-05	0.00392737	7.31397
GO:0006281	DNA repair	LOC100737449	LOC100737449	DNA topoisomerase 2-binding protein 1-like	5.85741e-05	0.00458475	2.15318
GO:0006281	DNA repair	LOC100626100	LOC100626100	fizzy-related protein homolog	5.85741e-05	0.00458475	2.15318
GO:0006281	DNA repair	UBE2A	UBE2A	Uncharacterized protein	5.85741e-05	0.00458475	2.15318
GO:0006281	DNA repair	TOPOII	TOPOII	DNA topoisomerase 2-alpha	5.85741e-05	0.00458475	2.15318
GO:0006281	DNA repair	LOC100514810	LOC100514810	PCNA-associated factor	5.85741e-05	0.00458475	2.15318
GO:0006281	DNA repair	UBE2T	UBE2T	Uncharacterized protein	5.85741e-05	0.00458475	2.15318
GO:0006281	DNA repair	FEN1	FEN1	Uncharacterized protein	5.85741e-05	0.00458475	2.15318
GO:0006281	DNA repair	CLSPN	CLSPN	Uncharacterized protein	5.85741e-05	0.00458475	2.15318
GO:0006281	DNA repair	TOPBP1	TOPBP1	topoisomerase (DNA) II binding protein 1	5.85741e-05	0.00458475	2.15318
GO:0006281	DNA repair	POLD1	POLD1	DNA polymerase	5.85741e-05	0.00458475	2.15318
GO:0006281	DNA repair	HINFP	HINFP	Uncharacterized protein	5.85741e-05	0.00458475	2.15318
GO:0006281	DNA repair	RAD18	RAD18	RAD18-like protein	5.85741e-05	0.00458475	2.15318
GO:0006281	DNA repair	UHRF1	UHRF1	Uncharacterized protein	5.85741e-05	0.00458475	2.15318
GO:0006281	DNA repair	FOXM1	FOXM1	Uncharacterized protein	5.85741e-05	0.00458475	2.15318
GO:0006281	DNA repair	APITD1	APITD1	Uncharacterized protein	5.85741e-05	0.00458475	2.15318
GO:0006281	DNA repair	PTTG1	PTTG1	Securin	5.85741e-05	0.00458475	2.15318
GO:0006281	DNA repair	MUTYH	MUTYH	Uncharacterized protein	5.85741e-05	0.00458475	2.15318
GO:0006281	DNA repair	POLE	POLE	Uncharacterized protein	5.85741e-05	0.00458475	2.15318
GO:0006281	DNA repair	CDK1	CDK1	Uncharacterized protein	5.85741e-05	0.00458475	2.15318
GO:0006281	DNA repair	POLD2	POLD2	Uncharacterized protein	5.85741e-05	0.00458475	2.15318
GO:0006281	DNA repair	RFC3	RFC3	Uncharacterized protein	5.85741e-05	0.00458475	2.15318
GO:0006281	DNA repair	LOC100523970	LOC100523970	mitotic spindle assembly checkpoint protein MAD2B-like	5.85741e-05	0.00458475	2.15318
GO:0006281	DNA repair	RAD51	RAD51	DNA repair protein RAD51	5.85741e-05	0.00458475	2.15318
GO:0006281	DNA repair	BRCA1	BRCA1	Breast cancer type 1 susceptibility protein homolog	5.85741e-05	0.00458475	2.15318
GO:0006281	DNA repair	HSP70.2	HSP70.2	Heat shock 70kDa protein 1A	5.85741e-05	0.00458475	2.15318
GO:0006281	DNA repair	TREX1	TREX1	Uncharacterized protein	5.85741e-05	0.00458475	2.15318
GO:0006281	DNA repair	MAD2L2	MAD2L2	MAD2 mitotic arrest deficient-like 2 (yeast)	5.85741e-05	0.00458475	2.15318
GO:0006281	DNA repair	RAD51D	RAD51D	RAD51 homolog D (S. cerevisiae)	5.85741e-05	0.00458475	2.15318
GO:0006281	DNA repair	LOC100514709	LOC100514709	small ubiquitin-related modifier 1-like	5.85741e-05	0.00458475	2.15318
GO:0006281	DNA repair	OBFC2A	OBFC2A	Uncharacterized protein	5.85741e-05	0.00458475	2.15318
GO:0006281	DNA repair	PALB2	PALB2	Uncharacterized protein	5.85741e-05	0.00458475	2.15318
GO:0006281	DNA repair	KIAA0101	KIAA0101	KIAA0101 ortholog	5.85741e-05	0.00458475	2.15318
GO:0006281	DNA repair	SMC4	SMC4	Structural maintenance of chromosomes protein	5.85741e-05	0.00458475	2.15318
GO:0006281	DNA repair	PCNA	PCNA	Proliferating cell nuclear antigen	5.85741e-05	0.00458475	2.15318
GO:0006281	DNA repair	DCLRE1B	DCLRE1B	Uncharacterized protein	5.85741e-05	0.00458475	2.15318
GO:0006281	DNA repair	APEX2	APEX2	Uncharacterized protein	5.85741e-05	0.00458475	2.15318
GO:0006270	DNA replication initiation	MCM3	MCM3	Uncharacterized protein	6.44039e-05	0.0048928	8.53297
GO:0006270	DNA replication initiation	MCM4	MCM4	Uncharacterized protein	6.44039e-05	0.0048928	8.53297
GO:0006270	DNA replication initiation	POLA2	POLA2	DNA polymerase alpha subunit B	6.44039e-05	0.0048928	8.53297
GO:0006270	DNA replication initiation	CCNE1	CCNE1	Uncharacterized protein	6.44039e-05	0.0048928	8.53297
GO:0006270	DNA replication initiation	POLE	POLE	Uncharacterized protein	6.44039e-05	0.0048928	8.53297
GO:0006270	DNA replication initiation	PRIM1	PRIM1	DNA primase	6.44039e-05	0.0048928	8.53297
GO:0006270	DNA replication initiation	MCM2	MCM2	Uncharacterized protein	6.44039e-05	0.0048928	8.53297
GO:0000722	telomere maintenance via recombination	FEN1	FEN1	Uncharacterized protein	8.93637e-05	0.00659504	6.60617
GO:0000722	telomere maintenance via recombination	POLD1	POLD1	DNA polymerase	8.93637e-05	0.00659504	6.60617
GO:0000722	telomere maintenance via recombination	POLA2	POLA2	DNA polymerase alpha subunit B	8.93637e-05	0.00659504	6.60617
GO:0000722	telomere maintenance via recombination	POLE	POLE	Uncharacterized protein	8.93637e-05	0.00659504	6.60617
GO:0000722	telomere maintenance via recombination	POLD2	POLD2	Uncharacterized protein	8.93637e-05	0.00659504	6.60617
GO:0000722	telomere maintenance via recombination	RFC3	RFC3	Uncharacterized protein	8.93637e-05	0.00659504	6.60617
GO:0000722	telomere maintenance via recombination	PRIM1	PRIM1	DNA primase	8.93637e-05	0.00659504	6.60617
GO:0000722	telomere maintenance via recombination	PCNA	PCNA	Proliferating cell nuclear antigen	8.93637e-05	0.00659504	6.60617
GO:0031145	anaphase-promoting complex-dependent proteasomal ubiquitin-dependent protein catabolic process	CDC20	CDC20	Cell division cycle protein 20 homolog	0.000106736	0.00765829	3.82512
GO:0031145	anaphase-promoting complex-dependent proteasomal ubiquitin-dependent protein catabolic process	LOC100626100	LOC100626100	fizzy-related protein homolog	0.000106736	0.00765829	3.82512
GO:0031145	anaphase-promoting complex-dependent proteasomal ubiquitin-dependent protein catabolic process	LOC100521704	LOC100521704	Uncharacterized protein	0.000106736	0.00765829	3.82512
GO:0031145	anaphase-promoting complex-dependent proteasomal ubiquitin-dependent protein catabolic process	PSMB9	PSMB9	Uncharacterized protein	0.000106736	0.00765829	3.82512
GO:0031145	anaphase-promoting complex-dependent proteasomal ubiquitin-dependent protein catabolic process	LOC100523455	LOC100523455	Uncharacterized protein	0.000106736	0.00765829	3.82512
GO:0031145	anaphase-promoting complex-dependent proteasomal ubiquitin-dependent protein catabolic process	BUB1B	BUB1B	BUB1 mitotic checkpoint serine/threonine kinase B	0.000106736	0.00765829	3.82512
GO:0031145	anaphase-promoting complex-dependent proteasomal ubiquitin-dependent protein catabolic process	LOC100738435	LOC100738435	uncharacterized LOC100738435	0.000106736	0.00765829	3.82512
GO:0031145	anaphase-promoting complex-dependent proteasomal ubiquitin-dependent protein catabolic process	PTTG1	PTTG1	Securin	0.000106736	0.00765829	3.82512
GO:0031145	anaphase-promoting complex-dependent proteasomal ubiquitin-dependent protein catabolic process	LOC100520085	LOC100520085	proteasome subunit beta type-9-like	0.000106736	0.00765829	3.82512
GO:0031145	anaphase-promoting complex-dependent proteasomal ubiquitin-dependent protein catabolic process	CDK1	CDK1	Uncharacterized protein	0.000106736	0.00765829	3.82512
GO:0031145	anaphase-promoting complex-dependent proteasomal ubiquitin-dependent protein catabolic process	LOC100511489	LOC100511489	mitotic checkpoint serine/threonine-protein kinase BUB1 beta-like	0.000106736	0.00765829	3.82512
GO:0031145	anaphase-promoting complex-dependent proteasomal ubiquitin-dependent protein catabolic process	CCNB1	CCNB1	Cyclin B1 transcript variant 2	0.000106736	0.00765829	3.82512
GO:0031145	anaphase-promoting complex-dependent proteasomal ubiquitin-dependent protein catabolic process	UBE2C	UBE2C	Uncharacterized protein	0.000106736	0.00765829	3.82512
GO:0071294	cellular response to zinc ion	MT1A	MT1A	Metallothionein-1A	0.000125336	0.00874981	25.5989
GO:0071294	cellular response to zinc ion	TSPO	TSPO	Translocator protein	0.000125336	0.00874981	25.5989
GO:0071294	cellular response to zinc ion	MT-2B	MT-2B	Metallothionein-2A	0.000125336	0.00874981	25.5989
GO:0071294	cellular response to zinc ion	LOC100739663	LOC100739663	Metallothionein	0.000125336	0.00874981	25.5989
GO:0070059	intrinsic apoptotic signaling pathway in response to endoplasmic reticulum stress	BAX	BAX	Uncharacterized protein	0.000129419	0.00877585	7.46635
GO:0070059	intrinsic apoptotic signaling pathway in response to endoplasmic reticulum stress	LOC100515993	LOC100515993	disabled homolog 2-interacting protein-like	0.000129419	0.00877585	7.46635
GO:0070059	intrinsic apoptotic signaling pathway in response to endoplasmic reticulum stress	TRIB3	TRIB3	Tribbles homolog 3	0.000129419	0.00877585	7.46635
GO:0070059	intrinsic apoptotic signaling pathway in response to endoplasmic reticulum stress	BCL2	BCL2	B-cell CLL/lymphoma 2	0.000129419	0.00877585	7.46635
GO:0070059	intrinsic apoptotic signaling pathway in response to endoplasmic reticulum stress	BBC3	BBC3	BCL2 binding component 3	0.000129419	0.00877585	7.46635
GO:0070059	intrinsic apoptotic signaling pathway in response to endoplasmic reticulum stress	Ddit3	DDIT3	DNA-damage-inducible transcript 3	0.000129419	0.00877585	7.46635
GO:0070059	intrinsic apoptotic signaling pathway in response to endoplasmic reticulum stress	LOC100628179	LOC100628179	disabled homolog 2-interacting protein-like	0.000129419	0.00877585	7.46635
GO:0006259	DNA metabolic process	LOC100737449	LOC100737449	DNA topoisomerase 2-binding protein 1-like	0.000132504	0.00877585	5.35791
GO:0006259	DNA metabolic process	TOPOII	TOPOII	DNA topoisomerase 2-alpha	0.000132504	0.00877585	5.35791
GO:0006259	DNA metabolic process	TOPBP1	TOPBP1	topoisomerase (DNA) II binding protein 1	0.000132504	0.00877585	5.35791
GO:0006259	DNA metabolic process	LOC102164100	LOC102164100	Uncharacterized protein	0.000132504	0.00877585	5.35791
GO:0006259	DNA metabolic process	PTTG1	PTTG1	Securin	0.000132504	0.00877585	5.35791
GO:0006259	DNA metabolic process	RAD51	RAD51	DNA repair protein RAD51	0.000132504	0.00877585	5.35791
GO:0006259	DNA metabolic process	TREX1	TREX1	Uncharacterized protein	0.000132504	0.00877585	5.35791
GO:0006259	DNA metabolic process	RAD51D	RAD51D	RAD51 homolog D (S. cerevisiae)	0.000132504	0.00877585	5.35791
GO:0006259	DNA metabolic process	LOC100620601	LOC100620601	importin subunit alpha-1-like	0.000132504	0.00877585	5.35791
GO:0030336	negative regulation of cell migration	SFRP1	SFRP1	Uncharacterized protein	0.000174922	0.0112956	3.41319
GO:0030336	negative regulation of cell migration	BCL2	BCL2	B-cell CLL/lymphoma 2	0.000174922	0.0112956	3.41319
GO:0030336	negative regulation of cell migration	LOC102158175	LOC102158175	receptor-type tyrosine-protein phosphatase U-like	0.000174922	0.0112956	3.41319
GO:0030336	negative regulation of cell migration	LOC102161418	LOC102161418	uncharacterized LOC102161418	0.000174922	0.0112956	3.41319
GO:0030336	negative regulation of cell migration	ACVRL1	ACVRL1	Uncharacterized protein	0.000174922	0.0112956	3.41319
GO:0030336	negative regulation of cell migration	LOC100519082	LOC100519082	Uncharacterized protein	0.000174922	0.0112956	3.41319
GO:0030336	negative regulation of cell migration	LOC100626247	LOC100626247	Uncharacterized protein	0.000174922	0.0112956	3.41319
GO:0030336	negative regulation of cell migration	LOC100627004	LOC100627004	Uncharacterized protein	0.000174922	0.0112956	3.41319
GO:0030336	negative regulation of cell migration	IFITM1	IFITM1	Uncharacterized protein	0.000174922	0.0112956	3.41319
GO:0030336	negative regulation of cell migration	CNN2	CNN2	Calponin-2	0.000174922	0.0112956	3.41319
GO:0030336	negative regulation of cell migration	WNT4	WNT4	Protein Wnt	0.000174922	0.0112956	3.41319
GO:0030336	negative regulation of cell migration	DPEP1	DPEP1	Dipeptidase 1	0.000174922	0.0112956	3.41319
GO:0030336	negative regulation of cell migration	LOC100621926	LOC100621926	Uncharacterized protein	0.000174922	0.0112956	3.41319
GO:0030336	negative regulation of cell migration	PTPRU	PTPRU	Uncharacterized protein	0.000174922	0.0112956	3.41319
GO:0006749	glutathione metabolic process	LOC100154313	LOC100154313	glutathione S-transferase theta-1-like	0.000183986	0.0115911	5.85118
GO:0006749	glutathione metabolic process	LOC100514231	LOC100514231	Uncharacterized protein	0.000183986	0.0115911	5.85118
GO:0006749	glutathione metabolic process	GCLC	GCLC	Uncharacterized protein	0.000183986	0.0115911	5.85118
GO:0006749	glutathione metabolic process	LOC100511647	LOC100511647	Glutathione S-transferase	0.000183986	0.0115911	5.85118
GO:0006749	glutathione metabolic process	LOC100526118	LOC100526118	Glutathione S-transferase	0.000183986	0.0115911	5.85118
GO:0006749	glutathione metabolic process	LOC100153094	LOC100153094	Uncharacterized protein	0.000183986	0.0115911	5.85118
GO:0006749	glutathione metabolic process	DPEP1	DPEP1	Dipeptidase 1	0.000183986	0.0115911	5.85118
GO:0006749	glutathione metabolic process	LOC100510917	LOC100510917	Glutathione S-transferase	0.000183986	0.0115911	5.85118
GO:0008285	negative regulation of cell proliferation	LOC100519368	LOC100519368	4-1BB variant 1	0.000213926	0.0125598	2.00339
GO:0008285	negative regulation of cell proliferation	CD9	CD9	Uncharacterized protein	0.000213926	0.0125598	2.00339
GO:0008285	negative regulation of cell proliferation	BAX	BAX	Uncharacterized protein	0.000213926	0.0125598	2.00339
GO:0008285	negative regulation of cell proliferation	LOC100515993	LOC100515993	disabled homolog 2-interacting protein-like	0.000213926	0.0125598	2.00339
GO:0008285	negative regulation of cell proliferation	LOC100517317	LOC100517317	uncharacterized LOC100517317	0.000213926	0.0125598	2.00339
GO:0008285	negative regulation of cell proliferation	SFRP1	SFRP1	Uncharacterized protein	0.000213926	0.0125598	2.00339
GO:0008285	negative regulation of cell proliferation	LOC100623380	LOC100623380	Uncharacterized protein	0.000213926	0.0125598	2.00339
GO:0008285	negative regulation of cell proliferation	PIM2	PIM2	Uncharacterized protein	0.000213926	0.0125598	2.00339
GO:0008285	negative regulation of cell proliferation	BCL2	BCL2	B-cell CLL/lymphoma 2	0.000213926	0.0125598	2.00339
GO:0008285	negative regulation of cell proliferation	LOC102165635	LOC102165635	aspartyl/asparaginyl beta-hydroxylase-like	0.000213926	0.0125598	2.00339
GO:0008285	negative regulation of cell proliferation	LOC102158175	LOC102158175	receptor-type tyrosine-protein phosphatase U-like	0.000213926	0.0125598	2.00339
GO:0008285	negative regulation of cell proliferation	LOC100154269	LOC100154269	Uncharacterized protein	0.000213926	0.0125598	2.00339
GO:0008285	negative regulation of cell proliferation	LOC100627705	LOC100627705	Fatty acid-binding protein, heart	0.000213926	0.0125598	2.00339
GO:0008285	negative regulation of cell proliferation	TESC	TESC	Uncharacterized protein	0.000213926	0.0125598	2.00339
GO:0008285	negative regulation of cell proliferation	LOC100627476	LOC100627476	Uncharacterized protein	0.000213926	0.0125598	2.00339
GO:0008285	negative regulation of cell proliferation	LOC102161418	LOC102161418	uncharacterized LOC102161418	0.000213926	0.0125598	2.00339
GO:0008285	negative regulation of cell proliferation	ACVRL1	ACVRL1	Uncharacterized protein	0.000213926	0.0125598	2.00339
GO:0008285	negative regulation of cell proliferation	FRK	FRK	Uncharacterized protein	0.000213926	0.0125598	2.00339
GO:0008285	negative regulation of cell proliferation	MYO16	MYO16	myosin XVI	0.000213926	0.0125598	2.00339
GO:0008285	negative regulation of cell proliferation	CDKN1A	CDKN1A	Uncharacterized protein	0.000213926	0.0125598	2.00339
GO:0008285	negative regulation of cell proliferation	LOC100519082	LOC100519082	Uncharacterized protein	0.000213926	0.0125598	2.00339
GO:0008285	negative regulation of cell proliferation	EEF1E1	EEF1E1	Uncharacterized protein	0.000213926	0.0125598	2.00339
GO:0008285	negative regulation of cell proliferation	LOC100626247	LOC100626247	Uncharacterized protein	0.000213926	0.0125598	2.00339
GO:0008285	negative regulation of cell proliferation	LOC100627004	LOC100627004	Uncharacterized protein	0.000213926	0.0125598	2.00339
GO:0008285	negative regulation of cell proliferation	IFITM1	IFITM1	Uncharacterized protein	0.000213926	0.0125598	2.00339
GO:0008285	negative regulation of cell proliferation	LOC100623143	LOC100623143	cyclin-dependent kinase inhibitor 1-like	0.000213926	0.0125598	2.00339
GO:0008285	negative regulation of cell proliferation	PN-1	PN-1	Uncharacterized protein	0.000213926	0.0125598	2.00339
GO:0008285	negative regulation of cell proliferation	HMGA1	HMGA1	Uncharacterized protein	0.000213926	0.0125598	2.00339
GO:0008285	negative regulation of cell proliferation	BTG1	BTG1	Uncharacterized protein	0.000213926	0.0125598	2.00339
GO:0008285	negative regulation of cell proliferation	LOC100736695	LOC100736695	aspartyl/asparaginyl beta-hydroxylase-like	0.000213926	0.0125598	2.00339
GO:0008285	negative regulation of cell proliferation	LOC100628179	LOC100628179	disabled homolog 2-interacting protein-like	0.000213926	0.0125598	2.00339
GO:0008285	negative regulation of cell proliferation	EREG	EREG	Uncharacterized protein	0.000213926	0.0125598	2.00339
GO:0008285	negative regulation of cell proliferation	LOC100517135	LOC100517135	Uncharacterized protein	0.000213926	0.0125598	2.00339
GO:0008285	negative regulation of cell proliferation	IFIT3	IFIT3	Interferon-stimulated protein 60	0.000213926	0.0125598	2.00339
GO:0008285	negative regulation of cell proliferation	LOC100621926	LOC100621926	Uncharacterized protein	0.000213926	0.0125598	2.00339
GO:0008285	negative regulation of cell proliferation	PTPRU	PTPRU	Uncharacterized protein	0.000213926	0.0125598	2.00339
GO:0002504	antigen processing and presentation of peptide or polysaccharide antigen via MHC class II	LOC100513601	LOC100513601	MHC class I antigen	0.00021633	0.0125598	8.53297
GO:0002504	antigen processing and presentation of peptide or polysaccharide antigen via MHC class II	SLA-7	SLA-7	MHC class I antigen	0.00021633	0.0125598	8.53297
GO:0002504	antigen processing and presentation of peptide or polysaccharide antigen via MHC class II	SLA-DQA1	SLA-DQA1	MHC class II antigen alpha chain	0.00021633	0.0125598	8.53297
GO:0002504	antigen processing and presentation of peptide or polysaccharide antigen via MHC class II	SLA-1	SLA-3	MHC class I antigen	0.00021633	0.0125598	8.53297
GO:0002504	antigen processing and presentation of peptide or polysaccharide antigen via MHC class II	SLA-DMA	SLA-DMA	Uncharacterized protein	0.00021633	0.0125598	8.53297
GO:0002504	antigen processing and presentation of peptide or polysaccharide antigen via MHC class II	SLA-8	SLA-8	MHC class I antigen	0.00021633	0.0125598	8.53297
GO:0042832	defense response to protozoan	BATF	BATF	Uncharacterized protein	0.00021633	0.0125598	8.53297
GO:0042832	defense response to protozoan	LOC102167710	LOC102167710	interferon regulatory factor 4-like	0.00021633	0.0125598	8.53297
GO:0042832	defense response to protozoan	CLEC7A	CLEC7A	C-type lectin domain family 7, member A	0.00021633	0.0125598	8.53297
GO:0042832	defense response to protozoan	IL4R	IL4R	Interleukin-4 receptor subunit alpha	0.00021633	0.0125598	8.53297
GO:0042832	defense response to protozoan	LOC102157611	LOC102157611	interferon regulatory factor 4-like	0.00021633	0.0125598	8.53297
GO:0042832	defense response to protozoan	IRF8	IRF8	Uncharacterized protein	0.00021633	0.0125598	8.53297
GO:0002532	production of molecular mediator involved in inflammatory response	LOC100621421	LOC100621421	Uncharacterized protein	0.000218812	0.0125598	20.4791
GO:0002532	production of molecular mediator involved in inflammatory response	LOC102165727	LOC102165727	acidic mammalian chitinase-like	0.000218812	0.0125598	20.4791
GO:0002532	production of molecular mediator involved in inflammatory response	IL4R	IL4R	Interleukin-4 receptor subunit alpha	0.000218812	0.0125598	20.4791
GO:0002532	production of molecular mediator involved in inflammatory response	LOC100154001	LOC100154001	acidic mammalian chitinase-like	0.000218812	0.0125598	20.4791
GO:0051439	regulation of ubiquitin-protein ligase activity involved in mitotic cell cycle	CDC20	CDC20	Cell division cycle protein 20 homolog	0.000229501	0.012796	3.74618
GO:0051439	regulation of ubiquitin-protein ligase activity involved in mitotic cell cycle	LOC100626100	LOC100626100	fizzy-related protein homolog	0.000229501	0.012796	3.74618
GO:0051439	regulation of ubiquitin-protein ligase activity involved in mitotic cell cycle	LOC100521704	LOC100521704	Uncharacterized protein	0.000229501	0.012796	3.74618
GO:0051439	regulation of ubiquitin-protein ligase activity involved in mitotic cell cycle	PSMB9	PSMB9	Uncharacterized protein	0.000229501	0.012796	3.74618
GO:0051439	regulation of ubiquitin-protein ligase activity involved in mitotic cell cycle	LOC100523455	LOC100523455	Uncharacterized protein	0.000229501	0.012796	3.74618
GO:0051439	regulation of ubiquitin-protein ligase activity involved in mitotic cell cycle	BUB1B	BUB1B	BUB1 mitotic checkpoint serine/threonine kinase B	0.000229501	0.012796	3.74618
GO:0051439	regulation of ubiquitin-protein ligase activity involved in mitotic cell cycle	LOC100738435	LOC100738435	uncharacterized LOC100738435	0.000229501	0.012796	3.74618
GO:0051439	regulation of ubiquitin-protein ligase activity involved in mitotic cell cycle	LOC100520085	LOC100520085	proteasome subunit beta type-9-like	0.000229501	0.012796	3.74618
GO:0051439	regulation of ubiquitin-protein ligase activity involved in mitotic cell cycle	CDK1	CDK1	Uncharacterized protein	0.000229501	0.012796	3.74618
GO:0051439	regulation of ubiquitin-protein ligase activity involved in mitotic cell cycle	LOC100511489	LOC100511489	mitotic checkpoint serine/threonine-protein kinase BUB1 beta-like	0.000229501	0.012796	3.74618
GO:0051439	regulation of ubiquitin-protein ligase activity involved in mitotic cell cycle	CCNB1	CCNB1	Cyclin B1 transcript variant 2	0.000229501	0.012796	3.74618
GO:0051439	regulation of ubiquitin-protein ligase activity involved in mitotic cell cycle	UBE2C	UBE2C	Uncharacterized protein	0.000229501	0.012796	3.74618
GO:0000723	telomere maintenance	FEN1	FEN1	Uncharacterized protein	0.000232835	0.012796	4.4136
GO:0000723	telomere maintenance	POLD1	POLD1	DNA polymerase	0.000232835	0.012796	4.4136
GO:0000723	telomere maintenance	POLA2	POLA2	DNA polymerase alpha subunit B	0.000232835	0.012796	4.4136
GO:0000723	telomere maintenance	POLE	POLE	Uncharacterized protein	0.000232835	0.012796	4.4136
GO:0000723	telomere maintenance	POLD2	POLD2	Uncharacterized protein	0.000232835	0.012796	4.4136
GO:0000723	telomere maintenance	RFC3	RFC3	Uncharacterized protein	0.000232835	0.012796	4.4136
GO:0000723	telomere maintenance	PRIM1	PRIM1	DNA primase	0.000232835	0.012796	4.4136
GO:0000723	telomere maintenance	HSP70.2	HSP70.2	Heat shock 70kDa protein 1A	0.000232835	0.012796	4.4136
GO:0000723	telomere maintenance	PCNA	PCNA	Proliferating cell nuclear antigen	0.000232835	0.012796	4.4136
GO:0000723	telomere maintenance	DCLRE1B	DCLRE1B	Uncharacterized protein	0.000232835	0.012796	4.4136
GO:0048873	homeostasis of number of cells within a tissue	BAX	BAX	Uncharacterized protein	0.000239618	0.0128944	6.63675
GO:0048873	homeostasis of number of cells within a tissue	LOC100625556	LOC100625556	immunoglobulin-like domain-containing receptor 2-like	0.000239618	0.0128944	6.63675
GO:0048873	homeostasis of number of cells within a tissue	IL20RB	IL20RB	Uncharacterized protein	0.000239618	0.0128944	6.63675
GO:0048873	homeostasis of number of cells within a tissue	BCL2	BCL2	B-cell CLL/lymphoma 2	0.000239618	0.0128944	6.63675
GO:0048873	homeostasis of number of cells within a tissue	ILDR2	ILDR2	Uncharacterized protein	0.000239618	0.0128944	6.63675
GO:0048873	homeostasis of number of cells within a tissue	CSF1	CSF1	Uncharacterized protein	0.000239618	0.0128944	6.63675
GO:0048873	homeostasis of number of cells within a tissue	LOC100737481	LOC100737481	immunoglobulin-like domain-containing receptor 2-like	0.000239618	0.0128944	6.63675
GO:0032480	negative regulation of type I interferon production	HERC5	HERC5	Uncharacterized protein	0.000255642	0.013476	5.5349
GO:0032480	negative regulation of type I interferon production	ISG15	ISG15	Uncharacterized protein	0.000255642	0.013476	5.5349
GO:0032480	negative regulation of type I interferon production	LOC100737466	LOC100737466	Uncharacterized protein	0.000255642	0.013476	5.5349
GO:0032480	negative regulation of type I interferon production	UBE2L6	UBE2L6	Uncharacterized protein	0.000255642	0.013476	5.5349
GO:0032480	negative regulation of type I interferon production	UBA7	UBA7	Uncharacterized protein	0.000255642	0.013476	5.5349
GO:0032480	negative regulation of type I interferon production	DDX58	DDX58	DEAD/H (Asp-Glu-Ala-Asp/His) box polypeptide	0.000255642	0.013476	5.5349
GO:0032480	negative regulation of type I interferon production	DHX58	DHX58	LGP2	0.000255642	0.013476	5.5349
GO:0032480	negative regulation of type I interferon production	NLRC5	NLRC5	NOD4	0.000255642	0.013476	5.5349
GO:0042110	T cell activation	CD48	CD48	Uncharacterized protein	0.000296519	0.0153182	4.26648
GO:0042110	T cell activation	CD276	CD276	Uncharacterized protein	0.000296519	0.0153182	4.26648
GO:0042110	T cell activation	LOC102167710	LOC102167710	interferon regulatory factor 4-like	0.000296519	0.0153182	4.26648
GO:0042110	T cell activation	CLEC7A	CLEC7A	C-type lectin domain family 7, member A	0.000296519	0.0153182	4.26648
GO:0042110	T cell activation	CD3E	CD3E	T-cell surface glycoprotein CD3 epsilon chain	0.000296519	0.0153182	4.26648
GO:0042110	T cell activation	LOC102157611	LOC102157611	interferon regulatory factor 4-like	0.000296519	0.0153182	4.26648
GO:0042110	T cell activation	LOC100513059	LOC100513059	E3 ubiquitin-protein ligase NEDD4-like	0.000296519	0.0153182	4.26648
GO:0042110	T cell activation	Cd2	CD2	Uncharacterized protein	0.000296519	0.0153182	4.26648
GO:0042110	T cell activation	ZAP70	ZAP70	zeta-chain (TCR) associated protein kinase 70kDa	0.000296519	0.0153182	4.26648
GO:0042110	T cell activation	ICOSLG	ICOSLG	Uncharacterized protein	0.000296519	0.0153182	4.26648
GO:0008283	cell proliferation	BAX	BAX	Uncharacterized protein	0.000312531	0.0158288	2.02581
GO:0008283	cell proliferation	LOC100521704	LOC100521704	Uncharacterized protein	0.000312531	0.0158288	2.02581
GO:0008283	cell proliferation	ENPEP	ENPEP	Glutamyl aminopeptidase	0.000312531	0.0158288	2.02581
GO:0008283	cell proliferation	MT-III	MT-III	Metallothionein-3	0.000312531	0.0158288	2.02581
GO:0008283	cell proliferation	TACC3	TACC3	Uncharacterized protein	0.000312531	0.0158288	2.02581
GO:0008283	cell proliferation	TSPO	TSPO	Translocator protein	0.000312531	0.0158288	2.02581
GO:0008283	cell proliferation	GLUL	GLUL	Glutamine synthetase	0.000312531	0.0158288	2.02581
GO:0008283	cell proliferation	UCHL1	UCHL1	Ubiquitin carboxyl-terminal hydrolase isozyme L1	0.000312531	0.0158288	2.02581
GO:0008283	cell proliferation	CD276	CD276	Uncharacterized protein	0.000312531	0.0158288	2.02581
GO:0008283	cell proliferation	BUB1	BUB1	Uncharacterized protein	0.000312531	0.0158288	2.02581
GO:0008283	cell proliferation	LOC102164100	LOC102164100	Uncharacterized protein	0.000312531	0.0158288	2.02581
GO:0008283	cell proliferation	PIM2	PIM2	Uncharacterized protein	0.000312531	0.0158288	2.02581
GO:0008283	cell proliferation	UHRF1	UHRF1	Uncharacterized protein	0.000312531	0.0158288	2.02581
GO:0008283	cell proliferation	BCL2	BCL2	B-cell CLL/lymphoma 2	0.000312531	0.0158288	2.02581
GO:0008283	cell proliferation	LOC100738647	LOC100738647	glutamine synthetase-like	0.000312531	0.0158288	2.02581
GO:0008283	cell proliferation	E2F1	E2F1	Uncharacterized protein	0.000312531	0.0158288	2.02581
GO:0008283	cell proliferation	BUB1B	BUB1B	BUB1 mitotic checkpoint serine/threonine kinase B	0.000312531	0.0158288	2.02581
GO:0008283	cell proliferation	TACC2	TACC2	Uncharacterized protein	0.000312531	0.0158288	2.02581
GO:0008283	cell proliferation	CYP1A1	CYP1A1	Uncharacterized protein	0.000312531	0.0158288	2.02581
GO:0008283	cell proliferation	DLGAP5	DLGAP5	Uncharacterized protein	0.000312531	0.0158288	2.02581
GO:0008283	cell proliferation	CSF1	CSF1	Uncharacterized protein	0.000312531	0.0158288	2.02581
GO:0008283	cell proliferation	LOC100625877	LOC100625877	Uncharacterized protein	0.000312531	0.0158288	2.02581
GO:0008283	cell proliferation	GFER	GFER	Uncharacterized protein	0.000312531	0.0158288	2.02581
GO:0008283	cell proliferation	AMBN	AMBN	Ameloblastin	0.000312531	0.0158288	2.02581
GO:0008283	cell proliferation	LOC102160403	LOC102160403	cysteine-rich protein 1-like	0.000312531	0.0158288	2.02581
GO:0008283	cell proliferation	TCF19	TCF19	Transcription factor 19	0.000312531	0.0158288	2.02581
GO:0008283	cell proliferation	TNFSF13B	TNFSF13B	B-cell activating factor	0.000312531	0.0158288	2.02581
GO:0008283	cell proliferation	Isg20	ISG20	Uncharacterized protein	0.000312531	0.0158288	2.02581
GO:0008283	cell proliferation	SYK	SYK	Uncharacterized protein	0.000312531	0.0158288	2.02581
GO:0008283	cell proliferation	ID4	ID4	Inhibitor of DNA binding 4, dominant negative helix-loop-helix protein	0.000312531	0.0158288	2.02581
GO:0008283	cell proliferation	LOC100511489	LOC100511489	mitotic checkpoint serine/threonine-protein kinase BUB1 beta-like	0.000312531	0.0158288	2.02581
GO:0008283	cell proliferation	PCNA	PCNA	Proliferating cell nuclear antigen	0.000312531	0.0158288	2.02581
GO:0008283	cell proliferation	LOC100517259	LOC100517259	Uncharacterized protein	0.000312531	0.0158288	2.02581
GO:0002480	antigen processing and presentation of exogenous peptide antigen via MHC class I, TAP-independent	LOC100513601	LOC100513601	MHC class I antigen	0.000323241	0.0160564	10.6662
GO:0002480	antigen processing and presentation of exogenous peptide antigen via MHC class I, TAP-independent	SLA-7	SLA-7	MHC class I antigen	0.000323241	0.0160564	10.6662
GO:0002480	antigen processing and presentation of exogenous peptide antigen via MHC class I, TAP-independent	SLA-1	SLA-3	MHC class I antigen	0.000323241	0.0160564	10.6662
GO:0002480	antigen processing and presentation of exogenous peptide antigen via MHC class I, TAP-independent	LOC100736977	LOC100736977	HLA class I histocompatibility antigen, A-3 alpha chain-like	0.000323241	0.0160564	10.6662
GO:0002480	antigen processing and presentation of exogenous peptide antigen via MHC class I, TAP-independent	SLA-8	SLA-8	MHC class I antigen	0.000323241	0.0160564	10.6662
GO:0010332	response to gamma radiation	BAX	BAX	Uncharacterized protein	0.000347927	0.0169196	6.17905
GO:0010332	response to gamma radiation	BCL2	BCL2	B-cell CLL/lymphoma 2	0.000347927	0.0169196	6.17905
GO:0010332	response to gamma radiation	CCL2	CCL2	CCL2	0.000347927	0.0169196	6.17905
GO:0010332	response to gamma radiation	CDKN1A	CDKN1A	Uncharacterized protein	0.000347927	0.0169196	6.17905
GO:0010332	response to gamma radiation	LOC100623143	LOC100623143	cyclin-dependent kinase inhibitor 1-like	0.000347927	0.0169196	6.17905
GO:0010332	response to gamma radiation	CXCL10	CXCL10	Uncharacterized protein	0.000347927	0.0169196	6.17905
GO:0010332	response to gamma radiation	LOC396634	LOC396634	CD45 antigen isoform 5	0.000347927	0.0169196	6.17905
GO:0006268	DNA unwinding involved in DNA replication	MCM4	MCM4	Uncharacterized protein	0.00035372	0.0169196	17.0659
GO:0006268	DNA unwinding involved in DNA replication	RAD51	RAD51	DNA repair protein RAD51	0.00035372	0.0169196	17.0659
GO:0006268	DNA unwinding involved in DNA replication	HMGA1	HMGA1	Uncharacterized protein	0.00035372	0.0169196	17.0659
GO:0006268	DNA unwinding involved in DNA replication	MCM2	MCM2	Uncharacterized protein	0.00035372	0.0169196	17.0659
GO:0051384	response to glucocorticoid	TRIM63	TRIM63	Muscle specific RING finger protein-1	0.000493201	0.0231625	3.65699
GO:0051384	response to glucocorticoid	LOC100738589	LOC100738589	uncharacterized LOC100738589	0.000493201	0.0231625	3.65699
GO:0051384	response to glucocorticoid	BCL2	BCL2	B-cell CLL/lymphoma 2	0.000493201	0.0231625	3.65699
GO:0051384	response to glucocorticoid	CCL2	CCL2	CCL2	0.000493201	0.0231625	3.65699
GO:0051384	response to glucocorticoid	PLAT	PLAT	T-plasminogen activator	0.000493201	0.0231625	3.65699
GO:0051384	response to glucocorticoid	CDKN1A	CDKN1A	Uncharacterized protein	0.000493201	0.0231625	3.65699
GO:0051384	response to glucocorticoid	ANXA1	ANXA1	Annexin A1	0.000493201	0.0231625	3.65699
GO:0051384	response to glucocorticoid	LOC100623143	LOC100623143	cyclin-dependent kinase inhibitor 1-like	0.000493201	0.0231625	3.65699
GO:0051384	response to glucocorticoid	LOC102164135	LOC102164135	uteroglobin-like	0.000493201	0.0231625	3.65699
GO:0051384	response to glucocorticoid	MDK	MDK	Midkine	0.000493201	0.0231625	3.65699
GO:0051384	response to glucocorticoid	SCGB1A1	SCGB1A1	secretoglobin, family 1A, member 1 (uteroglobin)	0.000493201	0.0231625	3.65699
GO:0072162	metanephric mesenchymal cell differentiation	LOC100625781	LOC100625781	protein odd-skipped-related 1-like	0.000539156	0.0244323	14.6279
GO:0072162	metanephric mesenchymal cell differentiation	WNT4	WNT4	Protein Wnt	0.000539156	0.0244323	14.6279
GO:0072162	metanephric mesenchymal cell differentiation	LOC100738308	LOC100738308	Uncharacterized protein	0.000539156	0.0244323	14.6279
GO:0072162	metanephric mesenchymal cell differentiation	STAT1	STAT1	Signal transducer and activator of transcription 1	0.000539156	0.0244323	14.6279
GO:0050848	regulation of calcium-mediated signaling	GPR143	GPR143	Uncharacterized protein	0.000539156	0.0244323	14.6279
GO:0050848	regulation of calcium-mediated signaling	CMKLR1	CMKLR1	Chemokine-like receptor 1	0.000539156	0.0244323	14.6279
GO:0050848	regulation of calcium-mediated signaling	LOC100523295	LOC100523295	regucalcin-like	0.000539156	0.0244323	14.6279
GO:0050848	regulation of calcium-mediated signaling	RGN	RGN	Uncharacterized protein	0.000539156	0.0244323	14.6279
GO:0007166	cell surface receptor signaling pathway	LCK	LCK	Lymphocyte-specific protein tyrosine kinase	0.000591912	0.0263605	2.17678
GO:0007166	cell surface receptor signaling pathway	LOC100517317	LOC100517317	uncharacterized LOC100517317	0.000591912	0.0263605	2.17678
GO:0007166	cell surface receptor signaling pathway	BIRC3	BIRC3	baculoviral IAP repeat containing 3	0.000591912	0.0263605	2.17678
GO:0007166	cell surface receptor signaling pathway	CCL2	CCL2	CCL2	0.000591912	0.0263605	2.17678
GO:0007166	cell surface receptor signaling pathway	CD3E	CD3E	T-cell surface glycoprotein CD3 epsilon chain	0.000591912	0.0263605	2.17678
GO:0007166	cell surface receptor signaling pathway	LOC102161418	LOC102161418	uncharacterized LOC102161418	0.000591912	0.0263605	2.17678
GO:0007166	cell surface receptor signaling pathway	LOC100513684	LOC100513684	docking protein 2-like	0.000591912	0.0263605	2.17678
GO:0007166	cell surface receptor signaling pathway	LOC102159153	LOC102159153	MAP kinase-activating death domain protein-like	0.000591912	0.0263605	2.17678
GO:0007166	cell surface receptor signaling pathway	LOC100519082	LOC100519082	Uncharacterized protein	0.000591912	0.0263605	2.17678
GO:0007166	cell surface receptor signaling pathway	ANXA1	ANXA1	Annexin A1	0.000591912	0.0263605	2.17678
GO:0007166	cell surface receptor signaling pathway	LOC100626247	LOC100626247	Uncharacterized protein	0.000591912	0.0263605	2.17678
GO:0007166	cell surface receptor signaling pathway	LOC100627004	LOC100627004	Uncharacterized protein	0.000591912	0.0263605	2.17678
GO:0007166	cell surface receptor signaling pathway	IFITM1	IFITM1	Uncharacterized protein	0.000591912	0.0263605	2.17678
GO:0007166	cell surface receptor signaling pathway	LOC100622160	LOC100622160	leukocyte immunoglobulin-like receptor subfamily B member 3-like	0.000591912	0.0263605	2.17678
GO:0007166	cell surface receptor signaling pathway	CXCL10	CXCL10	Uncharacterized protein	0.000591912	0.0263605	2.17678
GO:0007166	cell surface receptor signaling pathway	LOC396634	LOC396634	CD45 antigen isoform 5	0.000591912	0.0263605	2.17678
GO:0007166	cell surface receptor signaling pathway	SYK	SYK	Uncharacterized protein	0.000591912	0.0263605	2.17678
GO:0007166	cell surface receptor signaling pathway	LOC100523789	LOC100523789	Uncharacterized protein	0.000591912	0.0263605	2.17678
GO:0007166	cell surface receptor signaling pathway	Cd2	CD2	Uncharacterized protein	0.000591912	0.0263605	2.17678
GO:0007166	cell surface receptor signaling pathway	IL27RA	IL27RA	interleukin 27 receptor, alpha	0.000591912	0.0263605	2.17678
GO:0007166	cell surface receptor signaling pathway	LOC100521013	LOC100521013	Uncharacterized protein	0.000591912	0.0263605	2.17678
GO:0007166	cell surface receptor signaling pathway	CCR1	CCR1	Chemokine (C-C motif) receptor 1	0.000591912	0.0263605	2.17678
GO:0007166	cell surface receptor signaling pathway	DOK2	DOK2	Uncharacterized protein	0.000591912	0.0263605	2.17678
GO:0007166	cell surface receptor signaling pathway	LOC100517135	LOC100517135	Uncharacterized protein	0.000591912	0.0263605	2.17678
GO:0007166	cell surface receptor signaling pathway	LOC100621926	LOC100621926	Uncharacterized protein	0.000591912	0.0263605	2.17678
GO:0006184	GTP catabolic process	GBP1	GBP1	Guanylate binding protein 1	0.000638657	0.0279333	2.24723
GO:0006184	GTP catabolic process	LOC100518095	LOC100518095	interferon-induced GTP-binding protein Mx1-like	0.000638657	0.0279333	2.24723
GO:0006184	GTP catabolic process	LOC100620305	LOC100620305	Uncharacterized protein	0.000638657	0.0279333	2.24723
GO:0006184	GTP catabolic process	GNB2	GNB2	Uncharacterized protein	0.000638657	0.0279333	2.24723
GO:0006184	GTP catabolic process	RASL11A	RASL11A	Uncharacterized protein	0.000638657	0.0279333	2.24723
GO:0006184	GTP catabolic process	RAB3D	RAB3D	Uncharacterized protein	0.000638657	0.0279333	2.24723
GO:0006184	GTP catabolic process	GBP6	GBP6	Uncharacterized protein	0.000638657	0.0279333	2.24723
GO:0006184	GTP catabolic process	TUBB2B	TUBB2B	Uncharacterized protein	0.000638657	0.0279333	2.24723
GO:0006184	GTP catabolic process	ARL3	ARL3	ADP-ribosylation factor-like protein 3	0.000638657	0.0279333	2.24723
GO:0006184	GTP catabolic process	GBP5	GBP5	Uncharacterized protein	0.000638657	0.0279333	2.24723
GO:0006184	GTP catabolic process	GBP7	GBP7	Uncharacterized protein	0.000638657	0.0279333	2.24723
GO:0006184	GTP catabolic process	MX1	MX1	Mx1 protein	0.000638657	0.0279333	2.24723
GO:0006184	GTP catabolic process	TUBB2A	TUBB2A	Tubulin beta chain	0.000638657	0.0279333	2.24723
GO:0006184	GTP catabolic process	LOC100624785	LOC100624785	tubulin beta-2A chain-like	0.000638657	0.0279333	2.24723
GO:0006184	GTP catabolic process	LOC100520849	LOC100520849	Uncharacterized protein	0.000638657	0.0279333	2.24723
GO:0006184	GTP catabolic process	TUBA4A	TUBA4A	Uncharacterized protein	0.000638657	0.0279333	2.24723
GO:0006184	GTP catabolic process	MX2	MX2	Interferon-induced GTP-binding protein Mx2	0.000638657	0.0279333	2.24723
GO:0006184	GTP catabolic process	LOC100622420	LOC100622420	dynamin-3-like	0.000638657	0.0279333	2.24723
GO:0006184	GTP catabolic process	RAB34	RAB34	Ras-related protein Rab-34	0.000638657	0.0279333	2.24723
GO:0006184	GTP catabolic process	RHOQ	RHOQ	Uncharacterized protein	0.000638657	0.0279333	2.24723
GO:0006184	GTP catabolic process	DIRAS3	DIRAS3	DIRAS3	0.000638657	0.0279333	2.24723
GO:0006184	GTP catabolic process	LOC100158003	LOC100158003	Tubulin alpha-1A chain	0.000638657	0.0279333	2.24723
GO:0006184	GTP catabolic process	ATL3	ATL3	Uncharacterized protein	0.000638657	0.0279333	2.24723
GO:0007051	spindle organization	LOC100521704	LOC100521704	Uncharacterized protein	0.000648856	0.0279333	6.67797
GO:0007051	spindle organization	TTK	TTK	Uncharacterized protein	0.000648856	0.0279333	6.67797
GO:0007051	spindle organization	BUB1B	BUB1B	BUB1 mitotic checkpoint serine/threonine kinase B	0.000648856	0.0279333	6.67797
GO:0007051	spindle organization	LOC100511489	LOC100511489	mitotic checkpoint serine/threonine-protein kinase BUB1 beta-like	0.000648856	0.0279333	6.67797
GO:0007051	spindle organization	UBE2C	UBE2C	Uncharacterized protein	0.000648856	0.0279333	6.67797
GO:0007051	spindle organization	KNSTRN	KNSTRN	Uncharacterized protein	0.000648856	0.0279333	6.67797
GO:0000070	mitotic sister chromatid segregation	LOC100523455	LOC100523455	Uncharacterized protein	0.000785173	0.0332476	6.39973
GO:0000070	mitotic sister chromatid segregation	NUSAP1	NUSAP1	nucleolar and spindle associated protein 1	0.000785173	0.0332476	6.39973
GO:0000070	mitotic sister chromatid segregation	LOC100737015	LOC100737015	Uncharacterized protein	0.000785173	0.0332476	6.39973
GO:0000070	mitotic sister chromatid segregation	NEK2	NEK2	Uncharacterized protein	0.000785173	0.0332476	6.39973
GO:0000070	mitotic sister chromatid segregation	SMC4	SMC4	Structural maintenance of chromosomes protein	0.000785173	0.0332476	6.39973
GO:0000070	mitotic sister chromatid segregation	KNSTRN	KNSTRN	Uncharacterized protein	0.000785173	0.0332476	6.39973
GO:0045669	positive regulation of osteoblast differentiation	LOC100624749	LOC100624749	PDZ and LIM domain protein 7-like	0.000864355	0.0360101	3.39263
GO:0045669	positive regulation of osteoblast differentiation	CD276	CD276	Uncharacterized protein	0.000864355	0.0360101	3.39263
GO:0045669	positive regulation of osteoblast differentiation	LOC102161418	LOC102161418	uncharacterized LOC102161418	0.000864355	0.0360101	3.39263
GO:0045669	positive regulation of osteoblast differentiation	LOC100519082	LOC100519082	Uncharacterized protein	0.000864355	0.0360101	3.39263
GO:0045669	positive regulation of osteoblast differentiation	LOC100626247	LOC100626247	Uncharacterized protein	0.000864355	0.0360101	3.39263
GO:0045669	positive regulation of osteoblast differentiation	LOC100627004	LOC100627004	Uncharacterized protein	0.000864355	0.0360101	3.39263
GO:0045669	positive regulation of osteoblast differentiation	IFITM1	IFITM1	Uncharacterized protein	0.000864355	0.0360101	3.39263
GO:0045669	positive regulation of osteoblast differentiation	CLIC1	CLIC1	Chloride intracellular channel protein 1	0.000864355	0.0360101	3.39263
GO:0045669	positive regulation of osteoblast differentiation	ID4	ID4	Inhibitor of DNA binding 4, dominant negative helix-loop-helix protein	0.000864355	0.0360101	3.39263
GO:0045669	positive regulation of osteoblast differentiation	WNT4	WNT4	Protein Wnt	0.000864355	0.0360101	3.39263
GO:0045669	positive regulation of osteoblast differentiation	LOC100621926	LOC100621926	Uncharacterized protein	0.000864355	0.0360101	3.39263
GO:0050853	B cell receptor signaling pathway	LCK	LCK	Lymphocyte-specific protein tyrosine kinase	0.000911672	0.0372043	4.45198
GO:0050853	B cell receptor signaling pathway	BCL2	BCL2	B-cell CLL/lymphoma 2	0.000911672	0.0372043	4.45198
GO:0050853	B cell receptor signaling pathway	LOC102162159	LOC102162159	nck-associated protein 1-like	0.000911672	0.0372043	4.45198
GO:0050853	B cell receptor signaling pathway	LOC396634	LOC396634	CD45 antigen isoform 5	0.000911672	0.0372043	4.45198
GO:0050853	B cell receptor signaling pathway	PLCG2	PLCG2	Uncharacterized protein	0.000911672	0.0372043	4.45198
GO:0050853	B cell receptor signaling pathway	SYK	SYK	Uncharacterized protein	0.000911672	0.0372043	4.45198
GO:0050853	B cell receptor signaling pathway	LAT2	LAT2	Uncharacterized protein	0.000911672	0.0372043	4.45198
GO:0050853	B cell receptor signaling pathway	LOC100627304	LOC100627304	1-phosphatidylinositol 4,5-bisphosphate phosphodiesterase gamma-2-like	0.000911672	0.0372043	4.45198
GO:0051603	proteolysis involved in cellular protein catabolic process	PSMB8	PSMB8	Proteasome (Prosome, macropain) subunit, beta type, 8 (Large multifunctional protease 7)	0.000921825	0.0372043	5.11978
GO:0051603	proteolysis involved in cellular protein catabolic process	gzmA	GZMA	Granzyme A	0.000921825	0.0372043	5.11978
GO:0051603	proteolysis involved in cellular protein catabolic process	PSMB9	PSMB9	Uncharacterized protein	0.000921825	0.0372043	5.11978
GO:0051603	proteolysis involved in cellular protein catabolic process	LOC100620361	LOC100620361	Uncharacterized protein	0.000921825	0.0372043	5.11978
GO:0051603	proteolysis involved in cellular protein catabolic process	LOC100520085	LOC100520085	proteasome subunit beta type-9-like	0.000921825	0.0372043	5.11978
GO:0051603	proteolysis involved in cellular protein catabolic process	PSMA5	PSMA5	Uncharacterized protein	0.000921825	0.0372043	5.11978
GO:0051603	proteolysis involved in cellular protein catabolic process	LOC100620458	LOC100620458	granzyme A-like	0.000921825	0.0372043	5.11978
GO:0072540	T-helper 17 cell lineage commitment	BATF	BATF	Uncharacterized protein	0.000982854	0.0378912	25.5989
GO:0072540	T-helper 17 cell lineage commitment	LOC102167710	LOC102167710	interferon regulatory factor 4-like	0.000982854	0.0378912	25.5989
GO:0072540	T-helper 17 cell lineage commitment	LOC102157611	LOC102157611	interferon regulatory factor 4-like	0.000982854	0.0378912	25.5989
GO:0097053	L-kynurenine catabolic process	KYNU	KYNU	Kynureninase	0.000982854	0.0378912	25.5989
GO:0097053	L-kynurenine catabolic process	CCBL1	CCBL1	Uncharacterized protein	0.000982854	0.0378912	25.5989
GO:0097053	L-kynurenine catabolic process	LOC100520985	LOC100520985	kynureninase-like	0.000982854	0.0378912	25.5989
GO:0032078	negative regulation of endodeoxyribonuclease activity	gzmA	GZMA	Granzyme A	0.000982854	0.0378912	25.5989
GO:0032078	negative regulation of endodeoxyribonuclease activity	LOC100620361	LOC100620361	Uncharacterized protein	0.000982854	0.0378912	25.5989
GO:0032078	negative regulation of endodeoxyribonuclease activity	LOC100620458	LOC100620458	granzyme A-like	0.000982854	0.0378912	25.5989
GO:0009749	response to glucose	LOC100737810	LOC100737810	Uncharacterized protein	0.0010588	0.0396359	3.5554
GO:0009749	response to glucose	LOC100625556	LOC100625556	immunoglobulin-like domain-containing receptor 2-like	0.0010588	0.0396359	3.5554
GO:0009749	response to glucose	CCN2	CCN2	Connective tissue growth factor	0.0010588	0.0396359	3.5554
GO:0009749	response to glucose	GLUL	GLUL	Glutamine synthetase	0.0010588	0.0396359	3.5554
GO:0009749	response to glucose	ILDR2	ILDR2	Uncharacterized protein	0.0010588	0.0396359	3.5554
GO:0009749	response to glucose	LOC100738647	LOC100738647	glutamine synthetase-like	0.0010588	0.0396359	3.5554
GO:0009749	response to glucose	GPAT	GPAT	Uncharacterized protein	0.0010588	0.0396359	3.5554
GO:0009749	response to glucose	LOC100737481	LOC100737481	immunoglobulin-like domain-containing receptor 2-like	0.0010588	0.0396359	3.5554
GO:0009749	response to glucose	FKBP1B	FKBP1B	Peptidyl-prolyl cis-trans isomerase	0.0010588	0.0396359	3.5554
GO:0009749	response to glucose	Thbs1	THBS1	Uncharacterized protein	0.0010588	0.0396359	3.5554
GO:0051436	negative regulation of ubiquitin-protein ligase activity involved in mitotic cell cycle	CDC20	CDC20	Cell division cycle protein 20 homolog	0.0010588	0.0396359	3.5554
GO:0051436	negative regulation of ubiquitin-protein ligase activity involved in mitotic cell cycle	LOC100626100	LOC100626100	fizzy-related protein homolog	0.0010588	0.0396359	3.5554
GO:0051436	negative regulation of ubiquitin-protein ligase activity involved in mitotic cell cycle	LOC100521704	LOC100521704	Uncharacterized protein	0.0010588	0.0396359	3.5554
GO:0051436	negative regulation of ubiquitin-protein ligase activity involved in mitotic cell cycle	PSMB9	PSMB9	Uncharacterized protein	0.0010588	0.0396359	3.5554
GO:0051436	negative regulation of ubiquitin-protein ligase activity involved in mitotic cell cycle	LOC100523455	LOC100523455	Uncharacterized protein	0.0010588	0.0396359	3.5554
GO:0051436	negative regulation of ubiquitin-protein ligase activity involved in mitotic cell cycle	BUB1B	BUB1B	BUB1 mitotic checkpoint serine/threonine kinase B	0.0010588	0.0396359	3.5554
GO:0051436	negative regulation of ubiquitin-protein ligase activity involved in mitotic cell cycle	LOC100738435	LOC100738435	uncharacterized LOC100738435	0.0010588	0.0396359	3.5554
GO:0051436	negative regulation of ubiquitin-protein ligase activity involved in mitotic cell cycle	LOC100520085	LOC100520085	proteasome subunit beta type-9-like	0.0010588	0.0396359	3.5554
GO:0051436	negative regulation of ubiquitin-protein ligase activity involved in mitotic cell cycle	LOC100511489	LOC100511489	mitotic checkpoint serine/threonine-protein kinase BUB1 beta-like	0.0010588	0.0396359	3.5554
GO:0051436	negative regulation of ubiquitin-protein ligase activity involved in mitotic cell cycle	UBE2C	UBE2C	Uncharacterized protein	0.0010588	0.0396359	3.5554
GO:0051209	release of sequestered calcium ion into cytosol	LCK	LCK	Lymphocyte-specific protein tyrosine kinase	0.0012257	0.0452285	4.84304
GO:0051209	release of sequestered calcium ion into cytosol	BBC3	BBC3	BCL2 binding component 3	0.0012257	0.0452285	4.84304
GO:0051209	release of sequestered calcium ion into cytosol	Ddit3	DDIT3	DNA-damage-inducible transcript 3	0.0012257	0.0452285	4.84304
GO:0051209	release of sequestered calcium ion into cytosol	LOC396634	LOC396634	CD45 antigen isoform 5	0.0012257	0.0452285	4.84304
GO:0051209	release of sequestered calcium ion into cytosol	PLCG2	PLCG2	Uncharacterized protein	0.0012257	0.0452285	4.84304
GO:0051209	release of sequestered calcium ion into cytosol	FKBP1B	FKBP1B	Peptidyl-prolyl cis-trans isomerase	0.0012257	0.0452285	4.84304
GO:0051209	release of sequestered calcium ion into cytosol	LOC100627304	LOC100627304	1-phosphatidylinositol 4,5-bisphosphate phosphodiesterase gamma-2-like	0.0012257	0.0452285	4.84304
GO:0030261	chromosome condensation	TOPOII	TOPOII	DNA topoisomerase 2-alpha	0.00132895	0.0483476	5.68864
GO:0030261	chromosome condensation	LOC102161225	LOC102161225	condensin-2 complex subunit G2-like	0.00132895	0.0483476	5.68864
GO:0030261	chromosome condensation	CDK1	CDK1	Uncharacterized protein	0.00132895	0.0483476	5.68864
GO:0030261	chromosome condensation	LOC100620893	LOC100620893	Uncharacterized protein	0.00132895	0.0483476	5.68864
GO:0030261	chromosome condensation	NCAPH	NCAPH	non-SMC condensin I complex, subunit H	0.00132895	0.0483476	5.68864
GO:0030261	chromosome condensation	SMC4	SMC4	Structural maintenance of chromosomes protein	0.00132895	0.0483476	5.68864
GO:0044281	small molecule metabolic process	LOC100154768	LOC100154768	2-amino-3-carboxymuconate-6-semialdehyde decarboxylase-like	0.00136842	0.0490921	1.43904
GO:0044281	small molecule metabolic process	MAPKAPK2	MAPKAPK2	Uncharacterized protein	0.00136842	0.0490921	1.43904
GO:0044281	small molecule metabolic process	LOC100154313	LOC100154313	glutathione S-transferase theta-1-like	0.00136842	0.0490921	1.43904
GO:0044281	small molecule metabolic process	ASAH2B	ASAH2B	Uncharacterized protein	0.00136842	0.0490921	1.43904
GO:0044281	small molecule metabolic process	LOC100524940	LOC100524940	Uncharacterized protein	0.00136842	0.0490921	1.43904
GO:0044281	small molecule metabolic process	PLB1	PLB1	phospholipase B1	0.00136842	0.0490921	1.43904
GO:0044281	small molecule metabolic process	LOC100521659	LOC100521659	Uncharacterized protein	0.00136842	0.0490921	1.43904
GO:0044281	small molecule metabolic process	LOC100514231	LOC100514231	Uncharacterized protein	0.00136842	0.0490921	1.43904
GO:0044281	small molecule metabolic process	INPP1	INPP1	Uncharacterized protein	0.00136842	0.0490921	1.43904
GO:0044281	small molecule metabolic process	LOC100620305	LOC100620305	Uncharacterized protein	0.00136842	0.0490921	1.43904
GO:0044281	small molecule metabolic process	MGAM	MGAM	maltase-glucoamylase (alpha-glucosidase)	0.00136842	0.0490921	1.43904
GO:0044281	small molecule metabolic process	GNB2	GNB2	Uncharacterized protein	0.00136842	0.0490921	1.43904
GO:0044281	small molecule metabolic process	Sts	STS	Uncharacterized protein	0.00136842	0.0490921	1.43904
GO:0044281	small molecule metabolic process	MTMR7	MTMR7	Uncharacterized protein	0.00136842	0.0490921	1.43904
GO:0044281	small molecule metabolic process	NAGS	NAGS	N-acetylglutamate synthase	0.00136842	0.0490921	1.43904
GO:0044281	small molecule metabolic process	SULT1A1	SULT1A1	Phenol-sulfating phenol sulfotransferase 1	0.00136842	0.0490921	1.43904
GO:0044281	small molecule metabolic process	TRIB3	TRIB3	Tribbles homolog 3	0.00136842	0.0490921	1.43904
GO:0044281	small molecule metabolic process	ARSB	ARSB	arylsulfatase B	0.00136842	0.0490921	1.43904
GO:0044281	small molecule metabolic process	CYP7A1	CYP7A1	Cholesterol 7-alpha-monooxygenase	0.00136842	0.0490921	1.43904
GO:0044281	small molecule metabolic process	LOC100516289	LOC100516289	Uncharacterized protein	0.00136842	0.0490921	1.43904
GO:0044281	small molecule metabolic process	PLCB2	PLCB2	Uncharacterized protein	0.00136842	0.0490921	1.43904
GO:0044281	small molecule metabolic process	MOCOS	MOCOS	Uncharacterized protein	0.00136842	0.0490921	1.43904
GO:0044281	small molecule metabolic process	CTPS1	CTPS1	CTP synthase	0.00136842	0.0490921	1.43904
GO:0044281	small molecule metabolic process	CCN2	CCN2	Connective tissue growth factor	0.00136842	0.0490921	1.43904
GO:0044281	small molecule metabolic process	LOC102161615	LOC102161615	nuclear pore complex protein Nup205-like	0.00136842	0.0490921	1.43904
GO:0044281	small molecule metabolic process	GLUL	GLUL	Glutamine synthetase	0.00136842	0.0490921	1.43904
GO:0044281	small molecule metabolic process	POLD1	POLD1	DNA polymerase	0.00136842	0.0490921	1.43904
GO:0044281	small molecule metabolic process	LOC100523701	LOC100523701	aldehyde oxidase-like	0.00136842	0.0490921	1.43904
GO:0044281	small molecule metabolic process	PSMB9	PSMB9	Uncharacterized protein	0.00136842	0.0490921	1.43904
GO:0044281	small molecule metabolic process	B3GNT3	B3GNT3	Uncharacterized protein	0.00136842	0.0490921	1.43904
GO:0044281	small molecule metabolic process	LOC100739734	LOC100739734	Uncharacterized protein	0.00136842	0.0490921	1.43904
GO:0044281	small molecule metabolic process	GCLC	GCLC	Uncharacterized protein	0.00136842	0.0490921	1.43904
GO:0044281	small molecule metabolic process	LOC100627103	LOC100627103	1-phosphatidylinositol 4,5-bisphosphate phosphodiesterase beta-2-like	0.00136842	0.0490921	1.43904
GO:0044281	small molecule metabolic process	RRM2	RRM2	Ribonucleotide reductase M2	0.00136842	0.0490921	1.43904
GO:0044281	small molecule metabolic process	LOC102159680	LOC102159680	adenylosuccinate synthetase isozyme 1-like	0.00136842	0.0490921	1.43904
GO:0044281	small molecule metabolic process	LOC100738647	LOC100738647	glutamine synthetase-like	0.00136842	0.0490921	1.43904
GO:0044281	small molecule metabolic process	LOC100738604	LOC100738604	Uncharacterized protein	0.00136842	0.0490921	1.43904
GO:0044281	small molecule metabolic process	CYP26A1	CYP26A1	Cytochrome P450	0.00136842	0.0490921	1.43904
GO:0044281	small molecule metabolic process	LOC100736820	LOC100736820	inositol monophosphatase 2-like	0.00136842	0.0490921	1.43904
GO:0044281	small molecule metabolic process	PYCR1	PYCR1	Uncharacterized protein	0.00136842	0.0490921	1.43904
GO:0044281	small molecule metabolic process	KYNU	KYNU	Kynureninase	0.00136842	0.0490921	1.43904
GO:0044281	small molecule metabolic process	CA2	CA2	Uncharacterized protein	0.00136842	0.0490921	1.43904
GO:0044281	small molecule metabolic process	LOC100511647	LOC100511647	Glutathione S-transferase	0.00136842	0.0490921	1.43904
GO:0044281	small molecule metabolic process	LOC100519366	LOC100519366	Uncharacterized protein	0.00136842	0.0490921	1.43904
GO:0044281	small molecule metabolic process	GLS	GLS	Uncharacterized protein	0.00136842	0.0490921	1.43904
GO:0044281	small molecule metabolic process	CSAD	CSAD	Uncharacterized protein	0.00136842	0.0490921	1.43904
GO:0044281	small molecule metabolic process	CYP1A1	CYP1A1	Uncharacterized protein	0.00136842	0.0490921	1.43904
GO:0044281	small molecule metabolic process	PIK3R4	PIK3R4	Phosphoinositide 3-kinase regulatory subunit 4	0.00136842	0.0490921	1.43904
GO:0044281	small molecule metabolic process	AGPAT9	AGPAT9	Uncharacterized protein	0.00136842	0.0490921	1.43904
GO:0044281	small molecule metabolic process	LOC100526118	LOC100526118	Glutathione S-transferase	0.00136842	0.0490921	1.43904
GO:0044281	small molecule metabolic process	CYP2E1	CYP2E1	Cytochrome P450 2E1	0.00136842	0.0490921	1.43904
GO:0044281	small molecule metabolic process	LOC100520085	LOC100520085	proteasome subunit beta type-9-like	0.00136842	0.0490921	1.43904
GO:0044281	small molecule metabolic process	LOC100626165	LOC100626165	carbonyl reductase [NADPH] 1-like	0.00136842	0.0490921	1.43904
GO:0044281	small molecule metabolic process	LOC100738359	LOC100738359	Uncharacterized protein	0.00136842	0.0490921	1.43904
GO:0044281	small molecule metabolic process	AKAP5	AKAP5	Uncharacterized protein	0.00136842	0.0490921	1.43904
GO:0044281	small molecule metabolic process	CYP2A19	CYP2A19	Cytochrome p450 2A6	0.00136842	0.0490921	1.43904
GO:0044281	small molecule metabolic process	AMPD3	AMPD3	Uncharacterized protein	0.00136842	0.0490921	1.43904
GO:0044281	small molecule metabolic process	GPAT	GPAT	Uncharacterized protein	0.00136842	0.0490921	1.43904
GO:0044281	small molecule metabolic process	LOC100738014	LOC100738014	inositol polyphosphate 1-phosphatase-like	0.00136842	0.0490921	1.43904
GO:0044281	small molecule metabolic process	CCBL1	CCBL1	Uncharacterized protein	0.00136842	0.0490921	1.43904
GO:0044281	small molecule metabolic process	LOC100621569	LOC100621569	cytosolic non-specific dipeptidase-like	0.00136842	0.0490921	1.43904
GO:0044281	small molecule metabolic process	HMMR	HMMR	Uncharacterized protein	0.00136842	0.0490921	1.43904
GO:0044281	small molecule metabolic process	LOC100520985	LOC100520985	kynureninase-like	0.00136842	0.0490921	1.43904
GO:0044281	small molecule metabolic process	PLCG2	PLCG2	Uncharacterized protein	0.00136842	0.0490921	1.43904
GO:0044281	small molecule metabolic process	LOC100153094	LOC100153094	Uncharacterized protein	0.00136842	0.0490921	1.43904
GO:0044281	small molecule metabolic process	GM2A	GM2A	Uncharacterized protein	0.00136842	0.0490921	1.43904
GO:0044281	small molecule metabolic process	DGAT	DGAT	Diacylglycerol acyltransferase 1	0.00136842	0.0490921	1.43904
GO:0044281	small molecule metabolic process	ABCG1	ABCG1	Uncharacterized protein	0.00136842	0.0490921	1.43904
GO:0044281	small molecule metabolic process	NQO1	NQO1	Uncharacterized protein	0.00136842	0.0490921	1.43904
GO:0044281	small molecule metabolic process	CA3	CA3	Putative uncharacterized protein	0.00136842	0.0490921	1.43904
GO:0044281	small molecule metabolic process	GPT2	GPT2	Uncharacterized protein	0.00136842	0.0490921	1.43904
GO:0044281	small molecule metabolic process	LOC100520083	LOC100520083	Uncharacterized protein	0.00136842	0.0490921	1.43904
GO:0044281	small molecule metabolic process	B4GALT5	B4GALT5	Uncharacterized protein	0.00136842	0.0490921	1.43904
GO:0044281	small molecule metabolic process	DPEP1	DPEP1	Dipeptidase 1	0.00136842	0.0490921	1.43904
GO:0044281	small molecule metabolic process	LOC100510917	LOC100510917	Glutathione S-transferase	0.00136842	0.0490921	1.43904
GO:0044281	small molecule metabolic process	ABCG5	ABCG5	ATP-binding cassette sub-family G member 5	0.00136842	0.0490921	1.43904
GO:0044281	small molecule metabolic process	IMPA2	IMPA2	Uncharacterized protein	0.00136842	0.0490921	1.43904
GO:0044281	small molecule metabolic process	LOC100517135	LOC100517135	Uncharacterized protein	0.00136842	0.0490921	1.43904
GO:0044281	small molecule metabolic process	CKMT2	CKMT2	Uncharacterized protein	0.00136842	0.0490921	1.43904
GO:0044281	small molecule metabolic process	LASS4	LASS4	Longevity assurance-like protein 4	0.00136842	0.0490921	1.43904
GO:0044281	small molecule metabolic process	SLC6A8	SLC6A8	Transporter	0.00136842	0.0490921	1.43904
GO:0044281	small molecule metabolic process	PRKAB2	PRKAB2	Uncharacterized protein	0.00136842	0.0490921	1.43904
GO:0044281	small molecule metabolic process	TREH	TREH	Uncharacterized protein	0.00136842	0.0490921	1.43904
GO:0044281	small molecule metabolic process	LOC100620987	LOC100620987	trehalase-like	0.00136842	0.0490921	1.43904
GO:0044281	small molecule metabolic process	LOC100621109	LOC100621109	voltage-dependent L-type calcium channel subunit alpha-1C-like	0.00136842	0.0490921	1.43904
GO:0044281	small molecule metabolic process	PLD1	PLD1	Uncharacterized protein	0.00136842	0.0490921	1.43904
GO:0044281	small molecule metabolic process	LOC102163369	LOC102163369	adenylate cyclase type 7-like	0.00136842	0.0490921	1.43904
GO:0044281	small molecule metabolic process	LOC100627304	LOC100627304	1-phosphatidylinositol 4,5-bisphosphate phosphodiesterase gamma-2-like	0.00136842	0.0490921	1.43904
GO:0044281	small molecule metabolic process	CNDP2	CNDP2	Uncharacterized protein	0.00136842	0.0490921	1.43904
GO:0044281	small molecule metabolic process	LOC102165171	LOC102165171	uncharacterized LOC102165171	0.00136842	0.0490921	1.43904
GO:0034641	cellular nitrogen compound metabolic process	LOC100154768	LOC100154768	2-amino-3-carboxymuconate-6-semialdehyde decarboxylase-like	0.00142149	0.0500795	2.29424
GO:0034641	cellular nitrogen compound metabolic process	NAGS	NAGS	N-acetylglutamate synthase	0.00142149	0.0500795	2.29424
GO:0034641	cellular nitrogen compound metabolic process	GLUL	GLUL	Glutamine synthetase	0.00142149	0.0500795	2.29424
GO:0034641	cellular nitrogen compound metabolic process	PSMB9	PSMB9	Uncharacterized protein	0.00142149	0.0500795	2.29424
GO:0034641	cellular nitrogen compound metabolic process	GCLC	GCLC	Uncharacterized protein	0.00142149	0.0500795	2.29424
GO:0034641	cellular nitrogen compound metabolic process	LOC100738647	LOC100738647	glutamine synthetase-like	0.00142149	0.0500795	2.29424
GO:0034641	cellular nitrogen compound metabolic process	PYCR1	PYCR1	Uncharacterized protein	0.00142149	0.0500795	2.29424
GO:0034641	cellular nitrogen compound metabolic process	KYNU	KYNU	Kynureninase	0.00142149	0.0500795	2.29424
GO:0034641	cellular nitrogen compound metabolic process	GLS	GLS	Uncharacterized protein	0.00142149	0.0500795	2.29424
GO:0034641	cellular nitrogen compound metabolic process	CSAD	CSAD	Uncharacterized protein	0.00142149	0.0500795	2.29424
GO:0034641	cellular nitrogen compound metabolic process	LOC100520085	LOC100520085	proteasome subunit beta type-9-like	0.00142149	0.0500795	2.29424
GO:0034641	cellular nitrogen compound metabolic process	CCBL1	CCBL1	Uncharacterized protein	0.00142149	0.0500795	2.29424
GO:0034641	cellular nitrogen compound metabolic process	LOC100621569	LOC100621569	cytosolic non-specific dipeptidase-like	0.00142149	0.0500795	2.29424
GO:0034641	cellular nitrogen compound metabolic process	LOC100520985	LOC100520985	kynureninase-like	0.00142149	0.0500795	2.29424
GO:0034641	cellular nitrogen compound metabolic process	NQO1	NQO1	Uncharacterized protein	0.00142149	0.0500795	2.29424
GO:0034641	cellular nitrogen compound metabolic process	GPT2	GPT2	Uncharacterized protein	0.00142149	0.0500795	2.29424
GO:0034641	cellular nitrogen compound metabolic process	CKMT2	CKMT2	Uncharacterized protein	0.00142149	0.0500795	2.29424
GO:0034641	cellular nitrogen compound metabolic process	SLC6A8	SLC6A8	Transporter	0.00142149	0.0500795	2.29424
GO:0034641	cellular nitrogen compound metabolic process	CNDP2	CNDP2	Uncharacterized protein	0.00142149	0.0500795	2.29424
GO:0010719	negative regulation of epithelial to mesenchymal transition	LOC100515993	LOC100515993	disabled homolog 2-interacting protein-like	0.00145408	0.0500795	7.11081
GO:0010719	negative regulation of epithelial to mesenchymal transition	SFRP1	SFRP1	Uncharacterized protein	0.00145408	0.0500795	7.11081
GO:0010719	negative regulation of epithelial to mesenchymal transition	LOC100523970	LOC100523970	mitotic spindle assembly checkpoint protein MAD2B-like	0.00145408	0.0500795	7.11081
GO:0010719	negative regulation of epithelial to mesenchymal transition	MAD2L2	MAD2L2	MAD2 mitotic arrest deficient-like 2 (yeast)	0.00145408	0.0500795	7.11081
GO:0010719	negative regulation of epithelial to mesenchymal transition	LOC100628179	LOC100628179	disabled homolog 2-interacting protein-like	0.00145408	0.0500795	7.11081
GO:0045588	positive regulation of gamma-delta T cell differentiation	LCK	LCK	Lymphocyte-specific protein tyrosine kinase	0.00149289	0.0500795	10.2396
GO:0045588	positive regulation of gamma-delta T cell differentiation	LOC102162159	LOC102162159	nck-associated protein 1-like	0.00149289	0.0500795	10.2396
GO:0045588	positive regulation of gamma-delta T cell differentiation	LOC396634	LOC396634	CD45 antigen isoform 5	0.00149289	0.0500795	10.2396
GO:0045588	positive regulation of gamma-delta T cell differentiation	SYK	SYK	Uncharacterized protein	0.00149289	0.0500795	10.2396
GO:0071276	cellular response to cadmium ion	MT1A	MT1A	Metallothionein-1A	0.00149289	0.0500795	10.2396
GO:0071276	cellular response to cadmium ion	MT-III	MT-III	Metallothionein-3	0.00149289	0.0500795	10.2396
GO:0071276	cellular response to cadmium ion	LOC100738604	LOC100738604	Uncharacterized protein	0.00149289	0.0500795	10.2396
GO:0071276	cellular response to cadmium ion	LOC100739663	LOC100739663	Metallothionein	0.00149289	0.0500795	10.2396
GO:0051354	negative regulation of oxidoreductase activity	MT-III	MT-III	Metallothionein-3	0.00149289	0.0500795	10.2396
GO:0051354	negative regulation of oxidoreductase activity	gzmA	GZMA	Granzyme A	0.00149289	0.0500795	10.2396
GO:0051354	negative regulation of oxidoreductase activity	LOC100620361	LOC100620361	Uncharacterized protein	0.00149289	0.0500795	10.2396
GO:0051354	negative regulation of oxidoreductase activity	LOC100620458	LOC100620458	granzyme A-like	0.00149289	0.0500795	10.2396
GO:0010033	response to organic substance	LOC100738589	LOC100738589	uncharacterized LOC100738589	0.00156264	0.0513996	3.12875
GO:0010033	response to organic substance	CA2	CA2	Uncharacterized protein	0.00156264	0.0513996	3.12875
GO:0010033	response to organic substance	CYP1A1	CYP1A1	Uncharacterized protein	0.00156264	0.0513996	3.12875
GO:0010033	response to organic substance	CDKN1A	CDKN1A	Uncharacterized protein	0.00156264	0.0513996	3.12875
GO:0010033	response to organic substance	LOC100623143	LOC100623143	cyclin-dependent kinase inhibitor 1-like	0.00156264	0.0513996	3.12875
GO:0010033	response to organic substance	LOC102160403	LOC102160403	cysteine-rich protein 1-like	0.00156264	0.0513996	3.12875
GO:0010033	response to organic substance	ABCG1	ABCG1	Uncharacterized protein	0.00156264	0.0513996	3.12875
GO:0010033	response to organic substance	TIMP1	TIMP1	Metalloproteinase inhibitor 1	0.00156264	0.0513996	3.12875
GO:0010033	response to organic substance	FKBP1B	FKBP1B	Peptidyl-prolyl cis-trans isomerase	0.00156264	0.0513996	3.12875
GO:0010033	response to organic substance	LOC102164135	LOC102164135	uteroglobin-like	0.00156264	0.0513996	3.12875
GO:0010033	response to organic substance	SCGB1A1	SCGB1A1	secretoglobin, family 1A, member 1 (uteroglobin)	0.00156264	0.0513996	3.12875
GO:0006037	cell wall chitin metabolic process	LOC100621421	LOC100621421	Uncharacterized protein	0.00167153	0.0513996	19.1992
GO:0006037	cell wall chitin metabolic process	LOC102165727	LOC102165727	acidic mammalian chitinase-like	0.00167153	0.0513996	19.1992
GO:0006037	cell wall chitin metabolic process	LOC100154001	LOC100154001	acidic mammalian chitinase-like	0.00167153	0.0513996	19.1992
GO:0019941	modification-dependent protein catabolic process	ISG15	ISG15	Uncharacterized protein	0.00167153	0.0513996	19.1992
GO:0019941	modification-dependent protein catabolic process	UBE2L6	UBE2L6	Uncharacterized protein	0.00167153	0.0513996	19.1992
GO:0019941	modification-dependent protein catabolic process	UBA7	UBA7	Uncharacterized protein	0.00167153	0.0513996	19.1992
GO:0045404	positive regulation of interleukin-4 biosynthetic process	LOC102167710	LOC102167710	interferon regulatory factor 4-like	0.00167153	0.0513996	19.1992
GO:0045404	positive regulation of interleukin-4 biosynthetic process	LOC102157611	LOC102157611	interferon regulatory factor 4-like	0.00167153	0.0513996	19.1992
GO:0045404	positive regulation of interleukin-4 biosynthetic process	ICOSLG	ICOSLG	Uncharacterized protein	0.00167153	0.0513996	19.1992
GO:1901800	positive regulation of proteasomal protein catabolic process	LOC100515993	LOC100515993	disabled homolog 2-interacting protein-like	0.00167153	0.0513996	19.1992
GO:1901800	positive regulation of proteasomal protein catabolic process	OSBPL7	OSBPL7	Uncharacterized protein	0.00167153	0.0513996	19.1992
GO:1901800	positive regulation of proteasomal protein catabolic process	LOC100628179	LOC100628179	disabled homolog 2-interacting protein-like	0.00167153	0.0513996	19.1992
GO:0046600	negative regulation of centriole replication	TRIM37	TRIM37	tripartite motif containing 37	0.00167153	0.0513996	19.1992
GO:0046600	negative regulation of centriole replication	LOC100626558	LOC100626558	CDK5 regulatory subunit-associated protein 2-like	0.00167153	0.0513996	19.1992
GO:0046600	negative regulation of centriole replication	BRCA1	BRCA1	Breast cancer type 1 susceptibility protein homolog	0.00167153	0.0513996	19.1992
GO:0060564	negative regulation of mitotic anaphase-promoting complex activity	LOC100523455	LOC100523455	Uncharacterized protein	0.00167153	0.0513996	19.1992
GO:0060564	negative regulation of mitotic anaphase-promoting complex activity	LOC100523970	LOC100523970	mitotic spindle assembly checkpoint protein MAD2B-like	0.00167153	0.0513996	19.1992
GO:0060564	negative regulation of mitotic anaphase-promoting complex activity	MAD2L2	MAD2L2	MAD2 mitotic arrest deficient-like 2 (yeast)	0.00167153	0.0513996	19.1992
GO:0006569	tryptophan catabolic process	LOC100154768	LOC100154768	2-amino-3-carboxymuconate-6-semialdehyde decarboxylase-like	0.00197497	0.0579699	9.30869
GO:0006569	tryptophan catabolic process	KYNU	KYNU	Kynureninase	0.00197497	0.0579699	9.30869
GO:0006569	tryptophan catabolic process	CCBL1	CCBL1	Uncharacterized protein	0.00197497	0.0579699	9.30869
GO:0006569	tryptophan catabolic process	LOC100520985	LOC100520985	kynureninase-like	0.00197497	0.0579699	9.30869
GO:0007041	lysosomal transport	ARSB	ARSB	arylsulfatase B	0.00197497	0.0579699	9.30869
GO:0007041	lysosomal transport	LOC100513059	LOC100513059	E3 ubiquitin-protein ligase NEDD4-like	0.00197497	0.0579699	9.30869
GO:0007041	lysosomal transport	PCSK9	PCSK9	Uncharacterized protein	0.00197497	0.0579699	9.30869
GO:0007041	lysosomal transport	LOC102165171	LOC102165171	uncharacterized LOC102165171	0.00197497	0.0579699	9.30869
GO:0045926	negative regulation of growth	MT1A	MT1A	Metallothionein-1A	0.00197497	0.0579699	9.30869
GO:0045926	negative regulation of growth	BBC3	BBC3	BCL2 binding component 3	0.00197497	0.0579699	9.30869
GO:0045926	negative regulation of growth	MT-2B	MT-2B	Metallothionein-2A	0.00197497	0.0579699	9.30869
GO:0045926	negative regulation of growth	LOC100739663	LOC100739663	Metallothionein	0.00197497	0.0579699	9.30869
GO:0034501	protein localization to kinetochore	LOC100521704	LOC100521704	Uncharacterized protein	0.00197497	0.0579699	9.30869
GO:0034501	protein localization to kinetochore	BUB1B	BUB1B	BUB1 mitotic checkpoint serine/threonine kinase B	0.00197497	0.0579699	9.30869
GO:0034501	protein localization to kinetochore	CDK1	CDK1	Uncharacterized protein	0.00197497	0.0579699	9.30869
GO:0034501	protein localization to kinetochore	LOC100511489	LOC100511489	mitotic checkpoint serine/threonine-protein kinase BUB1 beta-like	0.00197497	0.0579699	9.30869
GO:0043392	negative regulation of DNA binding	gzmA	GZMA	Granzyme A	0.00212124	0.0615635	5.11978
GO:0043392	negative regulation of DNA binding	ID1	ID1	Inhibitor of DNA binding 1, dominant negative helix-loop-helix protein	0.00212124	0.0615635	5.11978
GO:0043392	negative regulation of DNA binding	LOC100620361	LOC100620361	Uncharacterized protein	0.00212124	0.0615635	5.11978
GO:0043392	negative regulation of DNA binding	LOC100514709	LOC100514709	small ubiquitin-related modifier 1-like	0.00212124	0.0615635	5.11978
GO:0043392	negative regulation of DNA binding	NEK2	NEK2	Uncharacterized protein	0.00212124	0.0615635	5.11978
GO:0043392	negative regulation of DNA binding	LOC100620458	LOC100620458	granzyme A-like	0.00212124	0.0615635	5.11978
GO:0043011	myeloid dendritic cell differentiation	BATF	BATF	Uncharacterized protein	0.00215587	0.0618736	6.39973
GO:0043011	myeloid dendritic cell differentiation	LOC102167710	LOC102167710	interferon regulatory factor 4-like	0.00215587	0.0618736	6.39973
GO:0043011	myeloid dendritic cell differentiation	LOC102157611	LOC102157611	interferon regulatory factor 4-like	0.00215587	0.0618736	6.39973
GO:0043011	myeloid dendritic cell differentiation	RELB	RELB	Uncharacterized protein	0.00215587	0.0618736	6.39973
GO:0043011	myeloid dendritic cell differentiation	UBD	UBD	Uncharacterized protein	0.00215587	0.0618736	6.39973
GO:0010881	regulation of cardiac muscle contraction by regulation of the release of sequestered calcium ion	LOC102165635	LOC102165635	aspartyl/asparaginyl beta-hydroxylase-like	0.00245145	0.0651831	4.95463
GO:0010881	regulation of cardiac muscle contraction by regulation of the release of sequestered calcium ion	CLIC2	CLIC2	Uncharacterized protein	0.00245145	0.0651831	4.95463
GO:0010881	regulation of cardiac muscle contraction by regulation of the release of sequestered calcium ion	FKBP1B	FKBP1B	Peptidyl-prolyl cis-trans isomerase	0.00245145	0.0651831	4.95463
GO:0010881	regulation of cardiac muscle contraction by regulation of the release of sequestered calcium ion	LOC100736695	LOC100736695	aspartyl/asparaginyl beta-hydroxylase-like	0.00245145	0.0651831	4.95463
GO:0010881	regulation of cardiac muscle contraction by regulation of the release of sequestered calcium ion	PLN	PLN	Cardiac phospholamban	0.00245145	0.0651831	4.95463
GO:0010881	regulation of cardiac muscle contraction by regulation of the release of sequestered calcium ion	LOC100621109	LOC100621109	voltage-dependent L-type calcium channel subunit alpha-1C-like	0.00245145	0.0651831	4.95463
GO:0090197	positive regulation of chemokine secretion	LOC100621421	LOC100621421	Uncharacterized protein	0.00255479	0.0651831	8.53297
GO:0090197	positive regulation of chemokine secretion	LOC102165727	LOC102165727	acidic mammalian chitinase-like	0.00255479	0.0651831	8.53297
GO:0090197	positive regulation of chemokine secretion	IL4R	IL4R	Interleukin-4 receptor subunit alpha	0.00255479	0.0651831	8.53297
GO:0090197	positive regulation of chemokine secretion	LOC100154001	LOC100154001	acidic mammalian chitinase-like	0.00255479	0.0651831	8.53297
GO:0006882	cellular zinc ion homeostasis	LCK	LCK	Lymphocyte-specific protein tyrosine kinase	0.00255479	0.0651831	8.53297
GO:0006882	cellular zinc ion homeostasis	SLC30A1	SLC30A1	Solute carrier family 30 member 1	0.00255479	0.0651831	8.53297
GO:0006882	cellular zinc ion homeostasis	MT-III	MT-III	Metallothionein-3	0.00255479	0.0651831	8.53297
GO:0006882	cellular zinc ion homeostasis	MT-2B	MT-2B	Metallothionein-2A	0.00255479	0.0651831	8.53297
GO:0032237	activation of store-operated calcium channel activity	LOC102165635	LOC102165635	aspartyl/asparaginyl beta-hydroxylase-like	0.00255479	0.0651831	8.53297
GO:0032237	activation of store-operated calcium channel activity	PLCG2	PLCG2	Uncharacterized protein	0.00255479	0.0651831	8.53297
GO:0032237	activation of store-operated calcium channel activity	LOC100736695	LOC100736695	aspartyl/asparaginyl beta-hydroxylase-like	0.00255479	0.0651831	8.53297
GO:0032237	activation of store-operated calcium channel activity	LOC100627304	LOC100627304	1-phosphatidylinositol 4,5-bisphosphate phosphodiesterase gamma-2-like	0.00255479	0.0651831	8.53297
GO:0030816	positive regulation of cAMP metabolic process	CXCL11	CXCL11	Chemokine C-X-C motif ligand 11	0.00259925	0.0651831	15.3593
GO:0030816	positive regulation of cAMP metabolic process	CXCL10	CXCL10	Uncharacterized protein	0.00259925	0.0651831	15.3593
GO:0030816	positive regulation of cAMP metabolic process	CXCL9	CXCL9	Chemokine C-X-C motif ligand 9	0.00259925	0.0651831	15.3593
GO:0009804	coumarin metabolic process	CYP1A1	CYP1A1	Uncharacterized protein	0.00259925	0.0651831	15.3593
GO:0009804	coumarin metabolic process	LOC100738359	LOC100738359	Uncharacterized protein	0.00259925	0.0651831	15.3593
GO:0009804	coumarin metabolic process	CYP2A19	CYP2A19	Cytochrome p450 2A6	0.00259925	0.0651831	15.3593
GO:0019060	intracellular transport of viral protein in host cell	TAP2	TAP2	Transporter 2, ATP-binding cassette, sub-family B (MDR/TAP)	0.00259925	0.0651831	15.3593
GO:0019060	intracellular transport of viral protein in host cell	IFIT1	IFIT1	Uncharacterized protein	0.00259925	0.0651831	15.3593
GO:0019060	intracellular transport of viral protein in host cell	TAP1	TAP1	Uncharacterized protein	0.00259925	0.0651831	15.3593
GO:0006030	chitin metabolic process	LOC100621421	LOC100621421	Uncharacterized protein	0.00259925	0.0651831	15.3593
GO:0006030	chitin metabolic process	LOC102165727	LOC102165727	acidic mammalian chitinase-like	0.00259925	0.0651831	15.3593
GO:0006030	chitin metabolic process	LOC100154001	LOC100154001	acidic mammalian chitinase-like	0.00259925	0.0651831	15.3593
GO:0034340	response to type I interferon	LOC100518095	LOC100518095	interferon-induced GTP-binding protein Mx1-like	0.00259925	0.0651831	15.3593
GO:0034340	response to type I interferon	ISG15	ISG15	Uncharacterized protein	0.00259925	0.0651831	15.3593
GO:0034340	response to type I interferon	MX1	MX1	Mx1 protein	0.00259925	0.0651831	15.3593
GO:0034653	retinoic acid catabolic process	LOC100521659	LOC100521659	Uncharacterized protein	0.00259925	0.0651831	15.3593
GO:0034653	retinoic acid catabolic process	LOC100739734	LOC100739734	Uncharacterized protein	0.00259925	0.0651831	15.3593
GO:0034653	retinoic acid catabolic process	CYP26A1	CYP26A1	Cytochrome P450	0.00259925	0.0651831	15.3593
GO:0000272	polysaccharide catabolic process	LOC100621421	LOC100621421	Uncharacterized protein	0.00259925	0.0651831	15.3593
GO:0000272	polysaccharide catabolic process	LOC102165727	LOC102165727	acidic mammalian chitinase-like	0.00259925	0.0651831	15.3593
GO:0000272	polysaccharide catabolic process	LOC100154001	LOC100154001	acidic mammalian chitinase-like	0.00259925	0.0651831	15.3593
GO:0051488	activation of anaphase-promoting complex activity	CDC20	CDC20	Cell division cycle protein 20 homolog	0.00259925	0.0651831	15.3593
GO:0051488	activation of anaphase-promoting complex activity	LOC100626100	LOC100626100	fizzy-related protein homolog	0.00259925	0.0651831	15.3593
GO:0051488	activation of anaphase-promoting complex activity	UBE2C	UBE2C	Uncharacterized protein	0.00259925	0.0651831	15.3593
GO:0046683	response to organophosphorus	TYMS	TYMS	Thymidylate synthase	0.00259925	0.0651831	15.3593
GO:0046683	response to organophosphorus	RFC3	RFC3	Uncharacterized protein	0.00259925	0.0651831	15.3593
GO:0046683	response to organophosphorus	AKR1C1	AKR1C1	Uncharacterized protein	0.00259925	0.0651831	15.3593
GO:0010243	response to organonitrogen compound	LOC100738589	LOC100738589	uncharacterized LOC100738589	0.0028188	0.0700093	4.79979
GO:0010243	response to organonitrogen compound	CDKN1A	CDKN1A	Uncharacterized protein	0.0028188	0.0700093	4.79979
GO:0010243	response to organonitrogen compound	CYP2E1	CYP2E1	Cytochrome P450 2E1	0.0028188	0.0700093	4.79979
GO:0010243	response to organonitrogen compound	CDK1	CDK1	Uncharacterized protein	0.0028188	0.0700093	4.79979
GO:0010243	response to organonitrogen compound	LOC100623143	LOC100623143	cyclin-dependent kinase inhibitor 1-like	0.0028188	0.0700093	4.79979
GO:0010243	response to organonitrogen compound	UBD	UBD	Uncharacterized protein	0.0028188	0.0700093	4.79979
GO:0030097	hemopoiesis	LCK	LCK	Lymphocyte-specific protein tyrosine kinase	0.00286474	0.0704726	2.87335
GO:0030097	hemopoiesis	JAG1	JAG1	Delta-like protein	0.00286474	0.0704726	2.87335
GO:0030097	hemopoiesis	TTC7A	TTC7A	Uncharacterized protein	0.00286474	0.0704726	2.87335
GO:0030097	hemopoiesis	TACC3	TACC3	Uncharacterized protein	0.00286474	0.0704726	2.87335
GO:0030097	hemopoiesis	SFRP1	SFRP1	Uncharacterized protein	0.00286474	0.0704726	2.87335
GO:0030097	hemopoiesis	BCL2	BCL2	B-cell CLL/lymphoma 2	0.00286474	0.0704726	2.87335
GO:0030097	hemopoiesis	LOC100627476	LOC100627476	Uncharacterized protein	0.00286474	0.0704726	2.87335
GO:0030097	hemopoiesis	CSF1	CSF1	Uncharacterized protein	0.00286474	0.0704726	2.87335
GO:0030097	hemopoiesis	CNN2	CNN2	Calponin-2	0.00286474	0.0704726	2.87335
GO:0030097	hemopoiesis	C9H11orf82	C9H11orf82	Uncharacterized protein	0.00286474	0.0704726	2.87335
GO:0030097	hemopoiesis	ASH2L	ASH2L	Uncharacterized protein	0.00286474	0.0704726	2.87335
GO:0019835	cytolysis	gzmA	GZMA	Granzyme A	0.00307644	0.0749664	5.81793
GO:0019835	cytolysis	gzmH	GZMH	Granzyme H	0.00307644	0.0749664	5.81793
GO:0019835	cytolysis	LOC100620361	LOC100620361	Uncharacterized protein	0.00307644	0.0749664	5.81793
GO:0019835	cytolysis	LOC100153163	LOC100153163	Uncharacterized protein	0.00307644	0.0749664	5.81793
GO:0019835	cytolysis	LOC100620458	LOC100620458	granzyme A-like	0.00307644	0.0749664	5.81793
GO:0010880	regulation of release of sequestered calcium ion into cytosol by sarcoplasmic reticulum	LOC102165635	LOC102165635	aspartyl/asparaginyl beta-hydroxylase-like	0.00322579	0.0778712	4.65435
GO:0010880	regulation of release of sequestered calcium ion into cytosol by sarcoplasmic reticulum	CLIC2	CLIC2	Uncharacterized protein	0.00322579	0.0778712	4.65435
GO:0010880	regulation of release of sequestered calcium ion into cytosol by sarcoplasmic reticulum	SRI	SRI	Uncharacterized protein	0.00322579	0.0778712	4.65435
GO:0010880	regulation of release of sequestered calcium ion into cytosol by sarcoplasmic reticulum	FKBP1B	FKBP1B	Peptidyl-prolyl cis-trans isomerase	0.00322579	0.0778712	4.65435
GO:0010880	regulation of release of sequestered calcium ion into cytosol by sarcoplasmic reticulum	LOC100736695	LOC100736695	aspartyl/asparaginyl beta-hydroxylase-like	0.00322579	0.0778712	4.65435
GO:0010880	regulation of release of sequestered calcium ion into cytosol by sarcoplasmic reticulum	PLN	PLN	Cardiac phospholamban	0.00322579	0.0778712	4.65435
GO:0001503	ossification	LOC100624749	LOC100624749	PDZ and LIM domain protein 7-like	0.00327777	0.0779417	2.67119
GO:0001503	ossification	CCN2	CCN2	Connective tissue growth factor	0.00327777	0.0779417	2.67119
GO:0001503	ossification	FOXS1	FOXS1	forkhead box S1	0.00327777	0.0779417	2.67119
GO:0001503	ossification	IRG6	IRG6	Radical S-adenosyl methionine domain-containing protein 2	0.00327777	0.0779417	2.67119
GO:0001503	ossification	BCL2	BCL2	B-cell CLL/lymphoma 2	0.00327777	0.0779417	2.67119
GO:0001503	ossification	LOC102161418	LOC102161418	uncharacterized LOC102161418	0.00327777	0.0779417	2.67119
GO:0001503	ossification	CSF1	CSF1	Uncharacterized protein	0.00327777	0.0779417	2.67119
GO:0001503	ossification	LOC100519082	LOC100519082	Uncharacterized protein	0.00327777	0.0779417	2.67119
GO:0001503	ossification	LOC100626247	LOC100626247	Uncharacterized protein	0.00327777	0.0779417	2.67119
GO:0001503	ossification	LOC100627004	LOC100627004	Uncharacterized protein	0.00327777	0.0779417	2.67119
GO:0001503	ossification	IFITM1	IFITM1	Uncharacterized protein	0.00327777	0.0779417	2.67119
GO:0001503	ossification	LOC100621926	LOC100621926	Uncharacterized protein	0.00327777	0.0779417	2.67119
GO:0030890	positive regulation of B cell proliferation	BCL2	BCL2	B-cell CLL/lymphoma 2	0.00328906	0.0779417	3.98205
GO:0030890	positive regulation of B cell proliferation	GPR183	GPR183	Uncharacterized protein	0.00328906	0.0779417	3.98205
GO:0030890	positive regulation of B cell proliferation	LOC102162159	LOC102162159	nck-associated protein 1-like	0.00328906	0.0779417	3.98205
GO:0030890	positive regulation of B cell proliferation	CDKN1A	CDKN1A	Uncharacterized protein	0.00328906	0.0779417	3.98205
GO:0030890	positive regulation of B cell proliferation	LOC100623143	LOC100623143	cyclin-dependent kinase inhibitor 1-like	0.00328906	0.0779417	3.98205
GO:0030890	positive regulation of B cell proliferation	LOC396634	LOC396634	CD45 antigen isoform 5	0.00328906	0.0779417	3.98205
GO:0030890	positive regulation of B cell proliferation	TNFSF13B	TNFSF13B	B-cell activating factor	0.00328906	0.0779417	3.98205
GO:0042493	response to drug	LOC100154313	LOC100154313	glutathione S-transferase theta-1-like	0.00340084	0.079858	1.89341
GO:0042493	response to drug	LCK	LCK	Lymphocyte-specific protein tyrosine kinase	0.00340084	0.079858	1.89341
GO:0042493	response to drug	CTPS1	CTPS1	CTP synthase	0.00340084	0.079858	1.89341
GO:0042493	response to drug	TSPO	TSPO	Translocator protein	0.00340084	0.079858	1.89341
GO:0042493	response to drug	SFRP1	SFRP1	Uncharacterized protein	0.00340084	0.079858	1.89341
GO:0042493	response to drug	LOC100738589	LOC100738589	uncharacterized LOC100738589	0.00340084	0.079858	1.89341
GO:0042493	response to drug	BCL2	BCL2	B-cell CLL/lymphoma 2	0.00340084	0.079858	1.89341
GO:0042493	response to drug	CCL2	CCL2	CCL2	0.00340084	0.079858	1.89341
GO:0042493	response to drug	LGALS1	LGALS1	Galectin-1	0.00340084	0.079858	1.89341
GO:0042493	response to drug	LOC100627705	LOC100627705	Fatty acid-binding protein, heart	0.00340084	0.079858	1.89341
GO:0042493	response to drug	AQP7	AQP7	Aquaporin 7	0.00340084	0.079858	1.89341
GO:0042493	response to drug	CYP1A1	CYP1A1	Uncharacterized protein	0.00340084	0.079858	1.89341
GO:0042493	response to drug	LOC102162159	LOC102162159	nck-associated protein 1-like	0.00340084	0.079858	1.89341
GO:0042493	response to drug	CDKN1A	CDKN1A	Uncharacterized protein	0.00340084	0.079858	1.89341
GO:0042493	response to drug	CYP2E1	CYP2E1	Cytochrome P450 2E1	0.00340084	0.079858	1.89341
GO:0042493	response to drug	ANXA1	ANXA1	Annexin A1	0.00340084	0.079858	1.89341
GO:0042493	response to drug	CDK1	CDK1	Uncharacterized protein	0.00340084	0.079858	1.89341
GO:0042493	response to drug	LOC100623143	LOC100623143	cyclin-dependent kinase inhibitor 1-like	0.00340084	0.079858	1.89341
GO:0042493	response to drug	LOC100153094	LOC100153094	Uncharacterized protein	0.00340084	0.079858	1.89341
GO:0042493	response to drug	Thbs1	THBS1	Uncharacterized protein	0.00340084	0.079858	1.89341
GO:0042493	response to drug	LOC102164135	LOC102164135	uteroglobin-like	0.00340084	0.079858	1.89341
GO:0042493	response to drug	ABCG5	ABCG5	ATP-binding cassette sub-family G member 5	0.00340084	0.079858	1.89341
GO:0042493	response to drug	MDK	MDK	Midkine	0.00340084	0.079858	1.89341
GO:0042493	response to drug	CCNB1	CCNB1	Cyclin B1 transcript variant 2	0.00340084	0.079858	1.89341
GO:0042493	response to drug	SCGB1A1	SCGB1A1	secretoglobin, family 1A, member 1 (uteroglobin)	0.00340084	0.079858	1.89341
GO:0010628	positive regulation of gene expression	ANK3	ANK3	Uncharacterized protein	0.00347704	0.0809116	2.20904
GO:0010628	positive regulation of gene expression	LCK	LCK	Lymphocyte-specific protein tyrosine kinase	0.00347704	0.0809116	2.20904
GO:0010628	positive regulation of gene expression	LOC100521659	LOC100521659	Uncharacterized protein	0.00347704	0.0809116	2.20904
GO:0010628	positive regulation of gene expression	MT-III	MT-III	Metallothionein-3	0.00347704	0.0809116	2.20904
GO:0010628	positive regulation of gene expression	CCN2	CCN2	Connective tissue growth factor	0.00347704	0.0809116	2.20904
GO:0010628	positive regulation of gene expression	HINFP	HINFP	Uncharacterized protein	0.00347704	0.0809116	2.20904
GO:0010628	positive regulation of gene expression	LOC100625781	LOC100625781	protein odd-skipped-related 1-like	0.00347704	0.0809116	2.20904
GO:0010628	positive regulation of gene expression	E2F1	E2F1	Uncharacterized protein	0.00347704	0.0809116	2.20904
GO:0010628	positive regulation of gene expression	TESC	TESC	Uncharacterized protein	0.00347704	0.0809116	2.20904
GO:0010628	positive regulation of gene expression	LOC100627476	LOC100627476	Uncharacterized protein	0.00347704	0.0809116	2.20904
GO:0010628	positive regulation of gene expression	TLE1	TLE1	Uncharacterized protein	0.00347704	0.0809116	2.20904
GO:0010628	positive regulation of gene expression	CSF1	CSF1	Uncharacterized protein	0.00347704	0.0809116	2.20904
GO:0010628	positive regulation of gene expression	CDK1	CDK1	Uncharacterized protein	0.00347704	0.0809116	2.20904
GO:0010628	positive regulation of gene expression	ZBTB7B	ZBTB7B	zinc finger and BTB domain containing 7B	0.00347704	0.0809116	2.20904
GO:0010628	positive regulation of gene expression	CNN2	CNN2	Calponin-2	0.00347704	0.0809116	2.20904
GO:0010628	positive regulation of gene expression	RELB	RELB	Uncharacterized protein	0.00347704	0.0809116	2.20904
GO:0010628	positive regulation of gene expression	PLP1	PLP1	Myelin proteolipid protein	0.00347704	0.0809116	2.20904
GO:0001101	response to acid	BAX	BAX	Uncharacterized protein	0.00362966	0.0822405	5.56498
GO:0001101	response to acid	LOC100621421	LOC100621421	Uncharacterized protein	0.00362966	0.0822405	5.56498
GO:0001101	response to acid	BCL2	BCL2	B-cell CLL/lymphoma 2	0.00362966	0.0822405	5.56498
GO:0001101	response to acid	LOC102165727	LOC102165727	acidic mammalian chitinase-like	0.00362966	0.0822405	5.56498
GO:0001101	response to acid	LOC100154001	LOC100154001	acidic mammalian chitinase-like	0.00362966	0.0822405	5.56498
GO:0007076	mitotic chromosome condensation	LOC100519128	LOC100519128	sororin-like	0.00362966	0.0822405	5.56498
GO:0007076	mitotic chromosome condensation	NUSAP1	NUSAP1	nucleolar and spindle associated protein 1	0.00362966	0.0822405	5.56498
GO:0007076	mitotic chromosome condensation	LOC100620893	LOC100620893	Uncharacterized protein	0.00362966	0.0822405	5.56498
GO:0007076	mitotic chromosome condensation	NCAPH	NCAPH	non-SMC condensin I complex, subunit H	0.00362966	0.0822405	5.56498
GO:0007076	mitotic chromosome condensation	SMC4	SMC4	Structural maintenance of chromosomes protein	0.00362966	0.0822405	5.56498
GO:0051281	positive regulation of release of sequestered calcium ion into cytosol	BAX	BAX	Uncharacterized protein	0.00362966	0.0822405	5.56498
GO:0051281	positive regulation of release of sequestered calcium ion into cytosol	CXCL11	CXCL11	Chemokine C-X-C motif ligand 11	0.00362966	0.0822405	5.56498
GO:0051281	positive regulation of release of sequestered calcium ion into cytosol	SRI	SRI	Uncharacterized protein	0.00362966	0.0822405	5.56498
GO:0051281	positive regulation of release of sequestered calcium ion into cytosol	CXCL10	CXCL10	Uncharacterized protein	0.00362966	0.0822405	5.56498
GO:0051281	positive regulation of release of sequestered calcium ion into cytosol	CXCL9	CXCL9	Chemokine C-X-C motif ligand 9	0.00362966	0.0822405	5.56498
GO:0071459	protein localization to chromosome, centromeric region	LOC100521704	LOC100521704	Uncharacterized protein	0.00378947	0.084381	12.7995
GO:0071459	protein localization to chromosome, centromeric region	BUB1B	BUB1B	BUB1 mitotic checkpoint serine/threonine kinase B	0.00378947	0.084381	12.7995
GO:0071459	protein localization to chromosome, centromeric region	LOC100511489	LOC100511489	mitotic checkpoint serine/threonine-protein kinase BUB1 beta-like	0.00378947	0.084381	12.7995
GO:0010193	response to ozone	CYP2E1	CYP2E1	Cytochrome P450 2E1	0.00378947	0.084381	12.7995
GO:0010193	response to ozone	LOC102164135	LOC102164135	uteroglobin-like	0.00378947	0.084381	12.7995
GO:0010193	response to ozone	SCGB1A1	SCGB1A1	secretoglobin, family 1A, member 1 (uteroglobin)	0.00378947	0.084381	12.7995
GO:0042994	cytoplasmic sequestering of transcription factor	TACC3	TACC3	Uncharacterized protein	0.00404365	0.0885118	7.31397
GO:0042994	cytoplasmic sequestering of transcription factor	LOC100154269	LOC100154269	Uncharacterized protein	0.00404365	0.0885118	7.31397
GO:0042994	cytoplasmic sequestering of transcription factor	SRI	SRI	Uncharacterized protein	0.00404365	0.0885118	7.31397
GO:0042994	cytoplasmic sequestering of transcription factor	NFKBIE	NFKBIE	nuclear factor of kappa light polypeptide gene enhancer in B-cells inhibitor, epsilon	0.00404365	0.0885118	7.31397
GO:0006536	glutamate metabolic process	NAGS	NAGS	N-acetylglutamate synthase	0.00404365	0.0885118	7.31397
GO:0006536	glutamate metabolic process	GLUL	GLUL	Glutamine synthetase	0.00404365	0.0885118	7.31397
GO:0006536	glutamate metabolic process	GCLC	GCLC	Uncharacterized protein	0.00404365	0.0885118	7.31397
GO:0006536	glutamate metabolic process	LOC100738647	LOC100738647	glutamine synthetase-like	0.00404365	0.0885118	7.31397
GO:0006959	humoral immune response	BLNK	BLNK	Uncharacterized protein	0.00407778	0.0885118	3.8126
GO:0006959	humoral immune response	BCL2	BCL2	B-cell CLL/lymphoma 2	0.00407778	0.0885118	3.8126
GO:0006959	humoral immune response	GPR183	GPR183	Uncharacterized protein	0.00407778	0.0885118	3.8126
GO:0006959	humoral immune response	CCL2	CCL2	CCL2	0.00407778	0.0885118	3.8126
GO:0006959	humoral immune response	CD83	CD83	Uncharacterized protein	0.00407778	0.0885118	3.8126
GO:0006959	humoral immune response	LOC100153525	LOC100153525	triggering receptor expressed on myeloid cells 2-like	0.00407778	0.0885118	3.8126
GO:0006959	humoral immune response	TREM2	TREM2	triggering receptor expressed on myeloid cells 2	0.00407778	0.0885118	3.8126
GO:0034605	cellular response to heat	LOC102164100	LOC102164100	Uncharacterized protein	0.00416882	0.0889922	4.38838
GO:0034605	cellular response to heat	ATXN3	ATXN3	Uncharacterized protein	0.00416882	0.0889922	4.38838
GO:0034605	cellular response to heat	CXCL10	CXCL10	Uncharacterized protein	0.00416882	0.0889922	4.38838
GO:0034605	cellular response to heat	LOC100625270	LOC100625270	alpha-N-acetylneuraminide alpha-2,8-sialyltransferase-like	0.00416882	0.0889922	4.38838
GO:0034605	cellular response to heat	Thbs1	THBS1	Uncharacterized protein	0.00416882	0.0889922	4.38838
GO:0034605	cellular response to heat	TFEC	TFEC	Uncharacterized protein	0.00416882	0.0889922	4.38838
GO:0006284	base-excision repair	FEN1	FEN1	Uncharacterized protein	0.00416882	0.0889922	4.38838
GO:0006284	base-excision repair	POLD1	POLD1	DNA polymerase	0.00416882	0.0889922	4.38838
GO:0006284	base-excision repair	MUTYH	MUTYH	Uncharacterized protein	0.00416882	0.0889922	4.38838
GO:0006284	base-excision repair	POLD2	POLD2	Uncharacterized protein	0.00416882	0.0889922	4.38838
GO:0006284	base-excision repair	HMGA1	HMGA1	Uncharacterized protein	0.00416882	0.0889922	4.38838
GO:0006284	base-excision repair	PCNA	PCNA	Proliferating cell nuclear antigen	0.00416882	0.0889922	4.38838
GO:0000083	regulation of transcription involved in G1/S transition of mitotic cell cycle	HINFP	HINFP	Uncharacterized protein	0.00425066	0.0899956	5.3331
GO:0000083	regulation of transcription involved in G1/S transition of mitotic cell cycle	RRM2	RRM2	Ribonucleotide reductase M2	0.00425066	0.0899956	5.3331
GO:0000083	regulation of transcription involved in G1/S transition of mitotic cell cycle	CCNE1	CCNE1	Uncharacterized protein	0.00425066	0.0899956	5.3331
GO:0000083	regulation of transcription involved in G1/S transition of mitotic cell cycle	CDK1	CDK1	Uncharacterized protein	0.00425066	0.0899956	5.3331
GO:0000083	regulation of transcription involved in G1/S transition of mitotic cell cycle	PCNA	PCNA	Proliferating cell nuclear antigen	0.00425066	0.0899956	5.3331
GO:0042981	regulation of apoptotic process	TRAF2	TRAF2	Uncharacterized protein	0.00484365	0.101026	1.99213
GO:0042981	regulation of apoptotic process	BAX	BAX	Uncharacterized protein	0.00484365	0.101026	1.99213
GO:0042981	regulation of apoptotic process	CASP2	CASP2	caspase 2, apoptosis-related cysteine peptidase	0.00484365	0.101026	1.99213
GO:0042981	regulation of apoptotic process	BIRC3	BIRC3	baculoviral IAP repeat containing 3	0.00484365	0.101026	1.99213
GO:0042981	regulation of apoptotic process	UNC5B	UNC5B	Uncharacterized protein	0.00484365	0.101026	1.99213
GO:0042981	regulation of apoptotic process	PSMB9	PSMB9	Uncharacterized protein	0.00484365	0.101026	1.99213
GO:0042981	regulation of apoptotic process	BCL2	BCL2	B-cell CLL/lymphoma 2	0.00484365	0.101026	1.99213
GO:0042981	regulation of apoptotic process	Mitf	MITF	Microphtalmia-associated transcription factor isoform A	0.00484365	0.101026	1.99213
GO:0042981	regulation of apoptotic process	CTSB	CTSB	Cathepsin B	0.00484365	0.101026	1.99213
GO:0042981	regulation of apoptotic process	LOC100737338	LOC100737338	rho GTPase-activating protein 10-like	0.00484365	0.101026	1.99213
GO:0042981	regulation of apoptotic process	LGALS1	LGALS1	Galectin-1	0.00484365	0.101026	1.99213
GO:0042981	regulation of apoptotic process	CD3E	CD3E	T-cell surface glycoprotein CD3 epsilon chain	0.00484365	0.101026	1.99213
GO:0042981	regulation of apoptotic process	Ddit3	DDIT3	DNA-damage-inducible transcript 3	0.00484365	0.101026	1.99213
GO:0042981	regulation of apoptotic process	LOC102159153	LOC102159153	MAP kinase-activating death domain protein-like	0.00484365	0.101026	1.99213
GO:0042981	regulation of apoptotic process	LOC100520085	LOC100520085	proteasome subunit beta type-9-like	0.00484365	0.101026	1.99213
GO:0042981	regulation of apoptotic process	LOC100623643	LOC100623643	Uncharacterized protein	0.00484365	0.101026	1.99213
GO:0042981	regulation of apoptotic process	LOC396634	LOC396634	CD45 antigen isoform 5	0.00484365	0.101026	1.99213
GO:0042981	regulation of apoptotic process	BRCA1	BRCA1	Breast cancer type 1 susceptibility protein homolog	0.00484365	0.101026	1.99213
GO:0042981	regulation of apoptotic process	BTG1	BTG1	Uncharacterized protein	0.00484365	0.101026	1.99213
GO:0042981	regulation of apoptotic process	LOC100738308	LOC100738308	Uncharacterized protein	0.00484365	0.101026	1.99213
GO:0043647	inositol phosphate metabolic process	INPP1	INPP1	Uncharacterized protein	0.00484986	0.101026	3.30308
GO:0043647	inositol phosphate metabolic process	PLCB2	PLCB2	Uncharacterized protein	0.00484986	0.101026	3.30308
GO:0043647	inositol phosphate metabolic process	LOC100627103	LOC100627103	1-phosphatidylinositol 4,5-bisphosphate phosphodiesterase beta-2-like	0.00484986	0.101026	3.30308
GO:0043647	inositol phosphate metabolic process	LOC100736820	LOC100736820	inositol monophosphatase 2-like	0.00484986	0.101026	3.30308
GO:0043647	inositol phosphate metabolic process	LOC100738014	LOC100738014	inositol polyphosphate 1-phosphatase-like	0.00484986	0.101026	3.30308
GO:0043647	inositol phosphate metabolic process	PLCG2	PLCG2	Uncharacterized protein	0.00484986	0.101026	3.30308
GO:0043647	inositol phosphate metabolic process	IMPA2	IMPA2	Uncharacterized protein	0.00484986	0.101026	3.30308
GO:0043647	inositol phosphate metabolic process	LOC100627304	LOC100627304	1-phosphatidylinositol 4,5-bisphosphate phosphodiesterase gamma-2-like	0.00484986	0.101026	3.30308
GO:0045582	positive regulation of T cell differentiation	SLA-DQA1	SLA-DQA1	MHC class II antigen alpha chain	0.00496992	0.102699	6.82637
GO:0045582	positive regulation of T cell differentiation	LOC396634	LOC396634	CD45 antigen isoform 5	0.00496992	0.102699	6.82637
GO:0045582	positive regulation of T cell differentiation	SLA-DMA	SLA-DMA	Uncharacterized protein	0.00496992	0.102699	6.82637
GO:0045582	positive regulation of T cell differentiation	ZAP70	ZAP70	zeta-chain (TCR) associated protein kinase 70kDa	0.00496992	0.102699	6.82637
GO:0014070	response to organic cyclic compound	LOC100154313	LOC100154313	glutathione S-transferase theta-1-like	0.00504454	0.103413	2.51792
GO:0014070	response to organic cyclic compound	CCN2	CCN2	Connective tissue growth factor	0.00504454	0.103413	2.51792
GO:0014070	response to organic cyclic compound	SFRP1	SFRP1	Uncharacterized protein	0.00504454	0.103413	2.51792
GO:0014070	response to organic cyclic compound	LOC100738589	LOC100738589	uncharacterized LOC100738589	0.00504454	0.103413	2.51792
GO:0014070	response to organic cyclic compound	CD83	CD83	Uncharacterized protein	0.00504454	0.103413	2.51792
GO:0014070	response to organic cyclic compound	CYP1A1	CYP1A1	Uncharacterized protein	0.00504454	0.103413	2.51792
GO:0014070	response to organic cyclic compound	CDKN1A	CDKN1A	Uncharacterized protein	0.00504454	0.103413	2.51792
GO:0014070	response to organic cyclic compound	ANXA1	ANXA1	Annexin A1	0.00504454	0.103413	2.51792
GO:0014070	response to organic cyclic compound	CDK1	CDK1	Uncharacterized protein	0.00504454	0.103413	2.51792
GO:0014070	response to organic cyclic compound	LOC100623143	LOC100623143	cyclin-dependent kinase inhibitor 1-like	0.00504454	0.103413	2.51792
GO:0014070	response to organic cyclic compound	LOC100153094	LOC100153094	Uncharacterized protein	0.00504454	0.103413	2.51792
GO:0014070	response to organic cyclic compound	NQO1	NQO1	Uncharacterized protein	0.00504454	0.103413	2.51792
GO:0006334	nucleosome assembly	H2AFZ	H2AFZ	Histone H2A	0.00524775	0.104523	2.63166
GO:0006334	nucleosome assembly	CENPO	CENPO	Uncharacterized protein	0.00524775	0.104523	2.63166
GO:0006334	nucleosome assembly	CENPK	CENPK	Uncharacterized protein	0.00524775	0.104523	2.63166
GO:0006334	nucleosome assembly	ASF1B	ASF1B	ASF1B	0.00524775	0.104523	2.63166
GO:0006334	nucleosome assembly	HJURP	HJURP	Uncharacterized protein	0.00524775	0.104523	2.63166
GO:0006334	nucleosome assembly	HMGB2	HMGB2	High mobility group protein B2	0.00524775	0.104523	2.63166
GO:0006334	nucleosome assembly	LOC595122	LOC595122	Histone H1.3-like protein	0.00524775	0.104523	2.63166
GO:0006334	nucleosome assembly	MCM2	MCM2	Uncharacterized protein	0.00524775	0.104523	2.63166
GO:0006334	nucleosome assembly	LOC100624086	LOC100624086	Histone H2A	0.00524775	0.104523	2.63166
GO:0006334	nucleosome assembly	LOC102159655	LOC102159655	histone H2A type 2-A-like	0.00524775	0.104523	2.63166
GO:0006334	nucleosome assembly	CENPH	CENPH	Uncharacterized protein	0.00524775	0.104523	2.63166
GO:0032713	negative regulation of interleukin-4 production	CD83	CD83	Uncharacterized protein	0.00526193	0.104523	10.971
GO:0032713	negative regulation of interleukin-4 production	LOC102164135	LOC102164135	uteroglobin-like	0.00526193	0.104523	10.971
GO:0032713	negative regulation of interleukin-4 production	SCGB1A1	SCGB1A1	secretoglobin, family 1A, member 1 (uteroglobin)	0.00526193	0.104523	10.971
GO:0051988	regulation of attachment of spindle microtubules to kinetochore	RACGAP1	RACGAP1	Uncharacterized protein	0.00526193	0.104523	10.971
GO:0051988	regulation of attachment of spindle microtubules to kinetochore	NEK2	NEK2	Uncharacterized protein	0.00526193	0.104523	10.971
GO:0051988	regulation of attachment of spindle microtubules to kinetochore	KNSTRN	KNSTRN	Uncharacterized protein	0.00526193	0.104523	10.971
GO:0010759	positive regulation of macrophage chemotaxis	CMKLR1	CMKLR1	Chemokine-like receptor 1	0.00526193	0.104523	10.971
GO:0010759	positive regulation of macrophage chemotaxis	CCL2	CCL2	CCL2	0.00526193	0.104523	10.971
GO:0010759	positive regulation of macrophage chemotaxis	Thbs1	THBS1	Uncharacterized protein	0.00526193	0.104523	10.971
GO:0030073	insulin secretion	LOC100625556	LOC100625556	immunoglobulin-like domain-containing receptor 2-like	0.00530101	0.104523	4.15117
GO:0030073	insulin secretion	ILDR2	ILDR2	Uncharacterized protein	0.00530101	0.104523	4.15117
GO:0030073	insulin secretion	ANXA1	ANXA1	Annexin A1	0.00530101	0.104523	4.15117
GO:0030073	insulin secretion	LOC100737481	LOC100737481	immunoglobulin-like domain-containing receptor 2-like	0.00530101	0.104523	4.15117
GO:0030073	insulin secretion	FKBP1B	FKBP1B	Peptidyl-prolyl cis-trans isomerase	0.00530101	0.104523	4.15117
GO:0030073	insulin secretion	LOC100621109	LOC100621109	voltage-dependent L-type calcium channel subunit alpha-1C-like	0.00530101	0.104523	4.15117
GO:0008015	blood circulation	RCAN1	RCAN1	Uncharacterized protein	0.00551865	0.10799	3.58385
GO:0008015	blood circulation	ACVRL1	ACVRL1	Uncharacterized protein	0.00551865	0.10799	3.58385
GO:0008015	blood circulation	CXCL10	CXCL10	Uncharacterized protein	0.00551865	0.10799	3.58385
GO:0008015	blood circulation	OLR1	OLR1	Lectin-like oxidized low-density lipoprotein receptor-1	0.00551865	0.10799	3.58385
GO:0008015	blood circulation	LOC100738308	LOC100738308	Uncharacterized protein	0.00551865	0.10799	3.58385
GO:0008015	blood circulation	STAT1	STAT1	Signal transducer and activator of transcription 1	0.00551865	0.10799	3.58385
GO:0008015	blood circulation	PLN	PLN	Cardiac phospholamban	0.00551865	0.10799	3.58385
GO:0043433	negative regulation of sequence-specific DNA binding transcription factor activity	FOXS1	FOXS1	forkhead box S1	0.00575427	0.111754	3.19986
GO:0043433	negative regulation of sequence-specific DNA binding transcription factor activity	ID1	ID1	Inhibitor of DNA binding 1, dominant negative helix-loop-helix protein	0.00575427	0.111754	3.19986
GO:0043433	negative regulation of sequence-specific DNA binding transcription factor activity	Ddit3	DDIT3	DNA-damage-inducible transcript 3	0.00575427	0.111754	3.19986
GO:0043433	negative regulation of sequence-specific DNA binding transcription factor activity	LOC102161161	LOC102161161	interleukin-1 receptor-associated kinase-like 2-like	0.00575427	0.111754	3.19986
GO:0043433	negative regulation of sequence-specific DNA binding transcription factor activity	LOC100523970	LOC100523970	mitotic spindle assembly checkpoint protein MAD2B-like	0.00575427	0.111754	3.19986
GO:0043433	negative regulation of sequence-specific DNA binding transcription factor activity	MAD2L2	MAD2L2	MAD2 mitotic arrest deficient-like 2 (yeast)	0.00575427	0.111754	3.19986
GO:0043433	negative regulation of sequence-specific DNA binding transcription factor activity	LOC100514709	LOC100514709	small ubiquitin-related modifier 1-like	0.00575427	0.111754	3.19986
GO:0043433	negative regulation of sequence-specific DNA binding transcription factor activity	PRNP	PRNP	Major prion protein	0.00575427	0.111754	3.19986
GO:0051297	centrosome organization	LOC100514810	LOC100514810	PCNA-associated factor	0.00594448	0.113657	4.04193
GO:0051297	centrosome organization	HAUS7	HAUS7	Uncharacterized protein	0.00594448	0.113657	4.04193
GO:0051297	centrosome organization	LOC100626558	LOC100626558	CDK5 regulatory subunit-associated protein 2-like	0.00594448	0.113657	4.04193
GO:0051297	centrosome organization	HAUS1	HAUS1	Uncharacterized protein	0.00594448	0.113657	4.04193
GO:0051297	centrosome organization	TUBB2A	TUBB2A	Tubulin beta chain	0.00594448	0.113657	4.04193
GO:0051297	centrosome organization	KIAA0101	KIAA0101	KIAA0101 ortholog	0.00594448	0.113657	4.04193
GO:0048545	response to steroid hormone	LOC100737469	LOC100737469	membrane progestin receptor alpha-like	0.00594448	0.113657	4.04193
GO:0048545	response to steroid hormone	LOC100738589	LOC100738589	uncharacterized LOC100738589	0.00594448	0.113657	4.04193
GO:0048545	response to steroid hormone	BCL2	BCL2	B-cell CLL/lymphoma 2	0.00594448	0.113657	4.04193
GO:0048545	response to steroid hormone	CA2	CA2	Uncharacterized protein	0.00594448	0.113657	4.04193
GO:0048545	response to steroid hormone	HMGB2	HMGB2	High mobility group protein B2	0.00594448	0.113657	4.04193
GO:0048545	response to steroid hormone	PAQR7	PAQR7	Membrane progestin receptor alpha	0.00594448	0.113657	4.04193
GO:0046641	positive regulation of alpha-beta T cell proliferation	CD3E	CD3E	T-cell surface glycoprotein CD3 epsilon chain	0.00602828	0.113657	6.39973
GO:0046641	positive regulation of alpha-beta T cell proliferation	LOC396634	LOC396634	CD45 antigen isoform 5	0.00602828	0.113657	6.39973
GO:0046641	positive regulation of alpha-beta T cell proliferation	SYK	SYK	Uncharacterized protein	0.00602828	0.113657	6.39973
GO:0046641	positive regulation of alpha-beta T cell proliferation	ZAP70	ZAP70	zeta-chain (TCR) associated protein kinase 70kDa	0.00602828	0.113657	6.39973
GO:0046685	response to arsenic-containing substance	GCLC	GCLC	Uncharacterized protein	0.00602828	0.113657	6.39973
GO:0046685	response to arsenic-containing substance	CYP1A1	CYP1A1	Uncharacterized protein	0.00602828	0.113657	6.39973
GO:0046685	response to arsenic-containing substance	CDKN1A	CDKN1A	Uncharacterized protein	0.00602828	0.113657	6.39973
GO:0046685	response to arsenic-containing substance	LOC100623143	LOC100623143	cyclin-dependent kinase inhibitor 1-like	0.00602828	0.113657	6.39973
GO:0090090	negative regulation of canonical Wnt signaling pathway	LOC100515993	LOC100515993	disabled homolog 2-interacting protein-like	0.0065237	0.120566	2.69462
GO:0090090	negative regulation of canonical Wnt signaling pathway	LOC100517317	LOC100517317	uncharacterized LOC100517317	0.0065237	0.120566	2.69462
GO:0090090	negative regulation of canonical Wnt signaling pathway	DKK1	DKK1	Dickkopf-like protein 1	0.0065237	0.120566	2.69462
GO:0090090	negative regulation of canonical Wnt signaling pathway	SFRP1	SFRP1	Uncharacterized protein	0.0065237	0.120566	2.69462
GO:0090090	negative regulation of canonical Wnt signaling pathway	LOC100626194	LOC100626194	protein naked cuticle homolog 1-like	0.0065237	0.120566	2.69462
GO:0090090	negative regulation of canonical Wnt signaling pathway	Ddit3	DDIT3	DNA-damage-inducible transcript 3	0.0065237	0.120566	2.69462
GO:0090090	negative regulation of canonical Wnt signaling pathway	LOC100523970	LOC100523970	mitotic spindle assembly checkpoint protein MAD2B-like	0.0065237	0.120566	2.69462
GO:0090090	negative regulation of canonical Wnt signaling pathway	WNT4	WNT4	Protein Wnt	0.0065237	0.120566	2.69462
GO:0090090	negative regulation of canonical Wnt signaling pathway	MAD2L2	MAD2L2	MAD2 mitotic arrest deficient-like 2 (yeast)	0.0065237	0.120566	2.69462
GO:0090090	negative regulation of canonical Wnt signaling pathway	LOC100628179	LOC100628179	disabled homolog 2-interacting protein-like	0.0065237	0.120566	2.69462
GO:0006796	phosphate-containing compound metabolic process	INPP1	INPP1	Uncharacterized protein	0.00656325	0.120566	4.74054
GO:0006796	phosphate-containing compound metabolic process	LOC100736820	LOC100736820	inositol monophosphatase 2-like	0.00656325	0.120566	4.74054
GO:0006796	phosphate-containing compound metabolic process	PPA1	PPA1	Uncharacterized protein	0.00656325	0.120566	4.74054
GO:0006796	phosphate-containing compound metabolic process	LOC100738014	LOC100738014	inositol polyphosphate 1-phosphatase-like	0.00656325	0.120566	4.74054
GO:0006796	phosphate-containing compound metabolic process	IMPA2	IMPA2	Uncharacterized protein	0.00656325	0.120566	4.74054
GO:0017144	drug metabolic process	CYP1A1	CYP1A1	Uncharacterized protein	0.00656325	0.120566	4.74054
GO:0017144	drug metabolic process	CYP2E1	CYP2E1	Cytochrome P450 2E1	0.00656325	0.120566	4.74054
GO:0017144	drug metabolic process	LOC100626165	LOC100626165	carbonyl reductase [NADPH] 1-like	0.00656325	0.120566	4.74054
GO:0017144	drug metabolic process	LOC100738359	LOC100738359	Uncharacterized protein	0.00656325	0.120566	4.74054
GO:0017144	drug metabolic process	CYP2A19	CYP2A19	Cytochrome p450 2A6	0.00656325	0.120566	4.74054
GO:0010212	response to ionizing radiation	LOC100737449	LOC100737449	DNA topoisomerase 2-binding protein 1-like	0.00667099	0.120566	3.44601
GO:0010212	response to ionizing radiation	BAX	BAX	Uncharacterized protein	0.00667099	0.120566	3.44601
GO:0010212	response to ionizing radiation	TOPBP1	TOPBP1	topoisomerase (DNA) II binding protein 1	0.00667099	0.120566	3.44601
GO:0010212	response to ionizing radiation	BRCA1	BRCA1	Breast cancer type 1 susceptibility protein homolog	0.00667099	0.120566	3.44601
GO:0010212	response to ionizing radiation	ABCG5	ABCG5	ATP-binding cassette sub-family G member 5	0.00667099	0.120566	3.44601
GO:0010212	response to ionizing radiation	OBFC2A	OBFC2A	Uncharacterized protein	0.00667099	0.120566	3.44601
GO:0010212	response to ionizing radiation	AEN	AEN	Uncharacterized protein	0.00667099	0.120566	3.44601
GO:0009636	response to toxic substance	BAX	BAX	Uncharacterized protein	0.00696357	0.120566	2.66655
GO:0009636	response to toxic substance	BCL2	BCL2	B-cell CLL/lymphoma 2	0.00696357	0.120566	2.66655
GO:0009636	response to toxic substance	CYP1A1	CYP1A1	Uncharacterized protein	0.00696357	0.120566	2.66655
GO:0009636	response to toxic substance	CDKN1A	CDKN1A	Uncharacterized protein	0.00696357	0.120566	2.66655
GO:0009636	response to toxic substance	LOC100526118	LOC100526118	Glutathione S-transferase	0.00696357	0.120566	2.66655
GO:0009636	response to toxic substance	CDK1	CDK1	Uncharacterized protein	0.00696357	0.120566	2.66655
GO:0009636	response to toxic substance	LOC100623143	LOC100623143	cyclin-dependent kinase inhibitor 1-like	0.00696357	0.120566	2.66655
GO:0009636	response to toxic substance	NQO1	NQO1	Uncharacterized protein	0.00696357	0.120566	2.66655
GO:0009636	response to toxic substance	LOC100510917	LOC100510917	Glutathione S-transferase	0.00696357	0.120566	2.66655
GO:0009636	response to toxic substance	CCNB1	CCNB1	Cyclin B1 transcript variant 2	0.00696357	0.120566	2.66655
GO:0043254	regulation of protein complex assembly	LOC100515993	LOC100515993	disabled homolog 2-interacting protein-like	0.00703297	0.120566	9.59959
GO:0043254	regulation of protein complex assembly	HJURP	HJURP	Uncharacterized protein	0.00703297	0.120566	9.59959
GO:0043254	regulation of protein complex assembly	LOC100628179	LOC100628179	disabled homolog 2-interacting protein-like	0.00703297	0.120566	9.59959
GO:0010459	negative regulation of heart rate	SRI	SRI	Uncharacterized protein	0.00703297	0.120566	9.59959
GO:0010459	negative regulation of heart rate	FKBP1B	FKBP1B	Peptidyl-prolyl cis-trans isomerase	0.00703297	0.120566	9.59959
GO:0010459	negative regulation of heart rate	PLN	PLN	Cardiac phospholamban	0.00703297	0.120566	9.59959
GO:0060340	positive regulation of type I interferon-mediated signaling pathway	ZBP1	ZBP1	Uncharacterized protein	0.00703297	0.120566	9.59959
GO:0060340	positive regulation of type I interferon-mediated signaling pathway	IRF7	IRF7	Interferon regulatory factor 7	0.00703297	0.120566	9.59959
GO:0060340	positive regulation of type I interferon-mediated signaling pathway	NLRC5	NLRC5	NOD4	0.00703297	0.120566	9.59959
GO:0006927	transformed cell apoptotic process	BAX	BAX	Uncharacterized protein	0.00703297	0.120566	9.59959
GO:0006927	transformed cell apoptotic process	LOC100515993	LOC100515993	disabled homolog 2-interacting protein-like	0.00703297	0.120566	9.59959
GO:0006927	transformed cell apoptotic process	LOC100628179	LOC100628179	disabled homolog 2-interacting protein-like	0.00703297	0.120566	9.59959
GO:0019985	translesion synthesis	LOC100514810	LOC100514810	PCNA-associated factor	0.00722632	0.120566	6.02327
GO:0019985	translesion synthesis	POLD1	POLD1	DNA polymerase	0.00722632	0.120566	6.02327
GO:0019985	translesion synthesis	KIAA0101	KIAA0101	KIAA0101 ortholog	0.00722632	0.120566	6.02327
GO:0019985	translesion synthesis	PCNA	PCNA	Proliferating cell nuclear antigen	0.00722632	0.120566	6.02327
GO:0016045	detection of bacterium	LOC100513601	LOC100513601	MHC class I antigen	0.00722632	0.120566	6.02327
GO:0016045	detection of bacterium	SLA-7	SLA-7	MHC class I antigen	0.00722632	0.120566	6.02327
GO:0016045	detection of bacterium	SLA-1	SLA-3	MHC class I antigen	0.00722632	0.120566	6.02327
GO:0016045	detection of bacterium	SLA-8	SLA-8	MHC class I antigen	0.00722632	0.120566	6.02327
GO:0009411	response to UV	UBE2A	UBE2A	Uncharacterized protein	0.00730985	0.120566	3.38099
GO:0009411	response to UV	LOC100514810	LOC100514810	PCNA-associated factor	0.00730985	0.120566	3.38099
GO:0009411	response to UV	POLD1	POLD1	DNA polymerase	0.00730985	0.120566	3.38099
GO:0009411	response to UV	RAD18	RAD18	RAD18-like protein	0.00730985	0.120566	3.38099
GO:0009411	response to UV	CDKN1A	CDKN1A	Uncharacterized protein	0.00730985	0.120566	3.38099
GO:0009411	response to UV	LOC100623143	LOC100623143	cyclin-dependent kinase inhibitor 1-like	0.00730985	0.120566	3.38099
GO:0009411	response to UV	KIAA0101	KIAA0101	KIAA0101 ortholog	0.00730985	0.120566	3.38099
GO:0009611	response to wounding	BAX	BAX	Uncharacterized protein	0.00734403	0.120566	3.05659
GO:0009611	response to wounding	CCN2	CCN2	Connective tissue growth factor	0.00734403	0.120566	3.05659
GO:0009611	response to wounding	CCL2	CCL2	CCL2	0.00734403	0.120566	3.05659
GO:0009611	response to wounding	CYP1A1	CYP1A1	Uncharacterized protein	0.00734403	0.120566	3.05659
GO:0009611	response to wounding	PN-1	PN-1	Uncharacterized protein	0.00734403	0.120566	3.05659
GO:0009611	response to wounding	CCR1	CCR1	Chemokine (C-C motif) receptor 1	0.00734403	0.120566	3.05659
GO:0009611	response to wounding	FABP5	FABP5	Fatty acid binding protein 5	0.00734403	0.120566	3.05659
GO:0009611	response to wounding	MDK	MDK	Midkine	0.00734403	0.120566	3.05659
GO:0048015	phosphatidylinositol-mediated signaling	GPR143	GPR143	Uncharacterized protein	0.00737528	0.120566	2.21225
GO:0048015	phosphatidylinositol-mediated signaling	LCK	LCK	Lymphocyte-specific protein tyrosine kinase	0.00737528	0.120566	2.21225
GO:0048015	phosphatidylinositol-mediated signaling	TOPOII	TOPOII	DNA topoisomerase 2-alpha	0.00737528	0.120566	2.21225
GO:0048015	phosphatidylinositol-mediated signaling	LOC100521704	LOC100521704	Uncharacterized protein	0.00737528	0.120566	2.21225
GO:0048015	phosphatidylinositol-mediated signaling	FEN1	FEN1	Uncharacterized protein	0.00737528	0.120566	2.21225
GO:0048015	phosphatidylinositol-mediated signaling	TRIB3	TRIB3	Tribbles homolog 3	0.00737528	0.120566	2.21225
GO:0048015	phosphatidylinositol-mediated signaling	BUB1B	BUB1B	BUB1 mitotic checkpoint serine/threonine kinase B	0.00737528	0.120566	2.21225
GO:0048015	phosphatidylinositol-mediated signaling	HMGB2	HMGB2	High mobility group protein B2	0.00737528	0.120566	2.21225
GO:0048015	phosphatidylinositol-mediated signaling	CDKN1A	CDKN1A	Uncharacterized protein	0.00737528	0.120566	2.21225
GO:0048015	phosphatidylinositol-mediated signaling	LOC100623143	LOC100623143	cyclin-dependent kinase inhibitor 1-like	0.00737528	0.120566	2.21225
GO:0048015	phosphatidylinositol-mediated signaling	LOC100511489	LOC100511489	mitotic checkpoint serine/threonine-protein kinase BUB1 beta-like	0.00737528	0.120566	2.21225
GO:0048015	phosphatidylinositol-mediated signaling	EREG	EREG	Uncharacterized protein	0.00737528	0.120566	2.21225
GO:0048015	phosphatidylinositol-mediated signaling	UBE2C	UBE2C	Uncharacterized protein	0.00737528	0.120566	2.21225
GO:0048015	phosphatidylinositol-mediated signaling	PCNA	PCNA	Proliferating cell nuclear antigen	0.00737528	0.120566	2.21225
GO:0000060	protein import into nucleus, translocation	MT-III	MT-III	Metallothionein-3	0.00749795	0.120566	4.57123
GO:0000060	protein import into nucleus, translocation	POLA2	POLA2	DNA polymerase alpha subunit B	0.00749795	0.120566	4.57123
GO:0000060	protein import into nucleus, translocation	RBM22	RBM22	Uncharacterized protein	0.00749795	0.120566	4.57123
GO:0000060	protein import into nucleus, translocation	LOC100738604	LOC100738604	Uncharacterized protein	0.00749795	0.120566	4.57123
GO:0000060	protein import into nucleus, translocation	LOC100518322	LOC100518322	centrosomal protein of 57 kDa-like	0.00749795	0.120566	4.57123
GO:0006297	nucleotide-excision repair, DNA gap filling	POLD1	POLD1	DNA polymerase	0.00749795	0.120566	4.57123
GO:0006297	nucleotide-excision repair, DNA gap filling	POLE	POLE	Uncharacterized protein	0.00749795	0.120566	4.57123
GO:0006297	nucleotide-excision repair, DNA gap filling	POLD2	POLD2	Uncharacterized protein	0.00749795	0.120566	4.57123
GO:0006297	nucleotide-excision repair, DNA gap filling	RFC3	RFC3	Uncharacterized protein	0.00749795	0.120566	4.57123
GO:0006297	nucleotide-excision repair, DNA gap filling	PCNA	PCNA	Proliferating cell nuclear antigen	0.00749795	0.120566	4.57123
GO:0019048	modulation by virus of host morphology or physiology	LCK	LCK	Lymphocyte-specific protein tyrosine kinase	0.00762193	0.120566	1.72362
GO:0019048	modulation by virus of host morphology or physiology	LOC100513601	LOC100513601	MHC class I antigen	0.00762193	0.120566	1.72362
GO:0019048	modulation by virus of host morphology or physiology	BAX	BAX	Uncharacterized protein	0.00762193	0.120566	1.72362
GO:0019048	modulation by virus of host morphology or physiology	SLA-7	SLA-7	MHC class I antigen	0.00762193	0.120566	1.72362
GO:0019048	modulation by virus of host morphology or physiology	IL2RG	IL2RG	Uncharacterized protein	0.00762193	0.120566	1.72362
GO:0019048	modulation by virus of host morphology or physiology	ITGB3	ITGB3	Integrin beta	0.00762193	0.120566	1.72362
GO:0019048	modulation by virus of host morphology or physiology	BUB1	BUB1	Uncharacterized protein	0.00762193	0.120566	1.72362
GO:0019048	modulation by virus of host morphology or physiology	IRF7	IRF7	Interferon regulatory factor 7	0.00762193	0.120566	1.72362
GO:0019048	modulation by virus of host morphology or physiology	ISG15	ISG15	Uncharacterized protein	0.00762193	0.120566	1.72362
GO:0019048	modulation by virus of host morphology or physiology	IRG6	IRG6	Radical S-adenosyl methionine domain-containing protein 2	0.00762193	0.120566	1.72362
GO:0019048	modulation by virus of host morphology or physiology	PSMB9	PSMB9	Uncharacterized protein	0.00762193	0.120566	1.72362
GO:0019048	modulation by virus of host morphology or physiology	LOC100737466	LOC100737466	Uncharacterized protein	0.00762193	0.120566	1.72362
GO:0019048	modulation by virus of host morphology or physiology	TAP2	TAP2	Transporter 2, ATP-binding cassette, sub-family B (MDR/TAP)	0.00762193	0.120566	1.72362
GO:0019048	modulation by virus of host morphology or physiology	IFIT1	IFIT1	Uncharacterized protein	0.00762193	0.120566	1.72362
GO:0019048	modulation by virus of host morphology or physiology	SLA-1	SLA-3	MHC class I antigen	0.00762193	0.120566	1.72362
GO:0019048	modulation by virus of host morphology or physiology	LOC100520085	LOC100520085	proteasome subunit beta type-9-like	0.00762193	0.120566	1.72362
GO:0019048	modulation by virus of host morphology or physiology	DDX58	DDX58	DEAD/H (Asp-Glu-Ala-Asp/His) box polypeptide	0.00762193	0.120566	1.72362
GO:0019048	modulation by virus of host morphology or physiology	HMGA1	HMGA1	Uncharacterized protein	0.00762193	0.120566	1.72362
GO:0019048	modulation by virus of host morphology or physiology	DHX58	DHX58	LGP2	0.00762193	0.120566	1.72362
GO:0019048	modulation by virus of host morphology or physiology	SYK	SYK	Uncharacterized protein	0.00762193	0.120566	1.72362
GO:0019048	modulation by virus of host morphology or physiology	LOC100738308	LOC100738308	Uncharacterized protein	0.00762193	0.120566	1.72362
GO:0019048	modulation by virus of host morphology or physiology	LOC100513059	LOC100513059	E3 ubiquitin-protein ligase NEDD4-like	0.00762193	0.120566	1.72362
GO:0019048	modulation by virus of host morphology or physiology	TAP1	TAP1	Uncharacterized protein	0.00762193	0.120566	1.72362
GO:0019048	modulation by virus of host morphology or physiology	LOC100738329	LOC100738329	eukaryotic translation initiation factor 4 gamma 3-like	0.00762193	0.120566	1.72362
GO:0019048	modulation by virus of host morphology or physiology	LOC100153163	LOC100153163	Uncharacterized protein	0.00762193	0.120566	1.72362
GO:0019048	modulation by virus of host morphology or physiology	LOC100620601	LOC100620601	importin subunit alpha-1-like	0.00762193	0.120566	1.72362
GO:0019048	modulation by virus of host morphology or physiology	SLA-8	SLA-8	MHC class I antigen	0.00762193	0.120566	1.72362
GO:0042127	regulation of cell proliferation	LOC100519368	LOC100519368	4-1BB variant 1	0.00767785	0.120566	2.13324
GO:0042127	regulation of cell proliferation	JAG1	JAG1	Delta-like protein	0.00767785	0.120566	2.13324
GO:0042127	regulation of cell proliferation	CXCL11	CXCL11	Chemokine C-X-C motif ligand 11	0.00767785	0.120566	2.13324
GO:0042127	regulation of cell proliferation	FOXM1	FOXM1	Uncharacterized protein	0.00767785	0.120566	2.13324
GO:0042127	regulation of cell proliferation	LOC100620700	LOC100620700	uncharacterized LOC100620700	0.00767785	0.120566	2.13324
GO:0042127	regulation of cell proliferation	MBD2	MBD2	Uncharacterized protein	0.00767785	0.120566	2.13324
GO:0042127	regulation of cell proliferation	Mitf	MITF	Microphtalmia-associated transcription factor isoform A	0.00767785	0.120566	2.13324
GO:0042127	regulation of cell proliferation	ANXA1	ANXA1	Annexin A1	0.00767785	0.120566	2.13324
GO:0042127	regulation of cell proliferation	FXYD2	FXYD2	Uncharacterized protein	0.00767785	0.120566	2.13324
GO:0042127	regulation of cell proliferation	CNN2	CNN2	Calponin-2	0.00767785	0.120566	2.13324
GO:0042127	regulation of cell proliferation	CXCL10	CXCL10	Uncharacterized protein	0.00767785	0.120566	2.13324
GO:0042127	regulation of cell proliferation	BRCA1	BRCA1	Breast cancer type 1 susceptibility protein homolog	0.00767785	0.120566	2.13324
GO:0042127	regulation of cell proliferation	NUAK1	NUAK1	Uncharacterized protein	0.00767785	0.120566	2.13324
GO:0042127	regulation of cell proliferation	CXCL9	CXCL9	Chemokine C-X-C motif ligand 9	0.00767785	0.120566	2.13324
GO:0042127	regulation of cell proliferation	EGLN3	EGLN3	Uncharacterized protein	0.00767785	0.120566	2.13324
GO:0071222	cellular response to lipopolysaccharide	LITAF	LITAF	Uncharacterized protein	0.00791177	0.120566	2.61213
GO:0071222	cellular response to lipopolysaccharide	KLRK1	KLRK1	NKG2-D type II integral membrane protein	0.00791177	0.120566	2.61213
GO:0071222	cellular response to lipopolysaccharide	LOC100515993	LOC100515993	disabled homolog 2-interacting protein-like	0.00791177	0.120566	2.61213
GO:0071222	cellular response to lipopolysaccharide	TSPO	TSPO	Translocator protein	0.00791177	0.120566	2.61213
GO:0071222	cellular response to lipopolysaccharide	PDE4B	PDE4B	cAMP-dependent 3',5'-cyclic phosphodiesterase 4B	0.00791177	0.120566	2.61213
GO:0071222	cellular response to lipopolysaccharide	CCL2	CCL2	CCL2	0.00791177	0.120566	2.61213
GO:0071222	cellular response to lipopolysaccharide	CMPK2	CMPK2	Uncharacterized protein	0.00791177	0.120566	2.61213
GO:0071222	cellular response to lipopolysaccharide	HMGB2	HMGB2	High mobility group protein B2	0.00791177	0.120566	2.61213
GO:0071222	cellular response to lipopolysaccharide	IRF8	IRF8	Uncharacterized protein	0.00791177	0.120566	2.61213
GO:0071222	cellular response to lipopolysaccharide	LOC100628179	LOC100628179	disabled homolog 2-interacting protein-like	0.00791177	0.120566	2.61213
GO:0035690	cellular response to drug	MT-III	MT-III	Metallothionein-3	0.0079928	0.120566	3.31838
GO:0035690	cellular response to drug	RBM22	RBM22	Uncharacterized protein	0.0079928	0.120566	3.31838
GO:0035690	cellular response to drug	PDE4B	PDE4B	cAMP-dependent 3',5'-cyclic phosphodiesterase 4B	0.0079928	0.120566	3.31838
GO:0035690	cellular response to drug	MT-2B	MT-2B	Metallothionein-2A	0.0079928	0.120566	3.31838
GO:0035690	cellular response to drug	LOC100626134	LOC100626134	potassium voltage-gated channel subfamily KQT member 1-like	0.0079928	0.120566	3.31838
GO:0035690	cellular response to drug	DPEP1	DPEP1	Dipeptidase 1	0.0079928	0.120566	3.31838
GO:0035690	cellular response to drug	LOC100514958	LOC100514958	Uncharacterized protein	0.0079928	0.120566	3.31838
GO:0002479	antigen processing and presentation of exogenous peptide antigen via MHC class I, TAP-dependent	LOC100513601	LOC100513601	MHC class I antigen	0.00808118	0.120566	2.77578
GO:0002479	antigen processing and presentation of exogenous peptide antigen via MHC class I, TAP-dependent	SLA-7	SLA-7	MHC class I antigen	0.00808118	0.120566	2.77578
GO:0002479	antigen processing and presentation of exogenous peptide antigen via MHC class I, TAP-dependent	PSMB9	PSMB9	Uncharacterized protein	0.00808118	0.120566	2.77578
GO:0002479	antigen processing and presentation of exogenous peptide antigen via MHC class I, TAP-dependent	TAP2	TAP2	Transporter 2, ATP-binding cassette, sub-family B (MDR/TAP)	0.00808118	0.120566	2.77578
GO:0002479	antigen processing and presentation of exogenous peptide antigen via MHC class I, TAP-dependent	SLA-1	SLA-3	MHC class I antigen	0.00808118	0.120566	2.77578
GO:0002479	antigen processing and presentation of exogenous peptide antigen via MHC class I, TAP-dependent	LOC100520085	LOC100520085	proteasome subunit beta type-9-like	0.00808118	0.120566	2.77578
GO:0002479	antigen processing and presentation of exogenous peptide antigen via MHC class I, TAP-dependent	LOC100736977	LOC100736977	HLA class I histocompatibility antigen, A-3 alpha chain-like	0.00808118	0.120566	2.77578
GO:0002479	antigen processing and presentation of exogenous peptide antigen via MHC class I, TAP-dependent	TAP1	TAP1	Uncharacterized protein	0.00808118	0.120566	2.77578
GO:0002479	antigen processing and presentation of exogenous peptide antigen via MHC class I, TAP-dependent	SLA-8	SLA-8	MHC class I antigen	0.00808118	0.120566	2.77578
GO:0045368	positive regulation of interleukin-13 biosynthetic process	LOC102167710	LOC102167710	interferon regulatory factor 4-like	0.00809179	0.120566	25.5989
GO:0045368	positive regulation of interleukin-13 biosynthetic process	LOC102157611	LOC102157611	interferon regulatory factor 4-like	0.00809179	0.120566	25.5989
GO:0000738	DNA catabolic process, exonucleolytic	Isg20	ISG20	Uncharacterized protein	0.00809179	0.120566	25.5989
GO:0000738	DNA catabolic process, exonucleolytic	XRN2	XRN2	Uncharacterized protein	0.00809179	0.120566	25.5989
GO:0043545	molybdopterin cofactor metabolic process	MOCOS	MOCOS	Uncharacterized protein	0.00809179	0.120566	25.5989
GO:0043545	molybdopterin cofactor metabolic process	LOC100520083	LOC100520083	Uncharacterized protein	0.00809179	0.120566	25.5989
GO:0021814	cell motility involved in cerebral cortex radial glia guided migration	LOC100515993	LOC100515993	disabled homolog 2-interacting protein-like	0.00809179	0.120566	25.5989
GO:0021814	cell motility involved in cerebral cortex radial glia guided migration	LOC100628179	LOC100628179	disabled homolog 2-interacting protein-like	0.00809179	0.120566	25.5989
GO:0036018	cellular response to erythropoietin	MT-2B	MT-2B	Metallothionein-2A	0.00809179	0.120566	25.5989
GO:0036018	cellular response to erythropoietin	LOC100739663	LOC100739663	Metallothionein	0.00809179	0.120566	25.5989
GO:0046967	cytosol to ER transport	TAP2	TAP2	Transporter 2, ATP-binding cassette, sub-family B (MDR/TAP)	0.00809179	0.120566	25.5989
GO:0046967	cytosol to ER transport	TAP1	TAP1	Uncharacterized protein	0.00809179	0.120566	25.5989
GO:1901077	regulation of relaxation of muscle	SRI	SRI	Uncharacterized protein	0.00809179	0.120566	25.5989
GO:1901077	regulation of relaxation of muscle	PLN	PLN	Cardiac phospholamban	0.00809179	0.120566	25.5989
GO:1900744	regulation of p38MAPK cascade	LOC100515993	LOC100515993	disabled homolog 2-interacting protein-like	0.00809179	0.120566	25.5989
GO:1900744	regulation of p38MAPK cascade	LOC100628179	LOC100628179	disabled homolog 2-interacting protein-like	0.00809179	0.120566	25.5989
GO:0042772	DNA damage response, signal transduction resulting in transcription	LOC100523970	LOC100523970	mitotic spindle assembly checkpoint protein MAD2B-like	0.00809179	0.120566	25.5989
GO:0042772	DNA damage response, signal transduction resulting in transcription	MAD2L2	MAD2L2	MAD2 mitotic arrest deficient-like 2 (yeast)	0.00809179	0.120566	25.5989
GO:0034516	response to vitamin B6	KYNU	KYNU	Kynureninase	0.00809179	0.120566	25.5989
GO:0034516	response to vitamin B6	LOC100520985	LOC100520985	kynureninase-like	0.00809179	0.120566	25.5989
GO:2000373	positive regulation of DNA topoisomerase (ATP-hydrolyzing) activity	PLSCR1	PLSCR1	Phospholipid scramblase 1	0.00809179	0.120566	25.5989
GO:2000373	positive regulation of DNA topoisomerase (ATP-hydrolyzing) activity	UHRF1	UHRF1	Uncharacterized protein	0.00809179	0.120566	25.5989
GO:0045622	regulation of T-helper cell differentiation	LOC102167710	LOC102167710	interferon regulatory factor 4-like	0.00809179	0.120566	25.5989
GO:0045622	regulation of T-helper cell differentiation	LOC102157611	LOC102157611	interferon regulatory factor 4-like	0.00809179	0.120566	25.5989
GO:0043420	anthranilate metabolic process	KYNU	KYNU	Kynureninase	0.00809179	0.120566	25.5989
GO:0043420	anthranilate metabolic process	LOC100520985	LOC100520985	kynureninase-like	0.00809179	0.120566	25.5989
GO:0071774	response to fibroblast growth factor	LOC102164135	LOC102164135	uteroglobin-like	0.00809179	0.120566	25.5989
GO:0071774	response to fibroblast growth factor	SCGB1A1	SCGB1A1	secretoglobin, family 1A, member 1 (uteroglobin)	0.00809179	0.120566	25.5989
GO:0008652	cellular amino acid biosynthetic process	GLUL	GLUL	Glutamine synthetase	0.0082151	0.120566	3.74618
GO:0008652	cellular amino acid biosynthetic process	LOC100738647	LOC100738647	glutamine synthetase-like	0.0082151	0.120566	3.74618
GO:0008652	cellular amino acid biosynthetic process	PYCR1	PYCR1	Uncharacterized protein	0.0082151	0.120566	3.74618
GO:0008652	cellular amino acid biosynthetic process	GLS	GLS	Uncharacterized protein	0.0082151	0.120566	3.74618
GO:0008652	cellular amino acid biosynthetic process	CCBL1	CCBL1	Uncharacterized protein	0.0082151	0.120566	3.74618
GO:0008652	cellular amino acid biosynthetic process	GPT2	GPT2	Uncharacterized protein	0.0082151	0.120566	3.74618
GO:0007093	mitotic cell cycle checkpoint	LOC100521704	LOC100521704	Uncharacterized protein	0.0082151	0.120566	3.74618
GO:0007093	mitotic cell cycle checkpoint	BUB1	BUB1	Uncharacterized protein	0.0082151	0.120566	3.74618
GO:0007093	mitotic cell cycle checkpoint	LOC100523455	LOC100523455	Uncharacterized protein	0.0082151	0.120566	3.74618
GO:0007093	mitotic cell cycle checkpoint	BUB1B	BUB1B	BUB1 mitotic checkpoint serine/threonine kinase B	0.0082151	0.120566	3.74618
GO:0007093	mitotic cell cycle checkpoint	LOC100511489	LOC100511489	mitotic checkpoint serine/threonine-protein kinase BUB1 beta-like	0.0082151	0.120566	3.74618
GO:0007093	mitotic cell cycle checkpoint	OBFC2A	OBFC2A	Uncharacterized protein	0.0082151	0.120566	3.74618
GO:0008630	intrinsic apoptotic signaling pathway in response to DNA damage	BAX	BAX	Uncharacterized protein	0.0082151	0.120566	3.74618
GO:0008630	intrinsic apoptotic signaling pathway in response to DNA damage	CASP2	CASP2	caspase 2, apoptosis-related cysteine peptidase	0.0082151	0.120566	3.74618
GO:0008630	intrinsic apoptotic signaling pathway in response to DNA damage	BCL2	BCL2	B-cell CLL/lymphoma 2	0.0082151	0.120566	3.74618
GO:0008630	intrinsic apoptotic signaling pathway in response to DNA damage	E2F1	E2F1	Uncharacterized protein	0.0082151	0.120566	3.74618
GO:0008630	intrinsic apoptotic signaling pathway in response to DNA damage	LOC102160403	LOC102160403	cysteine-rich protein 1-like	0.0082151	0.120566	3.74618
GO:0008630	intrinsic apoptotic signaling pathway in response to DNA damage	BRCA1	BRCA1	Breast cancer type 1 susceptibility protein homolog	0.0082151	0.120566	3.74618
GO:0050690	regulation of defense response to virus by virus	LOC100627432	LOC100627432	uncharacterized LOC100627432	0.0082151	0.120566	3.74618
GO:0050690	regulation of defense response to virus by virus	LCK	LCK	Lymphocyte-specific protein tyrosine kinase	0.0082151	0.120566	3.74618
GO:0050690	regulation of defense response to virus by virus	LOC100513601	LOC100513601	MHC class I antigen	0.0082151	0.120566	3.74618
GO:0050690	regulation of defense response to virus by virus	SLA-7	SLA-7	MHC class I antigen	0.0082151	0.120566	3.74618
GO:0050690	regulation of defense response to virus by virus	SLA-1	SLA-3	MHC class I antigen	0.0082151	0.120566	3.74618
GO:0050690	regulation of defense response to virus by virus	SLA-8	SLA-8	MHC class I antigen	0.0082151	0.120566	3.74618
GO:0048147	negative regulation of fibroblast proliferation	BAX	BAX	Uncharacterized protein	0.00852132	0.124353	4.4136
GO:0048147	negative regulation of fibroblast proliferation	LOC100515993	LOC100515993	disabled homolog 2-interacting protein-like	0.00852132	0.124353	4.4136
GO:0048147	negative regulation of fibroblast proliferation	SFRP1	SFRP1	Uncharacterized protein	0.00852132	0.124353	4.4136
GO:0048147	negative regulation of fibroblast proliferation	MORC3	MORC3	Uncharacterized protein	0.00852132	0.124353	4.4136
GO:0048147	negative regulation of fibroblast proliferation	LOC100628179	LOC100628179	disabled homolog 2-interacting protein-like	0.00852132	0.124353	4.4136
GO:0043434	response to peptide hormone	CCN2	CCN2	Connective tissue growth factor	0.00872155	0.12656	3.25804
GO:0043434	response to peptide hormone	PLAT	PLAT	T-plasminogen activator	0.00872155	0.12656	3.25804
GO:0043434	response to peptide hormone	ANXA1	ANXA1	Annexin A1	0.00872155	0.12656	3.25804
GO:0043434	response to peptide hormone	TIMP1	TIMP1	Metalloproteinase inhibitor 1	0.00872155	0.12656	3.25804
GO:0043434	response to peptide hormone	LOC100738308	LOC100738308	Uncharacterized protein	0.00872155	0.12656	3.25804
GO:0043434	response to peptide hormone	EREG	EREG	Uncharacterized protein	0.00872155	0.12656	3.25804
GO:0043434	response to peptide hormone	STAT1	STAT1	Signal transducer and activator of transcription 1	0.00872155	0.12656	3.25804
GO:0022010	central nervous system myelination	MYRF	MYRF	Uncharacterized protein	0.0091158	0.127968	8.53297
GO:0022010	central nervous system myelination	PLP1	PLP1	Myelin proteolipid protein	0.0091158	0.127968	8.53297
GO:0022010	central nervous system myelination	ID4	ID4	Inhibitor of DNA binding 4, dominant negative helix-loop-helix protein	0.0091158	0.127968	8.53297
GO:1901381	positive regulation of potassium ion transmembrane transport	LOC100523651	LOC100523651	uncharacterized LOC100523651	0.0091158	0.127968	8.53297
GO:1901381	positive regulation of potassium ion transmembrane transport	LOC100625645	LOC100625645	A-kinase anchor protein 7 isoform gamma-like	0.0091158	0.127968	8.53297
GO:1901381	positive regulation of potassium ion transmembrane transport	LOC100626134	LOC100626134	potassium voltage-gated channel subfamily KQT member 1-like	0.0091158	0.127968	8.53297
GO:0055089	fatty acid homeostasis	POLD1	POLD1	DNA polymerase	0.0091158	0.127968	8.53297
GO:0055089	fatty acid homeostasis	GPAT	GPAT	Uncharacterized protein	0.0091158	0.127968	8.53297
GO:0055089	fatty acid homeostasis	DGAT	DGAT	Diacylglycerol acyltransferase 1	0.0091158	0.127968	8.53297
GO:0090316	positive regulation of intracellular protein transport	RBM22	RBM22	Uncharacterized protein	0.0091158	0.127968	8.53297
GO:0090316	positive regulation of intracellular protein transport	LOC102165635	LOC102165635	aspartyl/asparaginyl beta-hydroxylase-like	0.0091158	0.127968	8.53297
GO:0090316	positive regulation of intracellular protein transport	LOC100736695	LOC100736695	aspartyl/asparaginyl beta-hydroxylase-like	0.0091158	0.127968	8.53297
GO:2000378	negative regulation of reactive oxygen species metabolic process	BIRC3	BIRC3	baculoviral IAP repeat containing 3	0.0091158	0.127968	8.53297
GO:2000378	negative regulation of reactive oxygen species metabolic process	MT-III	MT-III	Metallothionein-3	0.0091158	0.127968	8.53297
GO:2000378	negative regulation of reactive oxygen species metabolic process	C5H12orf5	C5H12orf5	Uncharacterized protein	0.0091158	0.127968	8.53297
GO:0009410	response to xenobiotic stimulus	GCLC	GCLC	Uncharacterized protein	0.0091158	0.127968	8.53297
GO:0009410	response to xenobiotic stimulus	LOC102164135	LOC102164135	uteroglobin-like	0.0091158	0.127968	8.53297
GO:0009410	response to xenobiotic stimulus	SCGB1A1	SCGB1A1	secretoglobin, family 1A, member 1 (uteroglobin)	0.0091158	0.127968	8.53297
GO:0009987	cellular process	LOC100739263	LOC100739263	Uncharacterized protein	0.00963726	0.134557	4.26648
GO:0009987	cellular process	PEPD	PEPD	Uncharacterized protein	0.00963726	0.134557	4.26648
GO:0009987	cellular process	TUBB2A	TUBB2A	Tubulin beta chain	0.00963726	0.134557	4.26648
GO:0009987	cellular process	LOC100739300	LOC100739300	uncharacterized LOC100739300	0.00963726	0.134557	4.26648
GO:0009987	cellular process	PSRC1	PSRC1	Uncharacterized protein	0.00963726	0.134557	4.26648
GO:0007059	chromosome segregation	TOPOII	TOPOII	DNA topoisomerase 2-alpha	0.0098872	0.137304	2.67895
GO:0007059	chromosome segregation	BUB1	BUB1	Uncharacterized protein	0.0098872	0.137304	2.67895
GO:0007059	chromosome segregation	LOC100626558	LOC100626558	CDK5 regulatory subunit-associated protein 2-like	0.0098872	0.137304	2.67895
GO:0007059	chromosome segregation	NUF2	NUF2	Uncharacterized protein	0.0098872	0.137304	2.67895
GO:0007059	chromosome segregation	PTTG1	PTTG1	Securin	0.0098872	0.137304	2.67895
GO:0007059	chromosome segregation	HJURP	HJURP	Uncharacterized protein	0.0098872	0.137304	2.67895
GO:0007059	chromosome segregation	BRCA1	BRCA1	Breast cancer type 1 susceptibility protein homolog	0.0098872	0.137304	2.67895
GO:0007059	chromosome segregation	NEK2	NEK2	Uncharacterized protein	0.0098872	0.137304	2.67895
GO:0007059	chromosome segregation	KNSTRN	KNSTRN	Uncharacterized protein	0.0098872	0.137304	2.67895
