# Supplementary material for: Transcriptomic analysis of hepatic responses to testosterone deficiency in miniature pigs fed a high-cholesterol diet
Source: BMC Genomics. 2015 Feb 6;16(1):59. doi: 10.1186/s12864-015-1283-0 (PMC4328429; doi:10.1186/s12864-015-1283-0)
Supplement: Additional file 10: — Significant enriched GO terms and contributing genes in profile 2. [file 12864_2015_1283_MOESM10_ESM.xls]

## Sheet: GO_Result
GOID	GOTerm	DifGene	AllDifGene	GeneInGOID	AllGene	P-Value	FDR	Enrichment	(-log2P)
GO:0008152	metabolic process	134	652	848	18636	1.14762e-38	2.23557e-35	4.51663	126.035
GO:0044281	small molecule metabolic process	185	652	1601	18636	3.12998e-35	3.0486e-32	3.30282	114.621
GO:0055114	oxidation-reduction process	121	652	786	18636	2.05424e-34	1.33389e-31	4.40015	111.907
GO:0006629	lipid metabolic process	80	652	523	18636	9.64392e-24	4.69659e-21	4.37213	76.4567
GO:0006631	fatty acid metabolic process	43	652	165	18636	4.52648e-21	1.76352e-18	7.44886	67.5821
GO:0006635	fatty acid beta-oxidation	26	652	49	18636	1.77653e-19	5.7678e-17	15.1664	62.2876
GO:0006805	xenobiotic metabolic process	35	652	158	18636	1.15739e-15	3.22085e-13	6.33164	49.618
GO:0044255	cellular lipid metabolic process	35	652	176	18636	1.89004e-14	4.60226e-12	5.68408	45.5886
GO:0034641	cellular nitrogen compound metabolic process	35	652	212	18636	2.1282e-12	4.60637e-10	4.71886	38.7735
GO:0006767	water-soluble vitamin metabolic process	25	652	104	18636	2.4066e-12	4.68806e-10	6.87087	38.5961
GO:0008206	bile acid metabolic process	18	652	47	18636	4.43187e-12	7.84843e-10	10.9466	37.7152
GO:0006768	biotin metabolic process	13	652	18	18636	9.88464e-12	1.60461e-09	20.6431	36.5579
GO:0006766	vitamin metabolic process	25	652	113	18636	1.13831e-11	1.70571e-09	6.32363	36.3543
GO:0008202	steroid metabolic process	24	652	129	18636	6.23321e-10	8.67306e-08	5.31773	30.5793
GO:0006699	bile acid biosynthetic process	13	652	29	18636	8.56388e-10	1.11216e-07	12.813	30.121
GO:0006091	generation of precursor metabolites and energy	17	652	68	18636	4.12478e-09	5.02191e-07	7.14571	27.853
GO:0006633	fatty acid biosynthetic process	17	652	75	18636	1.4458e-08	1.65671e-06	6.47877	26.0436
GO:0046951	ketone body biosynthetic process	8	652	10	18636	5.77816e-08	6.25325e-06	22.8663	24.0448
GO:0009083	branched-chain amino acid catabolic process	10	652	25	18636	1.75995e-07	1.80441e-05	11.4331	22.438
GO:0006694	steroid biosynthetic process	14	652	62	18636	2.7078e-07	2.6374e-05	6.45419	21.8164
GO:0000038	very long-chain fatty acid metabolic process	9	652	20	18636	3.3015e-07	3.06254e-05	12.8623	21.5304
GO:0006006	glucose metabolic process	20	652	135	18636	4.13521e-07	3.66154e-05	4.23449	21.2055
GO:0051289	protein homotetramerization	13	652	55	18636	4.5519e-07	3.85526e-05	6.75594	21.067
GO:0060612	adipose tissue development	10	652	29	18636	5.37441e-07	4.20678e-05	9.85615	20.8274
GO:0008203	cholesterol metabolic process	17	652	100	18636	5.39885e-07	4.20678e-05	4.85908	20.8208
GO:0042594	response to starvation	11	652	38	18636	6.29819e-07	4.7188e-05	8.27397	20.5986
GO:0007599	hemostasis	13	652	59	18636	9.04866e-07	6.52844e-05	6.29791	20.0758
GO:0006084	acetyl-CoA metabolic process	6	652	6	18636	1.19018e-06	8.28028e-05	28.5828	19.6804
GO:0044237	cellular metabolic process	22	652	174	18636	1.26994e-06	8.53049e-05	3.61392	19.5868
GO:0015908	fatty acid transport	8	652	18	18636	1.61333e-06	0.000104759	12.7035	19.2415
GO:0006637	acyl-CoA metabolic process	8	652	20	18636	3.01879e-06	0.000189697	11.4331	18.3376
GO:0006695	cholesterol biosynthetic process	10	652	37	18636	3.40561e-06	0.000207317	7.72509	18.1637
GO:0006099	tricarboxylic acid cycle	10	652	38	18636	4.16915e-06	0.000246106	7.5218	17.8718
GO:0036101	leukotriene B4 catabolic process	6	652	10	18636	9.16475e-06	0.000525086	17.1497	16.7355
GO:0006807	nitrogen compound metabolic process	9	652	33	18636	9.81856e-06	0.000546473	7.79532	16.6361
GO:0032902	nerve growth factor production	5	652	6	18636	1.75433e-05	0.000923629	23.819	15.7987
GO:0007354	zygotic determination of anterior/posterior axis, embryo	5	652	6	18636	1.75433e-05	0.000923629	23.819	15.7987
GO:0006107	oxaloacetate metabolic process	6	652	12	18636	2.00286e-05	0.00102673	14.2914	15.6076
GO:0052695	cellular glucuronidation	7	652	20	18636	2.55021e-05	0.0012738	10.004	15.259
GO:0015939	pantothenate metabolic process	6	652	13	18636	2.84227e-05	0.00135544	13.1921	15.1026
GO:0046487	glyoxylate metabolic process	5	652	7	18636	2.9224e-05	0.00135544	20.4163	15.0625
GO:0046950	cellular ketone body metabolic process	5	652	7	18636	2.9224e-05	0.00135544	20.4163	15.0625
GO:0015721	bile acid and bile salt transport	7	652	21	18636	3.29966e-05	0.00149482	9.52761	14.8873
GO:0016126	sterol biosynthetic process	8	652	30	18636	3.4989e-05	0.00154906	7.62209	14.8027
GO:0001561	fatty acid alpha-oxidation	5	652	8	18636	4.61479e-05	0.00199769	17.8643	14.4034
GO:0051384	response to glucocorticoid	12	652	77	18636	5.04667e-05	0.00213715	4.45447	14.2743
GO:0006544	glycine metabolic process	6	652	15	18636	5.35962e-05	0.00222139	11.4331	14.1875
GO:0019264	glycine biosynthetic process from serine	4	652	4	18636	8.30742e-05	0.00337143	28.5828	13.5552
GO:0016125	sterol metabolic process	6	652	17	18636	9.40138e-05	0.00373753	10.0881	13.3768
GO:0006853	carnitine shuttle	5	652	10	18636	0.00010169	0.00396185	14.2914	13.2635
GO:0009100	glycoprotein metabolic process	6	652	18	18636	0.000121726	0.00464945	9.52761	13.0041
GO:0031325	positive regulation of cellular metabolic process	5	652	11	18636	0.000143747	0.00534706	12.9922	12.7642
GO:0006545	glycine biosynthetic process	4	652	5	18636	0.00014548	0.00534706	22.8663	12.7469
GO:0006691	leukotriene metabolic process	7	652	28	18636	0.000151936	0.00538301	7.14571	12.6842
GO:0022904	respiratory electron transport chain	14	652	116	18636	0.000151984	0.00538301	3.44965	12.6838
GO:0030522	intracellular receptor signaling pathway	8	652	39	18636	0.000171104	0.00595198	5.86314	12.5128
GO:0032455	nerve growth factor processing	5	652	12	18636	0.000197912	0.00676373	11.9095	12.3029
GO:0046952	ketone body catabolic process	4	652	6	18636	0.000235901	0.00792302	19.0552	12.0495
GO:0032940	secretion by cell	5	652	13	18636	0.000266329	0.00879336	10.9934	11.8745
GO:0001676	long-chain fatty acid metabolic process	6	652	22	18636	0.000303038	0.00983865	7.79532	11.6882
GO:0007584	response to nutrient	11	652	82	18636	0.000330236	0.0100969	3.83428	11.5642
GO:0033540	fatty acid beta-oxidation using acyl-CoA oxidase	5	652	14	18636	0.000351295	0.0100969	10.2082	11.475
GO:0030510	regulation of BMP signaling pathway	5	652	14	18636	0.000351295	0.0100969	10.2082	11.475
GO:0006552	leucine catabolic process	4	652	7	18636	0.000360677	0.0100969	16.333	11.437
GO:0033539	fatty acid beta-oxidation using acyl-CoA dehydrogenase	4	652	7	18636	0.000360677	0.0100969	16.333	11.437
GO:0006563	L-serine metabolic process	4	652	7	18636	0.000360677	0.0100969	16.333	11.437
GO:0019626	short-chain fatty acid catabolic process	4	652	7	18636	0.000360677	0.0100969	16.333	11.437
GO:0042760	very long-chain fatty acid catabolic process	4	652	7	18636	0.000360677	0.0100969	16.333	11.437
GO:0010951	negative regulation of endopeptidase activity	11	652	83	18636	0.000362513	0.0100969	3.78808	11.4297
GO:0006730	one-carbon metabolic process	7	652	33	18636	0.000362827	0.0100969	6.06302	11.4284
GO:0042632	cholesterol homeostasis	9	652	58	18636	0.000436136	0.0119661	4.43527	11.1629
GO:0019395	fatty acid oxidation	5	652	15	18636	0.000455252	0.0123171	9.52761	11.101
GO:0006475	internal protein amino acid acetylation	4	652	8	18636	0.000526403	0.014047	14.2914	10.8915
GO:0051258	protein polymerization	7	652	36	18636	0.000573525	0.0150977	5.55777	10.7679
GO:0032868	response to insulin	9	652	61	18636	0.000605202	0.0157191	4.21714	10.6903
GO:0097089	methyl-branched fatty acid metabolic process	3	652	3	18636	0.000721387	0.0180137	28.5828	10.4369
GO:0048698	negative regulation of collateral sprouting in absence of injury	3	652	3	18636	0.000721387	0.0180137	28.5828	10.4369
GO:0009436	glyoxylate catabolic process	3	652	3	18636	0.000721387	0.0180137	28.5828	10.4369
GO:0070328	triglyceride homeostasis	5	652	17	18636	0.000730536	0.0180137	8.40671	10.4188
GO:0006094	gluconeogenesis	8	652	50	18636	0.000747718	0.0182069	4.57325	10.3852
GO:0016486	peptide hormone processing	6	652	27	18636	0.00076989	0.0185154	6.35174	10.3431
GO:0030299	intestinal cholesterol absorption	4	652	10	18636	0.00100789	0.0239434	11.4331	9.95445
GO:0001889	liver development	11	652	96	18636	0.00108565	0.02548	3.27512	9.84723
GO:0009838	abscission	3	652	4	18636	0.00123041	0.028198	21.4371	9.66665
GO:0030730	sequestering of triglyceride	3	652	4	18636	0.00123041	0.028198	21.4371	9.66665
GO:0035999	tetrahydrofolate interconversion	4	652	11	18636	0.00133741	0.0302939	10.3938	9.54634
GO:0008209	androgen metabolic process	5	652	20	18636	0.00135373	0.0303111	7.14571	9.52884
GO:0006090	pyruvate metabolic process	6	652	31	18636	0.00143848	0.0314848	5.53216	9.44124
GO:0051262	protein tetramerization	6	652	31	18636	0.00143848	0.0314848	5.53216	9.44124
GO:0042574	retinal metabolic process	5	652	21	18636	0.00162929	0.0352652	6.80543	9.26154
GO:0008210	estrogen metabolic process	4	652	12	18636	0.0017353	0.036348	9.52761	9.1706
GO:0006690	icosanoid metabolic process	4	652	12	18636	0.0017353	0.036348	9.52761	9.1706
GO:0019430	removal of superoxide radicals	4	652	12	18636	0.0017353	0.036348	9.52761	9.1706
GO:0045471	response to ethanol	10	652	88	18636	0.00189382	0.0389357	3.24805	9.04448
GO:0006534	cysteine metabolic process	3	652	5	18636	0.0019188	0.0389357	17.1497	9.02558
GO:0006572	tyrosine catabolic process	3	652	5	18636	0.0019188	0.0389357	17.1497	9.02558
GO:0005977	glycogen metabolic process	7	652	46	18636	0.00203949	0.0409579	4.34956	8.93758
GO:0034389	lipid particle organization	4	652	13	18636	0.00220834	0.0434531	8.79471	8.82282
GO:0042448	progesterone metabolic process	4	652	13	18636	0.00220834	0.0434531	8.79471	8.82282
GO:0034375	high-density lipoprotein particle remodeling	4	652	14	18636	0.0027632	0.0530587	8.16652	8.49944
GO:0034372	very-low-density lipoprotein particle remodeling	3	652	6	18636	0.00280547	0.0530587	14.2914	8.47754
GO:0042167	heme catabolic process	3	652	6	18636	0.00280547	0.0530587	14.2914	8.47754
GO:0015911	plasma membrane long-chain fatty acid transport	3	652	6	18636	0.00280547	0.0530587	14.2914	8.47754
GO:0006120	mitochondrial electron transport, NADH to ubiquinone	7	652	50	18636	0.00310863	0.0582271	4.0016	8.3295
GO:0019369	arachidonic acid metabolic process	8	652	65	18636	0.00334181	0.0619559	3.51789	8.22515
GO:0009636	response to toxic substance	10	652	96	18636	0.00337132	0.0619559	2.97738	8.21247
GO:0006953	acute-phase response	7	652	52	18636	0.00378179	0.0688498	3.84769	8.04672
GO:0006564	L-serine biosynthetic process	3	652	7	18636	0.00390671	0.0704654	12.2498	7.99983
GO:0051260	protein homooligomerization	15	652	187	18636	0.0041563	0.0732536	2.29274	7.91048
GO:0007031	peroxisome organization	5	652	27	18636	0.00421171	0.0732536	5.29312	7.89138
GO:0097503	sialylation	5	652	27	18636	0.00421171	0.0732536	5.29312	7.89138
GO:0017144	drug metabolic process	5	652	27	18636	0.00421171	0.0732536	5.29312	7.89138
GO:0002576	platelet degranulation	11	652	117	18636	0.00445597	0.0768162	2.68727	7.81004
GO:0006096	glycolysis	7	652	54	18636	0.00456002	0.0779203	3.70518	7.77675
GO:0000096	sulfur amino acid metabolic process	5	652	28	18636	0.00482631	0.0810488	5.10408	7.69486
GO:0030301	cholesterol transport	5	652	28	18636	0.00482631	0.0810488	5.10408	7.69486
GO:0009058	biosynthetic process	7	652	55	18636	0.00499158	0.0831076	3.63781	7.64629
GO:0060416	response to growth hormone	3	652	8	18636	0.00523647	0.0864461	10.7186	7.57719
GO:0005975	carbohydrate metabolic process	29	652	479	18636	0.00559	0.0915069	1.73048	7.48294
GO:0042730	fibrinolysis	4	652	18	18636	0.00592751	0.0962233	6.35174	7.39836
GO:0040014	regulation of multicellular organism growth	5	652	30	18636	0.00624145	0.0985799	4.7638	7.3239
GO:0051562	negative regulation of mitochondrial calcium ion concentration	2	652	2	18636	0.00657874	0.0985799	28.5828	7.24797
GO:0034373	intermediate-density lipoprotein particle remodeling	2	652	2	18636	0.00657874	0.0985799	28.5828	7.24797
GO:1901094	negative regulation of protein homotetramerization	2	652	2	18636	0.00657874	0.0985799	28.5828	7.24797
GO:0006601	creatine biosynthetic process	2	652	2	18636	0.00657874	0.0985799	28.5828	7.24797
GO:0019265	glycine biosynthetic process, by transamination of glyoxylate	2	652	2	18636	0.00657874	0.0985799	28.5828	7.24797
GO:0003050	regulation of systemic arterial blood pressure by atrial natriuretic peptide	2	652	2	18636	0.00657874	0.0985799	28.5828	7.24797
GO:2001295	malonyl-CoA biosynthetic process	2	652	2	18636	0.00657874	0.0985799	28.5828	7.24797
GO:0019448	L-cysteine catabolic process	2	652	2	18636	0.00657874	0.0985799	28.5828	7.24797
GO:0045964	positive regulation of dopamine metabolic process	2	652	2	18636	0.00657874	0.0985799	28.5828	7.24797
GO:0030850	prostate gland development	3	652	9	18636	0.00680649	0.0989481	9.52761	7.19887
GO:0044598	doxorubicin metabolic process	3	652	9	18636	0.00680649	0.0989481	9.52761	7.19887
GO:0044597	daunorubicin metabolic process	3	652	9	18636	0.00680649	0.0989481	9.52761	7.19887
GO:0005976	polysaccharide metabolic process	3	652	9	18636	0.00680649	0.0989481	9.52761	7.19887
GO:0043691	reverse cholesterol transport	4	652	19	18636	0.00698439	0.100041	6.01744	7.16165
GO:0051881	regulation of mitochondrial membrane potential	4	652	19	18636	0.00698439	0.100041	6.01744	7.16165
GO:0006869	lipid transport	9	652	92	18636	0.00759249	0.107957	2.79615	7.04121
GO:0006554	lysine catabolic process	3	652	10	18636	0.00862648	0.11918	8.57485	6.85701
GO:0006559	L-phenylalanine catabolic process	3	652	10	18636	0.00862648	0.11918	8.57485	6.85701
GO:0006642	triglyceride mobilization	3	652	10	18636	0.00862648	0.11918	8.57485	6.85701
GO:0006600	creatine metabolic process	3	652	10	18636	0.00862648	0.11918	8.57485	6.85701
GO:0006855	drug transmembrane transport	4	652	21	18636	0.00945459	0.129701	5.44435	6.72477
GO:0009725	response to hormone	7	652	63	18636	0.00962641	0.131135	3.17587	6.69879

## Sheet: GO2Gene
GOID	GOTerm	QueryID	Symbol	Description	P-Value	FDR	Enrichment
GO:0008152	metabolic process	LOC100626039	LOC100626039	spastin-like	1.14762e-38	2.23557e-35	4.51663
GO:0008152	metabolic process	LOC100522130	LOC100522130	Uncharacterized protein	1.14762e-38	2.23557e-35	4.51663
GO:0008152	metabolic process	LOC100737013	LOC100737013	Uncharacterized protein	1.14762e-38	2.23557e-35	4.51663
GO:0008152	metabolic process	LOC100623616	LOC100623616	arylacetamide deacetylase-like	1.14762e-38	2.23557e-35	4.51663
GO:0008152	metabolic process	GSTZ1	GSTZ1	Uncharacterized protein	1.14762e-38	2.23557e-35	4.51663
GO:0008152	metabolic process	RDH10	RDH10	Retinol dehydrogenase 10	1.14762e-38	2.23557e-35	4.51663
GO:0008152	metabolic process	ALDH6A1	ALDH6A1	Uncharacterized protein	1.14762e-38	2.23557e-35	4.51663
GO:0008152	metabolic process	AMACR	AMACR	Uncharacterized protein	1.14762e-38	2.23557e-35	4.51663
GO:0008152	metabolic process	LOC100514752	LOC100514752	Uncharacterized protein	1.14762e-38	2.23557e-35	4.51663
GO:0008152	metabolic process	LOC102165643	LOC102165643	methylmalonyl-CoA mutase, mitochondrial-like	1.14762e-38	2.23557e-35	4.51663
GO:0008152	metabolic process	LOC100739739	LOC100739739	Uncharacterized protein	1.14762e-38	2.23557e-35	4.51663
GO:0008152	metabolic process	ACSM4	ACSM4	Uncharacterized protein	1.14762e-38	2.23557e-35	4.51663
GO:0008152	metabolic process	PITRM1	PITRM1	Uncharacterized protein	1.14762e-38	2.23557e-35	4.51663
GO:0008152	metabolic process	LOC100738911	LOC100738911	Uncharacterized protein	1.14762e-38	2.23557e-35	4.51663
GO:0008152	metabolic process	MAN2C1	MAN2C1	Uncharacterized protein	1.14762e-38	2.23557e-35	4.51663
GO:0008152	metabolic process	ACAD11	ACAD11	Uncharacterized protein	1.14762e-38	2.23557e-35	4.51663
GO:0008152	metabolic process	LOC100739184	LOC100739184	Uncharacterized protein	1.14762e-38	2.23557e-35	4.51663
GO:0008152	metabolic process	ACO	ACO	Acyl-CoA oxidase	1.14762e-38	2.23557e-35	4.51663
GO:0008152	metabolic process	ACSM3	ACSM3	Uncharacterized protein	1.14762e-38	2.23557e-35	4.51663
GO:0008152	metabolic process	GRHPR	GRHPR	Uncharacterized protein	1.14762e-38	2.23557e-35	4.51663
GO:0008152	metabolic process	HSD17B4	HSD17B4	Uncharacterized protein	1.14762e-38	2.23557e-35	4.51663
GO:0008152	metabolic process	COASY	COASY	Bifunctional coenzyme A synthase	1.14762e-38	2.23557e-35	4.51663
GO:0008152	metabolic process	UGT1A3	UGT1A3	Uncharacterized protein	1.14762e-38	2.23557e-35	4.51663
GO:0008152	metabolic process	ACOX1	ACOX1	Palmitoyl acyl-CoA oxidase 1	1.14762e-38	2.23557e-35	4.51663
GO:0008152	metabolic process	LOC100156145	LOC100156145	Uncharacterized protein	1.14762e-38	2.23557e-35	4.51663
GO:0008152	metabolic process	LOC100157748	LOC100157748	Uncharacterized protein	1.14762e-38	2.23557e-35	4.51663
GO:0008152	metabolic process	LOC100738661	LOC100738661	uncharacterized LOC100738661	1.14762e-38	2.23557e-35	4.51663
GO:0008152	metabolic process	DNPH1	DNPH1	Uncharacterized protein	1.14762e-38	2.23557e-35	4.51663
GO:0008152	metabolic process	ACAT1	ACAT1	Uncharacterized protein	1.14762e-38	2.23557e-35	4.51663
GO:0008152	metabolic process	LOC100737308	LOC100737308	D-beta-hydroxybutyrate dehydrogenase, mitochondrial-like	1.14762e-38	2.23557e-35	4.51663
GO:0008152	metabolic process	SDR9C7	SDR9C7	Uncharacterized protein	1.14762e-38	2.23557e-35	4.51663
GO:0008152	metabolic process	OGDHL	OGDHL	Uncharacterized protein	1.14762e-38	2.23557e-35	4.51663
GO:0008152	metabolic process	ACADSB	ACADSB	Uncharacterized protein	1.14762e-38	2.23557e-35	4.51663
GO:0008152	metabolic process	ARSG	ARSG	Uncharacterized protein	1.14762e-38	2.23557e-35	4.51663
GO:0008152	metabolic process	LOC100626199	LOC100626199	Uncharacterized protein	1.14762e-38	2.23557e-35	4.51663
GO:0008152	metabolic process	SUCLG1	SUCLG1	Succinyl-CoA ligase [ADP/GDP-forming] subunit alpha, mitochondrial	1.14762e-38	2.23557e-35	4.51663
GO:0008152	metabolic process	GBE1	GBE1	Glucan 1,4-alpha-branching enzyme 1	1.14762e-38	2.23557e-35	4.51663
GO:0008152	metabolic process	ACACB	ACACB	Acetyl-coenzyme A carboxylase beta	1.14762e-38	2.23557e-35	4.51663
GO:0008152	metabolic process	HMGCL	HMGCL	Uncharacterized protein	1.14762e-38	2.23557e-35	4.51663
GO:0008152	metabolic process	LOC102166829	LOC102166829	probable 2-oxoglutarate dehydrogenase E1 component DHKTD1, mitochondrial-like	1.14762e-38	2.23557e-35	4.51663
GO:0008152	metabolic process	ACSS2	ACSS2	Acyl-CoA synthetase short-chain family member 2	1.14762e-38	2.23557e-35	4.51663
GO:0008152	metabolic process	LOC102164492	LOC102164492	3-hydroxyisobutyryl-CoA hydrolase, mitochondrial-like	1.14762e-38	2.23557e-35	4.51663
GO:0008152	metabolic process	DHRS7	DHRS7	Uncharacterized protein	1.14762e-38	2.23557e-35	4.51663
GO:0008152	metabolic process	LOC100513945	LOC100513945	Uncharacterized protein	1.14762e-38	2.23557e-35	4.51663
GO:0008152	metabolic process	PECR	PECR	Uncharacterized protein	1.14762e-38	2.23557e-35	4.51663
GO:0008152	metabolic process	SAMHD1	SAMHD1	Uncharacterized protein	1.14762e-38	2.23557e-35	4.51663
GO:0008152	metabolic process	SEPHS2	SEPHS2	Selenide, water dikinase 2	1.14762e-38	2.23557e-35	4.51663
GO:0008152	metabolic process	LOC100739494	LOC100739494	very long-chain acyl-CoA synthetase-like	1.14762e-38	2.23557e-35	4.51663
GO:0008152	metabolic process	DHRS4	DHRS4	Dehydrogenase/reductase SDR family member 4	1.14762e-38	2.23557e-35	4.51663
GO:0008152	metabolic process	LOC100154500	LOC100154500	deoxynucleoside triphosphate triphosphohydrolase SAMHD1-like	1.14762e-38	2.23557e-35	4.51663
GO:0008152	metabolic process	FUK	FUK	Uncharacterized protein	1.14762e-38	2.23557e-35	4.51663
GO:0008152	metabolic process	FASN	FASN	Fatty acid synthase	1.14762e-38	2.23557e-35	4.51663
GO:0008152	metabolic process	LOC100157394	LOC100157394	propionyl-CoA carboxylase alpha chain, mitochondrial-like	1.14762e-38	2.23557e-35	4.51663
GO:0008152	metabolic process	SLC27A2	SLC27A2	Uncharacterized protein	1.14762e-38	2.23557e-35	4.51663
GO:0008152	metabolic process	ISOC2	ISOC2	Uncharacterized protein	1.14762e-38	2.23557e-35	4.51663
GO:0008152	metabolic process	LOC100739500	LOC100739500	acyl-CoA synthetase family member 3, mitochondrial-like	1.14762e-38	2.23557e-35	4.51663
GO:0008152	metabolic process	GLB1L	GLB1L	Uncharacterized protein	1.14762e-38	2.23557e-35	4.51663
GO:0008152	metabolic process	LOC102166076	LOC102166076	UDP-glucuronosyltransferase 1-6-like	1.14762e-38	2.23557e-35	4.51663
GO:0008152	metabolic process	PC	PC	Uncharacterized protein	1.14762e-38	2.23557e-35	4.51663
GO:0008152	metabolic process	LOC100738771	LOC100738771	glycogen debranching enzyme-like	1.14762e-38	2.23557e-35	4.51663
GO:0008152	metabolic process	LOC100621248	LOC100621248	Uncharacterized protein	1.14762e-38	2.23557e-35	4.51663
GO:0008152	metabolic process	ACADS	ACADS	Short-chain-specific acyl-CoA dehydrogenase, mitochondrial	1.14762e-38	2.23557e-35	4.51663
GO:0008152	metabolic process	GCDH	GCDH	Glutaryl-CoA dehydrogenase, mitochondrial	1.14762e-38	2.23557e-35	4.51663
GO:0008152	metabolic process	LOC102158184	LOC102158184	peroxisomal bifunctional enzyme-like	1.14762e-38	2.23557e-35	4.51663
GO:0008152	metabolic process	ECHS1	ECHS1	Uncharacterized protein	1.14762e-38	2.23557e-35	4.51663
GO:0008152	metabolic process	SPHK1	SPHK1	Uncharacterized protein	1.14762e-38	2.23557e-35	4.51663
GO:0008152	metabolic process	SMS	SMS	Uncharacterized protein	1.14762e-38	2.23557e-35	4.51663
GO:0008152	metabolic process	ACACA	ACACA	Acetyl-CoA carboxylase alpha	1.14762e-38	2.23557e-35	4.51663
GO:0008152	metabolic process	LOC102165403	LOC102165403	Uncharacterized protein	1.14762e-38	2.23557e-35	4.51663
GO:0008152	metabolic process	LOC100155725	LOC100155725	D-beta-hydroxybutyrate dehydrogenase, mitochondrial-like	1.14762e-38	2.23557e-35	4.51663
GO:0008152	metabolic process	ACADL	ACADL	Long-chain specific acyl-CoA dehydrogenase, mitochondrial	1.14762e-38	2.23557e-35	4.51663
GO:0008152	metabolic process	HDDC2	HDDC2	Uncharacterized protein	1.14762e-38	2.23557e-35	4.51663
GO:0008152	metabolic process	BCKDHB	BCKDHB	Branched chain keto acid dehydrogenase E1 beta polypeptide	1.14762e-38	2.23557e-35	4.51663
GO:0008152	metabolic process	UGT2A1	UGT2A1	UDP glucuronosyltransferase 2 family, polypeptide A1, complex locus	1.14762e-38	2.23557e-35	4.51663
GO:0008152	metabolic process	ECH1	ECH1	Peroxisomal enoyl coenzyme A hydratase 1	1.14762e-38	2.23557e-35	4.51663
GO:0008152	metabolic process	LOC100625138	LOC100625138	Uncharacterized protein	1.14762e-38	2.23557e-35	4.51663
GO:0008152	metabolic process	ATHL1	ATHL1	Uncharacterized protein	1.14762e-38	2.23557e-35	4.51663
GO:0008152	metabolic process	LOC100625332	LOC100625332	Uncharacterized protein	1.14762e-38	2.23557e-35	4.51663
GO:0008152	metabolic process	PDHB	PDHB	Uncharacterized protein	1.14762e-38	2.23557e-35	4.51663
GO:0008152	metabolic process	UGT1A6	UGT1A6	UDP-glucuronosyltransferase 1A1	1.14762e-38	2.23557e-35	4.51663
GO:0008152	metabolic process	ACOX2	ACOX2	Acyl-coenzyme A oxidase	1.14762e-38	2.23557e-35	4.51663
GO:0008152	metabolic process	LOC100517616	LOC100517616	Uncharacterized protein	1.14762e-38	2.23557e-35	4.51663
GO:0008152	metabolic process	LOC100512656	LOC100512656	Uncharacterized protein	1.14762e-38	2.23557e-35	4.51663
GO:0008152	metabolic process	LOC100624058	LOC100624058	Uncharacterized protein	1.14762e-38	2.23557e-35	4.51663
GO:0008152	metabolic process	ALDH2	ALDH2	Mitochondrial aldehyde dehydrogenase 2	1.14762e-38	2.23557e-35	4.51663
GO:0008152	metabolic process	ACY1	ACY1	Aminoacylase-1	1.14762e-38	2.23557e-35	4.51663
GO:0008152	metabolic process	LOC100516628	LOC100516628	Uncharacterized protein	1.14762e-38	2.23557e-35	4.51663
GO:0008152	metabolic process	ECHDC2	ECHDC2	Uncharacterized protein	1.14762e-38	2.23557e-35	4.51663
GO:0008152	metabolic process	DECR1	DECR1	Uncharacterized protein	1.14762e-38	2.23557e-35	4.51663
GO:0008152	metabolic process	AGPAT2	AGPAT2	1-acylglycerol-3-phosphate O-acyltransferase 2	1.14762e-38	2.23557e-35	4.51663
GO:0008152	metabolic process	RDH11	RDH11	Uncharacterized protein	1.14762e-38	2.23557e-35	4.51663
GO:0008152	metabolic process	PPAPDC1B	PPAPDC1B	Uncharacterized protein	1.14762e-38	2.23557e-35	4.51663
GO:0008152	metabolic process	LOC100514665	LOC100514665	UDP-glucuronosyltransferase 2B18-like	1.14762e-38	2.23557e-35	4.51663
GO:0008152	metabolic process	AUH	AUH	Uncharacterized protein	1.14762e-38	2.23557e-35	4.51663
GO:0008152	metabolic process	LOC100513372	LOC100513372	probable 2-oxoglutarate dehydrogenase E1 component DHKTD1, mitochondrial-like	1.14762e-38	2.23557e-35	4.51663
GO:0008152	metabolic process	ENPP1	ENPP1	Ecto-nucleotide pyrophosphatase/phosphodiesterase 1	1.14762e-38	2.23557e-35	4.51663
GO:0008152	metabolic process	WBSCR27	WBSCR27	Uncharacterized protein	1.14762e-38	2.23557e-35	4.51663
GO:0008152	metabolic process	LOC100739748	LOC100739748	Uncharacterized protein	1.14762e-38	2.23557e-35	4.51663
GO:0008152	metabolic process	PFKFB1	PFKFB1	Uncharacterized protein	1.14762e-38	2.23557e-35	4.51663
GO:0008152	metabolic process	Eci1	ECI1	Uncharacterized protein	1.14762e-38	2.23557e-35	4.51663
GO:0008152	metabolic process	HSDL2	HSDL2	Uncharacterized protein	1.14762e-38	2.23557e-35	4.51663
GO:0008152	metabolic process	MOCS1	MOCS1	Uncharacterized protein	1.14762e-38	2.23557e-35	4.51663
GO:0008152	metabolic process	SPR	SPR	Uncharacterized protein	1.14762e-38	2.23557e-35	4.51663
GO:0008152	metabolic process	PMPCB	PMPCB	Uncharacterized protein	1.14762e-38	2.23557e-35	4.51663
GO:0008152	metabolic process	AACS	AACS	Uncharacterized protein	1.14762e-38	2.23557e-35	4.51663
GO:0008152	metabolic process	BCKDHA	BCKDHA	Branched chain keto acid dehydrogenase E1 alpha polypeptide	1.14762e-38	2.23557e-35	4.51663
GO:0008152	metabolic process	HOGA1	HOGA1	Uncharacterized protein	1.14762e-38	2.23557e-35	4.51663
GO:0008152	metabolic process	PPAT	PPAT	phosphoribosyl pyrophosphate amidotransferase	1.14762e-38	2.23557e-35	4.51663
GO:0008152	metabolic process	HSD17B8	HSD17B8	Estradiol 17-beta-dehydrogenase 8	1.14762e-38	2.23557e-35	4.51663
GO:0008152	metabolic process	LOC100518952	LOC100518952	Uncharacterized protein	1.14762e-38	2.23557e-35	4.51663
GO:0008152	metabolic process	LOC100620603	LOC100620603	bile acyl-CoA synthetase-like	1.14762e-38	2.23557e-35	4.51663
GO:0008152	metabolic process	BDH1	BDH1	Uncharacterized protein	1.14762e-38	2.23557e-35	4.51663
GO:0008152	metabolic process	LOC102158419	LOC102158419	bile acyl-CoA synthetase-like	1.14762e-38	2.23557e-35	4.51663
GO:0008152	metabolic process	LOC100515394	LOC100515394	Uncharacterized protein	1.14762e-38	2.23557e-35	4.51663
GO:0008152	metabolic process	UAP1	UAP1	Uncharacterized protein	1.14762e-38	2.23557e-35	4.51663
GO:0008152	metabolic process	LOC100736962	LOC100736962	Uncharacterized protein	1.14762e-38	2.23557e-35	4.51663
GO:0008152	metabolic process	LOC100736786	LOC100736786	6-phosphofructo-2-kinase/fructose-2,6-bisphosphatase 1-like	1.14762e-38	2.23557e-35	4.51663
GO:0008152	metabolic process	PM20D1	PM20D1	peptidase M20 domain containing 1	1.14762e-38	2.23557e-35	4.51663
GO:0008152	metabolic process	FBP2	FBP2	Uncharacterized protein	1.14762e-38	2.23557e-35	4.51663
GO:0008152	metabolic process	LOC102159831	LOC102159831	bile acyl-CoA synthetase-like	1.14762e-38	2.23557e-35	4.51663
GO:0008152	metabolic process	PM20D2	PM20D2	Uncharacterized protein	1.14762e-38	2.23557e-35	4.51663
GO:0008152	metabolic process	LOC100156879	LOC100156879	Uncharacterized protein	1.14762e-38	2.23557e-35	4.51663
GO:0008152	metabolic process	DECR2	DECR2	Uncharacterized protein	1.14762e-38	2.23557e-35	4.51663
GO:0008152	metabolic process	LOC100739320	LOC100739320	Uncharacterized protein	1.14762e-38	2.23557e-35	4.51663
GO:0008152	metabolic process	MCCC1	MCCC1	Uncharacterized protein	1.14762e-38	2.23557e-35	4.51663
GO:0008152	metabolic process	UPB1	UPB1	Uncharacterized protein	1.14762e-38	2.23557e-35	4.51663
GO:0008152	metabolic process	TNFAIP3	TNFAIP3	Uncharacterized protein	1.14762e-38	2.23557e-35	4.51663
GO:0008152	metabolic process	PCCA	PCCA	propionyl CoA carboxylase, alpha polypeptide	1.14762e-38	2.23557e-35	4.51663
GO:0008152	metabolic process	LOC100623125	LOC100623125	NEDD8-activating enzyme E1 regulatory subunit-like	1.14762e-38	2.23557e-35	4.51663
GO:0008152	metabolic process	LOC100519130	LOC100519130	Uncharacterized protein	1.14762e-38	2.23557e-35	4.51663
GO:0008152	metabolic process	IVD	IVD	Isovaleryl Coenzyme A dehydrogenase	1.14762e-38	2.23557e-35	4.51663
GO:0008152	metabolic process	AGXT2	AGXT2	Uncharacterized protein	1.14762e-38	2.23557e-35	4.51663
GO:0008152	metabolic process	ACAD9	ACAD9	Uncharacterized protein	1.14762e-38	2.23557e-35	4.51663
GO:0008152	metabolic process	HSD17B6	HSD17B6	Uncharacterized protein	1.14762e-38	2.23557e-35	4.51663
GO:0044281	small molecule metabolic process	PEMT	PEMT	Uncharacterized protein	3.12998e-35	3.0486e-32	3.30282
GO:0044281	small molecule metabolic process	CTH	CTH	Cystathionine gamma-lyase	3.12998e-35	3.0486e-32	3.30282
GO:0044281	small molecule metabolic process	AGMAT	AGMAT	Uncharacterized protein	3.12998e-35	3.0486e-32	3.30282
GO:0044281	small molecule metabolic process	LOC100736917	LOC100736917	Uncharacterized protein	3.12998e-35	3.0486e-32	3.30282
GO:0044281	small molecule metabolic process	SGPL1	SGPL1	Uncharacterized protein	3.12998e-35	3.0486e-32	3.30282
GO:0044281	small molecule metabolic process	GSTZ1	GSTZ1	Uncharacterized protein	3.12998e-35	3.0486e-32	3.30282
GO:0044281	small molecule metabolic process	AHCY	AHCY	Adenosylhomocysteinase	3.12998e-35	3.0486e-32	3.30282
GO:0044281	small molecule metabolic process	LOC102167481	LOC102167481	cytochrome P450 4F6-like	3.12998e-35	3.0486e-32	3.30282
GO:0044281	small molecule metabolic process	ALDH6A1	ALDH6A1	Uncharacterized protein	3.12998e-35	3.0486e-32	3.30282
GO:0044281	small molecule metabolic process	CROT	CROT	Uncharacterized protein	3.12998e-35	3.0486e-32	3.30282
GO:0044281	small molecule metabolic process	AMACR	AMACR	Uncharacterized protein	3.12998e-35	3.0486e-32	3.30282
GO:0044281	small molecule metabolic process	LOC100514752	LOC100514752	Uncharacterized protein	3.12998e-35	3.0486e-32	3.30282
GO:0044281	small molecule metabolic process	HAO1	HAO1	Uncharacterized protein	3.12998e-35	3.0486e-32	3.30282
GO:0044281	small molecule metabolic process	LOC102165643	LOC102165643	methylmalonyl-CoA mutase, mitochondrial-like	3.12998e-35	3.0486e-32	3.30282
GO:0044281	small molecule metabolic process	LOC100739739	LOC100739739	Uncharacterized protein	3.12998e-35	3.0486e-32	3.30282
GO:0044281	small molecule metabolic process	MDH2	MDH2	Malate dehydrogenase, mitochondrial	3.12998e-35	3.0486e-32	3.30282
GO:0044281	small molecule metabolic process	LOC100155620	LOC100155620	Feline leukemia virus subgroup A receptor	3.12998e-35	3.0486e-32	3.30282
GO:0044281	small molecule metabolic process	LOC100738911	LOC100738911	Uncharacterized protein	3.12998e-35	3.0486e-32	3.30282
GO:0044281	small molecule metabolic process	NUDFV2	NUDFV2	NDUFV2	3.12998e-35	3.0486e-32	3.30282
GO:0044281	small molecule metabolic process	MBTPS1	MBTPS1	MBTPS1	3.12998e-35	3.0486e-32	3.30282
GO:0044281	small molecule metabolic process	CYP4A21	CYP4A21	Taurochenodeoxycholic 6 alpha-hydroxylase	3.12998e-35	3.0486e-32	3.30282
GO:0044281	small molecule metabolic process	ACO	ACO	Acyl-CoA oxidase	3.12998e-35	3.0486e-32	3.30282
GO:0044281	small molecule metabolic process	GRHPR	GRHPR	Uncharacterized protein	3.12998e-35	3.0486e-32	3.30282
GO:0044281	small molecule metabolic process	HSD17B4	HSD17B4	Uncharacterized protein	3.12998e-35	3.0486e-32	3.30282
GO:0044281	small molecule metabolic process	BLVRA	BLVRA	Uncharacterized protein	3.12998e-35	3.0486e-32	3.30282
GO:0044281	small molecule metabolic process	ND1	ND1	NADH-ubiquinone oxidoreductase chain 1	3.12998e-35	3.0486e-32	3.30282
GO:0044281	small molecule metabolic process	COASY	COASY	Bifunctional coenzyme A synthase	3.12998e-35	3.0486e-32	3.30282
GO:0044281	small molecule metabolic process	NDUFA3	NDUFA3	Uncharacterized protein	3.12998e-35	3.0486e-32	3.30282
GO:0044281	small molecule metabolic process	PMVK	PMVK	Phosphomevalonate kinase	3.12998e-35	3.0486e-32	3.30282
GO:0044281	small molecule metabolic process	LOC100156145	LOC100156145	Uncharacterized protein	3.12998e-35	3.0486e-32	3.30282
GO:0044281	small molecule metabolic process	CYP39A1	CYP39A1	Cytochrome P450	3.12998e-35	3.0486e-32	3.30282
GO:0044281	small molecule metabolic process	ACAT1	ACAT1	Uncharacterized protein	3.12998e-35	3.0486e-32	3.30282
GO:0044281	small molecule metabolic process	LOC100737308	LOC100737308	D-beta-hydroxybutyrate dehydrogenase, mitochondrial-like	3.12998e-35	3.0486e-32	3.30282
GO:0044281	small molecule metabolic process	ANGPTL4	ANGPTL4	Angiopoietin-related protein 4	3.12998e-35	3.0486e-32	3.30282
GO:0044281	small molecule metabolic process	NNT	NNT	Uncharacterized protein	3.12998e-35	3.0486e-32	3.30282
GO:0044281	small molecule metabolic process	LOC102157710	LOC102157710	choline transporter-like protein 3-like	3.12998e-35	3.0486e-32	3.30282
GO:0044281	small molecule metabolic process	ACADSB	ACADSB	Uncharacterized protein	3.12998e-35	3.0486e-32	3.30282
GO:0044281	small molecule metabolic process	FMO1	FMO1	Flavin-containing monooxygenase 1	3.12998e-35	3.0486e-32	3.30282
GO:0044281	small molecule metabolic process	HPRT1	HPRT1	Hypoxanthine-guanine phosphoribosyltransferase 1	3.12998e-35	3.0486e-32	3.30282
GO:0044281	small molecule metabolic process	ARSG	ARSG	Uncharacterized protein	3.12998e-35	3.0486e-32	3.30282
GO:0044281	small molecule metabolic process	LOC100620357	LOC100620357	Uncharacterized protein	3.12998e-35	3.0486e-32	3.30282
GO:0044281	small molecule metabolic process	SUCLG1	SUCLG1	Succinyl-CoA ligase [ADP/GDP-forming] subunit alpha, mitochondrial	3.12998e-35	3.0486e-32	3.30282
GO:0044281	small molecule metabolic process	GBE1	GBE1	Glucan 1,4-alpha-branching enzyme 1	3.12998e-35	3.0486e-32	3.30282
GO:0044281	small molecule metabolic process	ACACB	ACACB	Acetyl-coenzyme A carboxylase beta	3.12998e-35	3.0486e-32	3.30282
GO:0044281	small molecule metabolic process	PSMD8	PSMD8	Uncharacterized protein	3.12998e-35	3.0486e-32	3.30282
GO:0044281	small molecule metabolic process	HMGCL	HMGCL	Uncharacterized protein	3.12998e-35	3.0486e-32	3.30282
GO:0044281	small molecule metabolic process	ACSS2	ACSS2	Acyl-CoA synthetase short-chain family member 2	3.12998e-35	3.0486e-32	3.30282
GO:0044281	small molecule metabolic process	LOC102164492	LOC102164492	3-hydroxyisobutyryl-CoA hydrolase, mitochondrial-like	3.12998e-35	3.0486e-32	3.30282
GO:0044281	small molecule metabolic process	LOC100627844	LOC100627844	Uncharacterized protein	3.12998e-35	3.0486e-32	3.30282
GO:0044281	small molecule metabolic process	SLC5A6	SLC5A6	Uncharacterized protein	3.12998e-35	3.0486e-32	3.30282
GO:0044281	small molecule metabolic process	PDP2	PDP2	Uncharacterized protein	3.12998e-35	3.0486e-32	3.30282
GO:0044281	small molecule metabolic process	LOC100524613	LOC100524613	cytochrome b-c1 complex subunit 2, mitochondrial-like	3.12998e-35	3.0486e-32	3.30282
GO:0044281	small molecule metabolic process	CPT1A	CPT1A	Uncharacterized protein	3.12998e-35	3.0486e-32	3.30282
GO:0044281	small molecule metabolic process	GAMT	GAMT	Uncharacterized protein	3.12998e-35	3.0486e-32	3.30282
GO:0044281	small molecule metabolic process	UROC1	UROC1	Uncharacterized protein	3.12998e-35	3.0486e-32	3.30282
GO:0044281	small molecule metabolic process	ETFDH	ETFDH	Electron transfer flavoprotein-ubiquinone oxidoreductase, mitochondrial	3.12998e-35	3.0486e-32	3.30282
GO:0044281	small molecule metabolic process	OTC	OTC	Ornithine carbamoyltransferase, mitochondrial	3.12998e-35	3.0486e-32	3.30282
GO:0044281	small molecule metabolic process	PANK1	PANK1	Uncharacterized protein	3.12998e-35	3.0486e-32	3.30282
GO:0044281	small molecule metabolic process	SLC25A21	SLC25A21	Uncharacterized protein	3.12998e-35	3.0486e-32	3.30282
GO:0044281	small molecule metabolic process	LOC102158584	LOC102158584	sterol 26-hydroxylase, mitochondrial-like	3.12998e-35	3.0486e-32	3.30282
GO:0044281	small molecule metabolic process	LOC100739494	LOC100739494	very long-chain acyl-CoA synthetase-like	3.12998e-35	3.0486e-32	3.30282
GO:0044281	small molecule metabolic process	NDUFA9	NDUFA9	Uncharacterized protein	3.12998e-35	3.0486e-32	3.30282
GO:0044281	small molecule metabolic process	LTC4S	LTC4S	Uncharacterized protein	3.12998e-35	3.0486e-32	3.30282
GO:0044281	small molecule metabolic process	FASN	FASN	Fatty acid synthase	3.12998e-35	3.0486e-32	3.30282
GO:0044281	small molecule metabolic process	LOC100738388	LOC100738388	NAD(P) transhydrogenase, mitochondrial-like	3.12998e-35	3.0486e-32	3.30282
GO:0044281	small molecule metabolic process	SC5D	SC5D	Uncharacterized protein	3.12998e-35	3.0486e-32	3.30282
GO:0044281	small molecule metabolic process	TM7SF2	TM7SF2	Uncharacterized protein	3.12998e-35	3.0486e-32	3.30282
GO:0044281	small molecule metabolic process	CYP2C33	CYP2C33	Uncharacterized protein	3.12998e-35	3.0486e-32	3.30282
GO:0044281	small molecule metabolic process	HADH	HADH	Hydroxyacyl-coenzyme A dehydrogenase, mitochondrial	3.12998e-35	3.0486e-32	3.30282
GO:0044281	small molecule metabolic process	BTD	BTD	biotinidase	3.12998e-35	3.0486e-32	3.30282
GO:0044281	small molecule metabolic process	LOC100157394	LOC100157394	propionyl-CoA carboxylase alpha chain, mitochondrial-like	3.12998e-35	3.0486e-32	3.30282
GO:0044281	small molecule metabolic process	ITPKA	ITPKA	Uncharacterized protein	3.12998e-35	3.0486e-32	3.30282
GO:0044281	small molecule metabolic process	CYP2C49	CYP2C49	Uncharacterized protein	3.12998e-35	3.0486e-32	3.30282
GO:0044281	small molecule metabolic process	MAT1A	MAT1A	S-adenosylmethionine synthase	3.12998e-35	3.0486e-32	3.30282
GO:0044281	small molecule metabolic process	LOC100518580	LOC100518580	Uncharacterized protein	3.12998e-35	3.0486e-32	3.30282
GO:0044281	small molecule metabolic process	SLC27A2	SLC27A2	Uncharacterized protein	3.12998e-35	3.0486e-32	3.30282
GO:0044281	small molecule metabolic process	LOC100623140	LOC100623140	sodium/bile acid cotransporter-like	3.12998e-35	3.0486e-32	3.30282
GO:0044281	small molecule metabolic process	LOC102166076	LOC102166076	UDP-glucuronosyltransferase 1-6-like	3.12998e-35	3.0486e-32	3.30282
GO:0044281	small molecule metabolic process	PC	PC	Uncharacterized protein	3.12998e-35	3.0486e-32	3.30282
GO:0044281	small molecule metabolic process	LOC100738771	LOC100738771	glycogen debranching enzyme-like	3.12998e-35	3.0486e-32	3.30282
GO:0044281	small molecule metabolic process	LOC100621248	LOC100621248	Uncharacterized protein	3.12998e-35	3.0486e-32	3.30282
GO:0044281	small molecule metabolic process	ACADS	ACADS	Short-chain-specific acyl-CoA dehydrogenase, mitochondrial	3.12998e-35	3.0486e-32	3.30282
GO:0044281	small molecule metabolic process	GCDH	GCDH	Glutaryl-CoA dehydrogenase, mitochondrial	3.12998e-35	3.0486e-32	3.30282
GO:0044281	small molecule metabolic process	LOC100524239	LOC100524239	Uncharacterized protein	3.12998e-35	3.0486e-32	3.30282
GO:0044281	small molecule metabolic process	CYP2D25	CYP2D25	Vitamin D(3) 25-hydroxylase	3.12998e-35	3.0486e-32	3.30282
GO:0044281	small molecule metabolic process	ECHS1	ECHS1	Uncharacterized protein	3.12998e-35	3.0486e-32	3.30282
GO:0044281	small molecule metabolic process	SPHK1	SPHK1	Uncharacterized protein	3.12998e-35	3.0486e-32	3.30282
GO:0044281	small molecule metabolic process	GCHFR	GCHFR	Uncharacterized protein	3.12998e-35	3.0486e-32	3.30282
GO:0044281	small molecule metabolic process	SMS	SMS	Uncharacterized protein	3.12998e-35	3.0486e-32	3.30282
GO:0044281	small molecule metabolic process	LOC100737057	LOC100737057	Uncharacterized protein	3.12998e-35	3.0486e-32	3.30282
GO:0044281	small molecule metabolic process	LOC102161205	LOC102161205	carnitine O-palmitoyltransferase 1, liver isoform-like	3.12998e-35	3.0486e-32	3.30282
GO:0044281	small molecule metabolic process	ACACA	ACACA	Acetyl-CoA carboxylase alpha	3.12998e-35	3.0486e-32	3.30282
GO:0044281	small molecule metabolic process	LOC100517803	LOC100517803	Uncharacterized protein	3.12998e-35	3.0486e-32	3.30282
GO:0044281	small molecule metabolic process	LOC100521794	LOC100521794	phosphorylase b kinase regulatory subunit beta-like	3.12998e-35	3.0486e-32	3.30282
GO:0044281	small molecule metabolic process	LOC100155725	LOC100155725	D-beta-hydroxybutyrate dehydrogenase, mitochondrial-like	3.12998e-35	3.0486e-32	3.30282
GO:0044281	small molecule metabolic process	ACADL	ACADL	Long-chain specific acyl-CoA dehydrogenase, mitochondrial	3.12998e-35	3.0486e-32	3.30282
GO:0044281	small molecule metabolic process	SULT1C2	SULT1C2	Uncharacterized protein	3.12998e-35	3.0486e-32	3.30282
GO:0044281	small molecule metabolic process	BCKDHB	BCKDHB	Branched chain keto acid dehydrogenase E1 beta polypeptide	3.12998e-35	3.0486e-32	3.30282
GO:0044281	small molecule metabolic process	PCK1	PCK1	Phosphoenolpyruvate carboxykinase 1 (Soluble)	3.12998e-35	3.0486e-32	3.30282
GO:0044281	small molecule metabolic process	DIO1	DIO1	Type I iodothyronine deiodinase	3.12998e-35	3.0486e-32	3.30282
GO:0044281	small molecule metabolic process	GAL3ST1	GAL3ST1	Uncharacterized protein	3.12998e-35	3.0486e-32	3.30282
GO:0044281	small molecule metabolic process	LOC100625138	LOC100625138	Uncharacterized protein	3.12998e-35	3.0486e-32	3.30282
GO:0044281	small molecule metabolic process	LOC100625332	LOC100625332	Uncharacterized protein	3.12998e-35	3.0486e-32	3.30282
GO:0044281	small molecule metabolic process	PDHB	PDHB	Uncharacterized protein	3.12998e-35	3.0486e-32	3.30282
GO:0044281	small molecule metabolic process	MSMO1	MSMO1	Methylsterol monooxygenase 1	3.12998e-35	3.0486e-32	3.30282
GO:0044281	small molecule metabolic process	UGT1A6	UGT1A6	UDP-glucuronosyltransferase 1A1	3.12998e-35	3.0486e-32	3.30282
GO:0044281	small molecule metabolic process	BLVRB	BLVRB	Uncharacterized protein	3.12998e-35	3.0486e-32	3.30282
GO:0044281	small molecule metabolic process	ACOX2	ACOX2	Acyl-coenzyme A oxidase	3.12998e-35	3.0486e-32	3.30282
GO:0044281	small molecule metabolic process	LOC100517616	LOC100517616	Uncharacterized protein	3.12998e-35	3.0486e-32	3.30282
GO:0044281	small molecule metabolic process	LOC100739101	LOC100739101	Uncharacterized protein	3.12998e-35	3.0486e-32	3.30282
GO:0044281	small molecule metabolic process	CYP2C42	CYP2C42	Cytochrome P450 2C42	3.12998e-35	3.0486e-32	3.30282
GO:0044281	small molecule metabolic process	CCBL2	CCBL2	Uncharacterized protein	3.12998e-35	3.0486e-32	3.30282
GO:0044281	small molecule metabolic process	MGST3	MGST3	Microsomal glutathione S-transferase 3	3.12998e-35	3.0486e-32	3.30282
GO:0044281	small molecule metabolic process	CYP2C32	CYP2C32	Cytochrome P450 2C32	3.12998e-35	3.0486e-32	3.30282
GO:0044281	small molecule metabolic process	ALDH2	ALDH2	Mitochondrial aldehyde dehydrogenase 2	3.12998e-35	3.0486e-32	3.30282
GO:0044281	small molecule metabolic process	LOC100157421	LOC100157421	1,4-alpha-glucan-branching enzyme-like	3.12998e-35	3.0486e-32	3.30282
GO:0044281	small molecule metabolic process	CYP4F55	CYP4F55	Uncharacterized protein	3.12998e-35	3.0486e-32	3.30282
GO:0044281	small molecule metabolic process	DECR1	DECR1	Uncharacterized protein	3.12998e-35	3.0486e-32	3.30282
GO:0044281	small molecule metabolic process	SLC25A17	SLC25A17	Uncharacterized protein	3.12998e-35	3.0486e-32	3.30282
GO:0044281	small molecule metabolic process	CYP2C36	CYP2C36	Cytochrome P450 2C36	3.12998e-35	3.0486e-32	3.30282
GO:0044281	small molecule metabolic process	ATP5B	ATP5B	ATP synthase subunit beta	3.12998e-35	3.0486e-32	3.30282
GO:0044281	small molecule metabolic process	LOC100738003	LOC100738003	25-hydroxycholesterol 7-alpha-hydroxylase-like	3.12998e-35	3.0486e-32	3.30282
GO:0044281	small molecule metabolic process	AUH	AUH	Uncharacterized protein	3.12998e-35	3.0486e-32	3.30282
GO:0044281	small molecule metabolic process	LOC100739659	LOC100739659	lanosterol 14-alpha demethylase-like	3.12998e-35	3.0486e-32	3.30282
GO:0044281	small molecule metabolic process	ENPP1	ENPP1	Ecto-nucleotide pyrophosphatase/phosphodiesterase 1	3.12998e-35	3.0486e-32	3.30282
GO:0044281	small molecule metabolic process	LOC100739748	LOC100739748	Uncharacterized protein	3.12998e-35	3.0486e-32	3.30282
GO:0044281	small molecule metabolic process	GATM	GATM	Glycine amidinotransferase, mitochondrial	3.12998e-35	3.0486e-32	3.30282
GO:0044281	small molecule metabolic process	PFKFB1	PFKFB1	Uncharacterized protein	3.12998e-35	3.0486e-32	3.30282
GO:0044281	small molecule metabolic process	LCAT	LCAT	Lecithin cholesterol acyltransferase	3.12998e-35	3.0486e-32	3.30282
GO:0044281	small molecule metabolic process	Eci1	ECI1	Uncharacterized protein	3.12998e-35	3.0486e-32	3.30282
GO:0044281	small molecule metabolic process	LOC100622330	LOC100622330	malate dehydrogenase, mitochondrial-like	3.12998e-35	3.0486e-32	3.30282
GO:0044281	small molecule metabolic process	LOC100524254	LOC100524254	NADH-cytochrome b5 reductase 3	3.12998e-35	3.0486e-32	3.30282
GO:0044281	small molecule metabolic process	EBP	EBP	Uncharacterized protein	3.12998e-35	3.0486e-32	3.30282
GO:0044281	small molecule metabolic process	SLC25A20	SLC25A20	Uncharacterized protein	3.12998e-35	3.0486e-32	3.30282
GO:0044281	small molecule metabolic process	LOC100625881	LOC100625881	phosphorylase b kinase regulatory subunit beta-like	3.12998e-35	3.0486e-32	3.30282
GO:0044281	small molecule metabolic process	MOCS1	MOCS1	Uncharacterized protein	3.12998e-35	3.0486e-32	3.30282
GO:0044281	small molecule metabolic process	SPR	SPR	Uncharacterized protein	3.12998e-35	3.0486e-32	3.30282
GO:0044281	small molecule metabolic process	PLA2G12A	PLA2G12A	Uncharacterized protein	3.12998e-35	3.0486e-32	3.30282
GO:0044281	small molecule metabolic process	PCCB	PCCB	Propionyl-CoA carboxylase beta chain, mitochondrial	3.12998e-35	3.0486e-32	3.30282
GO:0044281	small molecule metabolic process	HSD3B7	HSD3B7	Uncharacterized protein	3.12998e-35	3.0486e-32	3.30282
GO:0044281	small molecule metabolic process	MAOB	MAOB	Amine oxidase [flavin-containing] B	3.12998e-35	3.0486e-32	3.30282
GO:0044281	small molecule metabolic process	LDLR	LDLR	Low-density lipoprotein receptor	3.12998e-35	3.0486e-32	3.30282
GO:0044281	small molecule metabolic process	HGD	HGD	Uncharacterized protein	3.12998e-35	3.0486e-32	3.30282
GO:0044281	small molecule metabolic process	SEC23A	SEC23A	Uncharacterized protein	3.12998e-35	3.0486e-32	3.30282
GO:0044281	small molecule metabolic process	BCKDHA	BCKDHA	Branched chain keto acid dehydrogenase E1 alpha polypeptide	3.12998e-35	3.0486e-32	3.30282
GO:0044281	small molecule metabolic process	LOC100737243	LOC100737243	serine/threonine-protein kinase D1-like	3.12998e-35	3.0486e-32	3.30282
GO:0044281	small molecule metabolic process	LOC100522678	LOC100522678	Cytochrome b-c1 complex subunit Rieske, mitochondrial	3.12998e-35	3.0486e-32	3.30282
GO:0044281	small molecule metabolic process	NDUFA2	NDUFA2	NADH dehydrogenase (ubiquinone) 1 alpha subcomplex, 2, 8kDa	3.12998e-35	3.0486e-32	3.30282
GO:0044281	small molecule metabolic process	SGMS1	SGMS1	Phosphatidylcholine:ceramide cholinephosphotransferase 1	3.12998e-35	3.0486e-32	3.30282
GO:0044281	small molecule metabolic process	PPAT	PPAT	phosphoribosyl pyrophosphate amidotransferase	3.12998e-35	3.0486e-32	3.30282
GO:0044281	small molecule metabolic process	CHST7	CHST7	Uncharacterized protein	3.12998e-35	3.0486e-32	3.30282
GO:0044281	small molecule metabolic process	ETFA	ETFA	Uncharacterized protein	3.12998e-35	3.0486e-32	3.30282
GO:0044281	small molecule metabolic process	LOC100620603	LOC100620603	bile acyl-CoA synthetase-like	3.12998e-35	3.0486e-32	3.30282
GO:0044281	small molecule metabolic process	PTDSS1	PTDSS1	Uncharacterized protein	3.12998e-35	3.0486e-32	3.30282
GO:0044281	small molecule metabolic process	BDH1	BDH1	Uncharacterized protein	3.12998e-35	3.0486e-32	3.30282
GO:0044281	small molecule metabolic process	LOC102158419	LOC102158419	bile acyl-CoA synthetase-like	3.12998e-35	3.0486e-32	3.30282
GO:0044281	small molecule metabolic process	NDUFA10	NDUFA10	Uncharacterized protein	3.12998e-35	3.0486e-32	3.30282
GO:0044281	small molecule metabolic process	LOC100738724	LOC100738724	24-hydroxycholesterol 7-alpha-hydroxylase-like	3.12998e-35	3.0486e-32	3.30282
GO:0044281	small molecule metabolic process	LOC100736786	LOC100736786	6-phosphofructo-2-kinase/fructose-2,6-bisphosphatase 1-like	3.12998e-35	3.0486e-32	3.30282
GO:0044281	small molecule metabolic process	LOC100627890	LOC100627890	Uncharacterized protein	3.12998e-35	3.0486e-32	3.30282
GO:0044281	small molecule metabolic process	LOC100739304	LOC100739304	isopentenyl-diphosphate Delta-isomerase 1-like	3.12998e-35	3.0486e-32	3.30282
GO:0044281	small molecule metabolic process	PHYH	PHYH	Uncharacterized protein	3.12998e-35	3.0486e-32	3.30282
GO:0044281	small molecule metabolic process	FBP2	FBP2	Uncharacterized protein	3.12998e-35	3.0486e-32	3.30282
GO:0044281	small molecule metabolic process	LOC102159831	LOC102159831	bile acyl-CoA synthetase-like	3.12998e-35	3.0486e-32	3.30282
GO:0044281	small molecule metabolic process	SLC22A3	SLC22A3	Solute carrier family 22 member 3	3.12998e-35	3.0486e-32	3.30282
GO:0044281	small molecule metabolic process	LOC100156879	LOC100156879	Uncharacterized protein	3.12998e-35	3.0486e-32	3.30282
GO:0044281	small molecule metabolic process	HPD	HPD	4-hydroxyphenylpyruvate dioxygenase	3.12998e-35	3.0486e-32	3.30282
GO:0044281	small molecule metabolic process	IYD	IYD	Iodotyrosine dehalogenase 1	3.12998e-35	3.0486e-32	3.30282
GO:0044281	small molecule metabolic process	LOC100739320	LOC100739320	Uncharacterized protein	3.12998e-35	3.0486e-32	3.30282
GO:0044281	small molecule metabolic process	LOC100516938	LOC100516938	Uncharacterized protein	3.12998e-35	3.0486e-32	3.30282
GO:0044281	small molecule metabolic process	MCCC1	MCCC1	Uncharacterized protein	3.12998e-35	3.0486e-32	3.30282
GO:0044281	small molecule metabolic process	UPB1	UPB1	Uncharacterized protein	3.12998e-35	3.0486e-32	3.30282
GO:0044281	small molecule metabolic process	CDO1	CDO1	Uncharacterized protein	3.12998e-35	3.0486e-32	3.30282
GO:0044281	small molecule metabolic process	PCCA	PCCA	propionyl CoA carboxylase, alpha polypeptide	3.12998e-35	3.0486e-32	3.30282
GO:0044281	small molecule metabolic process	SHMT2	SHMT2	Serine hydroxymethyltransferase	3.12998e-35	3.0486e-32	3.30282
GO:0044281	small molecule metabolic process	ST3GAL2	ST3GAL2	Uncharacterized protein	3.12998e-35	3.0486e-32	3.30282
GO:0044281	small molecule metabolic process	PTPMT1	PTPMT1	Uncharacterized protein	3.12998e-35	3.0486e-32	3.30282
GO:0044281	small molecule metabolic process	GLYAT	GLYAT	Uncharacterized protein	3.12998e-35	3.0486e-32	3.30282
GO:0044281	small molecule metabolic process	LOC100621810	LOC100621810	Uncharacterized protein	3.12998e-35	3.0486e-32	3.30282
GO:0044281	small molecule metabolic process	SLC10A1	SLC10A1	Uncharacterized protein	3.12998e-35	3.0486e-32	3.30282
GO:0044281	small molecule metabolic process	IVD	IVD	Isovaleryl Coenzyme A dehydrogenase	3.12998e-35	3.0486e-32	3.30282
GO:0044281	small molecule metabolic process	AGXT2	AGXT2	Uncharacterized protein	3.12998e-35	3.0486e-32	3.30282
GO:0044281	small molecule metabolic process	MLXIPL	MLXIPL	Uncharacterized protein	3.12998e-35	3.0486e-32	3.30282
GO:0044281	small molecule metabolic process	ADHFE1	ADHFE1	Uncharacterized protein	3.12998e-35	3.0486e-32	3.30282
GO:0044281	small molecule metabolic process	NDUFV1	NDUFV1	Uncharacterized protein	3.12998e-35	3.0486e-32	3.30282
GO:0055114	oxidation-reduction process	RDH10	RDH10	Retinol dehydrogenase 10	2.05424e-34	1.33389e-31	4.40015
GO:0055114	oxidation-reduction process	LOC102167481	LOC102167481	cytochrome P450 4F6-like	2.05424e-34	1.33389e-31	4.40015
GO:0055114	oxidation-reduction process	ALDH6A1	ALDH6A1	Uncharacterized protein	2.05424e-34	1.33389e-31	4.40015
GO:0055114	oxidation-reduction process	HAO1	HAO1	Uncharacterized protein	2.05424e-34	1.33389e-31	4.40015
GO:0055114	oxidation-reduction process	LOC100739739	LOC100739739	Uncharacterized protein	2.05424e-34	1.33389e-31	4.40015
GO:0055114	oxidation-reduction process	MDH2	MDH2	Malate dehydrogenase, mitochondrial	2.05424e-34	1.33389e-31	4.40015
GO:0055114	oxidation-reduction process	LOC100738911	LOC100738911	Uncharacterized protein	2.05424e-34	1.33389e-31	4.40015
GO:0055114	oxidation-reduction process	ACAD11	ACAD11	Uncharacterized protein	2.05424e-34	1.33389e-31	4.40015
GO:0055114	oxidation-reduction process	NUDFV2	NUDFV2	NDUFV2	2.05424e-34	1.33389e-31	4.40015
GO:0055114	oxidation-reduction process	CYP4A21	CYP4A21	Taurochenodeoxycholic 6 alpha-hydroxylase	2.05424e-34	1.33389e-31	4.40015
GO:0055114	oxidation-reduction process	SORD	SORD	Sorbitol dehydrogenase	2.05424e-34	1.33389e-31	4.40015
GO:0055114	oxidation-reduction process	FAXDC2	FAXDC2	Uncharacterized protein	2.05424e-34	1.33389e-31	4.40015
GO:0055114	oxidation-reduction process	ACO	ACO	Acyl-CoA oxidase	2.05424e-34	1.33389e-31	4.40015
GO:0055114	oxidation-reduction process	GRHPR	GRHPR	Uncharacterized protein	2.05424e-34	1.33389e-31	4.40015
GO:0055114	oxidation-reduction process	HSD17B4	HSD17B4	Uncharacterized protein	2.05424e-34	1.33389e-31	4.40015
GO:0055114	oxidation-reduction process	BLVRA	BLVRA	Uncharacterized protein	2.05424e-34	1.33389e-31	4.40015
GO:0055114	oxidation-reduction process	ND1	ND1	NADH-ubiquinone oxidoreductase chain 1	2.05424e-34	1.33389e-31	4.40015
GO:0055114	oxidation-reduction process	NDUFA3	NDUFA3	Uncharacterized protein	2.05424e-34	1.33389e-31	4.40015
GO:0055114	oxidation-reduction process	ACOX1	ACOX1	Palmitoyl acyl-CoA oxidase 1	2.05424e-34	1.33389e-31	4.40015
GO:0055114	oxidation-reduction process	LOC100157748	LOC100157748	Uncharacterized protein	2.05424e-34	1.33389e-31	4.40015
GO:0055114	oxidation-reduction process	LOC100738661	LOC100738661	uncharacterized LOC100738661	2.05424e-34	1.33389e-31	4.40015
GO:0055114	oxidation-reduction process	CYP39A1	CYP39A1	Cytochrome P450	2.05424e-34	1.33389e-31	4.40015
GO:0055114	oxidation-reduction process	LOC100737308	LOC100737308	D-beta-hydroxybutyrate dehydrogenase, mitochondrial-like	2.05424e-34	1.33389e-31	4.40015
GO:0055114	oxidation-reduction process	SDR9C7	SDR9C7	Uncharacterized protein	2.05424e-34	1.33389e-31	4.40015
GO:0055114	oxidation-reduction process	NNT	NNT	Uncharacterized protein	2.05424e-34	1.33389e-31	4.40015
GO:0055114	oxidation-reduction process	OGDHL	OGDHL	Uncharacterized protein	2.05424e-34	1.33389e-31	4.40015
GO:0055114	oxidation-reduction process	ACADSB	ACADSB	Uncharacterized protein	2.05424e-34	1.33389e-31	4.40015
GO:0055114	oxidation-reduction process	FMO1	FMO1	Flavin-containing monooxygenase 1	2.05424e-34	1.33389e-31	4.40015
GO:0055114	oxidation-reduction process	LOC100620357	LOC100620357	Uncharacterized protein	2.05424e-34	1.33389e-31	4.40015
GO:0055114	oxidation-reduction process	LOC100626199	LOC100626199	Uncharacterized protein	2.05424e-34	1.33389e-31	4.40015
GO:0055114	oxidation-reduction process	LOC102166829	LOC102166829	probable 2-oxoglutarate dehydrogenase E1 component DHKTD1, mitochondrial-like	2.05424e-34	1.33389e-31	4.40015
GO:0055114	oxidation-reduction process	LOC100627844	LOC100627844	Uncharacterized protein	2.05424e-34	1.33389e-31	4.40015
GO:0055114	oxidation-reduction process	DHRS7	DHRS7	Uncharacterized protein	2.05424e-34	1.33389e-31	4.40015
GO:0055114	oxidation-reduction process	CCS	CCS	Copper chaperone for superoxide dismutase	2.05424e-34	1.33389e-31	4.40015
GO:0055114	oxidation-reduction process	LOC100524613	LOC100524613	cytochrome b-c1 complex subunit 2, mitochondrial-like	2.05424e-34	1.33389e-31	4.40015
GO:0055114	oxidation-reduction process	UOX	UOX	Uricase	2.05424e-34	1.33389e-31	4.40015
GO:0055114	oxidation-reduction process	PECR	PECR	Uncharacterized protein	2.05424e-34	1.33389e-31	4.40015
GO:0055114	oxidation-reduction process	ETFDH	ETFDH	Electron transfer flavoprotein-ubiquinone oxidoreductase, mitochondrial	2.05424e-34	1.33389e-31	4.40015
GO:0055114	oxidation-reduction process	LOC102158584	LOC102158584	sterol 26-hydroxylase, mitochondrial-like	2.05424e-34	1.33389e-31	4.40015
GO:0055114	oxidation-reduction process	LOC733634	AKR1C1	Uncharacterized protein	2.05424e-34	1.33389e-31	4.40015
GO:0055114	oxidation-reduction process	DHRS4	DHRS4	Dehydrogenase/reductase SDR family member 4	2.05424e-34	1.33389e-31	4.40015
GO:0055114	oxidation-reduction process	NDUFA9	NDUFA9	Uncharacterized protein	2.05424e-34	1.33389e-31	4.40015
GO:0055114	oxidation-reduction process	FASN	FASN	Fatty acid synthase	2.05424e-34	1.33389e-31	4.40015
GO:0055114	oxidation-reduction process	LOC100738388	LOC100738388	NAD(P) transhydrogenase, mitochondrial-like	2.05424e-34	1.33389e-31	4.40015
GO:0055114	oxidation-reduction process	SC5D	SC5D	Uncharacterized protein	2.05424e-34	1.33389e-31	4.40015
GO:0055114	oxidation-reduction process	TM7SF2	TM7SF2	Uncharacterized protein	2.05424e-34	1.33389e-31	4.40015
GO:0055114	oxidation-reduction process	CYP2C33	CYP2C33	Uncharacterized protein	2.05424e-34	1.33389e-31	4.40015
GO:0055114	oxidation-reduction process	HADH	HADH	Hydroxyacyl-coenzyme A dehydrogenase, mitochondrial	2.05424e-34	1.33389e-31	4.40015
GO:0055114	oxidation-reduction process	CYP2C49	CYP2C49	Uncharacterized protein	2.05424e-34	1.33389e-31	4.40015
GO:0055114	oxidation-reduction process	ACADS	ACADS	Short-chain-specific acyl-CoA dehydrogenase, mitochondrial	2.05424e-34	1.33389e-31	4.40015
GO:0055114	oxidation-reduction process	GCDH	GCDH	Glutaryl-CoA dehydrogenase, mitochondrial	2.05424e-34	1.33389e-31	4.40015
GO:0055114	oxidation-reduction process	LOC100524239	LOC100524239	Uncharacterized protein	2.05424e-34	1.33389e-31	4.40015
GO:0055114	oxidation-reduction process	CYP2D25	CYP2D25	Vitamin D(3) 25-hydroxylase	2.05424e-34	1.33389e-31	4.40015
GO:0055114	oxidation-reduction process	LOC102158184	LOC102158184	peroxisomal bifunctional enzyme-like	2.05424e-34	1.33389e-31	4.40015
GO:0055114	oxidation-reduction process	AKR7A2	AKR7A2	Uncharacterized protein	2.05424e-34	1.33389e-31	4.40015
GO:0055114	oxidation-reduction process	LOC100155725	LOC100155725	D-beta-hydroxybutyrate dehydrogenase, mitochondrial-like	2.05424e-34	1.33389e-31	4.40015
GO:0055114	oxidation-reduction process	ACADL	ACADL	Long-chain specific acyl-CoA dehydrogenase, mitochondrial	2.05424e-34	1.33389e-31	4.40015
GO:0055114	oxidation-reduction process	CYP3A46	CYP3A46	Cytochrome P450 3A46v2	2.05424e-34	1.33389e-31	4.40015
GO:0055114	oxidation-reduction process	LOC733635	LOC733635	Uncharacterized protein	2.05424e-34	1.33389e-31	4.40015
GO:0055114	oxidation-reduction process	BCKDHB	BCKDHB	Branched chain keto acid dehydrogenase E1 beta polypeptide	2.05424e-34	1.33389e-31	4.40015
GO:0055114	oxidation-reduction process	PRDX1	PRDX1	Uncharacterized protein	2.05424e-34	1.33389e-31	4.40015
GO:0055114	oxidation-reduction process	DIO1	DIO1	Type I iodothyronine deiodinase	2.05424e-34	1.33389e-31	4.40015
GO:0055114	oxidation-reduction process	AIFM1	AIFM1	Uncharacterized protein	2.05424e-34	1.33389e-31	4.40015
GO:0055114	oxidation-reduction process	PDHB	PDHB	Uncharacterized protein	2.05424e-34	1.33389e-31	4.40015
GO:0055114	oxidation-reduction process	MSMO1	MSMO1	Methylsterol monooxygenase 1	2.05424e-34	1.33389e-31	4.40015
GO:0055114	oxidation-reduction process	BLVRB	BLVRB	Uncharacterized protein	2.05424e-34	1.33389e-31	4.40015
GO:0055114	oxidation-reduction process	ACOX2	ACOX2	Acyl-coenzyme A oxidase	2.05424e-34	1.33389e-31	4.40015
GO:0055114	oxidation-reduction process	SOD1	SOD1	Superoxide dismutase [Cu-Zn]	2.05424e-34	1.33389e-31	4.40015
GO:0055114	oxidation-reduction process	LOC100512656	LOC100512656	Uncharacterized protein	2.05424e-34	1.33389e-31	4.40015
GO:0055114	oxidation-reduction process	LOC100739101	LOC100739101	Uncharacterized protein	2.05424e-34	1.33389e-31	4.40015
GO:0055114	oxidation-reduction process	LOC100626871	LOC100626871	fatty acid hydroxylase domain-containing protein 2-like	2.05424e-34	1.33389e-31	4.40015
GO:0055114	oxidation-reduction process	CYP2C42	CYP2C42	Cytochrome P450 2C42	2.05424e-34	1.33389e-31	4.40015
GO:0055114	oxidation-reduction process	CYP2C32	CYP2C32	Cytochrome P450 2C32	2.05424e-34	1.33389e-31	4.40015
GO:0055114	oxidation-reduction process	ALDH2	ALDH2	Mitochondrial aldehyde dehydrogenase 2	2.05424e-34	1.33389e-31	4.40015
GO:0055114	oxidation-reduction process	CYP4F55	CYP4F55	Uncharacterized protein	2.05424e-34	1.33389e-31	4.40015
GO:0055114	oxidation-reduction process	DECR1	DECR1	Uncharacterized protein	2.05424e-34	1.33389e-31	4.40015
GO:0055114	oxidation-reduction process	LOC100627093	LOC100627093	cytochrome P450 4X1-like	2.05424e-34	1.33389e-31	4.40015
GO:0055114	oxidation-reduction process	HIGD2A	HIGD2A	Higd2a	2.05424e-34	1.33389e-31	4.40015
GO:0055114	oxidation-reduction process	RDH11	RDH11	Uncharacterized protein	2.05424e-34	1.33389e-31	4.40015
GO:0055114	oxidation-reduction process	CYP2C36	CYP2C36	Cytochrome P450 2C36	2.05424e-34	1.33389e-31	4.40015
GO:0055114	oxidation-reduction process	LOC100738003	LOC100738003	25-hydroxycholesterol 7-alpha-hydroxylase-like	2.05424e-34	1.33389e-31	4.40015
GO:0055114	oxidation-reduction process	LOC100513372	LOC100513372	probable 2-oxoglutarate dehydrogenase E1 component DHKTD1, mitochondrial-like	2.05424e-34	1.33389e-31	4.40015
GO:0055114	oxidation-reduction process	LOC100739659	LOC100739659	lanosterol 14-alpha demethylase-like	2.05424e-34	1.33389e-31	4.40015
GO:0055114	oxidation-reduction process	LOC100739748	LOC100739748	Uncharacterized protein	2.05424e-34	1.33389e-31	4.40015
GO:0055114	oxidation-reduction process	LOC100622330	LOC100622330	malate dehydrogenase, mitochondrial-like	2.05424e-34	1.33389e-31	4.40015
GO:0055114	oxidation-reduction process	LOC100524254	LOC100524254	NADH-cytochrome b5 reductase 3	2.05424e-34	1.33389e-31	4.40015
GO:0055114	oxidation-reduction process	HSDL2	HSDL2	Uncharacterized protein	2.05424e-34	1.33389e-31	4.40015
GO:0055114	oxidation-reduction process	P4HA1	P4HA1	Procollagen-proline 2-oxoglutarate-4-dioxygenase	2.05424e-34	1.33389e-31	4.40015
GO:0055114	oxidation-reduction process	SPR	SPR	Uncharacterized protein	2.05424e-34	1.33389e-31	4.40015
GO:0055114	oxidation-reduction process	TET3	TET3	Uncharacterized protein	2.05424e-34	1.33389e-31	4.40015
GO:0055114	oxidation-reduction process	HSD3B7	HSD3B7	Uncharacterized protein	2.05424e-34	1.33389e-31	4.40015
GO:0055114	oxidation-reduction process	MAOB	MAOB	Amine oxidase [flavin-containing] B	2.05424e-34	1.33389e-31	4.40015
GO:0055114	oxidation-reduction process	HGD	HGD	Uncharacterized protein	2.05424e-34	1.33389e-31	4.40015
GO:0055114	oxidation-reduction process	BCKDHA	BCKDHA	Branched chain keto acid dehydrogenase E1 alpha polypeptide	2.05424e-34	1.33389e-31	4.40015
GO:0055114	oxidation-reduction process	LOC100522678	LOC100522678	Cytochrome b-c1 complex subunit Rieske, mitochondrial	2.05424e-34	1.33389e-31	4.40015
GO:0055114	oxidation-reduction process	NDUFA2	NDUFA2	NADH dehydrogenase (ubiquinone) 1 alpha subcomplex, 2, 8kDa	2.05424e-34	1.33389e-31	4.40015
GO:0055114	oxidation-reduction process	HSD17B8	HSD17B8	Estradiol 17-beta-dehydrogenase 8	2.05424e-34	1.33389e-31	4.40015
GO:0055114	oxidation-reduction process	ETFA	ETFA	Uncharacterized protein	2.05424e-34	1.33389e-31	4.40015
GO:0055114	oxidation-reduction process	BDH1	BDH1	Uncharacterized protein	2.05424e-34	1.33389e-31	4.40015
GO:0055114	oxidation-reduction process	NDUFA10	NDUFA10	Uncharacterized protein	2.05424e-34	1.33389e-31	4.40015
GO:0055114	oxidation-reduction process	LOC100738724	LOC100738724	24-hydroxycholesterol 7-alpha-hydroxylase-like	2.05424e-34	1.33389e-31	4.40015
GO:0055114	oxidation-reduction process	RETSAT	RETSAT	All-trans-retinol 13,14-reductase	2.05424e-34	1.33389e-31	4.40015
GO:0055114	oxidation-reduction process	PHYH	PHYH	Uncharacterized protein	2.05424e-34	1.33389e-31	4.40015
GO:0055114	oxidation-reduction process	LOC100738761	LOC100738761	Uncharacterized protein	2.05424e-34	1.33389e-31	4.40015
GO:0055114	oxidation-reduction process	LOC100156879	LOC100156879	Uncharacterized protein	2.05424e-34	1.33389e-31	4.40015
GO:0055114	oxidation-reduction process	HPD	HPD	4-hydroxyphenylpyruvate dioxygenase	2.05424e-34	1.33389e-31	4.40015
GO:0055114	oxidation-reduction process	PDIA5	PDIA5	Uncharacterized protein	2.05424e-34	1.33389e-31	4.40015
GO:0055114	oxidation-reduction process	IYD	IYD	Iodotyrosine dehalogenase 1	2.05424e-34	1.33389e-31	4.40015
GO:0055114	oxidation-reduction process	DECR2	DECR2	Uncharacterized protein	2.05424e-34	1.33389e-31	4.40015
GO:0055114	oxidation-reduction process	CDO1	CDO1	Uncharacterized protein	2.05424e-34	1.33389e-31	4.40015
GO:0055114	oxidation-reduction process	CYP4A24	CYP4A24	Cytochrome P450 4A25	2.05424e-34	1.33389e-31	4.40015
GO:0055114	oxidation-reduction process	LDHD	LDHD	Uncharacterized protein	2.05424e-34	1.33389e-31	4.40015
GO:0055114	oxidation-reduction process	IVD	IVD	Isovaleryl Coenzyme A dehydrogenase	2.05424e-34	1.33389e-31	4.40015
GO:0055114	oxidation-reduction process	ADHFE1	ADHFE1	Uncharacterized protein	2.05424e-34	1.33389e-31	4.40015
GO:0055114	oxidation-reduction process	LOC780439	LOC780439	Superoxide dismutase [Cu-Zn]	2.05424e-34	1.33389e-31	4.40015
GO:0055114	oxidation-reduction process	ACAD9	ACAD9	Uncharacterized protein	2.05424e-34	1.33389e-31	4.40015
GO:0055114	oxidation-reduction process	SEPX1	SEPX1	Methionine-R-sulfoxide reductase B1	2.05424e-34	1.33389e-31	4.40015
GO:0055114	oxidation-reduction process	HSD17B6	HSD17B6	Uncharacterized protein	2.05424e-34	1.33389e-31	4.40015
GO:0055114	oxidation-reduction process	HAO2	HAO2	Uncharacterized protein	2.05424e-34	1.33389e-31	4.40015
GO:0055114	oxidation-reduction process	CYP27A1	CYP27A1	Cytochrome P450	2.05424e-34	1.33389e-31	4.40015
GO:0055114	oxidation-reduction process	NDUFV1	NDUFV1	Uncharacterized protein	2.05424e-34	1.33389e-31	4.40015
GO:0006629	lipid metabolic process	PEMT	PEMT	Uncharacterized protein	9.64392e-24	4.69659e-21	4.37213
GO:0006629	lipid metabolic process	LOC100156757	LOC100156757	apolipoprotein F-like	9.64392e-24	4.69659e-21	4.37213
GO:0006629	lipid metabolic process	SGPL1	SGPL1	Uncharacterized protein	9.64392e-24	4.69659e-21	4.37213
GO:0006629	lipid metabolic process	CROT	CROT	Uncharacterized protein	9.64392e-24	4.69659e-21	4.37213
GO:0006629	lipid metabolic process	LOC100514752	LOC100514752	Uncharacterized protein	9.64392e-24	4.69659e-21	4.37213
GO:0006629	lipid metabolic process	LOC100739739	LOC100739739	Uncharacterized protein	9.64392e-24	4.69659e-21	4.37213
GO:0006629	lipid metabolic process	ACSM4	ACSM4	Uncharacterized protein	9.64392e-24	4.69659e-21	4.37213
GO:0006629	lipid metabolic process	MBTPS1	MBTPS1	MBTPS1	9.64392e-24	4.69659e-21	4.37213
GO:0006629	lipid metabolic process	PAFAH2	PAFAH2	Uncharacterized protein	9.64392e-24	4.69659e-21	4.37213
GO:0006629	lipid metabolic process	ACO	ACO	Acyl-CoA oxidase	9.64392e-24	4.69659e-21	4.37213
GO:0006629	lipid metabolic process	ACSM3	ACSM3	Uncharacterized protein	9.64392e-24	4.69659e-21	4.37213
GO:0006629	lipid metabolic process	HSD17B4	HSD17B4	Uncharacterized protein	9.64392e-24	4.69659e-21	4.37213
GO:0006629	lipid metabolic process	PMVK	PMVK	Phosphomevalonate kinase	9.64392e-24	4.69659e-21	4.37213
GO:0006629	lipid metabolic process	ACOX1	ACOX1	Palmitoyl acyl-CoA oxidase 1	9.64392e-24	4.69659e-21	4.37213
GO:0006629	lipid metabolic process	CYP39A1	CYP39A1	Cytochrome P450	9.64392e-24	4.69659e-21	4.37213
GO:0006629	lipid metabolic process	ACADSB	ACADSB	Uncharacterized protein	9.64392e-24	4.69659e-21	4.37213
GO:0006629	lipid metabolic process	LOC100626199	LOC100626199	Uncharacterized protein	9.64392e-24	4.69659e-21	4.37213
GO:0006629	lipid metabolic process	ACACB	ACACB	Acetyl-coenzyme A carboxylase beta	9.64392e-24	4.69659e-21	4.37213
GO:0006629	lipid metabolic process	APOC4	APOC4	Uncharacterized protein	9.64392e-24	4.69659e-21	4.37213
GO:0006629	lipid metabolic process	CPT1A	CPT1A	Uncharacterized protein	9.64392e-24	4.69659e-21	4.37213
GO:0006629	lipid metabolic process	PECR	PECR	Uncharacterized protein	9.64392e-24	4.69659e-21	4.37213
GO:0006629	lipid metabolic process	PPARd	PPARD	Peroxisome proliferator-activated receptor delta	9.64392e-24	4.69659e-21	4.37213
GO:0006629	lipid metabolic process	LOC100739494	LOC100739494	very long-chain acyl-CoA synthetase-like	9.64392e-24	4.69659e-21	4.37213
GO:0006629	lipid metabolic process	SOAT2	SOAT2	O-acyltransferase	9.64392e-24	4.69659e-21	4.37213
GO:0006629	lipid metabolic process	LIPG	LIPG	Uncharacterized protein	9.64392e-24	4.69659e-21	4.37213
GO:0006629	lipid metabolic process	FASN	FASN	Fatty acid synthase	9.64392e-24	4.69659e-21	4.37213
GO:0006629	lipid metabolic process	SC5D	SC5D	Uncharacterized protein	9.64392e-24	4.69659e-21	4.37213
GO:0006629	lipid metabolic process	TM7SF2	TM7SF2	Uncharacterized protein	9.64392e-24	4.69659e-21	4.37213
GO:0006629	lipid metabolic process	HADH	HADH	Hydroxyacyl-coenzyme A dehydrogenase, mitochondrial	9.64392e-24	4.69659e-21	4.37213
GO:0006629	lipid metabolic process	SLC27A2	SLC27A2	Uncharacterized protein	9.64392e-24	4.69659e-21	4.37213
GO:0006629	lipid metabolic process	LOC100739500	LOC100739500	acyl-CoA synthetase family member 3, mitochondrial-like	9.64392e-24	4.69659e-21	4.37213
GO:0006629	lipid metabolic process	PC	PC	Uncharacterized protein	9.64392e-24	4.69659e-21	4.37213
GO:0006629	lipid metabolic process	ACADS	ACADS	Short-chain-specific acyl-CoA dehydrogenase, mitochondrial	9.64392e-24	4.69659e-21	4.37213
GO:0006629	lipid metabolic process	LOC102158184	LOC102158184	peroxisomal bifunctional enzyme-like	9.64392e-24	4.69659e-21	4.37213
GO:0006629	lipid metabolic process	ECHS1	ECHS1	Uncharacterized protein	9.64392e-24	4.69659e-21	4.37213
GO:0006629	lipid metabolic process	LOC102161205	LOC102161205	carnitine O-palmitoyltransferase 1, liver isoform-like	9.64392e-24	4.69659e-21	4.37213
GO:0006629	lipid metabolic process	ACACA	ACACA	Acetyl-CoA carboxylase alpha	9.64392e-24	4.69659e-21	4.37213
GO:0006629	lipid metabolic process	LOC102165403	LOC102165403	Uncharacterized protein	9.64392e-24	4.69659e-21	4.37213
GO:0006629	lipid metabolic process	ACADL	ACADL	Long-chain specific acyl-CoA dehydrogenase, mitochondrial	9.64392e-24	4.69659e-21	4.37213
GO:0006629	lipid metabolic process	PTPLAD1	PTPLAD1	Uncharacterized protein	9.64392e-24	4.69659e-21	4.37213
GO:0006629	lipid metabolic process	PCK1	PCK1	Phosphoenolpyruvate carboxykinase 1 (Soluble)	9.64392e-24	4.69659e-21	4.37213
GO:0006629	lipid metabolic process	GAL3ST1	GAL3ST1	Uncharacterized protein	9.64392e-24	4.69659e-21	4.37213
GO:0006629	lipid metabolic process	ECH1	ECH1	Peroxisomal enoyl coenzyme A hydratase 1	9.64392e-24	4.69659e-21	4.37213
GO:0006629	lipid metabolic process	LOC100625138	LOC100625138	Uncharacterized protein	9.64392e-24	4.69659e-21	4.37213
GO:0006629	lipid metabolic process	LOC100625332	LOC100625332	Uncharacterized protein	9.64392e-24	4.69659e-21	4.37213
GO:0006629	lipid metabolic process	MSMO1	MSMO1	Methylsterol monooxygenase 1	9.64392e-24	4.69659e-21	4.37213
GO:0006629	lipid metabolic process	ACOX2	ACOX2	Acyl-coenzyme A oxidase	9.64392e-24	4.69659e-21	4.37213
GO:0006629	lipid metabolic process	LOC100512656	LOC100512656	Uncharacterized protein	9.64392e-24	4.69659e-21	4.37213
GO:0006629	lipid metabolic process	MGST3	MGST3	Microsomal glutathione S-transferase 3	9.64392e-24	4.69659e-21	4.37213
GO:0006629	lipid metabolic process	LOC100516628	LOC100516628	Uncharacterized protein	9.64392e-24	4.69659e-21	4.37213
GO:0006629	lipid metabolic process	ECHDC2	ECHDC2	Uncharacterized protein	9.64392e-24	4.69659e-21	4.37213
GO:0006629	lipid metabolic process	DECR1	DECR1	Uncharacterized protein	9.64392e-24	4.69659e-21	4.37213
GO:0006629	lipid metabolic process	ATP5B	ATP5B	ATP synthase subunit beta	9.64392e-24	4.69659e-21	4.37213
GO:0006629	lipid metabolic process	LOC100738003	LOC100738003	25-hydroxycholesterol 7-alpha-hydroxylase-like	9.64392e-24	4.69659e-21	4.37213
GO:0006629	lipid metabolic process	LOC100514665	LOC100514665	UDP-glucuronosyltransferase 2B18-like	9.64392e-24	4.69659e-21	4.37213
GO:0006629	lipid metabolic process	LOC100739659	LOC100739659	lanosterol 14-alpha demethylase-like	9.64392e-24	4.69659e-21	4.37213
GO:0006629	lipid metabolic process	LCAT	LCAT	Lecithin cholesterol acyltransferase	9.64392e-24	4.69659e-21	4.37213
GO:0006629	lipid metabolic process	Eci1	ECI1	Uncharacterized protein	9.64392e-24	4.69659e-21	4.37213
GO:0006629	lipid metabolic process	LOC100524254	LOC100524254	NADH-cytochrome b5 reductase 3	9.64392e-24	4.69659e-21	4.37213
GO:0006629	lipid metabolic process	EBP	EBP	Uncharacterized protein	9.64392e-24	4.69659e-21	4.37213
GO:0006629	lipid metabolic process	PTGDS	PTGDS	Prostaglandin-H2 D-isomerase	9.64392e-24	4.69659e-21	4.37213
GO:0006629	lipid metabolic process	PLA2G12A	PLA2G12A	Uncharacterized protein	9.64392e-24	4.69659e-21	4.37213
GO:0006629	lipid metabolic process	AACS	AACS	Uncharacterized protein	9.64392e-24	4.69659e-21	4.37213
GO:0006629	lipid metabolic process	LOC102162014	LOC102162014	acyl-coenzyme A thioesterase 12-like	9.64392e-24	4.69659e-21	4.37213
GO:0006629	lipid metabolic process	LDLR	LDLR	Low-density lipoprotein receptor	9.64392e-24	4.69659e-21	4.37213
GO:0006629	lipid metabolic process	SGMS1	SGMS1	Phosphatidylcholine:ceramide cholinephosphotransferase 1	9.64392e-24	4.69659e-21	4.37213
GO:0006629	lipid metabolic process	HSD17B8	HSD17B8	Estradiol 17-beta-dehydrogenase 8	9.64392e-24	4.69659e-21	4.37213
GO:0006629	lipid metabolic process	LOC100620603	LOC100620603	bile acyl-CoA synthetase-like	9.64392e-24	4.69659e-21	4.37213
GO:0006629	lipid metabolic process	PTDSS1	PTDSS1	Uncharacterized protein	9.64392e-24	4.69659e-21	4.37213
GO:0006629	lipid metabolic process	LOC102158419	LOC102158419	bile acyl-CoA synthetase-like	9.64392e-24	4.69659e-21	4.37213
GO:0006629	lipid metabolic process	LOC100738724	LOC100738724	24-hydroxycholesterol 7-alpha-hydroxylase-like	9.64392e-24	4.69659e-21	4.37213
GO:0006629	lipid metabolic process	LOC100739304	LOC100739304	isopentenyl-diphosphate Delta-isomerase 1-like	9.64392e-24	4.69659e-21	4.37213
GO:0006629	lipid metabolic process	LOC102159831	LOC102159831	bile acyl-CoA synthetase-like	9.64392e-24	4.69659e-21	4.37213
GO:0006629	lipid metabolic process	DECR2	DECR2	Uncharacterized protein	9.64392e-24	4.69659e-21	4.37213
GO:0006629	lipid metabolic process	LIPC	LIPC	Hepatic lipase	9.64392e-24	4.69659e-21	4.37213
GO:0006629	lipid metabolic process	LOC100737035	LOC100737035	Uncharacterized protein	9.64392e-24	4.69659e-21	4.37213
GO:0006629	lipid metabolic process	PTPMT1	PTPMT1	Uncharacterized protein	9.64392e-24	4.69659e-21	4.37213
GO:0006629	lipid metabolic process	PLBD2	PLBD2	Uncharacterized protein	9.64392e-24	4.69659e-21	4.37213
GO:0006629	lipid metabolic process	ACOT12	ACOT12	Uncharacterized protein	9.64392e-24	4.69659e-21	4.37213
GO:0006629	lipid metabolic process	HSD17B6	HSD17B6	Uncharacterized protein	9.64392e-24	4.69659e-21	4.37213
GO:0006631	fatty acid metabolic process	CROT	CROT	Uncharacterized protein	4.52648e-21	1.76352e-18	7.44886
GO:0006631	fatty acid metabolic process	AMACR	AMACR	Uncharacterized protein	4.52648e-21	1.76352e-18	7.44886
GO:0006631	fatty acid metabolic process	LOC100739739	LOC100739739	Uncharacterized protein	4.52648e-21	1.76352e-18	7.44886
GO:0006631	fatty acid metabolic process	ACSM4	ACSM4	Uncharacterized protein	4.52648e-21	1.76352e-18	7.44886
GO:0006631	fatty acid metabolic process	CYP4A21	CYP4A21	Taurochenodeoxycholic 6 alpha-hydroxylase	4.52648e-21	1.76352e-18	7.44886
GO:0006631	fatty acid metabolic process	ACO	ACO	Acyl-CoA oxidase	4.52648e-21	1.76352e-18	7.44886
GO:0006631	fatty acid metabolic process	ACSM3	ACSM3	Uncharacterized protein	4.52648e-21	1.76352e-18	7.44886
GO:0006631	fatty acid metabolic process	HSD17B4	HSD17B4	Uncharacterized protein	4.52648e-21	1.76352e-18	7.44886
GO:0006631	fatty acid metabolic process	ACOX1	ACOX1	Palmitoyl acyl-CoA oxidase 1	4.52648e-21	1.76352e-18	7.44886
GO:0006631	fatty acid metabolic process	ACADSB	ACADSB	Uncharacterized protein	4.52648e-21	1.76352e-18	7.44886
GO:0006631	fatty acid metabolic process	ACACB	ACACB	Acetyl-coenzyme A carboxylase beta	4.52648e-21	1.76352e-18	7.44886
GO:0006631	fatty acid metabolic process	LOC100627844	LOC100627844	Uncharacterized protein	4.52648e-21	1.76352e-18	7.44886
GO:0006631	fatty acid metabolic process	CPT1A	CPT1A	Uncharacterized protein	4.52648e-21	1.76352e-18	7.44886
GO:0006631	fatty acid metabolic process	PECR	PECR	Uncharacterized protein	4.52648e-21	1.76352e-18	7.44886
GO:0006631	fatty acid metabolic process	LOC100739494	LOC100739494	very long-chain acyl-CoA synthetase-like	4.52648e-21	1.76352e-18	7.44886
GO:0006631	fatty acid metabolic process	FASN	FASN	Fatty acid synthase	4.52648e-21	1.76352e-18	7.44886
GO:0006631	fatty acid metabolic process	HADH	HADH	Hydroxyacyl-coenzyme A dehydrogenase, mitochondrial	4.52648e-21	1.76352e-18	7.44886
GO:0006631	fatty acid metabolic process	SLC27A2	SLC27A2	Uncharacterized protein	4.52648e-21	1.76352e-18	7.44886
GO:0006631	fatty acid metabolic process	LOC100739500	LOC100739500	acyl-CoA synthetase family member 3, mitochondrial-like	4.52648e-21	1.76352e-18	7.44886
GO:0006631	fatty acid metabolic process	ACADS	ACADS	Short-chain-specific acyl-CoA dehydrogenase, mitochondrial	4.52648e-21	1.76352e-18	7.44886
GO:0006631	fatty acid metabolic process	LOC102158184	LOC102158184	peroxisomal bifunctional enzyme-like	4.52648e-21	1.76352e-18	7.44886
GO:0006631	fatty acid metabolic process	ECHS1	ECHS1	Uncharacterized protein	4.52648e-21	1.76352e-18	7.44886
GO:0006631	fatty acid metabolic process	LOC102161205	LOC102161205	carnitine O-palmitoyltransferase 1, liver isoform-like	4.52648e-21	1.76352e-18	7.44886
GO:0006631	fatty acid metabolic process	ACACA	ACACA	Acetyl-CoA carboxylase alpha	4.52648e-21	1.76352e-18	7.44886
GO:0006631	fatty acid metabolic process	ACADL	ACADL	Long-chain specific acyl-CoA dehydrogenase, mitochondrial	4.52648e-21	1.76352e-18	7.44886
GO:0006631	fatty acid metabolic process	PTPLAD1	PTPLAD1	Uncharacterized protein	4.52648e-21	1.76352e-18	7.44886
GO:0006631	fatty acid metabolic process	ECH1	ECH1	Peroxisomal enoyl coenzyme A hydratase 1	4.52648e-21	1.76352e-18	7.44886
GO:0006631	fatty acid metabolic process	MSMO1	MSMO1	Methylsterol monooxygenase 1	4.52648e-21	1.76352e-18	7.44886
GO:0006631	fatty acid metabolic process	ACOX2	ACOX2	Acyl-coenzyme A oxidase	4.52648e-21	1.76352e-18	7.44886
GO:0006631	fatty acid metabolic process	ECHDC2	ECHDC2	Uncharacterized protein	4.52648e-21	1.76352e-18	7.44886
GO:0006631	fatty acid metabolic process	DECR1	DECR1	Uncharacterized protein	4.52648e-21	1.76352e-18	7.44886
GO:0006631	fatty acid metabolic process	Eci1	ECI1	Uncharacterized protein	4.52648e-21	1.76352e-18	7.44886
GO:0006631	fatty acid metabolic process	PTGDS	PTGDS	Prostaglandin-H2 D-isomerase	4.52648e-21	1.76352e-18	7.44886
GO:0006631	fatty acid metabolic process	AACS	AACS	Uncharacterized protein	4.52648e-21	1.76352e-18	7.44886
GO:0006631	fatty acid metabolic process	LOC102162014	LOC102162014	acyl-coenzyme A thioesterase 12-like	4.52648e-21	1.76352e-18	7.44886
GO:0006631	fatty acid metabolic process	HSD17B8	HSD17B8	Estradiol 17-beta-dehydrogenase 8	4.52648e-21	1.76352e-18	7.44886
GO:0006631	fatty acid metabolic process	LOC100620603	LOC100620603	bile acyl-CoA synthetase-like	4.52648e-21	1.76352e-18	7.44886
GO:0006631	fatty acid metabolic process	LOC102158419	LOC102158419	bile acyl-CoA synthetase-like	4.52648e-21	1.76352e-18	7.44886
GO:0006631	fatty acid metabolic process	PHYH	PHYH	Uncharacterized protein	4.52648e-21	1.76352e-18	7.44886
GO:0006631	fatty acid metabolic process	LOC102159831	LOC102159831	bile acyl-CoA synthetase-like	4.52648e-21	1.76352e-18	7.44886
GO:0006631	fatty acid metabolic process	DECR2	DECR2	Uncharacterized protein	4.52648e-21	1.76352e-18	7.44886
GO:0006631	fatty acid metabolic process	GHR	GHR	Growth hormone receptor protein	4.52648e-21	1.76352e-18	7.44886
GO:0006631	fatty acid metabolic process	ACOT12	ACOT12	Uncharacterized protein	4.52648e-21	1.76352e-18	7.44886
GO:0006635	fatty acid beta-oxidation	CROT	CROT	Uncharacterized protein	1.77653e-19	5.7678e-17	15.1664
GO:0006635	fatty acid beta-oxidation	LOC102165643	LOC102165643	methylmalonyl-CoA mutase, mitochondrial-like	1.77653e-19	5.7678e-17	15.1664
GO:0006635	fatty acid beta-oxidation	ACO	ACO	Acyl-CoA oxidase	1.77653e-19	5.7678e-17	15.1664
GO:0006635	fatty acid beta-oxidation	HSD17B4	HSD17B4	Uncharacterized protein	1.77653e-19	5.7678e-17	15.1664
GO:0006635	fatty acid beta-oxidation	ACOX1	ACOX1	Palmitoyl acyl-CoA oxidase 1	1.77653e-19	5.7678e-17	15.1664
GO:0006635	fatty acid beta-oxidation	ABCD3	ABCD3	Uncharacterized protein	1.77653e-19	5.7678e-17	15.1664
GO:0006635	fatty acid beta-oxidation	CPT1A	CPT1A	Uncharacterized protein	1.77653e-19	5.7678e-17	15.1664
GO:0006635	fatty acid beta-oxidation	PPARd	PPARD	Peroxisome proliferator-activated receptor delta	1.77653e-19	5.7678e-17	15.1664
GO:0006635	fatty acid beta-oxidation	LOC100739494	LOC100739494	very long-chain acyl-CoA synthetase-like	1.77653e-19	5.7678e-17	15.1664
GO:0006635	fatty acid beta-oxidation	HADH	HADH	Hydroxyacyl-coenzyme A dehydrogenase, mitochondrial	1.77653e-19	5.7678e-17	15.1664
GO:0006635	fatty acid beta-oxidation	LOC100157394	LOC100157394	propionyl-CoA carboxylase alpha chain, mitochondrial-like	1.77653e-19	5.7678e-17	15.1664
GO:0006635	fatty acid beta-oxidation	SLC27A2	SLC27A2	Uncharacterized protein	1.77653e-19	5.7678e-17	15.1664
GO:0006635	fatty acid beta-oxidation	ACADS	ACADS	Short-chain-specific acyl-CoA dehydrogenase, mitochondrial	1.77653e-19	5.7678e-17	15.1664
GO:0006635	fatty acid beta-oxidation	LOC102158184	LOC102158184	peroxisomal bifunctional enzyme-like	1.77653e-19	5.7678e-17	15.1664
GO:0006635	fatty acid beta-oxidation	ECHS1	ECHS1	Uncharacterized protein	1.77653e-19	5.7678e-17	15.1664
GO:0006635	fatty acid beta-oxidation	LOC102161205	LOC102161205	carnitine O-palmitoyltransferase 1, liver isoform-like	1.77653e-19	5.7678e-17	15.1664
GO:0006635	fatty acid beta-oxidation	ACADL	ACADL	Long-chain specific acyl-CoA dehydrogenase, mitochondrial	1.77653e-19	5.7678e-17	15.1664
GO:0006635	fatty acid beta-oxidation	PEX5	PEX5	Uncharacterized protein	1.77653e-19	5.7678e-17	15.1664
GO:0006635	fatty acid beta-oxidation	ECH1	ECH1	Peroxisomal enoyl coenzyme A hydratase 1	1.77653e-19	5.7678e-17	15.1664
GO:0006635	fatty acid beta-oxidation	ACOX2	ACOX2	Acyl-coenzyme A oxidase	1.77653e-19	5.7678e-17	15.1664
GO:0006635	fatty acid beta-oxidation	DECR1	DECR1	Uncharacterized protein	1.77653e-19	5.7678e-17	15.1664
GO:0006635	fatty acid beta-oxidation	SLC25A17	SLC25A17	Uncharacterized protein	1.77653e-19	5.7678e-17	15.1664
GO:0006635	fatty acid beta-oxidation	LOC100620952	LOC100620952	Uncharacterized protein	1.77653e-19	5.7678e-17	15.1664
GO:0006635	fatty acid beta-oxidation	Eci1	ECI1	Uncharacterized protein	1.77653e-19	5.7678e-17	15.1664
GO:0006635	fatty acid beta-oxidation	PCCB	PCCB	Propionyl-CoA carboxylase beta chain, mitochondrial	1.77653e-19	5.7678e-17	15.1664
GO:0006635	fatty acid beta-oxidation	PCCA	PCCA	propionyl CoA carboxylase, alpha polypeptide	1.77653e-19	5.7678e-17	15.1664
GO:0006805	xenobiotic metabolic process	GSTZ1	GSTZ1	Uncharacterized protein	1.15739e-15	3.22085e-13	6.33164
GO:0006805	xenobiotic metabolic process	AHCY	AHCY	Adenosylhomocysteinase	1.15739e-15	3.22085e-13	6.33164
GO:0006805	xenobiotic metabolic process	LOC102167481	LOC102167481	cytochrome P450 4F6-like	1.15739e-15	3.22085e-13	6.33164
GO:0006805	xenobiotic metabolic process	LOC100737319	LOC100737319	Uncharacterized protein	1.15739e-15	3.22085e-13	6.33164
GO:0006805	xenobiotic metabolic process	CYP4A21	CYP4A21	Taurochenodeoxycholic 6 alpha-hydroxylase	1.15739e-15	3.22085e-13	6.33164
GO:0006805	xenobiotic metabolic process	CYP39A1	CYP39A1	Cytochrome P450	1.15739e-15	3.22085e-13	6.33164
GO:0006805	xenobiotic metabolic process	FMO1	FMO1	Flavin-containing monooxygenase 1	1.15739e-15	3.22085e-13	6.33164
GO:0006805	xenobiotic metabolic process	LOC100620357	LOC100620357	Uncharacterized protein	1.15739e-15	3.22085e-13	6.33164
GO:0006805	xenobiotic metabolic process	ACSS2	ACSS2	Acyl-CoA synthetase short-chain family member 2	1.15739e-15	3.22085e-13	6.33164
GO:0006805	xenobiotic metabolic process	LOC100627844	LOC100627844	Uncharacterized protein	1.15739e-15	3.22085e-13	6.33164
GO:0006805	xenobiotic metabolic process	LOC102158584	LOC102158584	sterol 26-hydroxylase, mitochondrial-like	1.15739e-15	3.22085e-13	6.33164
GO:0006805	xenobiotic metabolic process	LOC733634	AKR1C1	Uncharacterized protein	1.15739e-15	3.22085e-13	6.33164
GO:0006805	xenobiotic metabolic process	CYP2C33	CYP2C33	Uncharacterized protein	1.15739e-15	3.22085e-13	6.33164
GO:0006805	xenobiotic metabolic process	CYP2C49	CYP2C49	Uncharacterized protein	1.15739e-15	3.22085e-13	6.33164
GO:0006805	xenobiotic metabolic process	MAT1A	MAT1A	S-adenosylmethionine synthase	1.15739e-15	3.22085e-13	6.33164
GO:0006805	xenobiotic metabolic process	LOC102166076	LOC102166076	UDP-glucuronosyltransferase 1-6-like	1.15739e-15	3.22085e-13	6.33164
GO:0006805	xenobiotic metabolic process	CYP2D25	CYP2D25	Vitamin D(3) 25-hydroxylase	1.15739e-15	3.22085e-13	6.33164
GO:0006805	xenobiotic metabolic process	LOC100517803	LOC100517803	Uncharacterized protein	1.15739e-15	3.22085e-13	6.33164
GO:0006805	xenobiotic metabolic process	SULT1C2	SULT1C2	Uncharacterized protein	1.15739e-15	3.22085e-13	6.33164
GO:0006805	xenobiotic metabolic process	LOC733635	LOC733635	Uncharacterized protein	1.15739e-15	3.22085e-13	6.33164
GO:0006805	xenobiotic metabolic process	UGT1A6	UGT1A6	UDP-glucuronosyltransferase 1A1	1.15739e-15	3.22085e-13	6.33164
GO:0006805	xenobiotic metabolic process	LOC100739101	LOC100739101	Uncharacterized protein	1.15739e-15	3.22085e-13	6.33164
GO:0006805	xenobiotic metabolic process	CYP2C42	CYP2C42	Cytochrome P450 2C42	1.15739e-15	3.22085e-13	6.33164
GO:0006805	xenobiotic metabolic process	MGST3	MGST3	Microsomal glutathione S-transferase 3	1.15739e-15	3.22085e-13	6.33164
GO:0006805	xenobiotic metabolic process	CYP2C32	CYP2C32	Cytochrome P450 2C32	1.15739e-15	3.22085e-13	6.33164
GO:0006805	xenobiotic metabolic process	ALDH2	ALDH2	Mitochondrial aldehyde dehydrogenase 2	1.15739e-15	3.22085e-13	6.33164
GO:0006805	xenobiotic metabolic process	CYP4F55	CYP4F55	Uncharacterized protein	1.15739e-15	3.22085e-13	6.33164
GO:0006805	xenobiotic metabolic process	CYP2C36	CYP2C36	Cytochrome P450 2C36	1.15739e-15	3.22085e-13	6.33164
GO:0006805	xenobiotic metabolic process	LOC100738003	LOC100738003	25-hydroxycholesterol 7-alpha-hydroxylase-like	1.15739e-15	3.22085e-13	6.33164
GO:0006805	xenobiotic metabolic process	LOC100739659	LOC100739659	lanosterol 14-alpha demethylase-like	1.15739e-15	3.22085e-13	6.33164
GO:0006805	xenobiotic metabolic process	MAOB	MAOB	Amine oxidase [flavin-containing] B	1.15739e-15	3.22085e-13	6.33164
GO:0006805	xenobiotic metabolic process	LOC100738724	LOC100738724	24-hydroxycholesterol 7-alpha-hydroxylase-like	1.15739e-15	3.22085e-13	6.33164
GO:0006805	xenobiotic metabolic process	LOC100739320	LOC100739320	Uncharacterized protein	1.15739e-15	3.22085e-13	6.33164
GO:0006805	xenobiotic metabolic process	AHR	AHR	Aryl hydrocarbon receptor	1.15739e-15	3.22085e-13	6.33164
GO:0006805	xenobiotic metabolic process	GLYAT	GLYAT	Uncharacterized protein	1.15739e-15	3.22085e-13	6.33164
GO:0044255	cellular lipid metabolic process	CROT	CROT	Uncharacterized protein	1.89004e-14	4.60226e-12	5.68408
GO:0044255	cellular lipid metabolic process	AMACR	AMACR	Uncharacterized protein	1.89004e-14	4.60226e-12	5.68408
GO:0044255	cellular lipid metabolic process	LOC102165643	LOC102165643	methylmalonyl-CoA mutase, mitochondrial-like	1.89004e-14	4.60226e-12	5.68408
GO:0044255	cellular lipid metabolic process	LOC100739739	LOC100739739	Uncharacterized protein	1.89004e-14	4.60226e-12	5.68408
GO:0044255	cellular lipid metabolic process	CYP4A21	CYP4A21	Taurochenodeoxycholic 6 alpha-hydroxylase	1.89004e-14	4.60226e-12	5.68408
GO:0044255	cellular lipid metabolic process	ACO	ACO	Acyl-CoA oxidase	1.89004e-14	4.60226e-12	5.68408
GO:0044255	cellular lipid metabolic process	HSD17B4	HSD17B4	Uncharacterized protein	1.89004e-14	4.60226e-12	5.68408
GO:0044255	cellular lipid metabolic process	ACAT1	ACAT1	Uncharacterized protein	1.89004e-14	4.60226e-12	5.68408
GO:0044255	cellular lipid metabolic process	LOC100737308	LOC100737308	D-beta-hydroxybutyrate dehydrogenase, mitochondrial-like	1.89004e-14	4.60226e-12	5.68408
GO:0044255	cellular lipid metabolic process	ANGPTL4	ANGPTL4	Angiopoietin-related protein 4	1.89004e-14	4.60226e-12	5.68408
GO:0044255	cellular lipid metabolic process	ACACB	ACACB	Acetyl-coenzyme A carboxylase beta	1.89004e-14	4.60226e-12	5.68408
GO:0044255	cellular lipid metabolic process	HMGCL	HMGCL	Uncharacterized protein	1.89004e-14	4.60226e-12	5.68408
GO:0044255	cellular lipid metabolic process	LOC100627844	LOC100627844	Uncharacterized protein	1.89004e-14	4.60226e-12	5.68408
GO:0044255	cellular lipid metabolic process	CPT1A	CPT1A	Uncharacterized protein	1.89004e-14	4.60226e-12	5.68408
GO:0044255	cellular lipid metabolic process	LOC100739494	LOC100739494	very long-chain acyl-CoA synthetase-like	1.89004e-14	4.60226e-12	5.68408
GO:0044255	cellular lipid metabolic process	FASN	FASN	Fatty acid synthase	1.89004e-14	4.60226e-12	5.68408
GO:0044255	cellular lipid metabolic process	HADH	HADH	Hydroxyacyl-coenzyme A dehydrogenase, mitochondrial	1.89004e-14	4.60226e-12	5.68408
GO:0044255	cellular lipid metabolic process	LOC100157394	LOC100157394	propionyl-CoA carboxylase alpha chain, mitochondrial-like	1.89004e-14	4.60226e-12	5.68408
GO:0044255	cellular lipid metabolic process	SLC27A2	SLC27A2	Uncharacterized protein	1.89004e-14	4.60226e-12	5.68408
GO:0044255	cellular lipid metabolic process	ACADS	ACADS	Short-chain-specific acyl-CoA dehydrogenase, mitochondrial	1.89004e-14	4.60226e-12	5.68408
GO:0044255	cellular lipid metabolic process	ECHS1	ECHS1	Uncharacterized protein	1.89004e-14	4.60226e-12	5.68408
GO:0044255	cellular lipid metabolic process	LOC102161205	LOC102161205	carnitine O-palmitoyltransferase 1, liver isoform-like	1.89004e-14	4.60226e-12	5.68408
GO:0044255	cellular lipid metabolic process	ACACA	ACACA	Acetyl-CoA carboxylase alpha	1.89004e-14	4.60226e-12	5.68408
GO:0044255	cellular lipid metabolic process	LOC100155725	LOC100155725	D-beta-hydroxybutyrate dehydrogenase, mitochondrial-like	1.89004e-14	4.60226e-12	5.68408
GO:0044255	cellular lipid metabolic process	ACADL	ACADL	Long-chain specific acyl-CoA dehydrogenase, mitochondrial	1.89004e-14	4.60226e-12	5.68408
GO:0044255	cellular lipid metabolic process	PEX5	PEX5	Uncharacterized protein	1.89004e-14	4.60226e-12	5.68408
GO:0044255	cellular lipid metabolic process	ACOX2	ACOX2	Acyl-coenzyme A oxidase	1.89004e-14	4.60226e-12	5.68408
GO:0044255	cellular lipid metabolic process	DECR1	DECR1	Uncharacterized protein	1.89004e-14	4.60226e-12	5.68408
GO:0044255	cellular lipid metabolic process	SLC25A17	SLC25A17	Uncharacterized protein	1.89004e-14	4.60226e-12	5.68408
GO:0044255	cellular lipid metabolic process	Eci1	ECI1	Uncharacterized protein	1.89004e-14	4.60226e-12	5.68408
GO:0044255	cellular lipid metabolic process	SLC25A20	SLC25A20	Uncharacterized protein	1.89004e-14	4.60226e-12	5.68408
GO:0044255	cellular lipid metabolic process	PCCB	PCCB	Propionyl-CoA carboxylase beta chain, mitochondrial	1.89004e-14	4.60226e-12	5.68408
GO:0044255	cellular lipid metabolic process	BDH1	BDH1	Uncharacterized protein	1.89004e-14	4.60226e-12	5.68408
GO:0044255	cellular lipid metabolic process	PHYH	PHYH	Uncharacterized protein	1.89004e-14	4.60226e-12	5.68408
GO:0044255	cellular lipid metabolic process	PCCA	PCCA	propionyl CoA carboxylase, alpha polypeptide	1.89004e-14	4.60226e-12	5.68408
GO:0034641	cellular nitrogen compound metabolic process	CTH	CTH	Cystathionine gamma-lyase	2.1282e-12	4.60637e-10	4.71886
GO:0034641	cellular nitrogen compound metabolic process	AGMAT	AGMAT	Uncharacterized protein	2.1282e-12	4.60637e-10	4.71886
GO:0034641	cellular nitrogen compound metabolic process	GSTZ1	GSTZ1	Uncharacterized protein	2.1282e-12	4.60637e-10	4.71886
GO:0034641	cellular nitrogen compound metabolic process	AHCY	AHCY	Adenosylhomocysteinase	2.1282e-12	4.60637e-10	4.71886
GO:0034641	cellular nitrogen compound metabolic process	ALDH6A1	ALDH6A1	Uncharacterized protein	2.1282e-12	4.60637e-10	4.71886
GO:0034641	cellular nitrogen compound metabolic process	HAO1	HAO1	Uncharacterized protein	2.1282e-12	4.60637e-10	4.71886
GO:0034641	cellular nitrogen compound metabolic process	LOC100738911	LOC100738911	Uncharacterized protein	2.1282e-12	4.60637e-10	4.71886
GO:0034641	cellular nitrogen compound metabolic process	GRHPR	GRHPR	Uncharacterized protein	2.1282e-12	4.60637e-10	4.71886
GO:0034641	cellular nitrogen compound metabolic process	ACAT1	ACAT1	Uncharacterized protein	2.1282e-12	4.60637e-10	4.71886
GO:0034641	cellular nitrogen compound metabolic process	ACADSB	ACADSB	Uncharacterized protein	2.1282e-12	4.60637e-10	4.71886
GO:0034641	cellular nitrogen compound metabolic process	PSMD8	PSMD8	Uncharacterized protein	2.1282e-12	4.60637e-10	4.71886
GO:0034641	cellular nitrogen compound metabolic process	LOC102164492	LOC102164492	3-hydroxyisobutyryl-CoA hydrolase, mitochondrial-like	2.1282e-12	4.60637e-10	4.71886
GO:0034641	cellular nitrogen compound metabolic process	GAMT	GAMT	Uncharacterized protein	2.1282e-12	4.60637e-10	4.71886
GO:0034641	cellular nitrogen compound metabolic process	UROC1	UROC1	Uncharacterized protein	2.1282e-12	4.60637e-10	4.71886
GO:0034641	cellular nitrogen compound metabolic process	OTC	OTC	Ornithine carbamoyltransferase, mitochondrial	2.1282e-12	4.60637e-10	4.71886
GO:0034641	cellular nitrogen compound metabolic process	SLC25A21	SLC25A21	Uncharacterized protein	2.1282e-12	4.60637e-10	4.71886
GO:0034641	cellular nitrogen compound metabolic process	MAT1A	MAT1A	S-adenosylmethionine synthase	2.1282e-12	4.60637e-10	4.71886
GO:0034641	cellular nitrogen compound metabolic process	GCDH	GCDH	Glutaryl-CoA dehydrogenase, mitochondrial	2.1282e-12	4.60637e-10	4.71886
GO:0034641	cellular nitrogen compound metabolic process	SMS	SMS	Uncharacterized protein	2.1282e-12	4.60637e-10	4.71886
GO:0034641	cellular nitrogen compound metabolic process	BCKDHB	BCKDHB	Branched chain keto acid dehydrogenase E1 beta polypeptide	2.1282e-12	4.60637e-10	4.71886
GO:0034641	cellular nitrogen compound metabolic process	DIO1	DIO1	Type I iodothyronine deiodinase	2.1282e-12	4.60637e-10	4.71886
GO:0034641	cellular nitrogen compound metabolic process	LOC100517616	LOC100517616	Uncharacterized protein	2.1282e-12	4.60637e-10	4.71886
GO:0034641	cellular nitrogen compound metabolic process	CCBL2	CCBL2	Uncharacterized protein	2.1282e-12	4.60637e-10	4.71886
GO:0034641	cellular nitrogen compound metabolic process	AUH	AUH	Uncharacterized protein	2.1282e-12	4.60637e-10	4.71886
GO:0034641	cellular nitrogen compound metabolic process	LOC100739748	LOC100739748	Uncharacterized protein	2.1282e-12	4.60637e-10	4.71886
GO:0034641	cellular nitrogen compound metabolic process	GATM	GATM	Glycine amidinotransferase, mitochondrial	2.1282e-12	4.60637e-10	4.71886
GO:0034641	cellular nitrogen compound metabolic process	HGD	HGD	Uncharacterized protein	2.1282e-12	4.60637e-10	4.71886
GO:0034641	cellular nitrogen compound metabolic process	BCKDHA	BCKDHA	Branched chain keto acid dehydrogenase E1 alpha polypeptide	2.1282e-12	4.60637e-10	4.71886
GO:0034641	cellular nitrogen compound metabolic process	HPD	HPD	4-hydroxyphenylpyruvate dioxygenase	2.1282e-12	4.60637e-10	4.71886
GO:0034641	cellular nitrogen compound metabolic process	IYD	IYD	Iodotyrosine dehalogenase 1	2.1282e-12	4.60637e-10	4.71886
GO:0034641	cellular nitrogen compound metabolic process	MCCC1	MCCC1	Uncharacterized protein	2.1282e-12	4.60637e-10	4.71886
GO:0034641	cellular nitrogen compound metabolic process	CDO1	CDO1	Uncharacterized protein	2.1282e-12	4.60637e-10	4.71886
GO:0034641	cellular nitrogen compound metabolic process	SHMT2	SHMT2	Serine hydroxymethyltransferase	2.1282e-12	4.60637e-10	4.71886
GO:0034641	cellular nitrogen compound metabolic process	IVD	IVD	Isovaleryl Coenzyme A dehydrogenase	2.1282e-12	4.60637e-10	4.71886
GO:0034641	cellular nitrogen compound metabolic process	AGXT2	AGXT2	Uncharacterized protein	2.1282e-12	4.60637e-10	4.71886
GO:0006767	water-soluble vitamin metabolic process	LOC100736917	LOC100736917	Uncharacterized protein	2.4066e-12	4.68806e-10	6.87087
GO:0006767	water-soluble vitamin metabolic process	LOC100514752	LOC100514752	Uncharacterized protein	2.4066e-12	4.68806e-10	6.87087
GO:0006767	water-soluble vitamin metabolic process	LOC102165643	LOC102165643	methylmalonyl-CoA mutase, mitochondrial-like	2.4066e-12	4.68806e-10	6.87087
GO:0006767	water-soluble vitamin metabolic process	LOC100739739	LOC100739739	Uncharacterized protein	2.4066e-12	4.68806e-10	6.87087
GO:0006767	water-soluble vitamin metabolic process	LOC100155620	LOC100155620	Feline leukemia virus subgroup A receptor	2.4066e-12	4.68806e-10	6.87087
GO:0006767	water-soluble vitamin metabolic process	COASY	COASY	Bifunctional coenzyme A synthase	2.4066e-12	4.68806e-10	6.87087
GO:0006767	water-soluble vitamin metabolic process	LOC100156145	LOC100156145	Uncharacterized protein	2.4066e-12	4.68806e-10	6.87087
GO:0006767	water-soluble vitamin metabolic process	ACACB	ACACB	Acetyl-coenzyme A carboxylase beta	2.4066e-12	4.68806e-10	6.87087
GO:0006767	water-soluble vitamin metabolic process	SLC5A6	SLC5A6	Uncharacterized protein	2.4066e-12	4.68806e-10	6.87087
GO:0006767	water-soluble vitamin metabolic process	PANK1	PANK1	Uncharacterized protein	2.4066e-12	4.68806e-10	6.87087
GO:0006767	water-soluble vitamin metabolic process	FASN	FASN	Fatty acid synthase	2.4066e-12	4.68806e-10	6.87087
GO:0006767	water-soluble vitamin metabolic process	BTD	BTD	biotinidase	2.4066e-12	4.68806e-10	6.87087
GO:0006767	water-soluble vitamin metabolic process	LOC100157394	LOC100157394	propionyl-CoA carboxylase alpha chain, mitochondrial-like	2.4066e-12	4.68806e-10	6.87087
GO:0006767	water-soluble vitamin metabolic process	LOC100518580	LOC100518580	Uncharacterized protein	2.4066e-12	4.68806e-10	6.87087
GO:0006767	water-soluble vitamin metabolic process	PC	PC	Uncharacterized protein	2.4066e-12	4.68806e-10	6.87087
GO:0006767	water-soluble vitamin metabolic process	LOC100737057	LOC100737057	Uncharacterized protein	2.4066e-12	4.68806e-10	6.87087
GO:0006767	water-soluble vitamin metabolic process	ACACA	ACACA	Acetyl-CoA carboxylase alpha	2.4066e-12	4.68806e-10	6.87087
GO:0006767	water-soluble vitamin metabolic process	ENPP1	ENPP1	Ecto-nucleotide pyrophosphatase/phosphodiesterase 1	2.4066e-12	4.68806e-10	6.87087
GO:0006767	water-soluble vitamin metabolic process	LOC100524254	LOC100524254	NADH-cytochrome b5 reductase 3	2.4066e-12	4.68806e-10	6.87087
GO:0006767	water-soluble vitamin metabolic process	MOCS1	MOCS1	Uncharacterized protein	2.4066e-12	4.68806e-10	6.87087
GO:0006767	water-soluble vitamin metabolic process	PCCB	PCCB	Propionyl-CoA carboxylase beta chain, mitochondrial	2.4066e-12	4.68806e-10	6.87087
GO:0006767	water-soluble vitamin metabolic process	LOC100627890	LOC100627890	Uncharacterized protein	2.4066e-12	4.68806e-10	6.87087
GO:0006767	water-soluble vitamin metabolic process	MCCC1	MCCC1	Uncharacterized protein	2.4066e-12	4.68806e-10	6.87087
GO:0006767	water-soluble vitamin metabolic process	PCCA	PCCA	propionyl CoA carboxylase, alpha polypeptide	2.4066e-12	4.68806e-10	6.87087
GO:0006767	water-soluble vitamin metabolic process	SHMT2	SHMT2	Serine hydroxymethyltransferase	2.4066e-12	4.68806e-10	6.87087
GO:0008206	bile acid metabolic process	AMACR	AMACR	Uncharacterized protein	4.43187e-12	7.84843e-10	10.9466
GO:0008206	bile acid metabolic process	HSD17B4	HSD17B4	Uncharacterized protein	4.43187e-12	7.84843e-10	10.9466
GO:0008206	bile acid metabolic process	CYP39A1	CYP39A1	Cytochrome P450	4.43187e-12	7.84843e-10	10.9466
GO:0008206	bile acid metabolic process	LOC102158584	LOC102158584	sterol 26-hydroxylase, mitochondrial-like	4.43187e-12	7.84843e-10	10.9466
GO:0008206	bile acid metabolic process	LOC733634	AKR1C1	Uncharacterized protein	4.43187e-12	7.84843e-10	10.9466
GO:0008206	bile acid metabolic process	LOC100739494	LOC100739494	very long-chain acyl-CoA synthetase-like	4.43187e-12	7.84843e-10	10.9466
GO:0008206	bile acid metabolic process	SLC27A2	SLC27A2	Uncharacterized protein	4.43187e-12	7.84843e-10	10.9466
GO:0008206	bile acid metabolic process	LOC100623140	LOC100623140	sodium/bile acid cotransporter-like	4.43187e-12	7.84843e-10	10.9466
GO:0008206	bile acid metabolic process	LOC733635	LOC733635	Uncharacterized protein	4.43187e-12	7.84843e-10	10.9466
GO:0008206	bile acid metabolic process	ACOX2	ACOX2	Acyl-coenzyme A oxidase	4.43187e-12	7.84843e-10	10.9466
GO:0008206	bile acid metabolic process	LOC100738003	LOC100738003	25-hydroxycholesterol 7-alpha-hydroxylase-like	4.43187e-12	7.84843e-10	10.9466
GO:0008206	bile acid metabolic process	HSD3B7	HSD3B7	Uncharacterized protein	4.43187e-12	7.84843e-10	10.9466
GO:0008206	bile acid metabolic process	NR1H4	NR1H4	Uncharacterized protein	4.43187e-12	7.84843e-10	10.9466
GO:0008206	bile acid metabolic process	LOC100620603	LOC100620603	bile acyl-CoA synthetase-like	4.43187e-12	7.84843e-10	10.9466
GO:0008206	bile acid metabolic process	LOC102158419	LOC102158419	bile acyl-CoA synthetase-like	4.43187e-12	7.84843e-10	10.9466
GO:0008206	bile acid metabolic process	LOC100738724	LOC100738724	24-hydroxycholesterol 7-alpha-hydroxylase-like	4.43187e-12	7.84843e-10	10.9466
GO:0008206	bile acid metabolic process	LOC102159831	LOC102159831	bile acyl-CoA synthetase-like	4.43187e-12	7.84843e-10	10.9466
GO:0008206	bile acid metabolic process	SLC10A1	SLC10A1	Uncharacterized protein	4.43187e-12	7.84843e-10	10.9466
GO:0006768	biotin metabolic process	LOC100736917	LOC100736917	Uncharacterized protein	9.88464e-12	1.60461e-09	20.6431
GO:0006768	biotin metabolic process	LOC100514752	LOC100514752	Uncharacterized protein	9.88464e-12	1.60461e-09	20.6431
GO:0006768	biotin metabolic process	ACACB	ACACB	Acetyl-coenzyme A carboxylase beta	9.88464e-12	1.60461e-09	20.6431
GO:0006768	biotin metabolic process	SLC5A6	SLC5A6	Uncharacterized protein	9.88464e-12	1.60461e-09	20.6431
GO:0006768	biotin metabolic process	BTD	BTD	biotinidase	9.88464e-12	1.60461e-09	20.6431
GO:0006768	biotin metabolic process	LOC100157394	LOC100157394	propionyl-CoA carboxylase alpha chain, mitochondrial-like	9.88464e-12	1.60461e-09	20.6431
GO:0006768	biotin metabolic process	LOC100518580	LOC100518580	Uncharacterized protein	9.88464e-12	1.60461e-09	20.6431
GO:0006768	biotin metabolic process	PC	PC	Uncharacterized protein	9.88464e-12	1.60461e-09	20.6431
GO:0006768	biotin metabolic process	LOC100737057	LOC100737057	Uncharacterized protein	9.88464e-12	1.60461e-09	20.6431
GO:0006768	biotin metabolic process	ACACA	ACACA	Acetyl-CoA carboxylase alpha	9.88464e-12	1.60461e-09	20.6431
GO:0006768	biotin metabolic process	PCCB	PCCB	Propionyl-CoA carboxylase beta chain, mitochondrial	9.88464e-12	1.60461e-09	20.6431
GO:0006768	biotin metabolic process	MCCC1	MCCC1	Uncharacterized protein	9.88464e-12	1.60461e-09	20.6431
GO:0006768	biotin metabolic process	PCCA	PCCA	propionyl CoA carboxylase, alpha polypeptide	9.88464e-12	1.60461e-09	20.6431
GO:0006766	vitamin metabolic process	LOC100736917	LOC100736917	Uncharacterized protein	1.13831e-11	1.70571e-09	6.32363
GO:0006766	vitamin metabolic process	LOC100514752	LOC100514752	Uncharacterized protein	1.13831e-11	1.70571e-09	6.32363
GO:0006766	vitamin metabolic process	LOC102165643	LOC102165643	methylmalonyl-CoA mutase, mitochondrial-like	1.13831e-11	1.70571e-09	6.32363
GO:0006766	vitamin metabolic process	LOC100739739	LOC100739739	Uncharacterized protein	1.13831e-11	1.70571e-09	6.32363
GO:0006766	vitamin metabolic process	LOC100155620	LOC100155620	Feline leukemia virus subgroup A receptor	1.13831e-11	1.70571e-09	6.32363
GO:0006766	vitamin metabolic process	COASY	COASY	Bifunctional coenzyme A synthase	1.13831e-11	1.70571e-09	6.32363
GO:0006766	vitamin metabolic process	LOC100156145	LOC100156145	Uncharacterized protein	1.13831e-11	1.70571e-09	6.32363
GO:0006766	vitamin metabolic process	ACACB	ACACB	Acetyl-coenzyme A carboxylase beta	1.13831e-11	1.70571e-09	6.32363
GO:0006766	vitamin metabolic process	SLC5A6	SLC5A6	Uncharacterized protein	1.13831e-11	1.70571e-09	6.32363
GO:0006766	vitamin metabolic process	PANK1	PANK1	Uncharacterized protein	1.13831e-11	1.70571e-09	6.32363
GO:0006766	vitamin metabolic process	FASN	FASN	Fatty acid synthase	1.13831e-11	1.70571e-09	6.32363
GO:0006766	vitamin metabolic process	BTD	BTD	biotinidase	1.13831e-11	1.70571e-09	6.32363
GO:0006766	vitamin metabolic process	LOC100157394	LOC100157394	propionyl-CoA carboxylase alpha chain, mitochondrial-like	1.13831e-11	1.70571e-09	6.32363
GO:0006766	vitamin metabolic process	LOC100518580	LOC100518580	Uncharacterized protein	1.13831e-11	1.70571e-09	6.32363
GO:0006766	vitamin metabolic process	PC	PC	Uncharacterized protein	1.13831e-11	1.70571e-09	6.32363
GO:0006766	vitamin metabolic process	LOC100737057	LOC100737057	Uncharacterized protein	1.13831e-11	1.70571e-09	6.32363
GO:0006766	vitamin metabolic process	ACACA	ACACA	Acetyl-CoA carboxylase alpha	1.13831e-11	1.70571e-09	6.32363
GO:0006766	vitamin metabolic process	ENPP1	ENPP1	Ecto-nucleotide pyrophosphatase/phosphodiesterase 1	1.13831e-11	1.70571e-09	6.32363
GO:0006766	vitamin metabolic process	LOC100524254	LOC100524254	NADH-cytochrome b5 reductase 3	1.13831e-11	1.70571e-09	6.32363
GO:0006766	vitamin metabolic process	MOCS1	MOCS1	Uncharacterized protein	1.13831e-11	1.70571e-09	6.32363
GO:0006766	vitamin metabolic process	PCCB	PCCB	Propionyl-CoA carboxylase beta chain, mitochondrial	1.13831e-11	1.70571e-09	6.32363
GO:0006766	vitamin metabolic process	LOC100627890	LOC100627890	Uncharacterized protein	1.13831e-11	1.70571e-09	6.32363
GO:0006766	vitamin metabolic process	MCCC1	MCCC1	Uncharacterized protein	1.13831e-11	1.70571e-09	6.32363
GO:0006766	vitamin metabolic process	PCCA	PCCA	propionyl CoA carboxylase, alpha polypeptide	1.13831e-11	1.70571e-09	6.32363
GO:0006766	vitamin metabolic process	SHMT2	SHMT2	Serine hydroxymethyltransferase	1.13831e-11	1.70571e-09	6.32363
GO:0008202	steroid metabolic process	LOC100156757	LOC100156757	apolipoprotein F-like	6.23321e-10	8.67306e-08	5.31773
GO:0008202	steroid metabolic process	MBTPS1	MBTPS1	MBTPS1	6.23321e-10	8.67306e-08	5.31773
GO:0008202	steroid metabolic process	PMVK	PMVK	Phosphomevalonate kinase	6.23321e-10	8.67306e-08	5.31773
GO:0008202	steroid metabolic process	CYP39A1	CYP39A1	Cytochrome P450	6.23321e-10	8.67306e-08	5.31773
GO:0008202	steroid metabolic process	DHRS4	DHRS4	Dehydrogenase/reductase SDR family member 4	6.23321e-10	8.67306e-08	5.31773
GO:0008202	steroid metabolic process	SOAT2	SOAT2	O-acyltransferase	6.23321e-10	8.67306e-08	5.31773
GO:0008202	steroid metabolic process	SC5D	SC5D	Uncharacterized protein	6.23321e-10	8.67306e-08	5.31773
GO:0008202	steroid metabolic process	TM7SF2	TM7SF2	Uncharacterized protein	6.23321e-10	8.67306e-08	5.31773
GO:0008202	steroid metabolic process	CYP2D25	CYP2D25	Vitamin D(3) 25-hydroxylase	6.23321e-10	8.67306e-08	5.31773
GO:0008202	steroid metabolic process	LOC100625138	LOC100625138	Uncharacterized protein	6.23321e-10	8.67306e-08	5.31773
GO:0008202	steroid metabolic process	LOC100625332	LOC100625332	Uncharacterized protein	6.23321e-10	8.67306e-08	5.31773
GO:0008202	steroid metabolic process	MSMO1	MSMO1	Methylsterol monooxygenase 1	6.23321e-10	8.67306e-08	5.31773
GO:0008202	steroid metabolic process	LOC100516628	LOC100516628	Uncharacterized protein	6.23321e-10	8.67306e-08	5.31773
GO:0008202	steroid metabolic process	LOC100738003	LOC100738003	25-hydroxycholesterol 7-alpha-hydroxylase-like	6.23321e-10	8.67306e-08	5.31773
GO:0008202	steroid metabolic process	LOC100514665	LOC100514665	UDP-glucuronosyltransferase 2B18-like	6.23321e-10	8.67306e-08	5.31773
GO:0008202	steroid metabolic process	LOC100739659	LOC100739659	lanosterol 14-alpha demethylase-like	6.23321e-10	8.67306e-08	5.31773
GO:0008202	steroid metabolic process	LCAT	LCAT	Lecithin cholesterol acyltransferase	6.23321e-10	8.67306e-08	5.31773
GO:0008202	steroid metabolic process	LOC100524254	LOC100524254	NADH-cytochrome b5 reductase 3	6.23321e-10	8.67306e-08	5.31773
GO:0008202	steroid metabolic process	EBP	EBP	Uncharacterized protein	6.23321e-10	8.67306e-08	5.31773
GO:0008202	steroid metabolic process	LDLR	LDLR	Low-density lipoprotein receptor	6.23321e-10	8.67306e-08	5.31773
GO:0008202	steroid metabolic process	LOC100738724	LOC100738724	24-hydroxycholesterol 7-alpha-hydroxylase-like	6.23321e-10	8.67306e-08	5.31773
GO:0008202	steroid metabolic process	LOC100739304	LOC100739304	isopentenyl-diphosphate Delta-isomerase 1-like	6.23321e-10	8.67306e-08	5.31773
GO:0008202	steroid metabolic process	LOC100739320	LOC100739320	Uncharacterized protein	6.23321e-10	8.67306e-08	5.31773
GO:0008202	steroid metabolic process	HSD17B6	HSD17B6	Uncharacterized protein	6.23321e-10	8.67306e-08	5.31773
GO:0006699	bile acid biosynthetic process	AMACR	AMACR	Uncharacterized protein	8.56388e-10	1.11216e-07	12.813
GO:0006699	bile acid biosynthetic process	HSD17B4	HSD17B4	Uncharacterized protein	8.56388e-10	1.11216e-07	12.813
GO:0006699	bile acid biosynthetic process	CYP39A1	CYP39A1	Cytochrome P450	8.56388e-10	1.11216e-07	12.813
GO:0006699	bile acid biosynthetic process	LOC102158584	LOC102158584	sterol 26-hydroxylase, mitochondrial-like	8.56388e-10	1.11216e-07	12.813
GO:0006699	bile acid biosynthetic process	LOC100739494	LOC100739494	very long-chain acyl-CoA synthetase-like	8.56388e-10	1.11216e-07	12.813
GO:0006699	bile acid biosynthetic process	SLC27A2	SLC27A2	Uncharacterized protein	8.56388e-10	1.11216e-07	12.813
GO:0006699	bile acid biosynthetic process	ACOX2	ACOX2	Acyl-coenzyme A oxidase	8.56388e-10	1.11216e-07	12.813
GO:0006699	bile acid biosynthetic process	LOC100738003	LOC100738003	25-hydroxycholesterol 7-alpha-hydroxylase-like	8.56388e-10	1.11216e-07	12.813
GO:0006699	bile acid biosynthetic process	HSD3B7	HSD3B7	Uncharacterized protein	8.56388e-10	1.11216e-07	12.813
GO:0006699	bile acid biosynthetic process	LOC100620603	LOC100620603	bile acyl-CoA synthetase-like	8.56388e-10	1.11216e-07	12.813
GO:0006699	bile acid biosynthetic process	LOC102158419	LOC102158419	bile acyl-CoA synthetase-like	8.56388e-10	1.11216e-07	12.813
GO:0006699	bile acid biosynthetic process	LOC100738724	LOC100738724	24-hydroxycholesterol 7-alpha-hydroxylase-like	8.56388e-10	1.11216e-07	12.813
GO:0006699	bile acid biosynthetic process	LOC102159831	LOC102159831	bile acyl-CoA synthetase-like	8.56388e-10	1.11216e-07	12.813
GO:0006091	generation of precursor metabolites and energy	CROT	CROT	Uncharacterized protein	4.12478e-09	5.02191e-07	7.14571
GO:0006091	generation of precursor metabolites and energy	ACO	ACO	Acyl-CoA oxidase	4.12478e-09	5.02191e-07	7.14571
GO:0006091	generation of precursor metabolites and energy	ACOX1	ACOX1	Palmitoyl acyl-CoA oxidase 1	4.12478e-09	5.02191e-07	7.14571
GO:0006091	generation of precursor metabolites and energy	SLC25A27	SLC25A27	Uncoupling protein 4 transcript 2	4.12478e-09	5.02191e-07	7.14571
GO:0006091	generation of precursor metabolites and energy	GBE1	GBE1	Glucan 1,4-alpha-branching enzyme 1	4.12478e-09	5.02191e-07	7.14571
GO:0006091	generation of precursor metabolites and energy	LOC102166829	LOC102166829	probable 2-oxoglutarate dehydrogenase E1 component DHKTD1, mitochondrial-like	4.12478e-09	5.02191e-07	7.14571
GO:0006091	generation of precursor metabolites and energy	PPARd	PPARD	Peroxisome proliferator-activated receptor delta	4.12478e-09	5.02191e-07	7.14571
GO:0006091	generation of precursor metabolites and energy	LOC100514471	LOC100514471	Uncharacterized protein	4.12478e-09	5.02191e-07	7.14571
GO:0006091	generation of precursor metabolites and energy	LOC100524239	LOC100524239	Uncharacterized protein	4.12478e-09	5.02191e-07	7.14571
GO:0006091	generation of precursor metabolites and energy	LOC100521794	LOC100521794	phosphorylase b kinase regulatory subunit beta-like	4.12478e-09	5.02191e-07	7.14571
GO:0006091	generation of precursor metabolites and energy	LOC100157421	LOC100157421	1,4-alpha-glucan-branching enzyme-like	4.12478e-09	5.02191e-07	7.14571
GO:0006091	generation of precursor metabolites and energy	XYLB	XYLB	Uncharacterized protein	4.12478e-09	5.02191e-07	7.14571
GO:0006091	generation of precursor metabolites and energy	ATP5B	ATP5B	ATP synthase subunit beta	4.12478e-09	5.02191e-07	7.14571
GO:0006091	generation of precursor metabolites and energy	LOC100513372	LOC100513372	probable 2-oxoglutarate dehydrogenase E1 component DHKTD1, mitochondrial-like	4.12478e-09	5.02191e-07	7.14571
GO:0006091	generation of precursor metabolites and energy	ENPP1	ENPP1	Ecto-nucleotide pyrophosphatase/phosphodiesterase 1	4.12478e-09	5.02191e-07	7.14571
GO:0006091	generation of precursor metabolites and energy	LOC100625881	LOC100625881	phosphorylase b kinase regulatory subunit beta-like	4.12478e-09	5.02191e-07	7.14571
GO:0006091	generation of precursor metabolites and energy	LOC100516938	LOC100516938	Uncharacterized protein	4.12478e-09	5.02191e-07	7.14571
GO:0006633	fatty acid biosynthetic process	LOC100739739	LOC100739739	Uncharacterized protein	1.4458e-08	1.65671e-06	6.47877
GO:0006633	fatty acid biosynthetic process	FAXDC2	FAXDC2	Uncharacterized protein	1.4458e-08	1.65671e-06	6.47877
GO:0006633	fatty acid biosynthetic process	ACSM3	ACSM3	Uncharacterized protein	1.4458e-08	1.65671e-06	6.47877
GO:0006633	fatty acid biosynthetic process	ACACB	ACACB	Acetyl-coenzyme A carboxylase beta	1.4458e-08	1.65671e-06	6.47877
GO:0006633	fatty acid biosynthetic process	PECR	PECR	Uncharacterized protein	1.4458e-08	1.65671e-06	6.47877
GO:0006633	fatty acid biosynthetic process	FASN	FASN	Fatty acid synthase	1.4458e-08	1.65671e-06	6.47877
GO:0006633	fatty acid biosynthetic process	SC5D	SC5D	Uncharacterized protein	1.4458e-08	1.65671e-06	6.47877
GO:0006633	fatty acid biosynthetic process	LOC100739500	LOC100739500	acyl-CoA synthetase family member 3, mitochondrial-like	1.4458e-08	1.65671e-06	6.47877
GO:0006633	fatty acid biosynthetic process	ACACA	ACACA	Acetyl-CoA carboxylase alpha	1.4458e-08	1.65671e-06	6.47877
GO:0006633	fatty acid biosynthetic process	PTPLAD1	PTPLAD1	Uncharacterized protein	1.4458e-08	1.65671e-06	6.47877
GO:0006633	fatty acid biosynthetic process	MSMO1	MSMO1	Methylsterol monooxygenase 1	1.4458e-08	1.65671e-06	6.47877
GO:0006633	fatty acid biosynthetic process	LOC100626871	LOC100626871	fatty acid hydroxylase domain-containing protein 2-like	1.4458e-08	1.65671e-06	6.47877
GO:0006633	fatty acid biosynthetic process	PTGDS	PTGDS	Prostaglandin-H2 D-isomerase	1.4458e-08	1.65671e-06	6.47877
GO:0006633	fatty acid biosynthetic process	PCCB	PCCB	Propionyl-CoA carboxylase beta chain, mitochondrial	1.4458e-08	1.65671e-06	6.47877
GO:0006633	fatty acid biosynthetic process	HSD17B8	HSD17B8	Estradiol 17-beta-dehydrogenase 8	1.4458e-08	1.65671e-06	6.47877
GO:0006633	fatty acid biosynthetic process	LIPC	LIPC	Hepatic lipase	1.4458e-08	1.65671e-06	6.47877
GO:0006633	fatty acid biosynthetic process	LOC100737035	LOC100737035	Uncharacterized protein	1.4458e-08	1.65671e-06	6.47877
GO:0046951	ketone body biosynthetic process	ACAT1	ACAT1	Uncharacterized protein	5.77816e-08	6.25325e-06	22.8663
GO:0046951	ketone body biosynthetic process	LOC100737308	LOC100737308	D-beta-hydroxybutyrate dehydrogenase, mitochondrial-like	5.77816e-08	6.25325e-06	22.8663
GO:0046951	ketone body biosynthetic process	HMGCL	HMGCL	Uncharacterized protein	5.77816e-08	6.25325e-06	22.8663
GO:0046951	ketone body biosynthetic process	LOC100155725	LOC100155725	D-beta-hydroxybutyrate dehydrogenase, mitochondrial-like	5.77816e-08	6.25325e-06	22.8663
GO:0046951	ketone body biosynthetic process	LOC100620603	LOC100620603	bile acyl-CoA synthetase-like	5.77816e-08	6.25325e-06	22.8663
GO:0046951	ketone body biosynthetic process	BDH1	BDH1	Uncharacterized protein	5.77816e-08	6.25325e-06	22.8663
GO:0046951	ketone body biosynthetic process	LOC102158419	LOC102158419	bile acyl-CoA synthetase-like	5.77816e-08	6.25325e-06	22.8663
GO:0046951	ketone body biosynthetic process	LOC102159831	LOC102159831	bile acyl-CoA synthetase-like	5.77816e-08	6.25325e-06	22.8663
GO:0009083	branched-chain amino acid catabolic process	ALDH6A1	ALDH6A1	Uncharacterized protein	1.75995e-07	1.80441e-05	11.4331
GO:0009083	branched-chain amino acid catabolic process	LOC100738911	LOC100738911	Uncharacterized protein	1.75995e-07	1.80441e-05	11.4331
GO:0009083	branched-chain amino acid catabolic process	ACAT1	ACAT1	Uncharacterized protein	1.75995e-07	1.80441e-05	11.4331
GO:0009083	branched-chain amino acid catabolic process	ACADSB	ACADSB	Uncharacterized protein	1.75995e-07	1.80441e-05	11.4331
GO:0009083	branched-chain amino acid catabolic process	LOC102164492	LOC102164492	3-hydroxyisobutyryl-CoA hydrolase, mitochondrial-like	1.75995e-07	1.80441e-05	11.4331
GO:0009083	branched-chain amino acid catabolic process	BCKDHB	BCKDHB	Branched chain keto acid dehydrogenase E1 beta polypeptide	1.75995e-07	1.80441e-05	11.4331
GO:0009083	branched-chain amino acid catabolic process	AUH	AUH	Uncharacterized protein	1.75995e-07	1.80441e-05	11.4331
GO:0009083	branched-chain amino acid catabolic process	BCKDHA	BCKDHA	Branched chain keto acid dehydrogenase E1 alpha polypeptide	1.75995e-07	1.80441e-05	11.4331
GO:0009083	branched-chain amino acid catabolic process	MCCC1	MCCC1	Uncharacterized protein	1.75995e-07	1.80441e-05	11.4331
GO:0009083	branched-chain amino acid catabolic process	IVD	IVD	Isovaleryl Coenzyme A dehydrogenase	1.75995e-07	1.80441e-05	11.4331
GO:0006694	steroid biosynthetic process	PMVK	PMVK	Phosphomevalonate kinase	2.7078e-07	2.6374e-05	6.45419
GO:0006694	steroid biosynthetic process	STARD4	STARD4	StAR-related lipid transfer domain-containing 4	2.7078e-07	2.6374e-05	6.45419
GO:0006694	steroid biosynthetic process	NDUFA9	NDUFA9	Uncharacterized protein	2.7078e-07	2.6374e-05	6.45419
GO:0006694	steroid biosynthetic process	SC5D	SC5D	Uncharacterized protein	2.7078e-07	2.6374e-05	6.45419
GO:0006694	steroid biosynthetic process	TM7SF2	TM7SF2	Uncharacterized protein	2.7078e-07	2.6374e-05	6.45419
GO:0006694	steroid biosynthetic process	LOC100625138	LOC100625138	Uncharacterized protein	2.7078e-07	2.6374e-05	6.45419
GO:0006694	steroid biosynthetic process	LOC100625332	LOC100625332	Uncharacterized protein	2.7078e-07	2.6374e-05	6.45419
GO:0006694	steroid biosynthetic process	MSMO1	MSMO1	Methylsterol monooxygenase 1	2.7078e-07	2.6374e-05	6.45419
GO:0006694	steroid biosynthetic process	LOC100739659	LOC100739659	lanosterol 14-alpha demethylase-like	2.7078e-07	2.6374e-05	6.45419
GO:0006694	steroid biosynthetic process	LOC100524254	LOC100524254	NADH-cytochrome b5 reductase 3	2.7078e-07	2.6374e-05	6.45419
GO:0006694	steroid biosynthetic process	EBP	EBP	Uncharacterized protein	2.7078e-07	2.6374e-05	6.45419
GO:0006694	steroid biosynthetic process	HSD3B7	HSD3B7	Uncharacterized protein	2.7078e-07	2.6374e-05	6.45419
GO:0006694	steroid biosynthetic process	HSD17B8	HSD17B8	Estradiol 17-beta-dehydrogenase 8	2.7078e-07	2.6374e-05	6.45419
GO:0006694	steroid biosynthetic process	LOC100739304	LOC100739304	isopentenyl-diphosphate Delta-isomerase 1-like	2.7078e-07	2.6374e-05	6.45419
GO:0000038	very long-chain fatty acid metabolic process	ACO	ACO	Acyl-CoA oxidase	3.3015e-07	3.06254e-05	12.8623
GO:0000038	very long-chain fatty acid metabolic process	HSD17B4	HSD17B4	Uncharacterized protein	3.3015e-07	3.06254e-05	12.8623
GO:0000038	very long-chain fatty acid metabolic process	ACOX1	ACOX1	Palmitoyl acyl-CoA oxidase 1	3.3015e-07	3.06254e-05	12.8623
GO:0000038	very long-chain fatty acid metabolic process	LOC100739494	LOC100739494	very long-chain acyl-CoA synthetase-like	3.3015e-07	3.06254e-05	12.8623
GO:0000038	very long-chain fatty acid metabolic process	SLC27A2	SLC27A2	Uncharacterized protein	3.3015e-07	3.06254e-05	12.8623
GO:0000038	very long-chain fatty acid metabolic process	PEX5	PEX5	Uncharacterized protein	3.3015e-07	3.06254e-05	12.8623
GO:0000038	very long-chain fatty acid metabolic process	LOC100620603	LOC100620603	bile acyl-CoA synthetase-like	3.3015e-07	3.06254e-05	12.8623
GO:0000038	very long-chain fatty acid metabolic process	LOC102158419	LOC102158419	bile acyl-CoA synthetase-like	3.3015e-07	3.06254e-05	12.8623
GO:0000038	very long-chain fatty acid metabolic process	LOC102159831	LOC102159831	bile acyl-CoA synthetase-like	3.3015e-07	3.06254e-05	12.8623
GO:0006006	glucose metabolic process	LOC100514752	LOC100514752	Uncharacterized protein	4.13521e-07	3.66154e-05	4.23449
GO:0006006	glucose metabolic process	MDH2	MDH2	Malate dehydrogenase, mitochondrial	4.13521e-07	3.66154e-05	4.23449		↓
GO:0006006	glucose metabolic process	SORD	SORD	Sorbitol dehydrogenase	4.13521e-07	3.66154e-05	4.23449		↓
GO:0006006	glucose metabolic process	GBE1	GBE1	Glucan 1,4-alpha-branching enzyme 1	4.13521e-07	3.66154e-05	4.23449
GO:0006006	glucose metabolic process	CPT1A	CPT1A	Uncharacterized protein	4.13521e-07	3.66154e-05	4.23449		↓
GO:0006006	glucose metabolic process	PPARd	PPARD	Peroxisome proliferator-activated receptor delta	4.13521e-07	3.66154e-05	4.23449
GO:0006006	glucose metabolic process	TNF	TNF	Tumor necrosis factor alpha	4.13521e-07	3.66154e-05	4.23449
GO:0006006	glucose metabolic process	PC	PC	Uncharacterized protein	4.13521e-07	3.66154e-05	4.23449		↓
GO:0006006	glucose metabolic process	LOC100738771	LOC100738771	glycogen debranching enzyme-like	4.13521e-07	3.66154e-05	4.23449
GO:0006006	glucose metabolic process	LOC102161205	LOC102161205	carnitine O-palmitoyltransferase 1, liver isoform-like	4.13521e-07	3.66154e-05	4.23449
GO:0006006	glucose metabolic process	LOC100521794	LOC100521794	phosphorylase b kinase regulatory subunit beta-like	4.13521e-07	3.66154e-05	4.23449
GO:0006006	glucose metabolic process	PCK1	PCK1	Phosphoenolpyruvate carboxykinase 1 (Soluble)	4.13521e-07	3.66154e-05	4.23449		↓
GO:0006006	glucose metabolic process	PDHB	PDHB	Uncharacterized protein	4.13521e-07	3.66154e-05	4.23449		↓
GO:0006006	glucose metabolic process	LOC100157421	LOC100157421	1,4-alpha-glucan-branching enzyme-like	4.13521e-07	3.66154e-05	4.23449
GO:0006006	glucose metabolic process	PFKFB1	PFKFB1	Uncharacterized protein	4.13521e-07	3.66154e-05	4.23449		↓
GO:0006006	glucose metabolic process	LOC100622330	LOC100622330	malate dehydrogenase, mitochondrial-like	4.13521e-07	3.66154e-05	4.23449
GO:0006006	glucose metabolic process	LOC100625881	LOC100625881	phosphorylase b kinase regulatory subunit beta-like	4.13521e-07	3.66154e-05	4.23449
GO:0006006	glucose metabolic process	LOC100736786	LOC100736786	6-phosphofructo-2-kinase/fructose-2,6-bisphosphatase 1-like	4.13521e-07	3.66154e-05	4.23449
GO:0006006	glucose metabolic process	FBP2	FBP2	Uncharacterized protein	4.13521e-07	3.66154e-05	4.23449		↓
GO:0006006	glucose metabolic process	LOC100516938	LOC100516938	Uncharacterized protein	4.13521e-07	3.66154e-05	4.23449
GO:0051289	protein homotetramerization	CTH	CTH	Cystathionine gamma-lyase	4.5519e-07	3.85526e-05	6.75594
GO:0051289	protein homotetramerization	HPRT1	HPRT1	Hypoxanthine-guanine phosphoribosyltransferase 1	4.5519e-07	3.85526e-05	6.75594
GO:0051289	protein homotetramerization	ACACB	ACACB	Acetyl-coenzyme A carboxylase beta	4.5519e-07	3.85526e-05	6.75594
GO:0051289	protein homotetramerization	LOC100626911	LOC100626911	serine hydroxymethyltransferase, mitochondrial-like	4.5519e-07	3.85526e-05	6.75594
GO:0051289	protein homotetramerization	LOC100514459	LOC100514459	Serine hydroxymethyltransferase	4.5519e-07	3.85526e-05	6.75594
GO:0051289	protein homotetramerization	ACADS	ACADS	Short-chain-specific acyl-CoA dehydrogenase, mitochondrial	4.5519e-07	3.85526e-05	6.75594
GO:0051289	protein homotetramerization	ACACA	ACACA	Acetyl-CoA carboxylase alpha	4.5519e-07	3.85526e-05	6.75594
GO:0051289	protein homotetramerization	ACADL	ACADL	Long-chain specific acyl-CoA dehydrogenase, mitochondrial	4.5519e-07	3.85526e-05	6.75594
GO:0051289	protein homotetramerization	LOC102161142	LOC102161142	serine hydroxymethyltransferase, mitochondrial-like	4.5519e-07	3.85526e-05	6.75594
GO:0051289	protein homotetramerization	GNMT	GNMT	Glycine N-methyltransferase	4.5519e-07	3.85526e-05	6.75594
GO:0051289	protein homotetramerization	DECR1	DECR1	Uncharacterized protein	4.5519e-07	3.85526e-05	6.75594
GO:0051289	protein homotetramerization	PPAT	PPAT	phosphoribosyl pyrophosphate amidotransferase	4.5519e-07	3.85526e-05	6.75594
GO:0051289	protein homotetramerization	SHMT2	SHMT2	Serine hydroxymethyltransferase	4.5519e-07	3.85526e-05	6.75594
GO:0060612	adipose tissue development	LOC102164780	LOC102164780	spartin-like	5.37441e-07	4.20678e-05	9.85615
GO:0060612	adipose tissue development	ACAT1	ACAT1	Uncharacterized protein	5.37441e-07	4.20678e-05	9.85615
GO:0060612	adipose tissue development	LOC100737308	LOC100737308	D-beta-hydroxybutyrate dehydrogenase, mitochondrial-like	5.37441e-07	4.20678e-05	9.85615
GO:0060612	adipose tissue development	SPG20	SPG20	spastic paraplegia 20 (Troyer syndrome)	5.37441e-07	4.20678e-05	9.85615
GO:0060612	adipose tissue development	PPARd	PPARD	Peroxisome proliferator-activated receptor delta	5.37441e-07	4.20678e-05	9.85615
GO:0060612	adipose tissue development	LOC100152415	LOC100152415	spartin-like	5.37441e-07	4.20678e-05	9.85615
GO:0060612	adipose tissue development	LOC100155725	LOC100155725	D-beta-hydroxybutyrate dehydrogenase, mitochondrial-like	5.37441e-07	4.20678e-05	9.85615
GO:0060612	adipose tissue development	ARID5B	ARID5B	AT rich interactive domain 5B (MRF1-like)	5.37441e-07	4.20678e-05	9.85615
GO:0060612	adipose tissue development	AACS	AACS	Uncharacterized protein	5.37441e-07	4.20678e-05	9.85615
GO:0060612	adipose tissue development	BDH1	BDH1	Uncharacterized protein	5.37441e-07	4.20678e-05	9.85615
GO:0008203	cholesterol metabolic process	LOC100156757	LOC100156757	apolipoprotein F-like	5.39885e-07	4.20678e-05	4.85908
GO:0008203	cholesterol metabolic process	MBTPS1	MBTPS1	MBTPS1	5.39885e-07	4.20678e-05	4.85908
GO:0008203	cholesterol metabolic process	PMVK	PMVK	Phosphomevalonate kinase	5.39885e-07	4.20678e-05	4.85908
GO:0008203	cholesterol metabolic process	PPARd	PPARD	Peroxisome proliferator-activated receptor delta	5.39885e-07	4.20678e-05	4.85908
GO:0008203	cholesterol metabolic process	LOC102158584	LOC102158584	sterol 26-hydroxylase, mitochondrial-like	5.39885e-07	4.20678e-05	4.85908
GO:0008203	cholesterol metabolic process	SOAT2	SOAT2	O-acyltransferase	5.39885e-07	4.20678e-05	4.85908
GO:0008203	cholesterol metabolic process	LOC100524171	LOC100524171	Uncharacterized protein	5.39885e-07	4.20678e-05	4.85908
GO:0008203	cholesterol metabolic process	TM7SF2	TM7SF2	Uncharacterized protein	5.39885e-07	4.20678e-05	4.85908
GO:0008203	cholesterol metabolic process	LOC100738003	LOC100738003	25-hydroxycholesterol 7-alpha-hydroxylase-like	5.39885e-07	4.20678e-05	4.85908
GO:0008203	cholesterol metabolic process	LOC100739659	LOC100739659	lanosterol 14-alpha demethylase-like	5.39885e-07	4.20678e-05	4.85908
GO:0008203	cholesterol metabolic process	LCAT	LCAT	Lecithin cholesterol acyltransferase	5.39885e-07	4.20678e-05	4.85908
GO:0008203	cholesterol metabolic process	LOC100524254	LOC100524254	NADH-cytochrome b5 reductase 3	5.39885e-07	4.20678e-05	4.85908
GO:0008203	cholesterol metabolic process	EBP	EBP	Uncharacterized protein	5.39885e-07	4.20678e-05	4.85908
GO:0008203	cholesterol metabolic process	LDLR	LDLR	Low-density lipoprotein receptor	5.39885e-07	4.20678e-05	4.85908
GO:0008203	cholesterol metabolic process	LOC100739304	LOC100739304	isopentenyl-diphosphate Delta-isomerase 1-like	5.39885e-07	4.20678e-05	4.85908
GO:0008203	cholesterol metabolic process	LIPC	LIPC	Hepatic lipase	5.39885e-07	4.20678e-05	4.85908
GO:0008203	cholesterol metabolic process	LOC100737035	LOC100737035	Uncharacterized protein	5.39885e-07	4.20678e-05	4.85908
GO:0042594	response to starvation	ACAT1	ACAT1	Uncharacterized protein	6.29819e-07	4.7188e-05	8.27397
GO:0042594	response to starvation	LOC100737308	LOC100737308	D-beta-hydroxybutyrate dehydrogenase, mitochondrial-like	6.29819e-07	4.7188e-05	8.27397
GO:0042594	response to starvation	HMGCL	HMGCL	Uncharacterized protein	6.29819e-07	4.7188e-05	8.27397
GO:0042594	response to starvation	ACADS	ACADS	Short-chain-specific acyl-CoA dehydrogenase, mitochondrial	6.29819e-07	4.7188e-05	8.27397
GO:0042594	response to starvation	LOC100155725	LOC100155725	D-beta-hydroxybutyrate dehydrogenase, mitochondrial-like	6.29819e-07	4.7188e-05	8.27397
GO:0042594	response to starvation	ULK1	ULK1	Uncharacterized protein	6.29819e-07	4.7188e-05	8.27397
GO:0042594	response to starvation	PFKFB1	PFKFB1	Uncharacterized protein	6.29819e-07	4.7188e-05	8.27397
GO:0042594	response to starvation	AACS	AACS	Uncharacterized protein	6.29819e-07	4.7188e-05	8.27397
GO:0042594	response to starvation	BDH1	BDH1	Uncharacterized protein	6.29819e-07	4.7188e-05	8.27397
GO:0042594	response to starvation	LOC100736786	LOC100736786	6-phosphofructo-2-kinase/fructose-2,6-bisphosphatase 1-like	6.29819e-07	4.7188e-05	8.27397
GO:0042594	response to starvation	LOC100739320	LOC100739320	Uncharacterized protein	6.29819e-07	4.7188e-05	8.27397
GO:0007599	hemostasis	LOC100627396	LOC100627396	fibrinogen gamma chain-like	9.04866e-07	6.52844e-05	6.29791
GO:0007599	hemostasis	F12	F12	Coagulation factor XII	9.04866e-07	6.52844e-05	6.29791
GO:0007599	hemostasis	FGG	FGG	Uncharacterized protein	9.04866e-07	6.52844e-05	6.29791
GO:0007599	hemostasis	FGB	FGB	Fibrinogen beta chain	9.04866e-07	6.52844e-05	6.29791
GO:0007599	hemostasis	LOC102158263	LOC102158263	Fibrinogen alpha chain	9.04866e-07	6.52844e-05	6.29791
GO:0007599	hemostasis	HRG	HRG	Uncharacterized protein	9.04866e-07	6.52844e-05	6.29791
GO:0007599	hemostasis	PLG	PLG	Plasminogen	9.04866e-07	6.52844e-05	6.29791
GO:0007599	hemostasis	LOC100514666	LOC100514666	fibrinogen alpha chain-like	9.04866e-07	6.52844e-05	6.29791
GO:0007599	hemostasis	KNG1	KNG1	Uncharacterized protein	9.04866e-07	6.52844e-05	6.29791
GO:0007599	hemostasis	F9	F9	Coagulation factor IX	9.04866e-07	6.52844e-05	6.29791
GO:0007599	hemostasis	FGA	FGA	Fibrinogen alpha chain	9.04866e-07	6.52844e-05	6.29791
GO:0007599	hemostasis	CPB2	CPB2	Uncharacterized protein	9.04866e-07	6.52844e-05	6.29791
GO:0007599	hemostasis	PROCR	PROCR	Endothelial protein C receptor	9.04866e-07	6.52844e-05	6.29791
GO:0006084	acetyl-CoA metabolic process	LOC100739739	LOC100739739	Uncharacterized protein	1.19018e-06	8.28028e-05	28.5828
GO:0006084	acetyl-CoA metabolic process	ACACB	ACACB	Acetyl-coenzyme A carboxylase beta	1.19018e-06	8.28028e-05	28.5828
GO:0006084	acetyl-CoA metabolic process	FASN	FASN	Fatty acid synthase	1.19018e-06	8.28028e-05	28.5828
GO:0006084	acetyl-CoA metabolic process	ACACA	ACACA	Acetyl-CoA carboxylase alpha	1.19018e-06	8.28028e-05	28.5828
GO:0006084	acetyl-CoA metabolic process	LOC102162014	LOC102162014	acyl-coenzyme A thioesterase 12-like	1.19018e-06	8.28028e-05	28.5828
GO:0006084	acetyl-CoA metabolic process	ACOT12	ACOT12	Uncharacterized protein	1.19018e-06	8.28028e-05	28.5828
GO:0044237	cellular metabolic process	MDH2	MDH2	Malate dehydrogenase, mitochondrial	1.26994e-06	8.53049e-05	3.61392
GO:0044237	cellular metabolic process	NUDFV2	NUDFV2	NDUFV2	1.26994e-06	8.53049e-05	3.61392
GO:0044237	cellular metabolic process	ND1	ND1	NADH-ubiquinone oxidoreductase chain 1	1.26994e-06	8.53049e-05	3.61392
GO:0044237	cellular metabolic process	NDUFA3	NDUFA3	Uncharacterized protein	1.26994e-06	8.53049e-05	3.61392
GO:0044237	cellular metabolic process	NNT	NNT	Uncharacterized protein	1.26994e-06	8.53049e-05	3.61392
GO:0044237	cellular metabolic process	SUCLG1	SUCLG1	Succinyl-CoA ligase [ADP/GDP-forming] subunit alpha, mitochondrial	1.26994e-06	8.53049e-05	3.61392
GO:0044237	cellular metabolic process	PDP2	PDP2	Uncharacterized protein	1.26994e-06	8.53049e-05	3.61392
GO:0044237	cellular metabolic process	LOC100524613	LOC100524613	cytochrome b-c1 complex subunit 2, mitochondrial-like	1.26994e-06	8.53049e-05	3.61392
GO:0044237	cellular metabolic process	ETFDH	ETFDH	Electron transfer flavoprotein-ubiquinone oxidoreductase, mitochondrial	1.26994e-06	8.53049e-05	3.61392
GO:0044237	cellular metabolic process	NDUFA9	NDUFA9	Uncharacterized protein	1.26994e-06	8.53049e-05	3.61392
GO:0044237	cellular metabolic process	LOC100738388	LOC100738388	NAD(P) transhydrogenase, mitochondrial-like	1.26994e-06	8.53049e-05	3.61392
GO:0044237	cellular metabolic process	LOC100524239	LOC100524239	Uncharacterized protein	1.26994e-06	8.53049e-05	3.61392
GO:0044237	cellular metabolic process	PDHB	PDHB	Uncharacterized protein	1.26994e-06	8.53049e-05	3.61392
GO:0044237	cellular metabolic process	ATP5B	ATP5B	ATP synthase subunit beta	1.26994e-06	8.53049e-05	3.61392
GO:0044237	cellular metabolic process	LOC100622330	LOC100622330	malate dehydrogenase, mitochondrial-like	1.26994e-06	8.53049e-05	3.61392
GO:0044237	cellular metabolic process	LOC100522678	LOC100522678	Cytochrome b-c1 complex subunit Rieske, mitochondrial	1.26994e-06	8.53049e-05	3.61392
GO:0044237	cellular metabolic process	NDUFA2	NDUFA2	NADH dehydrogenase (ubiquinone) 1 alpha subcomplex, 2, 8kDa	1.26994e-06	8.53049e-05	3.61392
GO:0044237	cellular metabolic process	ETFA	ETFA	Uncharacterized protein	1.26994e-06	8.53049e-05	3.61392
GO:0044237	cellular metabolic process	NDUFA10	NDUFA10	Uncharacterized protein	1.26994e-06	8.53049e-05	3.61392
GO:0044237	cellular metabolic process	LOC100156879	LOC100156879	Uncharacterized protein	1.26994e-06	8.53049e-05	3.61392
GO:0044237	cellular metabolic process	ADHFE1	ADHFE1	Uncharacterized protein	1.26994e-06	8.53049e-05	3.61392
GO:0044237	cellular metabolic process	NDUFV1	NDUFV1	Uncharacterized protein	1.26994e-06	8.53049e-05	3.61392
GO:0015908	fatty acid transport	CROT	CROT	Uncharacterized protein	1.61333e-06	0.000104759	12.7035
GO:0015908	fatty acid transport	PPARd	PPARD	Peroxisome proliferator-activated receptor delta	1.61333e-06	0.000104759	12.7035
GO:0015908	fatty acid transport	LOC100739494	LOC100739494	very long-chain acyl-CoA synthetase-like	1.61333e-06	0.000104759	12.7035
GO:0015908	fatty acid transport	SLC27A2	SLC27A2	Uncharacterized protein	1.61333e-06	0.000104759	12.7035
GO:0015908	fatty acid transport	SLC25A17	SLC25A17	Uncharacterized protein	1.61333e-06	0.000104759	12.7035
GO:0015908	fatty acid transport	LOC100620603	LOC100620603	bile acyl-CoA synthetase-like	1.61333e-06	0.000104759	12.7035
GO:0015908	fatty acid transport	LOC102158419	LOC102158419	bile acyl-CoA synthetase-like	1.61333e-06	0.000104759	12.7035
GO:0015908	fatty acid transport	LOC102159831	LOC102159831	bile acyl-CoA synthetase-like	1.61333e-06	0.000104759	12.7035
GO:0006637	acyl-CoA metabolic process	ACSM4	ACSM4	Uncharacterized protein	3.01879e-06	0.000189697	11.4331
GO:0006637	acyl-CoA metabolic process	HMGCL	HMGCL	Uncharacterized protein	3.01879e-06	0.000189697	11.4331
GO:0006637	acyl-CoA metabolic process	GCDH	GCDH	Glutaryl-CoA dehydrogenase, mitochondrial	3.01879e-06	0.000189697	11.4331
GO:0006637	acyl-CoA metabolic process	LOC100517803	LOC100517803	Uncharacterized protein	3.01879e-06	0.000189697	11.4331
GO:0006637	acyl-CoA metabolic process	LOC100739748	LOC100739748	Uncharacterized protein	3.01879e-06	0.000189697	11.4331
GO:0006637	acyl-CoA metabolic process	LOC102162014	LOC102162014	acyl-coenzyme A thioesterase 12-like	3.01879e-06	0.000189697	11.4331
GO:0006637	acyl-CoA metabolic process	GLYAT	GLYAT	Uncharacterized protein	3.01879e-06	0.000189697	11.4331
GO:0006637	acyl-CoA metabolic process	ACOT12	ACOT12	Uncharacterized protein	3.01879e-06	0.000189697	11.4331
GO:0006695	cholesterol biosynthetic process	PMVK	PMVK	Phosphomevalonate kinase	3.40561e-06	0.000207317	7.72509
GO:0006695	cholesterol biosynthetic process	SC5D	SC5D	Uncharacterized protein	3.40561e-06	0.000207317	7.72509
GO:0006695	cholesterol biosynthetic process	TM7SF2	TM7SF2	Uncharacterized protein	3.40561e-06	0.000207317	7.72509
GO:0006695	cholesterol biosynthetic process	LOC100625138	LOC100625138	Uncharacterized protein	3.40561e-06	0.000207317	7.72509
GO:0006695	cholesterol biosynthetic process	LOC100625332	LOC100625332	Uncharacterized protein	3.40561e-06	0.000207317	7.72509
GO:0006695	cholesterol biosynthetic process	MSMO1	MSMO1	Methylsterol monooxygenase 1	3.40561e-06	0.000207317	7.72509
GO:0006695	cholesterol biosynthetic process	LOC100739659	LOC100739659	lanosterol 14-alpha demethylase-like	3.40561e-06	0.000207317	7.72509
GO:0006695	cholesterol biosynthetic process	LOC100524254	LOC100524254	NADH-cytochrome b5 reductase 3	3.40561e-06	0.000207317	7.72509
GO:0006695	cholesterol biosynthetic process	EBP	EBP	Uncharacterized protein	3.40561e-06	0.000207317	7.72509
GO:0006695	cholesterol biosynthetic process	LOC100739304	LOC100739304	isopentenyl-diphosphate Delta-isomerase 1-like	3.40561e-06	0.000207317	7.72509
GO:0006099	tricarboxylic acid cycle	MDH2	MDH2	Malate dehydrogenase, mitochondrial	4.16915e-06	0.000246106	7.5218
GO:0006099	tricarboxylic acid cycle	LOC100738661	LOC100738661	uncharacterized LOC100738661	4.16915e-06	0.000246106	7.5218
GO:0006099	tricarboxylic acid cycle	NNT	NNT	Uncharacterized protein	4.16915e-06	0.000246106	7.5218
GO:0006099	tricarboxylic acid cycle	OGDHL	OGDHL	Uncharacterized protein	4.16915e-06	0.000246106	7.5218
GO:0006099	tricarboxylic acid cycle	SUCLG1	SUCLG1	Succinyl-CoA ligase [ADP/GDP-forming] subunit alpha, mitochondrial	4.16915e-06	0.000246106	7.5218
GO:0006099	tricarboxylic acid cycle	LOC102166829	LOC102166829	probable 2-oxoglutarate dehydrogenase E1 component DHKTD1, mitochondrial-like	4.16915e-06	0.000246106	7.5218
GO:0006099	tricarboxylic acid cycle	LOC100738388	LOC100738388	NAD(P) transhydrogenase, mitochondrial-like	4.16915e-06	0.000246106	7.5218
GO:0006099	tricarboxylic acid cycle	PDHB	PDHB	Uncharacterized protein	4.16915e-06	0.000246106	7.5218
GO:0006099	tricarboxylic acid cycle	LOC100513372	LOC100513372	probable 2-oxoglutarate dehydrogenase E1 component DHKTD1, mitochondrial-like	4.16915e-06	0.000246106	7.5218
GO:0006099	tricarboxylic acid cycle	LOC100622330	LOC100622330	malate dehydrogenase, mitochondrial-like	4.16915e-06	0.000246106	7.5218
GO:0036101	leukotriene B4 catabolic process	LOC102167481	LOC102167481	cytochrome P450 4F6-like	9.16475e-06	0.000525086	17.1497
GO:0036101	leukotriene B4 catabolic process	CYP4A21	CYP4A21	Taurochenodeoxycholic 6 alpha-hydroxylase	9.16475e-06	0.000525086	17.1497
GO:0036101	leukotriene B4 catabolic process	LOC100620357	LOC100620357	Uncharacterized protein	9.16475e-06	0.000525086	17.1497
GO:0036101	leukotriene B4 catabolic process	LOC100627844	LOC100627844	Uncharacterized protein	9.16475e-06	0.000525086	17.1497
GO:0036101	leukotriene B4 catabolic process	LOC100739101	LOC100739101	Uncharacterized protein	9.16475e-06	0.000525086	17.1497
GO:0036101	leukotriene B4 catabolic process	CYP4F55	CYP4F55	Uncharacterized protein	9.16475e-06	0.000525086	17.1497
GO:0006807	nitrogen compound metabolic process	LOC100736917	LOC100736917	Uncharacterized protein	9.81856e-06	0.000546473	7.79532
GO:0006807	nitrogen compound metabolic process	SGPL1	SGPL1	Uncharacterized protein	9.81856e-06	0.000546473	7.79532
GO:0006807	nitrogen compound metabolic process	BTD	BTD	biotinidase	9.81856e-06	0.000546473	7.79532
GO:0006807	nitrogen compound metabolic process	LOC100518580	LOC100518580	Uncharacterized protein	9.81856e-06	0.000546473	7.79532
GO:0006807	nitrogen compound metabolic process	LOC100737057	LOC100737057	Uncharacterized protein	9.81856e-06	0.000546473	7.79532
GO:0006807	nitrogen compound metabolic process	VNN3	VNN3	Uncharacterized protein	9.81856e-06	0.000546473	7.79532
GO:0006807	nitrogen compound metabolic process	ARID5B	ARID5B	AT rich interactive domain 5B (MRF1-like)	9.81856e-06	0.000546473	7.79532
GO:0006807	nitrogen compound metabolic process	LOC100627890	LOC100627890	Uncharacterized protein	9.81856e-06	0.000546473	7.79532
GO:0006807	nitrogen compound metabolic process	UPB1	UPB1	Uncharacterized protein	9.81856e-06	0.000546473	7.79532
GO:0032902	nerve growth factor production	LOC100524545	LOC100524545	proprotein convertase subtilisin/kexin type 6-like	1.75433e-05	0.000923629	23.819
GO:0032902	nerve growth factor production	LOC100157370	LOC100157370	proprotein convertase subtilisin/kexin type 6-like	1.75433e-05	0.000923629	23.819
GO:0032902	nerve growth factor production	LOC100152144	LOC100152144	proprotein convertase subtilisin/kexin type 6-like	1.75433e-05	0.000923629	23.819
GO:0032902	nerve growth factor production	PCSK6	PCSK6	Uncharacterized protein	1.75433e-05	0.000923629	23.819
GO:0032902	nerve growth factor production	LOC100739187	LOC100739187	proprotein convertase subtilisin/kexin type 6-like	1.75433e-05	0.000923629	23.819
GO:0007354	zygotic determination of anterior/posterior axis, embryo	LOC100524545	LOC100524545	proprotein convertase subtilisin/kexin type 6-like	1.75433e-05	0.000923629	23.819
GO:0007354	zygotic determination of anterior/posterior axis, embryo	LOC100157370	LOC100157370	proprotein convertase subtilisin/kexin type 6-like	1.75433e-05	0.000923629	23.819
GO:0007354	zygotic determination of anterior/posterior axis, embryo	LOC100152144	LOC100152144	proprotein convertase subtilisin/kexin type 6-like	1.75433e-05	0.000923629	23.819
GO:0007354	zygotic determination of anterior/posterior axis, embryo	PCSK6	PCSK6	Uncharacterized protein	1.75433e-05	0.000923629	23.819
GO:0007354	zygotic determination of anterior/posterior axis, embryo	LOC100739187	LOC100739187	proprotein convertase subtilisin/kexin type 6-like	1.75433e-05	0.000923629	23.819
GO:0006107	oxaloacetate metabolic process	LOC100514752	LOC100514752	Uncharacterized protein	2.00286e-05	0.00102673	14.2914
GO:0006107	oxaloacetate metabolic process	MDH2	MDH2	Malate dehydrogenase, mitochondrial	2.00286e-05	0.00102673	14.2914
GO:0006107	oxaloacetate metabolic process	PC	PC	Uncharacterized protein	2.00286e-05	0.00102673	14.2914
GO:0006107	oxaloacetate metabolic process	PCK1	PCK1	Phosphoenolpyruvate carboxykinase 1 (Soluble)	2.00286e-05	0.00102673	14.2914
GO:0006107	oxaloacetate metabolic process	LOC100622330	LOC100622330	malate dehydrogenase, mitochondrial-like	2.00286e-05	0.00102673	14.2914
GO:0006107	oxaloacetate metabolic process	GHR	GHR	Growth hormone receptor protein	2.00286e-05	0.00102673	14.2914
GO:0052695	cellular glucuronidation	UGT1A3	UGT1A3	Uncharacterized protein	2.55021e-05	0.0012738	10.004
GO:0052695	cellular glucuronidation	LOC102166076	LOC102166076	UDP-glucuronosyltransferase 1-6-like	2.55021e-05	0.0012738	10.004
GO:0052695	cellular glucuronidation	UGT2A1	UGT2A1	UDP glucuronosyltransferase 2 family, polypeptide A1, complex locus	2.55021e-05	0.0012738	10.004
GO:0052695	cellular glucuronidation	UGT1A6	UGT1A6	UDP-glucuronosyltransferase 1A1	2.55021e-05	0.0012738	10.004
GO:0052695	cellular glucuronidation	LOC100516628	LOC100516628	Uncharacterized protein	2.55021e-05	0.0012738	10.004
GO:0052695	cellular glucuronidation	LOC100514665	LOC100514665	UDP-glucuronosyltransferase 2B18-like	2.55021e-05	0.0012738	10.004
GO:0052695	cellular glucuronidation	LOC100739320	LOC100739320	Uncharacterized protein	2.55021e-05	0.0012738	10.004
GO:0015939	pantothenate metabolic process	LOC100739739	LOC100739739	Uncharacterized protein	2.84227e-05	0.00135544	13.1921
GO:0015939	pantothenate metabolic process	COASY	COASY	Bifunctional coenzyme A synthase	2.84227e-05	0.00135544	13.1921
GO:0015939	pantothenate metabolic process	SLC5A6	SLC5A6	Uncharacterized protein	2.84227e-05	0.00135544	13.1921
GO:0015939	pantothenate metabolic process	PANK1	PANK1	Uncharacterized protein	2.84227e-05	0.00135544	13.1921
GO:0015939	pantothenate metabolic process	FASN	FASN	Fatty acid synthase	2.84227e-05	0.00135544	13.1921
GO:0015939	pantothenate metabolic process	VNN3	VNN3	Uncharacterized protein	2.84227e-05	0.00135544	13.1921
GO:0046487	glyoxylate metabolic process	HAO1	HAO1	Uncharacterized protein	2.9224e-05	0.00135544	20.4163
GO:0046487	glyoxylate metabolic process	GRHPR	GRHPR	Uncharacterized protein	2.9224e-05	0.00135544	20.4163
GO:0046487	glyoxylate metabolic process	LOC100517616	LOC100517616	Uncharacterized protein	2.9224e-05	0.00135544	20.4163
GO:0046487	glyoxylate metabolic process	HOGA1	HOGA1	Uncharacterized protein	2.9224e-05	0.00135544	20.4163
GO:0046487	glyoxylate metabolic process	AGXT2	AGXT2	Uncharacterized protein	2.9224e-05	0.00135544	20.4163
GO:0046950	cellular ketone body metabolic process	ACAT1	ACAT1	Uncharacterized protein	2.9224e-05	0.00135544	20.4163
GO:0046950	cellular ketone body metabolic process	LOC100737308	LOC100737308	D-beta-hydroxybutyrate dehydrogenase, mitochondrial-like	2.9224e-05	0.00135544	20.4163
GO:0046950	cellular ketone body metabolic process	HMGCL	HMGCL	Uncharacterized protein	2.9224e-05	0.00135544	20.4163
GO:0046950	cellular ketone body metabolic process	LOC100155725	LOC100155725	D-beta-hydroxybutyrate dehydrogenase, mitochondrial-like	2.9224e-05	0.00135544	20.4163
GO:0046950	cellular ketone body metabolic process	BDH1	BDH1	Uncharacterized protein	2.9224e-05	0.00135544	20.4163
GO:0015721	bile acid and bile salt transport	LOC733634	AKR1C1	Uncharacterized protein	3.29966e-05	0.00149482	9.52761
GO:0015721	bile acid and bile salt transport	LOC100623140	LOC100623140	sodium/bile acid cotransporter-like	3.29966e-05	0.00149482	9.52761
GO:0015721	bile acid and bile salt transport	LOC733635	LOC733635	Uncharacterized protein	3.29966e-05	0.00149482	9.52761
GO:0015721	bile acid and bile salt transport	LOC100620603	LOC100620603	bile acyl-CoA synthetase-like	3.29966e-05	0.00149482	9.52761
GO:0015721	bile acid and bile salt transport	LOC102158419	LOC102158419	bile acyl-CoA synthetase-like	3.29966e-05	0.00149482	9.52761
GO:0015721	bile acid and bile salt transport	LOC102159831	LOC102159831	bile acyl-CoA synthetase-like	3.29966e-05	0.00149482	9.52761
GO:0015721	bile acid and bile salt transport	SLC10A1	SLC10A1	Uncharacterized protein	3.29966e-05	0.00149482	9.52761
GO:0016126	sterol biosynthetic process	PMVK	PMVK	Phosphomevalonate kinase	3.4989e-05	0.00154906	7.62209
GO:0016126	sterol biosynthetic process	SC5D	SC5D	Uncharacterized protein	3.4989e-05	0.00154906	7.62209
GO:0016126	sterol biosynthetic process	TM7SF2	TM7SF2	Uncharacterized protein	3.4989e-05	0.00154906	7.62209
GO:0016126	sterol biosynthetic process	MSMO1	MSMO1	Methylsterol monooxygenase 1	3.4989e-05	0.00154906	7.62209
GO:0016126	sterol biosynthetic process	LOC100739659	LOC100739659	lanosterol 14-alpha demethylase-like	3.4989e-05	0.00154906	7.62209
GO:0016126	sterol biosynthetic process	LOC100524254	LOC100524254	NADH-cytochrome b5 reductase 3	3.4989e-05	0.00154906	7.62209
GO:0016126	sterol biosynthetic process	EBP	EBP	Uncharacterized protein	3.4989e-05	0.00154906	7.62209
GO:0016126	sterol biosynthetic process	LOC100739304	LOC100739304	isopentenyl-diphosphate Delta-isomerase 1-like	3.4989e-05	0.00154906	7.62209
GO:0001561	fatty acid alpha-oxidation	HAO1	HAO1	Uncharacterized protein	4.61479e-05	0.00199769	17.8643
GO:0001561	fatty acid alpha-oxidation	LOC100739494	LOC100739494	very long-chain acyl-CoA synthetase-like	4.61479e-05	0.00199769	17.8643
GO:0001561	fatty acid alpha-oxidation	SLC27A2	SLC27A2	Uncharacterized protein	4.61479e-05	0.00199769	17.8643
GO:0001561	fatty acid alpha-oxidation	SLC25A17	SLC25A17	Uncharacterized protein	4.61479e-05	0.00199769	17.8643
GO:0001561	fatty acid alpha-oxidation	PHYH	PHYH	Uncharacterized protein	4.61479e-05	0.00199769	17.8643
GO:0051384	response to glucocorticoid	TNF	TNF	Tumor necrosis factor alpha	5.04667e-05	0.00213715	4.45447
GO:0051384	response to glucocorticoid	LOC100738771	LOC100738771	glycogen debranching enzyme-like	5.04667e-05	0.00213715	4.45447
GO:0051384	response to glucocorticoid	ACADS	ACADS	Short-chain-specific acyl-CoA dehydrogenase, mitochondrial	5.04667e-05	0.00213715	4.45447
GO:0051384	response to glucocorticoid	BCKDHB	BCKDHB	Branched chain keto acid dehydrogenase E1 beta polypeptide	5.04667e-05	0.00213715	4.45447
GO:0051384	response to glucocorticoid	LOC100517616	LOC100517616	Uncharacterized protein	5.04667e-05	0.00213715	4.45447
GO:0051384	response to glucocorticoid	BMP6	BMP6	Bone morphogenetic protein 6	5.04667e-05	0.00213715	4.45447
GO:0051384	response to glucocorticoid	PFKFB1	PFKFB1	Uncharacterized protein	5.04667e-05	0.00213715	4.45447
GO:0051384	response to glucocorticoid	LOC100736786	LOC100736786	6-phosphofructo-2-kinase/fructose-2,6-bisphosphatase 1-like	5.04667e-05	0.00213715	4.45447
GO:0051384	response to glucocorticoid	CTSL	CTSL	Cathepsin L1	5.04667e-05	0.00213715	4.45447
GO:0051384	response to glucocorticoid	LOC100739320	LOC100739320	Uncharacterized protein	5.04667e-05	0.00213715	4.45447
GO:0051384	response to glucocorticoid	CDO1	CDO1	Uncharacterized protein	5.04667e-05	0.00213715	4.45447
GO:0051384	response to glucocorticoid	GHR	GHR	Growth hormone receptor protein	5.04667e-05	0.00213715	4.45447
GO:0006544	glycine metabolic process	LOC100626911	LOC100626911	serine hydroxymethyltransferase, mitochondrial-like	5.35962e-05	0.00222139	11.4331
GO:0006544	glycine metabolic process	LOC100514459	LOC100514459	Serine hydroxymethyltransferase	5.35962e-05	0.00222139	11.4331
GO:0006544	glycine metabolic process	LOC100517803	LOC100517803	Uncharacterized protein	5.35962e-05	0.00222139	11.4331
GO:0006544	glycine metabolic process	LOC102161142	LOC102161142	serine hydroxymethyltransferase, mitochondrial-like	5.35962e-05	0.00222139	11.4331
GO:0006544	glycine metabolic process	SHMT2	SHMT2	Serine hydroxymethyltransferase	5.35962e-05	0.00222139	11.4331
GO:0006544	glycine metabolic process	GLYAT	GLYAT	Uncharacterized protein	5.35962e-05	0.00222139	11.4331
GO:0019264	glycine biosynthetic process from serine	LOC100626911	LOC100626911	serine hydroxymethyltransferase, mitochondrial-like	8.30742e-05	0.00337143	28.5828
GO:0019264	glycine biosynthetic process from serine	LOC100514459	LOC100514459	Serine hydroxymethyltransferase	8.30742e-05	0.00337143	28.5828
GO:0019264	glycine biosynthetic process from serine	LOC102161142	LOC102161142	serine hydroxymethyltransferase, mitochondrial-like	8.30742e-05	0.00337143	28.5828
GO:0019264	glycine biosynthetic process from serine	SHMT2	SHMT2	Serine hydroxymethyltransferase	8.30742e-05	0.00337143	28.5828
GO:0016125	sterol metabolic process	CYP39A1	CYP39A1	Cytochrome P450	9.40138e-05	0.00373753	10.0881
GO:0016125	sterol metabolic process	LOC102158584	LOC102158584	sterol 26-hydroxylase, mitochondrial-like	9.40138e-05	0.00373753	10.0881
GO:0016125	sterol metabolic process	LOC100738003	LOC100738003	25-hydroxycholesterol 7-alpha-hydroxylase-like	9.40138e-05	0.00373753	10.0881
GO:0016125	sterol metabolic process	LOC100739659	LOC100739659	lanosterol 14-alpha demethylase-like	9.40138e-05	0.00373753	10.0881
GO:0016125	sterol metabolic process	EBP	EBP	Uncharacterized protein	9.40138e-05	0.00373753	10.0881
GO:0016125	sterol metabolic process	LOC100738724	LOC100738724	24-hydroxycholesterol 7-alpha-hydroxylase-like	9.40138e-05	0.00373753	10.0881
GO:0006853	carnitine shuttle	ACACB	ACACB	Acetyl-coenzyme A carboxylase beta	0.00010169	0.00396185	14.2914
GO:0006853	carnitine shuttle	CPT1A	CPT1A	Uncharacterized protein	0.00010169	0.00396185	14.2914
GO:0006853	carnitine shuttle	LOC102161205	LOC102161205	carnitine O-palmitoyltransferase 1, liver isoform-like	0.00010169	0.00396185	14.2914
GO:0006853	carnitine shuttle	ACACA	ACACA	Acetyl-CoA carboxylase alpha	0.00010169	0.00396185	14.2914
GO:0006853	carnitine shuttle	SLC25A20	SLC25A20	Uncharacterized protein	0.00010169	0.00396185	14.2914
GO:0009100	glycoprotein metabolic process	LOC100524545	LOC100524545	proprotein convertase subtilisin/kexin type 6-like	0.000121726	0.00464945	9.52761
GO:0009100	glycoprotein metabolic process	LOC100157370	LOC100157370	proprotein convertase subtilisin/kexin type 6-like	0.000121726	0.00464945	9.52761
GO:0009100	glycoprotein metabolic process	LOC100152144	LOC100152144	proprotein convertase subtilisin/kexin type 6-like	0.000121726	0.00464945	9.52761
GO:0009100	glycoprotein metabolic process	PCSK6	PCSK6	Uncharacterized protein	0.000121726	0.00464945	9.52761
GO:0009100	glycoprotein metabolic process	LOC100739187	LOC100739187	proprotein convertase subtilisin/kexin type 6-like	0.000121726	0.00464945	9.52761
GO:0009100	glycoprotein metabolic process	ERP44	ERP44	Thioredoxin domain-containing 4	0.000121726	0.00464945	9.52761
GO:0031325	positive regulation of cellular metabolic process	LOC100739739	LOC100739739	Uncharacterized protein	0.000143747	0.00534706	12.9922
GO:0031325	positive regulation of cellular metabolic process	ACACB	ACACB	Acetyl-coenzyme A carboxylase beta	0.000143747	0.00534706	12.9922
GO:0031325	positive regulation of cellular metabolic process	FASN	FASN	Fatty acid synthase	0.000143747	0.00534706	12.9922
GO:0031325	positive regulation of cellular metabolic process	ACACA	ACACA	Acetyl-CoA carboxylase alpha	0.000143747	0.00534706	12.9922
GO:0031325	positive regulation of cellular metabolic process	MLXIPL	MLXIPL	Uncharacterized protein	0.000143747	0.00534706	12.9922
GO:0006545	glycine biosynthetic process	LOC100626911	LOC100626911	serine hydroxymethyltransferase, mitochondrial-like	0.00014548	0.00534706	22.8663
GO:0006545	glycine biosynthetic process	LOC100514459	LOC100514459	Serine hydroxymethyltransferase	0.00014548	0.00534706	22.8663
GO:0006545	glycine biosynthetic process	LOC102161142	LOC102161142	serine hydroxymethyltransferase, mitochondrial-like	0.00014548	0.00534706	22.8663
GO:0006545	glycine biosynthetic process	SHMT2	SHMT2	Serine hydroxymethyltransferase	0.00014548	0.00534706	22.8663
GO:0006691	leukotriene metabolic process	LOC102167481	LOC102167481	cytochrome P450 4F6-like	0.000151936	0.00538301	7.14571
GO:0006691	leukotriene metabolic process	CYP4A21	CYP4A21	Taurochenodeoxycholic 6 alpha-hydroxylase	0.000151936	0.00538301	7.14571
GO:0006691	leukotriene metabolic process	LOC100620357	LOC100620357	Uncharacterized protein	0.000151936	0.00538301	7.14571
GO:0006691	leukotriene metabolic process	LOC100627844	LOC100627844	Uncharacterized protein	0.000151936	0.00538301	7.14571
GO:0006691	leukotriene metabolic process	LTC4S	LTC4S	Uncharacterized protein	0.000151936	0.00538301	7.14571
GO:0006691	leukotriene metabolic process	LOC100739101	LOC100739101	Uncharacterized protein	0.000151936	0.00538301	7.14571
GO:0006691	leukotriene metabolic process	CYP4F55	CYP4F55	Uncharacterized protein	0.000151936	0.00538301	7.14571
GO:0022904	respiratory electron transport chain	NUDFV2	NUDFV2	NDUFV2	0.000151984	0.00538301	3.44965
GO:0022904	respiratory electron transport chain	ND1	ND1	NADH-ubiquinone oxidoreductase chain 1	0.000151984	0.00538301	3.44965
GO:0022904	respiratory electron transport chain	NDUFA3	NDUFA3	Uncharacterized protein	0.000151984	0.00538301	3.44965
GO:0022904	respiratory electron transport chain	LOC100524613	LOC100524613	cytochrome b-c1 complex subunit 2, mitochondrial-like	0.000151984	0.00538301	3.44965
GO:0022904	respiratory electron transport chain	ETFDH	ETFDH	Electron transfer flavoprotein-ubiquinone oxidoreductase, mitochondrial	0.000151984	0.00538301	3.44965
GO:0022904	respiratory electron transport chain	NDUFA9	NDUFA9	Uncharacterized protein	0.000151984	0.00538301	3.44965
GO:0022904	respiratory electron transport chain	LOC100524239	LOC100524239	Uncharacterized protein	0.000151984	0.00538301	3.44965
GO:0022904	respiratory electron transport chain	ATP5B	ATP5B	ATP synthase subunit beta	0.000151984	0.00538301	3.44965
GO:0022904	respiratory electron transport chain	LOC100522678	LOC100522678	Cytochrome b-c1 complex subunit Rieske, mitochondrial	0.000151984	0.00538301	3.44965
GO:0022904	respiratory electron transport chain	NDUFA2	NDUFA2	NADH dehydrogenase (ubiquinone) 1 alpha subcomplex, 2, 8kDa	0.000151984	0.00538301	3.44965
GO:0022904	respiratory electron transport chain	ETFA	ETFA	Uncharacterized protein	0.000151984	0.00538301	3.44965
GO:0022904	respiratory electron transport chain	NDUFA10	NDUFA10	Uncharacterized protein	0.000151984	0.00538301	3.44965
GO:0022904	respiratory electron transport chain	LOC100156879	LOC100156879	Uncharacterized protein	0.000151984	0.00538301	3.44965
GO:0022904	respiratory electron transport chain	NDUFV1	NDUFV1	Uncharacterized protein	0.000151984	0.00538301	3.44965
GO:0030522	intracellular receptor signaling pathway	LOC100737319	LOC100737319	Uncharacterized protein	0.000171104	0.00595198	5.86314
GO:0030522	intracellular receptor signaling pathway	PPARd	PPARD	Peroxisome proliferator-activated receptor delta	0.000171104	0.00595198	5.86314
GO:0030522	intracellular receptor signaling pathway	RORA	RORA	Uncharacterized protein	0.000171104	0.00595198	5.86314
GO:0030522	intracellular receptor signaling pathway	ESRRA	ESRRA	ERRa	0.000171104	0.00595198	5.86314
GO:0030522	intracellular receptor signaling pathway	AR	AR	Androgen receptor	0.000171104	0.00595198	5.86314
GO:0030522	intracellular receptor signaling pathway	NR1H4	NR1H4	Uncharacterized protein	0.000171104	0.00595198	5.86314
GO:0030522	intracellular receptor signaling pathway	AHR	AHR	Aryl hydrocarbon receptor	0.000171104	0.00595198	5.86314
GO:0030522	intracellular receptor signaling pathway	STAT3	STAT3	Signal transducer and activator of transcription 3	0.000171104	0.00595198	5.86314
GO:0032455	nerve growth factor processing	LOC100524545	LOC100524545	proprotein convertase subtilisin/kexin type 6-like	0.000197912	0.00676373	11.9095
GO:0032455	nerve growth factor processing	LOC100157370	LOC100157370	proprotein convertase subtilisin/kexin type 6-like	0.000197912	0.00676373	11.9095
GO:0032455	nerve growth factor processing	LOC100152144	LOC100152144	proprotein convertase subtilisin/kexin type 6-like	0.000197912	0.00676373	11.9095
GO:0032455	nerve growth factor processing	PCSK6	PCSK6	Uncharacterized protein	0.000197912	0.00676373	11.9095
GO:0032455	nerve growth factor processing	LOC100739187	LOC100739187	proprotein convertase subtilisin/kexin type 6-like	0.000197912	0.00676373	11.9095
GO:0046952	ketone body catabolic process	ACAT1	ACAT1	Uncharacterized protein	0.000235901	0.00792302	19.0552
GO:0046952	ketone body catabolic process	LOC100737308	LOC100737308	D-beta-hydroxybutyrate dehydrogenase, mitochondrial-like	0.000235901	0.00792302	19.0552
GO:0046952	ketone body catabolic process	LOC100155725	LOC100155725	D-beta-hydroxybutyrate dehydrogenase, mitochondrial-like	0.000235901	0.00792302	19.0552
GO:0046952	ketone body catabolic process	BDH1	BDH1	Uncharacterized protein	0.000235901	0.00792302	19.0552
GO:0032940	secretion by cell	LOC100524545	LOC100524545	proprotein convertase subtilisin/kexin type 6-like	0.000266329	0.00879336	10.9934
GO:0032940	secretion by cell	LOC100157370	LOC100157370	proprotein convertase subtilisin/kexin type 6-like	0.000266329	0.00879336	10.9934
GO:0032940	secretion by cell	LOC100152144	LOC100152144	proprotein convertase subtilisin/kexin type 6-like	0.000266329	0.00879336	10.9934
GO:0032940	secretion by cell	PCSK6	PCSK6	Uncharacterized protein	0.000266329	0.00879336	10.9934
GO:0032940	secretion by cell	LOC100739187	LOC100739187	proprotein convertase subtilisin/kexin type 6-like	0.000266329	0.00879336	10.9934
GO:0001676	long-chain fatty acid metabolic process	CYP4A21	CYP4A21	Taurochenodeoxycholic 6 alpha-hydroxylase	0.000303038	0.00983865	7.79532
GO:0001676	long-chain fatty acid metabolic process	LOC100627844	LOC100627844	Uncharacterized protein	0.000303038	0.00983865	7.79532
GO:0001676	long-chain fatty acid metabolic process	CPT1A	CPT1A	Uncharacterized protein	0.000303038	0.00983865	7.79532
GO:0001676	long-chain fatty acid metabolic process	LOC100739494	LOC100739494	very long-chain acyl-CoA synthetase-like	0.000303038	0.00983865	7.79532
GO:0001676	long-chain fatty acid metabolic process	SLC27A2	SLC27A2	Uncharacterized protein	0.000303038	0.00983865	7.79532
GO:0001676	long-chain fatty acid metabolic process	LOC102161205	LOC102161205	carnitine O-palmitoyltransferase 1, liver isoform-like	0.000303038	0.00983865	7.79532
GO:0007584	response to nutrient	LOC100737308	LOC100737308	D-beta-hydroxybutyrate dehydrogenase, mitochondrial-like	0.000330236	0.0100969	3.83428
GO:0007584	response to nutrient	HMGCL	HMGCL	Uncharacterized protein	0.000330236	0.0100969	3.83428
GO:0007584	response to nutrient	LIPG	LIPG	Uncharacterized protein	0.000330236	0.0100969	3.83428
GO:0007584	response to nutrient	VCAM1	VCAM1	Uncharacterized protein	0.000330236	0.0100969	3.83428
GO:0007584	response to nutrient	LOC100738771	LOC100738771	glycogen debranching enzyme-like	0.000330236	0.0100969	3.83428
GO:0007584	response to nutrient	LOC100155725	LOC100155725	D-beta-hydroxybutyrate dehydrogenase, mitochondrial-like	0.000330236	0.0100969	3.83428
GO:0007584	response to nutrient	BCKDHB	BCKDHB	Branched chain keto acid dehydrogenase E1 beta polypeptide	0.000330236	0.0100969	3.83428
GO:0007584	response to nutrient	GATM	GATM	Glycine amidinotransferase, mitochondrial	0.000330236	0.0100969	3.83428
GO:0007584	response to nutrient	AACS	AACS	Uncharacterized protein	0.000330236	0.0100969	3.83428
GO:0007584	response to nutrient	BDH1	BDH1	Uncharacterized protein	0.000330236	0.0100969	3.83428
GO:0007584	response to nutrient	LOC100739320	LOC100739320	Uncharacterized protein	0.000330236	0.0100969	3.83428
GO:0033540	fatty acid beta-oxidation using acyl-CoA oxidase	CROT	CROT	Uncharacterized protein	0.000351295	0.0100969	10.2082
GO:0033540	fatty acid beta-oxidation using acyl-CoA oxidase	AMACR	AMACR	Uncharacterized protein	0.000351295	0.0100969	10.2082
GO:0033540	fatty acid beta-oxidation using acyl-CoA oxidase	ACO	ACO	Acyl-CoA oxidase	0.000351295	0.0100969	10.2082
GO:0033540	fatty acid beta-oxidation using acyl-CoA oxidase	HSD17B4	HSD17B4	Uncharacterized protein	0.000351295	0.0100969	10.2082
GO:0033540	fatty acid beta-oxidation using acyl-CoA oxidase	ACOX2	ACOX2	Acyl-coenzyme A oxidase	0.000351295	0.0100969	10.2082
GO:0030510	regulation of BMP signaling pathway	LOC100524545	LOC100524545	proprotein convertase subtilisin/kexin type 6-like	0.000351295	0.0100969	10.2082
GO:0030510	regulation of BMP signaling pathway	LOC100157370	LOC100157370	proprotein convertase subtilisin/kexin type 6-like	0.000351295	0.0100969	10.2082
GO:0030510	regulation of BMP signaling pathway	LOC100152144	LOC100152144	proprotein convertase subtilisin/kexin type 6-like	0.000351295	0.0100969	10.2082
GO:0030510	regulation of BMP signaling pathway	PCSK6	PCSK6	Uncharacterized protein	0.000351295	0.0100969	10.2082
GO:0030510	regulation of BMP signaling pathway	LOC100739187	LOC100739187	proprotein convertase subtilisin/kexin type 6-like	0.000351295	0.0100969	10.2082
GO:0006552	leucine catabolic process	HMGCL	HMGCL	Uncharacterized protein	0.000360677	0.0100969	16.333
GO:0006552	leucine catabolic process	AUH	AUH	Uncharacterized protein	0.000360677	0.0100969	16.333
GO:0006552	leucine catabolic process	MCCC1	MCCC1	Uncharacterized protein	0.000360677	0.0100969	16.333
GO:0006552	leucine catabolic process	IVD	IVD	Isovaleryl Coenzyme A dehydrogenase	0.000360677	0.0100969	16.333
GO:0033539	fatty acid beta-oxidation using acyl-CoA dehydrogenase	ACAD11	ACAD11	Uncharacterized protein	0.000360677	0.0100969	16.333
GO:0033539	fatty acid beta-oxidation using acyl-CoA dehydrogenase	ETFDH	ETFDH	Electron transfer flavoprotein-ubiquinone oxidoreductase, mitochondrial	0.000360677	0.0100969	16.333
GO:0033539	fatty acid beta-oxidation using acyl-CoA dehydrogenase	ACADS	ACADS	Short-chain-specific acyl-CoA dehydrogenase, mitochondrial	0.000360677	0.0100969	16.333
GO:0033539	fatty acid beta-oxidation using acyl-CoA dehydrogenase	ACADL	ACADL	Long-chain specific acyl-CoA dehydrogenase, mitochondrial	0.000360677	0.0100969	16.333
GO:0006563	L-serine metabolic process	LOC100626911	LOC100626911	serine hydroxymethyltransferase, mitochondrial-like	0.000360677	0.0100969	16.333
GO:0006563	L-serine metabolic process	LOC100514459	LOC100514459	Serine hydroxymethyltransferase	0.000360677	0.0100969	16.333
GO:0006563	L-serine metabolic process	LOC102161142	LOC102161142	serine hydroxymethyltransferase, mitochondrial-like	0.000360677	0.0100969	16.333
GO:0006563	L-serine metabolic process	SHMT2	SHMT2	Serine hydroxymethyltransferase	0.000360677	0.0100969	16.333
GO:0019626	short-chain fatty acid catabolic process	LOC102165643	LOC102165643	methylmalonyl-CoA mutase, mitochondrial-like	0.000360677	0.0100969	16.333
GO:0019626	short-chain fatty acid catabolic process	LOC100157394	LOC100157394	propionyl-CoA carboxylase alpha chain, mitochondrial-like	0.000360677	0.0100969	16.333
GO:0019626	short-chain fatty acid catabolic process	PCCB	PCCB	Propionyl-CoA carboxylase beta chain, mitochondrial	0.000360677	0.0100969	16.333
GO:0019626	short-chain fatty acid catabolic process	PCCA	PCCA	propionyl CoA carboxylase, alpha polypeptide	0.000360677	0.0100969	16.333
GO:0042760	very long-chain fatty acid catabolic process	ABCD3	ABCD3	Uncharacterized protein	0.000360677	0.0100969	16.333
GO:0042760	very long-chain fatty acid catabolic process	LOC100739494	LOC100739494	very long-chain acyl-CoA synthetase-like	0.000360677	0.0100969	16.333
GO:0042760	very long-chain fatty acid catabolic process	SLC27A2	SLC27A2	Uncharacterized protein	0.000360677	0.0100969	16.333
GO:0042760	very long-chain fatty acid catabolic process	LOC100620952	LOC100620952	Uncharacterized protein	0.000360677	0.0100969	16.333
GO:0010951	negative regulation of endopeptidase activity	SERPINF1	SERPINF1	Uncharacterized protein	0.000362513	0.0100969	3.78808
GO:0010951	negative regulation of endopeptidase activity	ITIH4	ITIH4	Inter-alpha-trypsin inhibitor heavy chain H4	0.000362513	0.0100969	3.78808
GO:0010951	negative regulation of endopeptidase activity	LOC100737917	LOC100737917	inter-alpha-trypsin inhibitor heavy chain H4-like	0.000362513	0.0100969	3.78808
GO:0010951	negative regulation of endopeptidase activity	VTN	VTN	Vitronectin	0.000362513	0.0100969	3.78808
GO:0010951	negative regulation of endopeptidase activity	SERPINA3-2	SERPINA3-2	Uncharacterized protein	0.000362513	0.0100969	3.78808
GO:0010951	negative regulation of endopeptidase activity	LOC102157978	LOC102157978	secreted phosphoprotein 24-like	0.000362513	0.0100969	3.78808
GO:0010951	negative regulation of endopeptidase activity	A2M	A2M	Uncharacterized protein	0.000362513	0.0100969	3.78808
GO:0010951	negative regulation of endopeptidase activity	SERPINA5	SERPINA5	Uncharacterized protein	0.000362513	0.0100969	3.78808
GO:0010951	negative regulation of endopeptidase activity	LOC100627523	LOC100627523	Uncharacterized protein	0.000362513	0.0100969	3.78808
GO:0010951	negative regulation of endopeptidase activity	LOC100524679	LOC100524679	ovostatin homolog 2-like	0.000362513	0.0100969	3.78808
GO:0010951	negative regulation of endopeptidase activity	SPP2	SPP2	Secreted phosphoprotein 24	0.000362513	0.0100969	3.78808
GO:0006730	one-carbon metabolic process	AHCY	AHCY	Adenosylhomocysteinase	0.000362827	0.0100969	6.06302
GO:0006730	one-carbon metabolic process	LOC100626911	LOC100626911	serine hydroxymethyltransferase, mitochondrial-like	0.000362827	0.0100969	6.06302
GO:0006730	one-carbon metabolic process	LOC100514459	LOC100514459	Serine hydroxymethyltransferase	0.000362827	0.0100969	6.06302
GO:0006730	one-carbon metabolic process	MAT1A	MAT1A	S-adenosylmethionine synthase	0.000362827	0.0100969	6.06302
GO:0006730	one-carbon metabolic process	LOC102161142	LOC102161142	serine hydroxymethyltransferase, mitochondrial-like	0.000362827	0.0100969	6.06302
GO:0006730	one-carbon metabolic process	GNMT	GNMT	Glycine N-methyltransferase	0.000362827	0.0100969	6.06302
GO:0006730	one-carbon metabolic process	SHMT2	SHMT2	Serine hydroxymethyltransferase	0.000362827	0.0100969	6.06302
GO:0042632	cholesterol homeostasis	ACSM3	ACSM3	Uncharacterized protein	0.000436136	0.0119661	4.43527
GO:0042632	cholesterol homeostasis	LOC733634	AKR1C1	Uncharacterized protein	0.000436136	0.0119661	4.43527
GO:0042632	cholesterol homeostasis	SOAT2	SOAT2	O-acyltransferase	0.000436136	0.0119661	4.43527
GO:0042632	cholesterol homeostasis	LIPG	LIPG	Uncharacterized protein	0.000436136	0.0119661	4.43527
GO:0042632	cholesterol homeostasis	LOC733635	LOC733635	Uncharacterized protein	0.000436136	0.0119661	4.43527
GO:0042632	cholesterol homeostasis	LCAT	LCAT	Lecithin cholesterol acyltransferase	0.000436136	0.0119661	4.43527
GO:0042632	cholesterol homeostasis	LDLR	LDLR	Low-density lipoprotein receptor	0.000436136	0.0119661	4.43527
GO:0042632	cholesterol homeostasis	LIPC	LIPC	Hepatic lipase	0.000436136	0.0119661	4.43527
GO:0042632	cholesterol homeostasis	LOC100737035	LOC100737035	Uncharacterized protein	0.000436136	0.0119661	4.43527
GO:0019395	fatty acid oxidation	ACO	ACO	Acyl-CoA oxidase	0.000455252	0.0123171	9.52761
GO:0019395	fatty acid oxidation	ACOX1	ACOX1	Palmitoyl acyl-CoA oxidase 1	0.000455252	0.0123171	9.52761
GO:0019395	fatty acid oxidation	GCDH	GCDH	Glutaryl-CoA dehydrogenase, mitochondrial	0.000455252	0.0123171	9.52761
GO:0019395	fatty acid oxidation	LOC100739748	LOC100739748	Uncharacterized protein	0.000455252	0.0123171	9.52761
GO:0019395	fatty acid oxidation	HAO2	HAO2	Uncharacterized protein	0.000455252	0.0123171	9.52761
GO:0006475	internal protein amino acid acetylation	MDH2	MDH2	Malate dehydrogenase, mitochondrial	0.000526403	0.014047	14.2914
GO:0006475	internal protein amino acid acetylation	LOC102158184	LOC102158184	peroxisomal bifunctional enzyme-like	0.000526403	0.014047	14.2914
GO:0006475	internal protein amino acid acetylation	PCK1	PCK1	Phosphoenolpyruvate carboxykinase 1 (Soluble)	0.000526403	0.014047	14.2914
GO:0006475	internal protein amino acid acetylation	LOC100622330	LOC100622330	malate dehydrogenase, mitochondrial-like	0.000526403	0.014047	14.2914
GO:0051258	protein polymerization	LOC100627396	LOC100627396	fibrinogen gamma chain-like	0.000573525	0.0150977	5.55777
GO:0051258	protein polymerization	FGG	FGG	Uncharacterized protein	0.000573525	0.0150977	5.55777
GO:0051258	protein polymerization	FGB	FGB	Fibrinogen beta chain	0.000573525	0.0150977	5.55777
GO:0051258	protein polymerization	LOC102158263	LOC102158263	Fibrinogen alpha chain	0.000573525	0.0150977	5.55777
GO:0051258	protein polymerization	LOC102158184	LOC102158184	peroxisomal bifunctional enzyme-like	0.000573525	0.0150977	5.55777
GO:0051258	protein polymerization	LOC100514666	LOC100514666	fibrinogen alpha chain-like	0.000573525	0.0150977	5.55777
GO:0051258	protein polymerization	FGA	FGA	Fibrinogen alpha chain	0.000573525	0.0150977	5.55777
GO:0032868	response to insulin	LOC100737308	LOC100737308	D-beta-hydroxybutyrate dehydrogenase, mitochondrial-like	0.000605202	0.0157191	4.21714
GO:0032868	response to insulin	OTC	OTC	Ornithine carbamoyltransferase, mitochondrial	0.000605202	0.0157191	4.21714
GO:0032868	response to insulin	LOC100155725	LOC100155725	D-beta-hydroxybutyrate dehydrogenase, mitochondrial-like	0.000605202	0.0157191	4.21714
GO:0032868	response to insulin	PCK1	PCK1	Phosphoenolpyruvate carboxykinase 1 (Soluble)	0.000605202	0.0157191	4.21714
GO:0032868	response to insulin	PFKFB1	PFKFB1	Uncharacterized protein	0.000605202	0.0157191	4.21714
GO:0032868	response to insulin	AR	AR	Androgen receptor	0.000605202	0.0157191	4.21714
GO:0032868	response to insulin	BDH1	BDH1	Uncharacterized protein	0.000605202	0.0157191	4.21714
GO:0032868	response to insulin	LOC100736786	LOC100736786	6-phosphofructo-2-kinase/fructose-2,6-bisphosphatase 1-like	0.000605202	0.0157191	4.21714
GO:0032868	response to insulin	SORT1	SORT1	Uncharacterized protein	0.000605202	0.0157191	4.21714
GO:0097089	methyl-branched fatty acid metabolic process	LOC100739494	LOC100739494	very long-chain acyl-CoA synthetase-like	0.000721387	0.0180137	28.5828
GO:0097089	methyl-branched fatty acid metabolic process	SLC27A2	SLC27A2	Uncharacterized protein	0.000721387	0.0180137	28.5828
GO:0097089	methyl-branched fatty acid metabolic process	PHYH	PHYH	Uncharacterized protein	0.000721387	0.0180137	28.5828
GO:0048698	negative regulation of collateral sprouting in absence of injury	LOC102164780	LOC102164780	spartin-like	0.000721387	0.0180137	28.5828
GO:0048698	negative regulation of collateral sprouting in absence of injury	SPG20	SPG20	spastic paraplegia 20 (Troyer syndrome)	0.000721387	0.0180137	28.5828
GO:0048698	negative regulation of collateral sprouting in absence of injury	LOC100152415	LOC100152415	spartin-like	0.000721387	0.0180137	28.5828
GO:0009436	glyoxylate catabolic process	LOC100517616	LOC100517616	Uncharacterized protein	0.000721387	0.0180137	28.5828
GO:0009436	glyoxylate catabolic process	HOGA1	HOGA1	Uncharacterized protein	0.000721387	0.0180137	28.5828
GO:0009436	glyoxylate catabolic process	AGXT2	AGXT2	Uncharacterized protein	0.000721387	0.0180137	28.5828
GO:0070328	triglyceride homeostasis	ANGPTL4	ANGPTL4	Angiopoietin-related protein 4	0.000730536	0.0180137	8.40671
GO:0070328	triglyceride homeostasis	APOC4	APOC4	Uncharacterized protein	0.000730536	0.0180137	8.40671
GO:0070328	triglyceride homeostasis	LIPC	LIPC	Hepatic lipase	0.000730536	0.0180137	8.40671
GO:0070328	triglyceride homeostasis	LOC100737035	LOC100737035	Uncharacterized protein	0.000730536	0.0180137	8.40671
GO:0070328	triglyceride homeostasis	MLXIPL	MLXIPL	Uncharacterized protein	0.000730536	0.0180137	8.40671
GO:0006094	gluconeogenesis	LOC100514752	LOC100514752	Uncharacterized protein	0.000747718	0.0182069	4.57325
GO:0006094	gluconeogenesis	MDH2	MDH2	Malate dehydrogenase, mitochondrial	0.000747718	0.0182069	4.57325		↓
GO:0006094	gluconeogenesis	PC	PC	Uncharacterized protein	0.000747718	0.0182069	4.57325		↓
GO:0006094	gluconeogenesis	PCK1	PCK1	Phosphoenolpyruvate carboxykinase 1 (Soluble)	0.000747718	0.0182069	4.57325		↓
GO:0006094	gluconeogenesis	PFKFB1	PFKFB1	Uncharacterized protein	0.000747718	0.0182069	4.57325		↓
GO:0006094	gluconeogenesis	LOC100622330	LOC100622330	malate dehydrogenase, mitochondrial-like	0.000747718	0.0182069	4.57325
GO:0006094	gluconeogenesis	LOC100736786	LOC100736786	6-phosphofructo-2-kinase/fructose-2,6-bisphosphatase 1-like	0.000747718	0.0182069	4.57325		↓
GO:0006094	gluconeogenesis	FBP2	FBP2	Uncharacterized protein	0.000747718	0.0182069	4.57325
GO:0016486	peptide hormone processing	LOC100524545	LOC100524545	proprotein convertase subtilisin/kexin type 6-like	0.00076989	0.0185154	6.35174
GO:0016486	peptide hormone processing	LOC100157370	LOC100157370	proprotein convertase subtilisin/kexin type 6-like	0.00076989	0.0185154	6.35174
GO:0016486	peptide hormone processing	LOC100152144	LOC100152144	proprotein convertase subtilisin/kexin type 6-like	0.00076989	0.0185154	6.35174
GO:0016486	peptide hormone processing	CORIN	CORIN	Uncharacterized protein	0.00076989	0.0185154	6.35174
GO:0016486	peptide hormone processing	PCSK6	PCSK6	Uncharacterized protein	0.00076989	0.0185154	6.35174
GO:0016486	peptide hormone processing	LOC100739187	LOC100739187	proprotein convertase subtilisin/kexin type 6-like	0.00076989	0.0185154	6.35174
GO:0030299	intestinal cholesterol absorption	LOC733634	AKR1C1	Uncharacterized protein	0.00100789	0.0239434	11.4331
GO:0030299	intestinal cholesterol absorption	SOAT2	SOAT2	O-acyltransferase	0.00100789	0.0239434	11.4331
GO:0030299	intestinal cholesterol absorption	LOC733635	LOC733635	Uncharacterized protein	0.00100789	0.0239434	11.4331
GO:0030299	intestinal cholesterol absorption	LDLR	LDLR	Low-density lipoprotein receptor	0.00100789	0.0239434	11.4331
GO:0001889	liver development	ACAT1	ACAT1	Uncharacterized protein	0.00108565	0.02548	3.27512
GO:0001889	liver development	LOC100737308	LOC100737308	D-beta-hydroxybutyrate dehydrogenase, mitochondrial-like	0.00108565	0.02548	3.27512
GO:0001889	liver development	HMGCL	HMGCL	Uncharacterized protein	0.00108565	0.02548	3.27512
GO:0001889	liver development	OTC	OTC	Ornithine carbamoyltransferase, mitochondrial	0.00108565	0.02548	3.27512
GO:0001889	liver development	LOC100155725	LOC100155725	D-beta-hydroxybutyrate dehydrogenase, mitochondrial-like	0.00108565	0.02548	3.27512
GO:0001889	liver development	ARID5B	ARID5B	AT rich interactive domain 5B (MRF1-like)	0.00108565	0.02548	3.27512
GO:0001889	liver development	PROX1	PROX1	Prospero-related homeobox 1	0.00108565	0.02548	3.27512
GO:0001889	liver development	AACS	AACS	Uncharacterized protein	0.00108565	0.02548	3.27512
GO:0001889	liver development	BDH1	BDH1	Uncharacterized protein	0.00108565	0.02548	3.27512
GO:0001889	liver development	LOC100739745	LOC100739745	Uncharacterized protein	0.00108565	0.02548	3.27512
GO:0001889	liver development	LOC100739320	LOC100739320	Uncharacterized protein	0.00108565	0.02548	3.27512
GO:0009838	abscission	LOC102164780	LOC102164780	spartin-like	0.00123041	0.028198	21.4371
GO:0009838	abscission	SPG20	SPG20	spastic paraplegia 20 (Troyer syndrome)	0.00123041	0.028198	21.4371
GO:0009838	abscission	LOC100152415	LOC100152415	spartin-like	0.00123041	0.028198	21.4371
GO:0030730	sequestering of triglyceride	TNF	TNF	Tumor necrosis factor alpha	0.00123041	0.028198	21.4371
GO:0030730	sequestering of triglyceride	ENPP1	ENPP1	Ecto-nucleotide pyrophosphatase/phosphodiesterase 1	0.00123041	0.028198	21.4371
GO:0030730	sequestering of triglyceride	IL1B	IL1B	Interleukin-1 beta	0.00123041	0.028198	21.4371
GO:0035999	tetrahydrofolate interconversion	LOC100626911	LOC100626911	serine hydroxymethyltransferase, mitochondrial-like	0.00133741	0.0302939	10.3938
GO:0035999	tetrahydrofolate interconversion	LOC100514459	LOC100514459	Serine hydroxymethyltransferase	0.00133741	0.0302939	10.3938
GO:0035999	tetrahydrofolate interconversion	LOC102161142	LOC102161142	serine hydroxymethyltransferase, mitochondrial-like	0.00133741	0.0302939	10.3938
GO:0035999	tetrahydrofolate interconversion	SHMT2	SHMT2	Serine hydroxymethyltransferase	0.00133741	0.0302939	10.3938
GO:0008209	androgen metabolic process	SGPL1	SGPL1	Uncharacterized protein	0.00135373	0.0303111	7.14571
GO:0008209	androgen metabolic process	HSD17B4	HSD17B4	Uncharacterized protein	0.00135373	0.0303111	7.14571
GO:0008209	androgen metabolic process	LOC100516628	LOC100516628	Uncharacterized protein	0.00135373	0.0303111	7.14571
GO:0008209	androgen metabolic process	LOC100514665	LOC100514665	UDP-glucuronosyltransferase 2B18-like	0.00135373	0.0303111	7.14571
GO:0008209	androgen metabolic process	HSD17B8	HSD17B8	Estradiol 17-beta-dehydrogenase 8	0.00135373	0.0303111	7.14571
GO:0006090	pyruvate metabolic process	LOC100514752	LOC100514752	Uncharacterized protein	0.00143848	0.0314848	5.53216
GO:0006090	pyruvate metabolic process	PDP2	PDP2	Uncharacterized protein	0.00143848	0.0314848	5.53216
GO:0006090	pyruvate metabolic process	PC	PC	Uncharacterized protein	0.00143848	0.0314848	5.53216
GO:0006090	pyruvate metabolic process	PDHB	PDHB	Uncharacterized protein	0.00143848	0.0314848	5.53216
GO:0006090	pyruvate metabolic process	LOC102162014	LOC102162014	acyl-coenzyme A thioesterase 12-like	0.00143848	0.0314848	5.53216
GO:0006090	pyruvate metabolic process	ACOT12	ACOT12	Uncharacterized protein	0.00143848	0.0314848	5.53216
GO:0051262	protein tetramerization	HMGCL	HMGCL	Uncharacterized protein	0.00143848	0.0314848	5.53216
GO:0051262	protein tetramerization	LOC100622162	LOC100622162	Uncharacterized protein	0.00143848	0.0314848	5.53216
GO:0051262	protein tetramerization	DHRS4	DHRS4	Dehydrogenase/reductase SDR family member 4	0.00143848	0.0314848	5.53216
GO:0051262	protein tetramerization	PEX5	PEX5	Uncharacterized protein	0.00143848	0.0314848	5.53216
GO:0051262	protein tetramerization	TRPV5	TRPV5	transient receptor potential cation channel, subfamily V, member 5	0.00143848	0.0314848	5.53216
GO:0051262	protein tetramerization	SHMT2	SHMT2	Serine hydroxymethyltransferase	0.00143848	0.0314848	5.53216
GO:0042574	retinal metabolic process	RDH10	RDH10	Retinol dehydrogenase 10	0.00162929	0.0352652	6.80543
GO:0042574	retinal metabolic process	LOC733634	AKR1C1	Uncharacterized protein	0.00162929	0.0352652	6.80543
GO:0042574	retinal metabolic process	DHRS4	DHRS4	Dehydrogenase/reductase SDR family member 4	0.00162929	0.0352652	6.80543
GO:0042574	retinal metabolic process	LOC733635	LOC733635	Uncharacterized protein	0.00162929	0.0352652	6.80543
GO:0042574	retinal metabolic process	RDH11	RDH11	Uncharacterized protein	0.00162929	0.0352652	6.80543
GO:0008210	estrogen metabolic process	SGPL1	SGPL1	Uncharacterized protein	0.0017353	0.036348	9.52761
GO:0008210	estrogen metabolic process	HSD17B4	HSD17B4	Uncharacterized protein	0.0017353	0.036348	9.52761
GO:0008210	estrogen metabolic process	HSD17B8	HSD17B8	Estradiol 17-beta-dehydrogenase 8	0.0017353	0.036348	9.52761
GO:0008210	estrogen metabolic process	LOC100739320	LOC100739320	Uncharacterized protein	0.0017353	0.036348	9.52761
GO:0006690	icosanoid metabolic process	LOC102167481	LOC102167481	cytochrome P450 4F6-like	0.0017353	0.036348	9.52761
GO:0006690	icosanoid metabolic process	LOC100620357	LOC100620357	Uncharacterized protein	0.0017353	0.036348	9.52761
GO:0006690	icosanoid metabolic process	LOC100739101	LOC100739101	Uncharacterized protein	0.0017353	0.036348	9.52761
GO:0006690	icosanoid metabolic process	CYP4F55	CYP4F55	Uncharacterized protein	0.0017353	0.036348	9.52761
GO:0019430	removal of superoxide radicals	CCS	CCS	Copper chaperone for superoxide dismutase	0.0017353	0.036348	9.52761
GO:0019430	removal of superoxide radicals	PRDX1	PRDX1	Uncharacterized protein	0.0017353	0.036348	9.52761
GO:0019430	removal of superoxide radicals	SOD1	SOD1	Superoxide dismutase [Cu-Zn]	0.0017353	0.036348	9.52761
GO:0019430	removal of superoxide radicals	LOC780439	LOC780439	Superoxide dismutase [Cu-Zn]	0.0017353	0.036348	9.52761
GO:0045471	response to ethanol	LOC100737308	LOC100737308	D-beta-hydroxybutyrate dehydrogenase, mitochondrial-like	0.00189382	0.0389357	3.24805
GO:0045471	response to ethanol	LOC100155725	LOC100155725	D-beta-hydroxybutyrate dehydrogenase, mitochondrial-like	0.00189382	0.0389357	3.24805
GO:0045471	response to ethanol	SOD1	SOD1	Superoxide dismutase [Cu-Zn]	0.00189382	0.0389357	3.24805
GO:0045471	response to ethanol	AACS	AACS	Uncharacterized protein	0.00189382	0.0389357	3.24805
GO:0045471	response to ethanol	MAOB	MAOB	Amine oxidase [flavin-containing] B	0.00189382	0.0389357	3.24805
GO:0045471	response to ethanol	BDH1	BDH1	Uncharacterized protein	0.00189382	0.0389357	3.24805
GO:0045471	response to ethanol	LOC100739320	LOC100739320	Uncharacterized protein	0.00189382	0.0389357	3.24805
GO:0045471	response to ethanol	ABAT	ABAT	4-aminobutyrate aminotransferase, mitochondrial	0.00189382	0.0389357	3.24805
GO:0045471	response to ethanol	CDO1	CDO1	Uncharacterized protein	0.00189382	0.0389357	3.24805
GO:0045471	response to ethanol	STAT3	STAT3	Signal transducer and activator of transcription 3	0.00189382	0.0389357	3.24805
GO:0006534	cysteine metabolic process	CTH	CTH	Cystathionine gamma-lyase	0.0019188	0.0389357	17.1497
GO:0006534	cysteine metabolic process	LOC100156145	LOC100156145	Uncharacterized protein	0.0019188	0.0389357	17.1497
GO:0006534	cysteine metabolic process	CDO1	CDO1	Uncharacterized protein	0.0019188	0.0389357	17.1497
GO:0006572	tyrosine catabolic process	GSTZ1	GSTZ1	Uncharacterized protein	0.0019188	0.0389357	17.1497
GO:0006572	tyrosine catabolic process	HGD	HGD	Uncharacterized protein	0.0019188	0.0389357	17.1497
GO:0006572	tyrosine catabolic process	HPD	HPD	4-hydroxyphenylpyruvate dioxygenase	0.0019188	0.0389357	17.1497
GO:0005977	glycogen metabolic process	GBE1	GBE1	Glucan 1,4-alpha-branching enzyme 1	0.00203949	0.0409579	4.34956
GO:0005977	glycogen metabolic process	LOC100738771	LOC100738771	glycogen debranching enzyme-like	0.00203949	0.0409579	4.34956
GO:0005977	glycogen metabolic process	LOC100521794	LOC100521794	phosphorylase b kinase regulatory subunit beta-like	0.00203949	0.0409579	4.34956
GO:0005977	glycogen metabolic process	GNMT	GNMT	Glycine N-methyltransferase	0.00203949	0.0409579	4.34956
GO:0005977	glycogen metabolic process	LOC100157421	LOC100157421	1,4-alpha-glucan-branching enzyme-like	0.00203949	0.0409579	4.34956
GO:0005977	glycogen metabolic process	LOC100625881	LOC100625881	phosphorylase b kinase regulatory subunit beta-like	0.00203949	0.0409579	4.34956
GO:0005977	glycogen metabolic process	LOC100516938	LOC100516938	Uncharacterized protein	0.00203949	0.0409579	4.34956
GO:0034389	lipid particle organization	LOC102164780	LOC102164780	spartin-like	0.00220834	0.0434531	8.79471
GO:0034389	lipid particle organization	SPG20	SPG20	spastic paraplegia 20 (Troyer syndrome)	0.00220834	0.0434531	8.79471
GO:0034389	lipid particle organization	LOC100152415	LOC100152415	spartin-like	0.00220834	0.0434531	8.79471
GO:0034389	lipid particle organization	CIDEC	CIDEC	Fat specific protein 27	0.00220834	0.0434531	8.79471
GO:0042448	progesterone metabolic process	LOC733634	AKR1C1	Uncharacterized protein	0.00220834	0.0434531	8.79471
GO:0042448	progesterone metabolic process	LOC102166306	LOC102166306	alpha-fetoprotein-like	0.00220834	0.0434531	8.79471
GO:0042448	progesterone metabolic process	LOC733635	LOC733635	Uncharacterized protein	0.00220834	0.0434531	8.79471
GO:0042448	progesterone metabolic process	AFP	AFP	Alpha-fetoprotein	0.00220834	0.0434531	8.79471
GO:0034375	high-density lipoprotein particle remodeling	LIPG	LIPG	Uncharacterized protein	0.0027632	0.0530587	8.16652
GO:0034375	high-density lipoprotein particle remodeling	LCAT	LCAT	Lecithin cholesterol acyltransferase	0.0027632	0.0530587	8.16652
GO:0034375	high-density lipoprotein particle remodeling	LIPC	LIPC	Hepatic lipase	0.0027632	0.0530587	8.16652
GO:0034375	high-density lipoprotein particle remodeling	LOC100737035	LOC100737035	Uncharacterized protein	0.0027632	0.0530587	8.16652
GO:0034372	very-low-density lipoprotein particle remodeling	LCAT	LCAT	Lecithin cholesterol acyltransferase	0.00280547	0.0530587	14.2914
GO:0034372	very-low-density lipoprotein particle remodeling	LIPC	LIPC	Hepatic lipase	0.00280547	0.0530587	14.2914
GO:0034372	very-low-density lipoprotein particle remodeling	LOC100737035	LOC100737035	Uncharacterized protein	0.00280547	0.0530587	14.2914
GO:0042167	heme catabolic process	BLVRA	BLVRA	Uncharacterized protein	0.00280547	0.0530587	14.2914
GO:0042167	heme catabolic process	BLVRB	BLVRB	Uncharacterized protein	0.00280547	0.0530587	14.2914
GO:0042167	heme catabolic process	LOC100739320	LOC100739320	Uncharacterized protein	0.00280547	0.0530587	14.2914
GO:0015911	plasma membrane long-chain fatty acid transport	LOC100620603	LOC100620603	bile acyl-CoA synthetase-like	0.00280547	0.0530587	14.2914
GO:0015911	plasma membrane long-chain fatty acid transport	LOC102158419	LOC102158419	bile acyl-CoA synthetase-like	0.00280547	0.0530587	14.2914
GO:0015911	plasma membrane long-chain fatty acid transport	LOC102159831	LOC102159831	bile acyl-CoA synthetase-like	0.00280547	0.0530587	14.2914
GO:0006120	mitochondrial electron transport, NADH to ubiquinone	NUDFV2	NUDFV2	NDUFV2	0.00310863	0.0582271	4.0016
GO:0006120	mitochondrial electron transport, NADH to ubiquinone	ND1	ND1	NADH-ubiquinone oxidoreductase chain 1	0.00310863	0.0582271	4.0016
GO:0006120	mitochondrial electron transport, NADH to ubiquinone	NDUFA3	NDUFA3	Uncharacterized protein	0.00310863	0.0582271	4.0016
GO:0006120	mitochondrial electron transport, NADH to ubiquinone	NDUFA9	NDUFA9	Uncharacterized protein	0.00310863	0.0582271	4.0016
GO:0006120	mitochondrial electron transport, NADH to ubiquinone	NDUFA2	NDUFA2	NADH dehydrogenase (ubiquinone) 1 alpha subcomplex, 2, 8kDa	0.00310863	0.0582271	4.0016
GO:0006120	mitochondrial electron transport, NADH to ubiquinone	NDUFA10	NDUFA10	Uncharacterized protein	0.00310863	0.0582271	4.0016
GO:0006120	mitochondrial electron transport, NADH to ubiquinone	NDUFV1	NDUFV1	Uncharacterized protein	0.00310863	0.0582271	4.0016
GO:0019369	arachidonic acid metabolic process	LOC102167481	LOC102167481	cytochrome P450 4F6-like	0.00334181	0.0619559	3.51789
GO:0019369	arachidonic acid metabolic process	CYP4A21	CYP4A21	Taurochenodeoxycholic 6 alpha-hydroxylase	0.00334181	0.0619559	3.51789
GO:0019369	arachidonic acid metabolic process	LOC100620357	LOC100620357	Uncharacterized protein	0.00334181	0.0619559	3.51789
GO:0019369	arachidonic acid metabolic process	LOC100627844	LOC100627844	Uncharacterized protein	0.00334181	0.0619559	3.51789
GO:0019369	arachidonic acid metabolic process	LTC4S	LTC4S	Uncharacterized protein	0.00334181	0.0619559	3.51789
GO:0019369	arachidonic acid metabolic process	CYP2C33	CYP2C33	Uncharacterized protein	0.00334181	0.0619559	3.51789
GO:0019369	arachidonic acid metabolic process	LOC100739101	LOC100739101	Uncharacterized protein	0.00334181	0.0619559	3.51789
GO:0019369	arachidonic acid metabolic process	CYP4F55	CYP4F55	Uncharacterized protein	0.00334181	0.0619559	3.51789
GO:0009636	response to toxic substance	LOC100737013	LOC100737013	Uncharacterized protein	0.00337132	0.0619559	2.97738
GO:0009636	response to toxic substance	CCL4	CCL4	CCL4	0.00337132	0.0619559	2.97738
GO:0009636	response to toxic substance	LOC100737308	LOC100737308	D-beta-hydroxybutyrate dehydrogenase, mitochondrial-like	0.00337132	0.0619559	2.97738
GO:0009636	response to toxic substance	CCL3L1	CCL3L1	CCL3L1	0.00337132	0.0619559	2.97738
GO:0009636	response to toxic substance	LOC100517803	LOC100517803	Uncharacterized protein	0.00337132	0.0619559	2.97738
GO:0009636	response to toxic substance	LOC100155725	LOC100155725	D-beta-hydroxybutyrate dehydrogenase, mitochondrial-like	0.00337132	0.0619559	2.97738
GO:0009636	response to toxic substance	MAOB	MAOB	Amine oxidase [flavin-containing] B	0.00337132	0.0619559	2.97738
GO:0009636	response to toxic substance	BDH1	BDH1	Uncharacterized protein	0.00337132	0.0619559	2.97738
GO:0009636	response to toxic substance	LOC100736962	LOC100736962	Uncharacterized protein	0.00337132	0.0619559	2.97738
GO:0009636	response to toxic substance	GLYAT	GLYAT	Uncharacterized protein	0.00337132	0.0619559	2.97738
GO:0006953	acute-phase response	SAA4	SAA4	Serum amyloid A protein	0.00378179	0.0688498	3.84769
GO:0006953	acute-phase response	ITIH4	ITIH4	Inter-alpha-trypsin inhibitor heavy chain H4	0.00378179	0.0688498	3.84769
GO:0006953	acute-phase response	LOC100737917	LOC100737917	inter-alpha-trypsin inhibitor heavy chain H4-like	0.00378179	0.0688498	3.84769
GO:0006953	acute-phase response	SERPINA3-2	SERPINA3-2	Uncharacterized protein	0.00378179	0.0688498	3.84769
GO:0006953	acute-phase response	CD163	CD163	CD163	0.00378179	0.0688498	3.84769
GO:0006953	acute-phase response	LOC100739320	LOC100739320	Uncharacterized protein	0.00378179	0.0688498	3.84769
GO:0006953	acute-phase response	STAT3	STAT3	Signal transducer and activator of transcription 3	0.00378179	0.0688498	3.84769
GO:0006564	L-serine biosynthetic process	LOC100626911	LOC100626911	serine hydroxymethyltransferase, mitochondrial-like	0.00390671	0.0704654	12.2498
GO:0006564	L-serine biosynthetic process	LOC100514459	LOC100514459	Serine hydroxymethyltransferase	0.00390671	0.0704654	12.2498
GO:0006564	L-serine biosynthetic process	LOC102161142	LOC102161142	serine hydroxymethyltransferase, mitochondrial-like	0.00390671	0.0704654	12.2498
GO:0051260	protein homooligomerization	LOC100626039	LOC100626039	spastin-like	0.0041563	0.0732536	2.29274
GO:0051260	protein homooligomerization	C1QTNF1	C1QTNF1	Uncharacterized protein	0.0041563	0.0732536	2.29274
GO:0051260	protein homooligomerization	ACAT1	ACAT1	Uncharacterized protein	0.0041563	0.0732536	2.29274
GO:0051260	protein homooligomerization	ANGPTL4	ANGPTL4	Angiopoietin-related protein 4	0.0041563	0.0732536	2.29274
GO:0051260	protein homooligomerization	TNFAIP1	TNFAIP1	Uncharacterized protein	0.0041563	0.0732536	2.29274
GO:0051260	protein homooligomerization	SLC1A1	SLC1A1	Glutamate transporter	0.0041563	0.0732536	2.29274
GO:0051260	protein homooligomerization	CPT1A	CPT1A	Uncharacterized protein	0.0041563	0.0732536	2.29274
GO:0051260	protein homooligomerization	LOC733634	AKR1C1	Uncharacterized protein	0.0041563	0.0732536	2.29274
GO:0051260	protein homooligomerization	ST13	ST13	suppression of tumorigenicity 13 (colon carcinoma) (Hsp70 interacting protein)	0.0041563	0.0732536	2.29274
GO:0051260	protein homooligomerization	LOC102161205	LOC102161205	carnitine O-palmitoyltransferase 1, liver isoform-like	0.0041563	0.0732536	2.29274
GO:0051260	protein homooligomerization	LOC733635	LOC733635	Uncharacterized protein	0.0041563	0.0732536	2.29274
GO:0051260	protein homooligomerization	PEX14	PEX14	Uncharacterized protein	0.0041563	0.0732536	2.29274
GO:0051260	protein homooligomerization	KCTD9	KCTD9	Uncharacterized protein	0.0041563	0.0732536	2.29274
GO:0051260	protein homooligomerization	ATG16L1	ATG16L1	Uncharacterized protein	0.0041563	0.0732536	2.29274
GO:0051260	protein homooligomerization	HAO2	HAO2	Uncharacterized protein	0.0041563	0.0732536	2.29274
GO:0007031	peroxisome organization	ABCD3	ABCD3	Uncharacterized protein	0.00421171	0.0732536	5.29312
GO:0007031	peroxisome organization	PEX5	PEX5	Uncharacterized protein	0.00421171	0.0732536	5.29312
GO:0007031	peroxisome organization	LOC100620952	LOC100620952	Uncharacterized protein	0.00421171	0.0732536	5.29312
GO:0007031	peroxisome organization	PEX14	PEX14	Uncharacterized protein	0.00421171	0.0732536	5.29312
GO:0007031	peroxisome organization	SEC16B	SEC16B	SEC16 homolog B (S. cerevisiae)	0.00421171	0.0732536	5.29312
GO:0097503	sialylation	LOC100518510	LOC100518510	Uncharacterized protein	0.00421171	0.0732536	5.29312
GO:0097503	sialylation	LOC100738453	LOC100738453	alpha-N-acetylgalactosaminide alpha-2,6-sialyltransferase 2-like	0.00421171	0.0732536	5.29312
GO:0097503	sialylation	LOC100625751	LOC100625751	Uncharacterized protein	0.00421171	0.0732536	5.29312
GO:0097503	sialylation	ST3GAL2	ST3GAL2	Uncharacterized protein	0.00421171	0.0732536	5.29312
GO:0097503	sialylation	LOC100522988	LOC100522988	lactosylceramide alpha-2,3-sialyltransferase-like	0.00421171	0.0732536	5.29312
GO:0017144	drug metabolic process	CYP2C33	CYP2C33	Uncharacterized protein	0.00421171	0.0732536	5.29312
GO:0017144	drug metabolic process	CYP2D25	CYP2D25	Vitamin D(3) 25-hydroxylase	0.00421171	0.0732536	5.29312
GO:0017144	drug metabolic process	PCK1	PCK1	Phosphoenolpyruvate carboxykinase 1 (Soluble)	0.00421171	0.0732536	5.29312
GO:0017144	drug metabolic process	LOC100524254	LOC100524254	NADH-cytochrome b5 reductase 3	0.00421171	0.0732536	5.29312
GO:0017144	drug metabolic process	LOC100739320	LOC100739320	Uncharacterized protein	0.00421171	0.0732536	5.29312
GO:0002576	platelet degranulation	LOC100627396	LOC100627396	fibrinogen gamma chain-like	0.00445597	0.0768162	2.68727
GO:0002576	platelet degranulation	FGG	FGG	Uncharacterized protein	0.00445597	0.0768162	2.68727
GO:0002576	platelet degranulation	FGB	FGB	Fibrinogen beta chain	0.00445597	0.0768162	2.68727
GO:0002576	platelet degranulation	LOC102158263	LOC102158263	Fibrinogen alpha chain	0.00445597	0.0768162	2.68727
GO:0002576	platelet degranulation	HRG	HRG	Uncharacterized protein	0.00445597	0.0768162	2.68727
GO:0002576	platelet degranulation	PLG	PLG	Plasminogen	0.00445597	0.0768162	2.68727
GO:0002576	platelet degranulation	SOD1	SOD1	Superoxide dismutase [Cu-Zn]	0.00445597	0.0768162	2.68727
GO:0002576	platelet degranulation	LOC100514666	LOC100514666	fibrinogen alpha chain-like	0.00445597	0.0768162	2.68727
GO:0002576	platelet degranulation	KNG1	KNG1	Uncharacterized protein	0.00445597	0.0768162	2.68727
GO:0002576	platelet degranulation	A2M	A2M	Uncharacterized protein	0.00445597	0.0768162	2.68727
GO:0002576	platelet degranulation	FGA	FGA	Fibrinogen alpha chain	0.00445597	0.0768162	2.68727
GO:0006096	glycolysis	LOC100738661	LOC100738661	uncharacterized LOC100738661	0.00456002	0.0779203	3.70518
GO:0006096	glycolysis	OGDHL	OGDHL	Uncharacterized protein	0.00456002	0.0779203	3.70518		↓
GO:0006096	glycolysis	LOC102166829	LOC102166829	probable 2-oxoglutarate dehydrogenase E1 component DHKTD1, mitochondrial-like	0.00456002	0.0779203	3.70518
GO:0006096	glycolysis	LOC100513372	LOC100513372	probable 2-oxoglutarate dehydrogenase E1 component DHKTD1, mitochondrial-like	0.00456002	0.0779203	3.70518
GO:0006096	glycolysis	PFKFB1	PFKFB1	Uncharacterized protein	0.00456002	0.0779203	3.70518		↓
GO:0006096	glycolysis	ENTPD5	ENTPD5	Uncharacterized protein	0.00456002	0.0779203	3.70518		↓
GO:0006096	glycolysis	LOC100736786	LOC100736786	6-phosphofructo-2-kinase/fructose-2,6-bisphosphatase 1-like	0.00456002	0.0779203	3.70518		↓
GO:0000096	sulfur amino acid metabolic process	CTH	CTH	Cystathionine gamma-lyase	0.00482631	0.0810488	5.10408
GO:0000096	sulfur amino acid metabolic process	AHCY	AHCY	Adenosylhomocysteinase	0.00482631	0.0810488	5.10408
GO:0000096	sulfur amino acid metabolic process	LOC100156145	LOC100156145	Uncharacterized protein	0.00482631	0.0810488	5.10408
GO:0000096	sulfur amino acid metabolic process	MAT1A	MAT1A	S-adenosylmethionine synthase	0.00482631	0.0810488	5.10408
GO:0000096	sulfur amino acid metabolic process	CDO1	CDO1	Uncharacterized protein	0.00482631	0.0810488	5.10408
GO:0030301	cholesterol transport	STARD4	STARD4	StAR-related lipid transfer domain-containing 4	0.00482631	0.0810488	5.10408
GO:0030301	cholesterol transport	LCAT	LCAT	Lecithin cholesterol acyltransferase	0.00482631	0.0810488	5.10408
GO:0030301	cholesterol transport	LDLR	LDLR	Low-density lipoprotein receptor	0.00482631	0.0810488	5.10408
GO:0030301	cholesterol transport	LIPC	LIPC	Hepatic lipase	0.00482631	0.0810488	5.10408
GO:0030301	cholesterol transport	LOC100737035	LOC100737035	Uncharacterized protein	0.00482631	0.0810488	5.10408
GO:0009058	biosynthetic process	LOC100739739	LOC100739739	Uncharacterized protein	0.00499158	0.0831076	3.63781
GO:0009058	biosynthetic process	COASY	COASY	Bifunctional coenzyme A synthase	0.00499158	0.0831076	3.63781
GO:0009058	biosynthetic process	PBLD	PBLD	Uncharacterized protein	0.00499158	0.0831076	3.63781
GO:0009058	biosynthetic process	FASN	FASN	Fatty acid synthase	0.00499158	0.0831076	3.63781
GO:0009058	biosynthetic process	GAL3ST1	GAL3ST1	Uncharacterized protein	0.00499158	0.0831076	3.63781
GO:0009058	biosynthetic process	CCBL2	CCBL2	Uncharacterized protein	0.00499158	0.0831076	3.63781
GO:0009058	biosynthetic process	LOC100621414	LOC100621414	Uncharacterized protein	0.00499158	0.0831076	3.63781
GO:0060416	response to growth hormone	LOC100737308	LOC100737308	D-beta-hydroxybutyrate dehydrogenase, mitochondrial-like	0.00523647	0.0864461	10.7186
GO:0060416	response to growth hormone	LOC100155725	LOC100155725	D-beta-hydroxybutyrate dehydrogenase, mitochondrial-like	0.00523647	0.0864461	10.7186
GO:0060416	response to growth hormone	BDH1	BDH1	Uncharacterized protein	0.00523647	0.0864461	10.7186
GO:0005975	carbohydrate metabolic process	LOC100514752	LOC100514752	Uncharacterized protein	0.00559	0.0915069	1.73048
GO:0005975	carbohydrate metabolic process	MDH2	MDH2	Malate dehydrogenase, mitochondrial	0.00559	0.0915069	1.73048
GO:0005975	carbohydrate metabolic process	FUT1	FUT1	Galactoside 2-alpha-L-fucosyltransferase 1	0.00559	0.0915069	1.73048
GO:0005975	carbohydrate metabolic process	MAN2C1	MAN2C1	Uncharacterized protein	0.00559	0.0915069	1.73048
GO:0005975	carbohydrate metabolic process	GBE1	GBE1	Glucan 1,4-alpha-branching enzyme 1	0.00559	0.0915069	1.73048
GO:0005975	carbohydrate metabolic process	LOC100625751	LOC100625751	Uncharacterized protein	0.00559	0.0915069	1.73048
GO:0005975	carbohydrate metabolic process	GLB1L	GLB1L	Uncharacterized protein	0.00559	0.0915069	1.73048
GO:0005975	carbohydrate metabolic process	PC	PC	Uncharacterized protein	0.00559	0.0915069	1.73048
GO:0005975	carbohydrate metabolic process	LOC100738771	LOC100738771	glycogen debranching enzyme-like	0.00559	0.0915069	1.73048
GO:0005975	carbohydrate metabolic process	LOC100621248	LOC100621248	Uncharacterized protein	0.00559	0.0915069	1.73048
GO:0005975	carbohydrate metabolic process	LOC100521794	LOC100521794	phosphorylase b kinase regulatory subunit beta-like	0.00559	0.0915069	1.73048
GO:0005975	carbohydrate metabolic process	AKR7A2	AKR7A2	Uncharacterized protein	0.00559	0.0915069	1.73048
GO:0005975	carbohydrate metabolic process	PCK1	PCK1	Phosphoenolpyruvate carboxykinase 1 (Soluble)	0.00559	0.0915069	1.73048
GO:0005975	carbohydrate metabolic process	ATHL1	ATHL1	Uncharacterized protein	0.00559	0.0915069	1.73048
GO:0005975	carbohydrate metabolic process	PDHB	PDHB	Uncharacterized protein	0.00559	0.0915069	1.73048
GO:0005975	carbohydrate metabolic process	PARG	PARG	Uncharacterized protein	0.00559	0.0915069	1.73048
GO:0005975	carbohydrate metabolic process	ALDH2	ALDH2	Mitochondrial aldehyde dehydrogenase 2	0.00559	0.0915069	1.73048
GO:0005975	carbohydrate metabolic process	LOC100157421	LOC100157421	1,4-alpha-glucan-branching enzyme-like	0.00559	0.0915069	1.73048
GO:0005975	carbohydrate metabolic process	XYLB	XYLB	Uncharacterized protein	0.00559	0.0915069	1.73048
GO:0005975	carbohydrate metabolic process	PFKFB1	PFKFB1	Uncharacterized protein	0.00559	0.0915069	1.73048
GO:0005975	carbohydrate metabolic process	LOC100622330	LOC100622330	malate dehydrogenase, mitochondrial-like	0.00559	0.0915069	1.73048
GO:0005975	carbohydrate metabolic process	LOC100625881	LOC100625881	phosphorylase b kinase regulatory subunit beta-like	0.00559	0.0915069	1.73048
GO:0005975	carbohydrate metabolic process	GALM	GALM	Aldose 1-epimerase	0.00559	0.0915069	1.73048
GO:0005975	carbohydrate metabolic process	CHST7	CHST7	Uncharacterized protein	0.00559	0.0915069	1.73048
GO:0005975	carbohydrate metabolic process	LOC100736786	LOC100736786	6-phosphofructo-2-kinase/fructose-2,6-bisphosphatase 1-like	0.00559	0.0915069	1.73048
GO:0005975	carbohydrate metabolic process	FBP2	FBP2	Uncharacterized protein	0.00559	0.0915069	1.73048
GO:0005975	carbohydrate metabolic process	LOC100516938	LOC100516938	Uncharacterized protein	0.00559	0.0915069	1.73048
GO:0005975	carbohydrate metabolic process	ST3GAL2	ST3GAL2	Uncharacterized protein	0.00559	0.0915069	1.73048
GO:0005975	carbohydrate metabolic process	LOC100522988	LOC100522988	lactosylceramide alpha-2,3-sialyltransferase-like	0.00559	0.0915069	1.73048
GO:0042730	fibrinolysis	F12	F12	Coagulation factor XII	0.00592751	0.0962233	6.35174
GO:0042730	fibrinolysis	HRG	HRG	Uncharacterized protein	0.00592751	0.0962233	6.35174
GO:0042730	fibrinolysis	PLG	PLG	Plasminogen	0.00592751	0.0962233	6.35174
GO:0042730	fibrinolysis	CPB2	CPB2	Uncharacterized protein	0.00592751	0.0962233	6.35174
GO:0040014	regulation of multicellular organism growth	SGPL1	SGPL1	Uncharacterized protein	0.00624145	0.0985799	4.7638
GO:0040014	regulation of multicellular organism growth	GAMT	GAMT	Uncharacterized protein	0.00624145	0.0985799	4.7638
GO:0040014	regulation of multicellular organism growth	SOD1	SOD1	Superoxide dismutase [Cu-Zn]	0.00624145	0.0985799	4.7638
GO:0040014	regulation of multicellular organism growth	GHR	GHR	Growth hormone receptor protein	0.00624145	0.0985799	4.7638
GO:0040014	regulation of multicellular organism growth	STAT3	STAT3	Signal transducer and activator of transcription 3	0.00624145	0.0985799	4.7638
GO:0051562	negative regulation of mitochondrial calcium ion concentration	SLC25A27	SLC25A27	Uncoupling protein 4 transcript 2	0.00657874	0.0985799	28.5828
GO:0051562	negative regulation of mitochondrial calcium ion concentration	LOC100514471	LOC100514471	Uncharacterized protein	0.00657874	0.0985799	28.5828
GO:0034373	intermediate-density lipoprotein particle remodeling	LIPC	LIPC	Hepatic lipase	0.00657874	0.0985799	28.5828
GO:0034373	intermediate-density lipoprotein particle remodeling	LOC100737035	LOC100737035	Uncharacterized protein	0.00657874	0.0985799	28.5828
GO:1901094	negative regulation of protein homotetramerization	PEX5	PEX5	Uncharacterized protein	0.00657874	0.0985799	28.5828
GO:1901094	negative regulation of protein homotetramerization	PEX14	PEX14	Uncharacterized protein	0.00657874	0.0985799	28.5828
GO:0006601	creatine biosynthetic process	GAMT	GAMT	Uncharacterized protein	0.00657874	0.0985799	28.5828
GO:0006601	creatine biosynthetic process	GATM	GATM	Glycine amidinotransferase, mitochondrial	0.00657874	0.0985799	28.5828
GO:0019265	glycine biosynthetic process, by transamination of glyoxylate	LOC100517616	LOC100517616	Uncharacterized protein	0.00657874	0.0985799	28.5828
GO:0019265	glycine biosynthetic process, by transamination of glyoxylate	AGXT2	AGXT2	Uncharacterized protein	0.00657874	0.0985799	28.5828
GO:0003050	regulation of systemic arterial blood pressure by atrial natriuretic peptide	LOC100516934	LOC100516934	ras-like protein family member 10A-like	0.00657874	0.0985799	28.5828
GO:0003050	regulation of systemic arterial blood pressure by atrial natriuretic peptide	CORIN	CORIN	Uncharacterized protein	0.00657874	0.0985799	28.5828
GO:2001295	malonyl-CoA biosynthetic process	ACACB	ACACB	Acetyl-coenzyme A carboxylase beta	0.00657874	0.0985799	28.5828
GO:2001295	malonyl-CoA biosynthetic process	ACACA	ACACA	Acetyl-CoA carboxylase alpha	0.00657874	0.0985799	28.5828
GO:0019448	L-cysteine catabolic process	LOC100517616	LOC100517616	Uncharacterized protein	0.00657874	0.0985799	28.5828
GO:0019448	L-cysteine catabolic process	CDO1	CDO1	Uncharacterized protein	0.00657874	0.0985799	28.5828
GO:0045964	positive regulation of dopamine metabolic process	HPRT1	HPRT1	Hypoxanthine-guanine phosphoribosyltransferase 1	0.00657874	0.0985799	28.5828
GO:0045964	positive regulation of dopamine metabolic process	MAOB	MAOB	Amine oxidase [flavin-containing] B	0.00657874	0.0985799	28.5828
GO:0030850	prostate gland development	LOC100737319	LOC100737319	Uncharacterized protein	0.00680649	0.0989481	9.52761
GO:0030850	prostate gland development	AR	AR	Androgen receptor	0.00680649	0.0989481	9.52761
GO:0030850	prostate gland development	AHR	AHR	Aryl hydrocarbon receptor	0.00680649	0.0989481	9.52761
GO:0044598	doxorubicin metabolic process	LOC733634	AKR1C1	Uncharacterized protein	0.00680649	0.0989481	9.52761
GO:0044598	doxorubicin metabolic process	AKR7A2	AKR7A2	Uncharacterized protein	0.00680649	0.0989481	9.52761
GO:0044598	doxorubicin metabolic process	LOC733635	LOC733635	Uncharacterized protein	0.00680649	0.0989481	9.52761
GO:0044597	daunorubicin metabolic process	LOC733634	AKR1C1	Uncharacterized protein	0.00680649	0.0989481	9.52761
GO:0044597	daunorubicin metabolic process	AKR7A2	AKR7A2	Uncharacterized protein	0.00680649	0.0989481	9.52761
GO:0044597	daunorubicin metabolic process	LOC733635	LOC733635	Uncharacterized protein	0.00680649	0.0989481	9.52761
GO:0005976	polysaccharide metabolic process	LOC100521794	LOC100521794	phosphorylase b kinase regulatory subunit beta-like	0.00680649	0.0989481	9.52761
GO:0005976	polysaccharide metabolic process	LOC100625881	LOC100625881	phosphorylase b kinase regulatory subunit beta-like	0.00680649	0.0989481	9.52761
GO:0005976	polysaccharide metabolic process	CHST7	CHST7	Uncharacterized protein	0.00680649	0.0989481	9.52761
GO:0043691	reverse cholesterol transport	LIPG	LIPG	Uncharacterized protein	0.00698439	0.100041	6.01744
GO:0043691	reverse cholesterol transport	LCAT	LCAT	Lecithin cholesterol acyltransferase	0.00698439	0.100041	6.01744
GO:0043691	reverse cholesterol transport	LIPC	LIPC	Hepatic lipase	0.00698439	0.100041	6.01744
GO:0043691	reverse cholesterol transport	LOC100737035	LOC100737035	Uncharacterized protein	0.00698439	0.100041	6.01744
GO:0051881	regulation of mitochondrial membrane potential	LOC102164780	LOC102164780	spartin-like	0.00698439	0.100041	6.01744
GO:0051881	regulation of mitochondrial membrane potential	SPG20	SPG20	spastic paraplegia 20 (Troyer syndrome)	0.00698439	0.100041	6.01744
GO:0051881	regulation of mitochondrial membrane potential	LOC100152415	LOC100152415	spartin-like	0.00698439	0.100041	6.01744
GO:0051881	regulation of mitochondrial membrane potential	SOD1	SOD1	Superoxide dismutase [Cu-Zn]	0.00698439	0.100041	6.01744
GO:0006869	lipid transport	LOC100156757	LOC100156757	apolipoprotein F-like	0.00759249	0.107957	2.79615
GO:0006869	lipid transport	STARD4	STARD4	StAR-related lipid transfer domain-containing 4	0.00759249	0.107957	2.79615
GO:0006869	lipid transport	APOC4	APOC4	Uncharacterized protein	0.00759249	0.107957	2.79615
GO:0006869	lipid transport	LOC100524171	LOC100524171	Uncharacterized protein	0.00759249	0.107957	2.79615
GO:0006869	lipid transport	SFTPA1	SFTPA1	Pulmonary surfactant protein A	0.00759249	0.107957	2.79615
GO:0006869	lipid transport	STARD10	STARD10	Uncharacterized protein	0.00759249	0.107957	2.79615
GO:0006869	lipid transport	SERPINA5	SERPINA5	Uncharacterized protein	0.00759249	0.107957	2.79615
GO:0006869	lipid transport	LDLR	LDLR	Low-density lipoprotein receptor	0.00759249	0.107957	2.79615
GO:0006869	lipid transport	LOC100521392	LOC100521392	Uncharacterized protein	0.00759249	0.107957	2.79615
GO:0006554	lysine catabolic process	SLC25A21	SLC25A21	Uncharacterized protein	0.00862648	0.11918	8.57485
GO:0006554	lysine catabolic process	GCDH	GCDH	Glutaryl-CoA dehydrogenase, mitochondrial	0.00862648	0.11918	8.57485
GO:0006554	lysine catabolic process	LOC100739748	LOC100739748	Uncharacterized protein	0.00862648	0.11918	8.57485
GO:0006559	L-phenylalanine catabolic process	GSTZ1	GSTZ1	Uncharacterized protein	0.00862648	0.11918	8.57485
GO:0006559	L-phenylalanine catabolic process	HGD	HGD	Uncharacterized protein	0.00862648	0.11918	8.57485
GO:0006559	L-phenylalanine catabolic process	HPD	HPD	4-hydroxyphenylpyruvate dioxygenase	0.00862648	0.11918	8.57485
GO:0006642	triglyceride mobilization	LOC100620603	LOC100620603	bile acyl-CoA synthetase-like	0.00862648	0.11918	8.57485
GO:0006642	triglyceride mobilization	LOC102158419	LOC102158419	bile acyl-CoA synthetase-like	0.00862648	0.11918	8.57485
GO:0006642	triglyceride mobilization	LOC102159831	LOC102159831	bile acyl-CoA synthetase-like	0.00862648	0.11918	8.57485
GO:0006600	creatine metabolic process	GAMT	GAMT	Uncharacterized protein	0.00862648	0.11918	8.57485
GO:0006600	creatine metabolic process	GATM	GATM	Glycine amidinotransferase, mitochondrial	0.00862648	0.11918	8.57485
GO:0006600	creatine metabolic process	GHR	GHR	Growth hormone receptor protein	0.00862648	0.11918	8.57485
GO:0006855	drug transmembrane transport	LOC100515296	LOC100515296	Uncharacterized protein	0.00945459	0.129701	5.44435
GO:0006855	drug transmembrane transport	SLC22A18	SLC22A18	solute carrier family 22, member 18	0.00945459	0.129701	5.44435
GO:0006855	drug transmembrane transport	EBP	EBP	Uncharacterized protein	0.00945459	0.129701	5.44435
GO:0006855	drug transmembrane transport	SLC22A3	SLC22A3	Solute carrier family 22 member 3	0.00945459	0.129701	5.44435
GO:0009725	response to hormone	ACAT1	ACAT1	Uncharacterized protein	0.00962641	0.131135	3.17587
GO:0009725	response to hormone	LOC100737308	LOC100737308	D-beta-hydroxybutyrate dehydrogenase, mitochondrial-like	0.00962641	0.131135	3.17587
GO:0009725	response to hormone	LOC100738771	LOC100738771	glycogen debranching enzyme-like	0.00962641	0.131135	3.17587
GO:0009725	response to hormone	LOC100155725	LOC100155725	D-beta-hydroxybutyrate dehydrogenase, mitochondrial-like	0.00962641	0.131135	3.17587
GO:0009725	response to hormone	LOC100522678	LOC100522678	Cytochrome b-c1 complex subunit Rieske, mitochondrial	0.00962641	0.131135	3.17587
GO:0009725	response to hormone	BDH1	BDH1	Uncharacterized protein	0.00962641	0.131135	3.17587
GO:0009725	response to hormone	GHR	GHR	Growth hormone receptor protein	0.00962641	0.131135	3.17587
