# Supplementary material for: Transcriptomic analysis of hepatic responses to testosterone deficiency in miniature pigs fed a high-cholesterol diet
Source: BMC Genomics. 2015 Feb 6;16(1):59. doi: 10.1186/s12864-015-1283-0 (PMC4328429; doi:10.1186/s12864-015-1283-0)
Supplement: Additional file 11: — The pathways used for pathway-net analysis. Table S1. The pathways list of pathway-net analysis; Table S2. The power of the interaction among pathways. [file 12864_2015_1283_MOESM11_ESM.xls]

## Sheet: Table S1
Source	Target
Glycolysis / Gluconeogenesis	Citrate cycle (TCA cycle)
Glycolysis / Gluconeogenesis	Pyruvate metabolism
Glycolysis / Gluconeogenesis	Propanoate metabolism
Citrate cycle (TCA cycle)	Glycolysis / Gluconeogenesis
Citrate cycle (TCA cycle)	Fatty acid biosynthesis
Citrate cycle (TCA cycle)	Fatty acid elongation
Citrate cycle (TCA cycle)	Fatty acid degradation
Citrate cycle (TCA cycle)	Glyoxylate and dicarboxylate metabolism
Fatty acid biosynthesis	Citrate cycle (TCA cycle)
Fatty acid biosynthesis	Fatty acid degradation
Fatty acid biosynthesis	Pyruvate metabolism
Fatty acid elongation	Fatty acid degradation
Fatty acid degradation	Citrate cycle (TCA cycle)
Fatty acid degradation	Fatty acid biosynthesis
Fatty acid degradation	Fatty acid elongation
Fatty acid degradation	Synthesis and degradation of ketone bodies
Fatty acid degradation	Glycerolipid metabolism
Synthesis and degradation of ketone bodies	Glycolysis / Gluconeogenesis
Synthesis and degradation of ketone bodies	Fatty acid degradation
Synthesis and degradation of ketone bodies	Pyruvate metabolism
Steroid biosynthesis	Primary bile acid biosynthesis
Primary bile acid biosynthesis	Steroid biosynthesis
Glycerolipid metabolism	Glycolysis / Gluconeogenesis
Glycerolipid metabolism	Fatty acid degradation
Glycerolipid metabolism	Glycerophospholipid metabolism
Glycerolipid metabolism	Propanoate metabolism
Glycerophospholipid metabolism	Glycolysis / Gluconeogenesis
Glycerophospholipid metabolism	Glycerolipid metabolism
Glycerophospholipid metabolism	Pyruvate metabolism
Pyruvate metabolism	Glycolysis / Gluconeogenesis
Pyruvate metabolism	Citrate cycle (TCA cycle)
Pyruvate metabolism	Fatty acid biosynthesis
Pyruvate metabolism	Synthesis and degradation of ketone bodies
Pyruvate metabolism	Glyoxylate and dicarboxylate metabolism
Pyruvate metabolism	Propanoate metabolism
Glyoxylate and dicarboxylate metabolism	Citrate cycle (TCA cycle)
Glyoxylate and dicarboxylate metabolism	Pyruvate metabolism
Propanoate metabolism	Glycolysis / Gluconeogenesis
Propanoate metabolism	Citrate cycle (TCA cycle)
Propanoate metabolism	Pyruvate metabolism
Metabolic pathways	Glycolysis / Gluconeogenesis
Metabolic pathways	Citrate cycle (TCA cycle)
Metabolic pathways	Fatty acid biosynthesis
Metabolic pathways	Fatty acid elongation
Metabolic pathways	Fatty acid degradation
Metabolic pathways	Synthesis and degradation of ketone bodies
Metabolic pathways	Steroid biosynthesis
Metabolic pathways	Primary bile acid biosynthesis
Metabolic pathways	Glycerolipid metabolism
Metabolic pathways	Glycerophospholipid metabolism
Metabolic pathways	Pyruvate metabolism
Metabolic pathways	Glyoxylate and dicarboxylate metabolism
Metabolic pathways	Propanoate metabolism
Metabolic pathways	Biosynthesis of unsaturated fatty acids
Fatty acid metabolism	Citrate cycle (TCA cycle)
PPAR signaling pathway	Fatty acid degradation
PPAR signaling pathway	Synthesis and degradation of ketone bodies
PPAR signaling pathway	Primary bile acid biosynthesis
PPAR signaling pathway	Glycerophospholipid metabolism
PPAR signaling pathway	Adipocytokine signaling pathway
NF-kappa B signaling pathway	Apoptosis
NF-kappa B signaling pathway	Toll-like receptor signaling pathway
NF-kappa B signaling pathway	T cell receptor signaling pathway
NF-kappa B signaling pathway	B cell receptor signaling pathway
Peroxisome	Fatty acid degradation
Peroxisome	Primary bile acid biosynthesis
Peroxisome	Glycerophospholipid metabolism
Peroxisome	PPAR signaling pathway
Apoptosis	NF-kappa B signaling pathway
Antigen processing and presentation	T cell receptor signaling pathway
Toll-like receptor signaling pathway	NF-kappa B signaling pathway
Toll-like receptor signaling pathway	Apoptosis
T cell receptor signaling pathway	NF-kappa B signaling pathway
B cell receptor signaling pathway	NF-kappa B signaling pathway
TNF signaling pathway	NF-kappa B signaling pathway
TNF signaling pathway	Apoptosis
Insulin signaling pathway	Glycolysis / Gluconeogenesis
Insulin signaling pathway	Fatty acid biosynthesis
Insulin signaling pathway	Apoptosis
Adipocytokine signaling pathway	Insulin signaling pathway
Type II diabetes mellitus	Apoptosis
Type II diabetes mellitus	Insulin signaling pathway
Type II diabetes mellitus	Adipocytokine signaling pathway
Non-alcoholic fatty liver disease (NAFLD)	Fatty acid biosynthesis
Non-alcoholic fatty liver disease (NAFLD)	PPAR signaling pathway
Non-alcoholic fatty liver disease (NAFLD)	Apoptosis
Non-alcoholic fatty liver disease (NAFLD)	TNF signaling pathway
Non-alcoholic fatty liver disease (NAFLD)	Adipocytokine signaling pathway
Non-alcoholic fatty liver disease (NAFLD)	Type II diabetes mellitus
Fat digestion and absorption	Glycerolipid metabolism
Fat digestion and absorption	Bile secretion
Bile secretion	Primary bile acid biosynthesis
Bile secretion	Fat digestion and absorption

## Sheet: Table S2
AccID	InDegree	OutDegree	Degree
Metabolic pathways	0	14	14
Citrate cycle (TCA cycle)	8	5	13
Pyruvate metabolism	7	6	13
Fatty acid degradation	8	5	13
Glycolysis / Gluconeogenesis	8	3	11
Fatty acid biosynthesis	6	3	9
NF-kappa B signaling pathway	5	4	9
Glycerolipid metabolism	4	4	8
Propanoate metabolism	4	3	7
Synthesis and degradation of ketone bodies	4	3	7
Glycerophospholipid metabolism	4	3	7
PPAR signaling pathway	2	5	7
Apoptosis	6	1	7
Primary bile acid biosynthesis	5	1	6
Non-alcoholic fatty liver disease (NAFLD)	0	6	6
Glyoxylate and dicarboxylate metabolism	3	2	5
Insulin signaling pathway	2	3	5
Fatty acid elongation	3	1	4
Adipocytokine signaling pathway	3	1	4
Peroxisome	0	4	4
Type II diabetes mellitus	1	3	4
Steroid biosynthesis	2	1	3
Toll-like receptor signaling pathway	1	2	3
T cell receptor signaling pathway	2	1	3
TNF signaling pathway	1	2	3
Fat digestion and absorption	1	2	3
Bile secretion	1	2	3
B cell receptor signaling pathway	1	1	2
Biosynthesis of unsaturated fatty acids	1	0	1
Fatty acid metabolism	0	1	1
Antigen processing and presentation	0	1	1
