# Supplementary material for: Transcriptomic analysis of hepatic responses to testosterone deficiency in miniature pigs fed a high-cholesterol diet
Source: BMC Genomics. 2015 Feb 6;16(1):59. doi: 10.1186/s12864-015-1283-0 (PMC4328429; doi:10.1186/s12864-015-1283-0)
Supplement: Additional file 14: — Information on primers used for quantitative real-time RT-PCR. [file 12864_2015_1283_MOESM14_ESM.xls]

## Sheet: Sheet1
Additional file 12. Information on primers used to perform qRT-PCR
No	Gene symbol	Primer sequences (5'-3')		GenBank No.
1	IRF7	Forward	TCGTCCTGGTGAAGTTGGA	NM_001097428.1
		Reversed	TCGTCATAGAGGCTGTTGGAG
2	CXCL9	Forward	CATCTTCCTGACTCTGATTGGA	NM_001114289.2
		Reversed	GCTGACCTGTTTCTCCCACT
3	CCL2	Forward	TCTCCAGTCACCTGCTGCTA	NM_214214.1
		Reversed	AGGCTTCGGAGTTTGGTTTT
4	CCR1	Forward	GCTCGGTTGATGTAGGAGGT	NM_001001621.1
		Reversed	ACATGCTTGGACAGGAGGTC
5	TLR2	Forward	TTTGTGAAGAGCGAGTGGTG	NM_213761.1
		Reversed	ATGGGTTCCAGCAGAATGAG
6	CXCL14	Forward	TTATCATCACCACCAAGAGCA	NM_001244128.1
		Reversed	CTTCTCATTCCAGGCGTTGT
7	PPARD	Forward	CAGAAGAAGAACCGCAACAAG	NM_001130241.2
8		Reversed	AGCGAATGGCGTTGTGAG
8	CPT-1A	Forward	GGAGGAAACAGACACCATCC	NM_001129805.1
9.14286		Reversed	AGCCTGCCGTCGTAATAGAG
9	ACADL	Forward	TCCTCATCACGCAGAATGG	NM_213897.1
		Reversed	TGCTCCTCCCAAACAATAGC
10	ACOX1	Forward	AGGCAGCGTGGAACCTAACT	NM_001101028.1
12		Reversed	GTGGATGGACCTCTCCTGAA
11	ACO	Forward	GGGCCTCAATTACTCCATGT	XM_003357966.2
13		Reversed	GGTGCCAATGATCTCCAGTC
12	HADH	Forward	ACACCAATGACCAGCCAGA	NM_214331.1
		Reversed	CCAGGAGACGGTTCACGATA
Control	β-Actin	Forward	ACTGGGACGACATGGAGAAGA	DQ178122
16		Reversed	TTGGCTTTGGGGTTCAGG
